# Supplementary material for: Phylogenetic analyses suggest centipede venom arsenals were repeatedly stocked by horizontal gene transfer
Source: Nat Commun. 2021 Feb 5;12:818. doi: 10.1038/s41467-021-21093-8 (PMC7864903; doi:10.1038/s41467-021-21093-8)
Supplement: Supplementary file 5 — Supplementary Data 1 [file 41467_2021_21093_MOESM5_ESM.txt]

The following results are for maximum likelihood ratio tree topology tests performed in IQTREE version 2.
In all tables the first and second rows record the test statistics for the unconstrained optimal maximum likelihood tree, and the constrained tree respectively. 
For further details please consult the IQTREE manual, and see text of our article for discussion of the results.


Test results for BPFTX with centipede monophyly constrained:

Tree      logL    deltaL  bp-RELL    p-KH     p-SH       c-ELW       p-AU
-------------------------------------------------------------------------
  1 -279560.1769       0       1 +      1 +      1 +         1 +        1 + 
  2 -279742.3715  182.19       0 - 0.0003 - 0.0003 -  5.48e-05 - 0.000131 - 

deltaL  : logL difference from the maximal logl in the set.
bp-RELL : bootstrap proportion using RELL method (Kishino et al. 1990).
p-KH    : p-value of one sided Kishino-Hasegawa test (1989).
p-SH    : p-value of Shimodaira-Hasegawa test (2000).
c-ELW   : Expected Likelihood Weight (Strimmer & Rambaut 2002).
p-AU    : p-value of approximately unbiased (AU) test (Shimodaira, 2002).

Plus signs denote the 95% confidence sets.
Minus signs denote significant exclusion.
All tests performed 10000 resamplings using the RELL method.

Test results for BPFTX with metazoan monophyly constrained:

Tree      logL    deltaL  bp-RELL    p-KH     p-SH       c-ELW       p-AU
-------------------------------------------------------------------------
  1 -279560.5994       0       1 +      1 +      1 +         1 +        1 + 
  2 -279999.4836  438.88       0 -      0 -      0 - 5.59e-102 - 3.13e-83 - 

deltaL  : logL difference from the maximal logl in the set.
bp-RELL : bootstrap proportion using RELL method (Kishino et al. 1990).
p-KH    : p-value of one sided Kishino-Hasegawa test (1989).
p-SH    : p-value of Shimodaira-Hasegawa test (2000).
c-ELW   : Expected Likelihood Weight (Strimmer & Rambaut 2002).
p-AU    : p-value of approximately unbiased (AU) test (Shimodaira, 2002).

Plus signs denote the 95% confidence sets.
Minus signs denote significant exclusion.
All tests performed 10000 resamplings using the RELL method.

Test results for PCPDP-like with metazoan monophyly constrained:

Tree      logL    deltaL  bp-RELL    p-KH     p-SH       c-ELW       p-AU
-------------------------------------------------------------------------
  1 -1076140.289       0       1 +      1 +      1 +         1 +        1 + 
  2 -1076716.362  576.07  0.0003 - 0.0003 - 0.0003 -  0.000304 - 0.000155 - 

deltaL  : logL difference from the maximal logl in the set.
bp-RELL : bootstrap proportion using RELL method (Kishino et al. 1990).
p-KH    : p-value of one sided Kishino-Hasegawa test (1989).
p-SH    : p-value of Shimodaira-Hasegawa test (2000).
c-ELW   : Expected Likelihood Weight (Strimmer & Rambaut 2002).
p-AU    : p-value of approximately unbiased (AU) test (Shimodaira, 2002).

Plus signs denote the 95% confidence sets.
Minus signs denote significant exclusion.
All tests performed 10000 resamplings using the RELL method.

Test results for DUF3472 with centipede (second row) and metazoan monophyly (third row) constrained:

See DUF3472test.trees for trees with branch lengths.

Tree      logL    deltaL  bp-RELL    p-KH     p-SH       c-ELW       p-AU
-------------------------------------------------------------------------
  1 -474170.0758       0   0.556 +  0.567 +      1 +     0.555 +    0.576 + 
  2 -474180.4793  10.403   0.444 +  0.433 +  0.651 +     0.445 +    0.424 + 
  3 -474577.8217  407.75       0 -      0 -      0 -  4.04e-76 - 0.000314 - 

deltaL  : logL difference from the maximal logl in the set.
bp-RELL : bootstrap proportion using RELL method (Kishino et al. 1990).
p-KH    : p-value of one sided Kishino-Hasegawa test (1989).
p-SH    : p-value of Shimodaira-Hasegawa test (2000).
c-ELW   : Expected Likelihood Weight (Strimmer & Rambaut 2002).
p-AU    : p-value of approximately unbiased (AU) test (Shimodaira, 2002).

Plus signs denote the 95% confidence sets.
Minus signs denote significant exclusion.
All tests performed 10000 resamplings using the RELL method.

Test results for GEOTX02 with centipede monophyly constrained:

Tree      logL    deltaL  bp-RELL    p-KH     p-SH       c-ELW
------------------------------------------------------------------
  1 -3401.357899       0   0.773 +  0.782 +      1 +     0.734 + 
  2 -3403.210881   1.853   0.227 +  0.218 +  0.218 +     0.266 + 

deltaL  : logL difference from the maximal logl in the set.
bp-RELL : bootstrap proportion using RELL method (Kishino et al. 1990).
p-KH    : p-value of one sided Kishino-Hasegawa test (1989).
p-SH    : p-value of Shimodaira-Hasegawa test (2000).
c-ELW   : Expected Likelihood Weight (Strimmer & Rambaut 2002).

Plus signs denote the 95% confidence sets.
Minus signs denote significant exclusion.
All tests performed 10000 resamplings using the RELL method.

Test results for unchar05 with metazoan monophyly constrained:

Tree      logL    deltaL  bp-RELL    p-KH     p-SH       c-ELW       p-AU
-------------------------------------------------------------------------
  1 -39344.14615  28.966   0.168 +  0.168 +  0.168 +     0.168 +    0.162 + 
  2  -39315.1799       0   0.832 +  0.832 +      1 +     0.832 +    0.838 + 

deltaL  : logL difference from the maximal logl in the set.
bp-RELL : bootstrap proportion using RELL method (Kishino et al. 1990).
p-KH    : p-value of one sided Kishino-Hasegawa test (1989).
p-SH    : p-value of Shimodaira-Hasegawa test (2000).
c-ELW   : Expected Likelihood Weight (Strimmer & Rambaut 2002).
p-AU    : p-value of approximately unbiased (AU) test (Shimodaira, 2002).

Plus signs denote the 95% confidence sets.
Minus signs denote significant exclusion.
All tests performed 10000 resamplings using the RELL method.
