# Supplementary material for: Phylogenetic analyses suggest centipede venom arsenals were repeatedly stocked by horizontal gene transfer
Source: Nat Commun. 2021 Feb 5;12:818. doi: 10.1038/s41467-021-21093-8 (PMC7864903; doi:10.1038/s41467-021-21093-8)
Supplement: Supplementary file 6 — Supplementary Data 2 [file 41467_2021_21093_MOESM6_ESM.txt]

>Thereuopoda_longicornis_GASR01000096
---------------------------------------------------------------------------------------------------------------------------------------------------------------------------------------------------------------------------------------------------------------------------------------------------------------------------------------------------------------------------------------------------RTFV------------VAAASF------------GLLL--------GSV-SAA----DLGRW-LMPDEGEPQQRA-YIAFGA---QDAIHE----DFTE------------DVQAALGRIARAIADYQPVTIFCRSSER-HIAEELC-------G-----SH-----------------------NITYV---------ETELDDMWVRDIGATFVVN--DG-VLGAVDFNFNGWGNK----------------------QQHSSDAKLAELV---ARLAGAQ-HQRSK-LVGEGGGIEVDGQGTGILTESCWINENRNPGWSKAQV--EEELKARLGLRKIIWLPGIAKR-----DITDAHVDFYARFVRP---------------GVVIANLDN-----------DPDSYDYAV-TR-----KHLEILK----DATD------ADGRNLQIHTVSPPLEPRR---------------SKFYK--NKNFAAGYINYFVINGAVIAPQFGDSDADENARALLVQLYPGRKVVQLD-IDAIAAGGG-GIHCV-------------------------DQSVVPWCEIVARGGCPLQTIAGFANSHRITDQYPWELAKSNRCNWADAANPAL-------------------------------------------------------------------------------------------------------------------------------------------------------------------------------------------------------------------
>Thereuopoda_longicornis_GASR01000097
-------------------------------------------------------------------------------------------------------------------------------------------------------------------------------------------------------------------------------------------------------------------------------------------------------------------------------------------------------------------------------------------------------------------VAVISF------------GLLL--------ECV-RTA----DLGRW-LMPDEGEPQQRA-YIAFGA---QVKIHE----DFTK------------DVQAALGRIARAIADYQPVTVFCRSSER-HIAEELC-------G-----SH-----------------------NITYV---------ETELDDMWVRDIGATFVVN--NG-VLGALDFNFNGWGDK----------------------QKHSSDAKLAELV---ARLAGAQ-HQRSK-LVGEGGGIEVDGQGTGIMTESCWINENRNPGWSKAQV--EEELKARLGLRKIIWLPGIAKK-----DITDAHVDFYARFVRP---------------GVVIANLDN-----------DPDSYDYSV-TR-----KHLEILN----DATD------ADGRKLQIHTVSPPLQPRP---------------SMFSK--NKSFAAGYINYFVINGAVIAPQFGDSDADEKARALLVQLYPGRKVVQLD-IDAIAAGGG-GIHCV-------------------------TNQC-----------------------------------------------PVV-------------------------------------------------------------------------------------------------------------------------------------------------------------------------------------------------------------------
>Thereuopoda_longicornis_GASR01000098
--------------------------------------------------------------------------------------------------------------------------------------------------------------------------------------------------------------------------------------------------------------------------------------------------------------------------------------------------------------------------------MP---------------TCRTFV------------FAAASF------------GLLL--------GSV-SAA----DLGRW-LMPDEGEPQQRA-YIAFGA---QDAIHE----DFTK------------DIQAALGRIARAIADYQPVTVFCRSSER-HIAEELC-------G-----SH-----------------------NITYV---------ETELDDMWVRDIGATFVVN--NG-VLGAVDFNFNGWGNK----------------------QPHSSDAKLAELV---ARLAGAQ-HQRSK-LVGEGGGIEVDGQGTGILTESCWINKNRNPGWSKAQV--EEELKARLGLRKIIWLPGIAKR-----DITDAHVDFYARFVRP---------------GVVIANLDN-----------DPDSYDYAV-TR-----KHLEILK----DATD------ADGRNLQIHTVSPPLEPRP---------------SKFSK--NKNFAAGYINYFVINGAVIAPQFGDSDADEKARALLVELYPGRKVVQLD-IDAIASGGG-GIHCV-------------------------TNQC-----------------------------------------------PVV-------------------------------------------------------------------------------------------------------------------------------------------------------------------------------------------------------------------
>WP_125930719.1_agmatine_deiminase_family_protein_[Pseudomonas_putida]
--------------------------------------------------------------------------------------------------------------------------------------------------------------------------------------------------------------------------------------------------------------------------------------------------------------------------------------------------------------------------------MP---------------TRRTFLQH-LSIAAGLGAAT--SI------------GLPL--------GRA-RAS----EAGRW-FMPDEGEPQQRA-YLAFGA---QDAIWE----DFTE------------DVQAALGRIARAIALYQPVTVFCRASER-DIAQEHC-------G-----SH-----------------------NVTYV---------ETELDDIWMRDIGATFVVDD-DG-ELGAVDFNFNGWGGK----------------------QQHRYDAKLARQV---ATRANAT-YQRSE-LVGEGGGIEVDGHGTGIMTESSWINANRNPGWSKAEV--EQELKARLGLRKIIWLPGIKGK-----DITDAHVDFYARFVRP---------------GVVLANLDT-----------DPDSYDHAV-TL-----RHLEILK----QATD------ADGRALQVHTVSPPLQPRK---------------SAFNR-GNPDFAAGYINYFVINGAVIAPQFGDREADEKARALLAELYPDRDVVQLD-IDAIAAGGG-GIHCV-------------------------TSHY-----------------------------------------------PAV-------------------------------------------------------------------------------------------------------------------------------------------------------------------------------------------------------------------
>WP_046857105.1_agmatine_deiminase_family_protein_[Pseudomonas_sp._CCOS_191]
--------------------------------------------------------------------------------------------------------------------------------------------------------------------------------------------------------------------------------------------------------------------------------------------------------------------------------------------------------------------------------MP---------------TRRTFLQH-MSVVAGLGAAA--GF------------GLPFA----SGSGSA-RAS----EAGRW-FMPDEGEPHQRA-YIAFGA---QDAIWE----DFTE------------DVQAALGRIARAIAAYQPVTVFCRASER-DIAEEEC-------G-----SH-----------------------NITYV---------ETELDDIWMRDIGANFVVDD-DG-VLGAVDFNFNGWGGK----------------------QQHRHDAKLAARV---AKLAGAQ-YQQSE-LVGEGGGIEVDGHGTGIMTESSWINSNRNPSWSKAQV--EAELKERLGLRKIIWLPGIKGK-----DITDAHVDFYARFAAP---------------GVVVANLDN-----------DPDSYDHEV-TL-----KHLEILR----NATD------ADGRKLQVHTMSPPLKPRR---------------SKFNE-DNPDFAAGYINYFVINGAVIAPQFGDRSADEQARALLVKLYPGRKVVQLD-IDAIAAGGG-GIHCV-------------------------TNQC-----------------------------------------------PAI-------------------------------------------------------------------------------------------------------------------------------------------------------------------------------------------------------------------
>WP_133979289.1_agmatine_deiminase_family_protein_[Pseudomonas_inefficax]
--------------------------------------------------------------------------------------------------------------------------------------------------------------------------------------------------------------------------------------------------------------------------------------------------------------------------------------------------------------------------------MP---------------SRRTFL-Q-LSLAAGLGA----SL------------GLPL--------GLA-RAE----EPGRW-FMPDEGEPQQRA-FIAFGA---QDAIWE----DFTA------------DVQAALGRIAQSIARYQPVTVFCRASER-ELAEQHC-------A-----SH-----------------------RTSFV---------ECELDDIWMRDIGANFVVDD-DG-ALAAVDFNFNGWGNK----------------------QRHRNDAQLARRV---TKLAAAR-YQRSD-LVGEGGAIEVDGHGTGIMTESSWVNANRNKGWSKAEI--EAELKQRLGLSKIIWLPGIAGQ-----DITDGHVDFYARFVRP---------------GVVIANLDN-----------DPDSYDYAV-TR-----KHLEILK----RATD------AEGRKLQVHVVSPPLHGRR---------------NRFSK-GNDDFAAGYINYFVLNGAIIAPQFGDGAADEKARGLLVTLYPGRDIVQLD-IDAIAAGGG-GIHCV-------------------------THQC-----------------------------------------------PAV-------------------------------------------------------------------------------------------------------------------------------------------------------------------------------------------------------------------
>WP_105947004.1_agmatine_deiminase_family_protein_[Pseudomonas_sp._LLC-1]
--------------------------------------------------------------------------------------------------------------------------------------------------------------------------------------------------------------------------------------------------------------------------------------------------------------------------------------------------------------------------------MP---------------SRRTFL-Q-LSLAAGLGA----GL------------GLPL--------GLA-RAE----EPGRW-FMPDEGEPQQRA-FIAFGA---QDAIWE----DFTA------------DVQAALGRIAQAIARYQPVTVFCRASER-KLAEQHC-------G-----SP-----------------------RTRFV---------ECNLDDIWMRDIGANFVLDD-DG-ALGAVDFNFNGWGNK----------------------QRHRNDAQLAKRV---ATLAGGQ-YQRSE-LVGEGGAIEVDGHGTGIMTESSWINANRNPGWSKADV--EAELKARLGLSKVIWLPGIAGN-----DITDGHVDFYARFVRP---------------GVVISNLDN-----------DPDSYDYAV-TR-----KHLDILR----QATD------AEGRKLQIHVVSPPMRGRR---------------NRFSK-GNDDFAAGYINYFVINGAVIAPQFGDAQADEKARALLAALYPGRDIVQLD-IDAIAAGGG-GIHCV-------------------------THQC-----------------------------------------------PAV-------------------------------------------------------------------------------------------------------------------------------------------------------------------------------------------------------------------
>WP_060478518.1_agmatine_deiminase_family_protein_[Pseudomonas_monteilii]
--------------------------------------------------------------------------------------------------------------------------------------------------------------------------------------------------------------------------------------------------------------------------------------------------------------------------------------------------------------------------------MP---------------NRRTFL-Q-LSLAAGLGA----GL------------GLPL--------GLA-RAE----ETGRW-FMPDEGEPQQRA-FIAFGA---QQAIWE----DFTA------------DVQAALGRIAQAIARYQPVTVFCRPGER-ELAEQHC-------A-----SG-----------------------NTTFV---------ECDLDDIWMRDISANFVLDD-QG-ALAAVDFNFNGWGNK----------------------QRHRNDALLARRV---ASLANAR-YQRSE-LVGEGGAIEVDGHGTGIMTQSSWVNANRNRQWSKAEV--EAELKARLGLDKVIWLPGIAGK-----DITDGHVDFYARFVRP---------------GVVIANLDN-----------DPDSYDYEV-TR-----KHLEILK----QATD------AQGRRLQIHVVSPPMHGRR---------------NKFNR-GNDDFAAGYINYFVINGAVIAPQFGDAQADEKAGALLAVLYPGREIVQLD-IDAIAAGGG-GIHCV-------------------------THQC-----------------------------------------------PA--------------------------------------------------------------------------------------------------------------------------------------------------------------------------------------------------------------------
>WP_016392151.1_agmatine_deiminase_family_protein_[Pseudomonas_plecoglossicida]
--------------------------------------------------------------------------------------------------------------------------------------------------------------------------------------------------------------------------------------------------------------------------------------------------------------------------------------------------------------------------------MP---------------TRRTFL-Q-LSLAAGLGA----SL------------GLPM--------GLA-RAG----QAGRW-FMPDEGEAQQRA-YIAFGA---QDAIWE----DFTA------------DVQAALGRIAQAIARFQPVTVFCRASER-DLAIEHC-------G-----SD-----------------------NTRFE---------TCELDDIWMRDIGANFVVDD-GN-GLTAVDFNFNGWGNK----------------------QRHSKDAQLAKRV---ATLAGAH-YQRSE-LVGEGGAIEVDGHGTGIMTESSWINANRNPSWSKADV--EAELKQRLGLSKIIWLPGIAGE-----DITDGHVDFYARFVRP---------------GVVIANLDN-----------DPESYDYDV-TR-----KHLEILK----KATD------AEGRRLQVHLVSPPMRGRR---------------NRFSK-GNSDFAAGYINYFVINGAVIAPQFGDAQADEKARALLAALYPGREIVQLD-IDAIAAGGG-GIHCV-------------------------THQC-----------------------------------------------PA--------------------------------------------------------------------------------------------------------------------------------------------------------------------------------------------------------------------
>WP_119138369.1_agmatine_deiminase_family_protein_[Pseudomonas_reidholzensis]
--------------------------------------------------------------------------------------------------------------------------------------------------------------------------------------------------------------------------------------------------------------------------------------------------------------------------------------------------------------------------------MP---------------TRRTFL-Q-LSLAAGLGA----GL------------GLPL--------GAA-RAA----EAGRW-FMPDEGEAQQRA-YLAFGA---QEAIWE----DFTA------------DVQAALGRIARAIAGYQPVTVFCRASER-ALAEQHC-------G-----SH-----------------------NVTFV---------SCPLDDIWMRDIGANFVVDD-DG-ALGAVGFNFNGWGGK----------------------QRHANDARLAARV---ATLAGAQ-YQRSE-LVGEGGGIEVDGHGTGIMTESCWVNENRNPGWSKAEV--EEELKARLGLRKIIWLPGIKGK-----DITDAHVDFYARFVRP---------------GVVVANLDS-----------DPQSYDHAV-TK-----RHLEILQ----KATD------ADGRRLEIHLLSPPLAPRR---------------SKFSR-GNADFAAGYINYFVINGAVIAPQFGDQEADEKARGLLVKLYPRRAVVQLD-IDAIAAGGG-GIHCV-------------------------THQC-----------------------------------------------PAV-------------------------------------------------------------------------------------------------------------------------------------------------------------------------------------------------------------------
>WP_060755406.1_agmatine_deiminase_family_protein_[Pseudomonas_palleroniana]
--------------------------------------------------------------------------------------------------------------------------------------------------------------------------------------------------------------------------------------------------------------------------------------------------------------------------------------------------------------------------------MP---------------TRRTFLKQ-ASVVCAM--------------------TLLT--------PYV-RAA----VKGQF-YMPDEGETHRQA-FIAFGA---QDAIWE----DFTA------------DVQAALGRIARAIAVYEPVTVFCREDER-GLAEQHC-------G-----TR-----------------------NITFV---------ETELDDIWMRDTGANFVVDG-AG-GQGAVDFNFNGWGNK----------------------QQHAEDAMLAGQV---AEVTAAR-HIRSE-LVGEGGGIEVDGLGTAIMTESSWINLNRNPDWSKADV--EAELKERLGLRKIIWLPGIKGK-----DITDAHVDFYARFVSP---------------GVVLANLDT-----------DPESYDHKV-TL-----AHLAILN----SATD------ADGRPLQVHTVSPPLNPRK---------------SKFSR-RNADFAAGYINYFVINGAVIAPEFGDPVADRRALELLSRLYPKRTVVQLN-IDAIAAGGG-GIHCV-------------------------TNHQ-----------------------------------------------PLV-------------------------------------------------------------------------------------------------------------------------------------------------------------------------------------------------------------------
>WP_124528656.1_agmatine_deiminase_family_protein_[Pseudomonas_sp._KBW05]
--------------------------------------------------------------------------------------------------------------------------------------------------------------------------------------------------------------------------------------------------------------------------------------------------------------------------------------------------------------------------------MP---------------TRRTFIKQ-ASVVCAM--------------------TLIA--------PHI-RAA----TRGGF-YMPDEGETHHQA-FIAFGA---QDAIWE----DFTA------------DVQAALGRIARAIAAYEPVTVFCREDER-SLAEKHC-------G-----TR-----------------------NITFV---------ETALDDIWMRDTGANFVIDG-AG-GQRAVDFNFNGWGNK----------------------QQHADDALLAALV---AEETAAK-HVRSE-LVGEGGAIEVDGLGTGIMTESSWINRNRNPDWSKAEV--EAELKERLGLRKIIWLPGIKGK-----DITDAHVDFYARFVAP---------------GVVLANLDT-----------DPESYDHKV-TL-----AHLEILK----NASD------ADGRPLQVHTVSPPLNPRK---------------NRFSQ-GNPDFAAGYINYFVINGAVIAPEFGDPLADRKALDLLSRLYPERKVLQLN-IDAIAAGGG-GIHCV-------------------------TSHQ-----------------------------------------------PLV-------------------------------------------------------------------------------------------------------------------------------------------------------------------------------------------------------------------
>AZP72461.1_agmatine_deiminase_family_protein_[Pseudomonas_poae]
--------------------------------------------------------------------------------------------------------------------------------------------------------------------------------------------------------------------------------------------------------------------------------------------------------------------------------------------------------------------------------MP---------------TRRTFLKQ-AAVVSAM--------------------TVLT--------THA-RAA----VNGRF-YMPDEGEKHHQA-FIAFGA---QEAIWE----DFTA------------DVQAALGRIARAIAAYEPVTVFCREDER-ALAQQHC-------G-----TR-----------------------NITFV---------HTELDDIWMRDTGANFVIDG-TG-GQGAVDFNFNGWGNK----------------------QQHDDDAQLAALV---AEQTGAR-HIRSE-LVGEGGAIEVDGLGTGIMTESSWINRNRNPDWSKADV--EAELKERLGLRKIIWLPGIKGK-----DITDAHVDFYARFVSP---------------GVVLANLDT-----------DPESYDHKV-TL-----AHLDILK----SATD------ADGRALQVHTVSPPLNPRK---------------SKFSK-GNADFAAGYINYFVINGAVIAPEFGDPEADRTALDLLSRLYPNRQVVQLN-IDAIAAGGG-GIHCV-------------------------TNHQ-----------------------------------------------PLV-------------------------------------------------------------------------------------------------------------------------------------------------------------------------------------------------------------------
>WP_078741945.1_agmatine_deiminase_family_protein_[Pseudomonas_fluorescens]
--------------------------------------------------------------------------------------------------------------------------------------------------------------------------------------------------------------------------------------------------------------------------------------------------------------------------------------------------------------------------------MP---------------TRRTFIKQ-ASVVCAM--------------------TLIN--------THV-RAA----VGGRF-YMPDEGEKHRQA-FIAFGA---QDAIWE----DLTA------------DVQAALGRIARAIAEHEPVTVFCREDER-ALAEKHC-------G-----TR-----------------------NITFV---------ETDLDDIWIRDTGANFVIDG-TG-GIGAVDFNFNGWGNK----------------------QQHDDDALLAALI---AEETGAK-HIRSE-LVGEGGGIEVDGLGTGIMAESSWINRNRNPDWSKADV--EAELKERLGLRKIIWLPGIKGK-----DITDAHVDFYARFVSP---------------GVVLANLDT-----------DPESYDHKV-TL-----AHLEILK----NATD------ADGRQLQVHTVSPPLNPRK---------------SRFSK-GNKDFAAGYINYFVINGAVIAPEFGDAVADRKALDLLTRLYPNRTVVQLN-IDAIAAGGG-GIHCV-------------------------TNHQ-----------------------------------------------PMA-------------------------------------------------------------------------------------------------------------------------------------------------------------------------------------------------------------------
>WP_098951914.1_agmatine_deiminase_family_protein_[Pseudomonas_sp._FDAARGOS_380]
--------------------------------------------------------------------------------------------------------------------------------------------------------------------------------------------------------------------------------------------------------------------------------------------------------------------------------------------------------------------------------MP---------------TRRTFLKH-TSVVAAM--------------------SLIA--------PYV-RAA----VSGRF-YMPDEGEKHRQA-FIAFGA---QEAIWE----DFTA------------DVQAALGRIARAIAEYEPVTVFCRGDER-VLAEKHC-------G-----TR-----------------------NITFV---------ETELDDIWIRDTGANFVIDG-TG-ALGAVDFNFNGWGNK----------------------QQHAEDAQLAAQI---AEHTGAR-YWRSE-LVGEGGGIEVDGLGTGIMTQSSWINRNRNPDWSQAEV--EAELKERLGLRKIIWLPGIKGK-----DITDAHVDFYARFVSP---------------GVVLANLDT-----------DPQSYDYKV-TL-----AHLEMLK----NATD------ADGRPLQVHTVSPPLKPRK---------------SKFSQ-GNPDFAAGYINYFVINDAVIAPEFGDPLADRKALELLSRLYPSRKVVQIN-IDAIAAGGG-GIHCV-------------------------TSHQ-----------------------------------------------PLV-------------------------------------------------------------------------------------------------------------------------------------------------------------------------------------------------------------------
>WP_034103868.1_agmatine_deiminase_family_protein_[Pseudomonas_lurida]
--------------------------------------------------------------------------------------------------------------------------------------------------------------------------------------------------------------------------------------------------------------------------------------------------------------------------------------------------------------------------------MP---------------TRRTFIKH-TSVVCAM--------------------TLIA--------PHI-QAN----RRGRF-YMPDEGERHRQA-FIAFGA---QDAIWN----DFTA------------DVRAALGRIARAIAEHEPVTVFCREDER-LLAEKQC-------G-----TR-----------------------NITFV---------ETALDDIWIRDTGANFVIDG-AG-GLGAVDFNFNGWGNK----------------------QQHDDDTLLAARI---AEETGAR-HLRSE-LVGEGGAIEVDGLGTGIMTESSWINANRNPGWSKAEV--EAELKERLGLRKIIWLPGIQSL-----DITDAHVDFYARFVSP---------------GVVLANLDT-----------DPDAYDHAV-TL-----AHLDILK----NATD------ADGRALQVHSVSPPLNGRK---------------NRFTQ-QNPDFAAGYINYFVINGAVIAPEFGDSVADRKALDLLARLYPERKVIPLN-IDAIAAGGG-GIHCV-------------------------TSHQ-----------------------------------------------PLV-------------------------------------------------------------------------------------------------------------------------------------------------------------------------------------------------------------------
>WP_134177151.1_agmatine_deiminase_family_protein_[Pseudomonas_helmanticensis]
--------------------------------------------------------------------------------------------------------------------------------------------------------------------------------------------------------------------------------------------------------------------------------------------------------------------------------------------------------------------------------MS---------------TRREFIKQ-VTVAAGVGA-AFMGL------------GLSP--------GKV-LAA----AQGRW-FMPDEGDKHERA-YIAFGA---QDAIWE----DFTE------------DVQEALGRIARAIARFEPVTVFCRKNER-SIAEEFC-------G-----TR-----------------------NITYV---------TAGLDDIWMRDIGANFVIDD-KG-GLGAVDFNFNGWGGK----------------------QQHSKDAKIAALV---ADDAQTT-YIRTD-LVGEGGGIEVDGHGTGIMTESSWINRNRNPDWSKADV--EAELKERLGLRKIIWLPGIKGK-----DITDAHVDFYARFIKP---------------GVVIANLDT-----------DPESYDHKV-TL-----AHLEIFK----NATD------ADGRKLQIHTMSPPLNPRK---------------SKFNK-NNPDFAAGYINYFVINGAIIAPEFGDKTADKKAFDLLSQLYPQREIVQLN-IDAIAAGGG-GIHCV-------------------------TSHQ-----------------------------------------------PQA-------------------------------------------------------------------------------------------------------------------------------------------------------------------------------------------------------------------
>WP_123464330.1_agmatine_deiminase_family_protein_[Pseudomonas_fluorescens]
--------------------------------------------------------------------------------------------------------------------------------------------------------------------------------------------------------------------------------------------------------------------------------------------------------------------------------------------------------------------------------MS---------------TRREFIKQ-VTVAAGVGA-TFMGL------------GLSP--------GKV-FAA----AQGRW-FMPDEGDKHARA-YIAFGA---QDAIWE----DFTA------------DVQAALGRVARAIARFEPVTVFCRKHER-SLAETHC-------G-----TH-----------------------NITYV---------AAALDDIWMRDIGANFVIDD-KG-GLGAVDFNFNGWGGK----------------------QRHSKDAQIAARV---ADDAQAI-YQRSE-LVGEGGGIEVDGHGTGIMTESSWINANRNPDWSKADV--EAELKARLGLRKIIWLPGIKGK-----DITDAHVDFYARFIKP---------------GVVIANLDT-----------DPESYDHKV-TL-----AHLEILK----RATD------ADGRTLQVHTVSPPLKPRK---------------SKFSQ-NNPDFAAGYINYFVINGAIIAPEFGDKAADKQAFVLLAELYPEREIVQLD-IDAIAAGGG-GIHCV-------------------------TSHQ-----------------------------------------------PQA-------------------------------------------------------------------------------------------------------------------------------------------------------------------------------------------------------------------
>WP_130211556.1_agmatine_deiminase_family_protein_[Pseudomonas_moorei]
--------------------------------------------------------------------------------------------------------------------------------------------------------------------------------------------------------------------------------------------------------------------------------------------------------------------------------------------------------------------------------MP---------------TRREFIKQ-VSVAAGLGA-GVMGL------------GLSP--------ARV-LAA----SEGRW-FMPDEGDKHERA-YMAFGA---QDAIWE----DFTE------------DVQEALGRIARAIARYEPLTIYCRSSER-NLAEEIC-------G-----MS-----------------------NITYQ---------IANLDDIWMRDISANFVIDD-KN-GLGAVDFNFSGWGNK----------------------QQHSKDANIAKRV---AADSQAT-YQRSE-LVGEGGGIEVDGHGTAIMTESCWINENRNPGWSKADV--EAELKARLGLRKIIWLPGIKGK-----DITDAHVDFYARFVTP---------------GVVIANLDT-----------DPRSYDNKV-TL-----AHLEILK----KATD------ADGRPLQTHTVSPPLKPRK---------------TRFNK-DNDDFAAGYINYFVINGAVIAPEFGDKDADKKAFDLMKKLYPDRDVLQIN-IDAIAAGGG-GIHCV-------------------------TSHQ-----------------------------------------------PAA-------------------------------------------------------------------------------------------------------------------------------------------------------------------------------------------------------------------
>WP_133839858.1_agmatine_deiminase_family_protein_[Pseudomonas_mandelii]
--------------------------------------------------------------------------------------------------------------------------------------------------------------------------------------------------------------------------------------------------------------------------------------------------------------------------------------------------------------------------------MP---------------TRRDFIKQ-ASVVAGVGIAASLGL------------------------TRV-QAA----VAQGW-HMPDEGDKHQRA-FIAFGA---QEAIWA----DFTP------------DVQAALGLIARTIARYEPVTVFCRQRER-ALAEQQC-------G-----TR-----------------------NVTYV---------ITELDDIWMRDIGANFVIDG-KG-GLSAVDFNFNGWGNK----------------------QQHGNDAQLAARV---ASNAQAD-YVRSE-LVGEGGAIEVDGHGTGIMTESSWINRNRNPDWSKAEV--EEELKAQLGLRKIIWLPGIKGK-----DITDAHVDFYARFTQP---------------GVVIANLDN-----------DPASFDYKV-TR-----AHLGILK----NATD------AQGRKLQVHTVSPPLKPRQ---------------SKFSR-NNPDFAAGYINYFVINGAIIAPEFGDKAADTKAFELLSQLYPDREVVQLN-IDAISAGGG-GIHCV-------------------------TSHQ-----------------------------------------------PSV-------------------------------------------------------------------------------------------------------------------------------------------------------------------------------------------------------------------
>WP_123402849.1_agmatine_deiminase_family_protein_[Pseudomonas_frederiksbergensis]
--------------------------------------------------------------------------------------------------------------------------------------------------------------------------------------------------------------------------------------------------------------------------------------------------------------------------------------------------------------------------------MS---------------TRREFIKQ-VSVVAGAGIAAS--L------------GLTP----------V-QVA----AAQGW-HMPDEGDKHQRA-FIAFGA---QEAIWE----DFTA------------DVQAALGRVARAIARYEPVTVFCRQRER-QLAEQHC-------G-----TG-----------------------NITYV---------TTELDDIWMRDIGANFVVDG-QG-GLGAVDFNFNGWGNK----------------------QRHGKDAKLAALV---ARGAKAD-HLRSE-LVGEGGAIEVDGHGTGIMTESSWINANRNPDWSKAEV--EEELKARLGLRKIIWLPGIKGK-----DITDAHVDFYARFAKP---------------GVVIANLDN-----------DPESFDYKV-TR-----AHLEILK----NATD------ADGRKLQVHTVSPPLQPRR---------------SKFNR-KNPDFAAGYINYFVINGAIIAPEFGDAVADAKAFTLLSRLYPEREVVQLN-IDAISAGGG-GIHCV-------------------------TSHQ-----------------------------------------------PLV-------------------------------------------------------------------------------------------------------------------------------------------------------------------------------------------------------------------
>WP_123598980.1_agmatine_deiminase_family_protein_[Pseudomonas_frederiksbergensis]
--------------------------------------------------------------------------------------------------------------------------------------------------------------------------------------------------------------------------------------------------------------------------------------------------------------------------------------------------------------------------------MS---------------TRREFIKQ-VSVVASLGAAVS--M------------GLTP--------SLL-QAA----TPGVW-HMPDEGDKHARA-FIAFGA---QQAIWE----DFTA------------DVQAAIGLIARTIARYEPMTVFCRQRER-ELAEKHC-------G-----TR-----------------------NITYV---------ITELDDIWMRDIGANFVVDG-QG-ELGAVDFNFNGWGNK----------------------QQHRKDAKLAALV---ANNAEAD-YLRSE-LVGEGGAIEVDGHGTGIMTESSWINSNRNRDWSKAEV--EQELKARLGLRKIIWLPGIKGK-----DITDAHVDFYARFVKP---------------GVVIANLDN-----------DLQSYDYQV-TR-----AHLQILQ----NATD------ADGRKLQVHTVSPPLNPRK---------------SKFNR-NNPDFAAGYINYFVINGAIIAPEFGDKAADAKAFELLTGLYPDREVVQLN-IDAVSAGGG-GIHCV-------------------------TSHQ-----------------------------------------------PFV-------------------------------------------------------------------------------------------------------------------------------------------------------------------------------------------------------------------
>WP_109786738.1_agmatine_deiminase_family_protein_[Pseudomonas_sp._OV226]
--------------------------------------------------------------------------------------------------------------------------------------------------------------------------------------------------------------------------------------------------------------------------------------------------------------------------------------------------------------------------------MS---------------TRRQFIKH-ASVIAGIGAAASMGF------------SLSP--------VSA-HAA----TGGQW-FMPDEGDKHQRA-FIAFGA---QEAIWE----DFTA------------DVQEALGLIARTIADYEPVTVFCRASER-ELAEEHC-------G-----TA-----------------------GVTYV---------TTELDDIWMRDIGANFVIDG-DG-GLGAVDFNFNGWGNK----------------------QRHAKDAKLAALV---AKNAKAS-YMRSE-LVGEGGGIEVDGHGTGIMTESSWINSNRNPDWSKAEV--EQELKERLGLRKIIWLPGIKGK-----DITDAHVDFYARFVKP---------------GVVIANLDN-----------DPESYDRKV-TL-----AHLDILK----NATD------ADGRKLQVRTVSPPLNPRK---------------SKFNK-SNPDFAAGYINYFVINGAVIAPEFGDKAADTKAFDLLSELYPDREVVQLN-IDAISAGGG-GIHCV-------------------------TNHQ-----------------------------------------------PRV-------------------------------------------------------------------------------------------------------------------------------------------------------------------------------------------------------------------
>WP_103400906.1_agmatine_deiminase_family_protein_[Pseudomonas_sp._FW300-N1A1]
--------------------------------------------------------------------------------------------------------------------------------------------------------------------------------------------------------------------------------------------------------------------------------------------------------------------------------------------------------------------------------MS---------------TRREFIKQ-ASVVAGMGAAVSIGL------------GLTP--------LCA-HAA----AAGSW-HMPDEGDRHRRA-FIAFGA---QEAIWE----AFTA------------DVQEAIGLIARTIARHEPVTVFCREGER-DLAEEHC-------G-----TA-----------------------NITYV---------VTELDDIWMRDTGANFVIDG-EG-GLGAVDFNFNGWGNK----------------------QRHAKDARLAARV---ASTVDAR-HMRSE-LVGEGGGIEVDGHGTGIMTESSWINANRNPDWSKAEV--EQELKARLGLRKIIWLPGIKGK-----DITDAHVDFYARFVQP---------------GVVIANLDN-----------DPESYDHKV-TL-----AHLDILK----NATD------ADGRTLQVHTVSPPLKPRK---------------SSFSN-NNPDFAAGYINYVVINGAVIAPEFGDKKADAKAFDLLSELYPDREVVQLN-IDAIAAGGG-GIHCV-------------------------TSHQ-----------------------------------------------PLV-------------------------------------------------------------------------------------------------------------------------------------------------------------------------------------------------------------------
>WP_095129091.1_agmatine_deiminase_family_protein_[Pseudomonas_sp._Irchel_s3h14]
--------------------------------------------------------------------------------------------------------------------------------------------------------------------------------------------------------------------------------------------------------------------------------------------------------------------------------------------------------------------------------MS---------------TRREFIKQ-VSVVAGLGAAVSIGL------------GLTP--------LYA-QAA----TPGSW-RMPDEGDRHQRA-FIAFGA---QEAIWE----DFTP------------DVQAAIGLIARTLARYEPVTVFCRERER-ELAEEHC-------G-----TA-----------------------NITYV---------TSELDDIWMRDTGANFVIDG-KG-ELGAVDFNFNGWGNK----------------------QQHGADTQVAALV---ADTVEAR-HIRSE-LVGEGGGIEVDGHGTGIMTESSWINANRNPDWSKAEI--EQELKARLGLRKIIWLPGIKGK-----DITDAHVDFYARFVKP---------------GVVIANLDN-----------DPQSYDYSV-TR-----AHLDILN----NATD------ADGRKLQVHTVSPPLNPRK---------------SKFRR-NNPDFAAGYINYFVINGAVIAPEFGDKAADSKAFDVLYELYPDREVVQLN-IDAIAAGGG-GIHCV-------------------------TSHQ-----------------------------------------------PLA-------------------------------------------------------------------------------------------------------------------------------------------------------------------------------------------------------------------
>WP_059402660.1_agmatine_deiminase_family_protein_[Pseudomonas_sp._RIT-PI-q]
--------------------------------------------------------------------------------------------------------------------------------------------------------------------------------------------------------------------------------------------------------------------------------------------------------------------------------------------------------------------------------MS---------------TRRQFIKQ-VSVVAGLGAAVT--L------------GLTS--------LRV-QAA----SSGNW-RMPDEGDKHQRA-FIAFGA---QEDIWE----DSTA------------DVQAAIGLIARTIARYEPVTVFCRERER-DLAEEHC-------G-----AA-----------------------NITYI---------STELDDIWMRDTGANFVVDG-KG-ELGAVDFNFNGWGNK----------------------QQHSEDAQVAALV---ADTVDAR-HIRSE-LVGEGGGIEVDGLGTGIMTESSWINSNRNPDWSKAEV--EQELKARLGLRKIIWLPGIKGK-----DITDAHVDFYARFVKP---------------GVVIANLDN-----------DPASYDYAV-TR-----AHLAILE----TATD------ADGRALQVHTVSPPLKPRQ---------------SSFSR-NNPDFAAGYINYFVINGAVIAPEFGDKAADAKAFDLLSELYPDREVVQLN-IDAISAGGG-GIHCV-------------------------TSHQ-----------------------------------------------PLV-------------------------------------------------------------------------------------------------------------------------------------------------------------------------------------------------------------------
>WP_063343302.1_agmatine_deiminase_family_protein_[Pseudomonas_fluorescens]
--------------------------------------------------------------------------------------------------------------------------------------------------------------------------------------------------------------------------------------------------------------------------------------------------------------------------------------------------------------------------------MS---------------TRREFIKH-VSVVAGLGAAVSIGL------------GLTP--------LNA-GAA----TQGVW-RMPDEGDKHRRA-FVAFGA---QEAIWE----DFTP------------DVQEAIGLIARTIAHYEPVTVFCRSNER-GLAEEHC-------G-----TT-----------------------NITYV---------TTELDDVWMRDIGANFVIDG-AG-GLGAVDFNFNGWGNK----------------------QQYSKDAQVAALV---ADTVDAD-HIRSE-LVGEGGGIEVDGHGTGIMTESSWINSNRNPDWSKAEV--EQELKARLGLRKIIWLPGIKGK-----DITDAHVDFYARFVKP---------------GVVIANLDN-----------DPESYDRKV-TL-----AHLEILK----QATD------ADGRKLQVHTVSPPLNPRK---------------SKFSR-NNPDFAAGYINYFVINGAIIAPEFGDKAADTRAFDLLSELYPDREVVQLN-IDAIAAGGG-GIHCV-------------------------TSHQ-----------------------------------------------PQA-------------------------------------------------------------------------------------------------------------------------------------------------------------------------------------------------------------------
>WP_007936923.1_agmatine_deiminase_family_protein_[Pseudomonas_sp._GM18]
--------------------------------------------------------------------------------------------------------------------------------------------------------------------------------------------------------------------------------------------------------------------------------------------------------------------------------------------------------------------------------MS---------------TRREFIKQ-ASIVAGLGAVASIGL------------GLTP--------LRV-QAA----TQGGW-RMPDEADKHQRA-FVAFGA---QKAIWK----DFTP------------HVQEAIGLIASTIARYEPVTVFCRERER-DLAEEHC-------G-----TV-----------------------NITYV---------TTELDDIWMRDTGANFVVDG-EG-GLGAVDFNFNGWGNK----------------------QRHAEDAQLAALV---ARTVDAR-HMRSG-LVGEGGGIEVDGHGTGIMTESSWINSNRNPDWSKAEV--EQELKARLGLRKIIWLPGIKGK-----DITDAHVDFYARFVKP---------------GVVIANLDN-----------DPESYDHKV-TL-----AHLEILK----QATD------ADGRKLQVHTVSPPLNPRK---------------SQFSR-NNPDFAAGYINYFVINGAIIAPEFGDRAADIRAFDLLSELYPEREVVQLN-IDAIAAGGG-GIHCV-------------------------TSHQ-----------------------------------------------PQA-------------------------------------------------------------------------------------------------------------------------------------------------------------------------------------------------------------------
>WP_008038936.1_agmatine_deiminase_family_protein_[Pseudomonas_sp._GM67]
--------------------------------------------------------------------------------------------------------------------------------------------------------------------------------------------------------------------------------------------------------------------------------------------------------------------------------------------------------------------------------MS---------------TRREFIKQ-VSVVAGMGAVASIGF------------GLTP--------LSA-HAA----TQVGW-RMPDEGDRHEQA-FIAFGA---QEAIWE----DFTA------------DVQAAIGLIARTIARHEPVTVFCREHER-SLAEEHC-------G-----KS-----------------------DITYV---------VTELDDIWMRDIGANFVIDD-KG-VLGAVDFNFNGWGNK----------------------QQHSEDAQLAAQV---ADATDAR-YLRSE-LVGEGGGIEVDGHGTGIMTESSWINKNRNPDWSKAEV--EEELKARLGLRKIIWLPGIKGK-----DITDAHVDFYARFVKP---------------GVVIANLDN-----------DPESYDYKV-TR-----AHLDILK----NATD------ADGRKLQVHTVSPPLNPRK---------------SRFNR-NNPDFAAGYINYFVINDAVIAPEFGDKAADAKAFDLLSGLYPDREVVQLN-IDAISAGGG-GIHCV-------------------------TSHQ-----------------------------------------------PLV-------------------------------------------------------------------------------------------------------------------------------------------------------------------------------------------------------------------
>WP_084322884.1_agmatine_deiminase_family_protein_[Pseudomonas_migulae]
--------------------------------------------------------------------------------------------------------------------------------------------------------------------------------------------------------------------------------------------------------------------------------------------------------------------------------------------------------------------------------MS---------------TRRDFIKQ-VSVLVSVGAAASSGL------------GLMF--------LPV-HAA----TQGRW-RMPDEGDRHERA-FIAFGA---QEAIWE----DFTA------------DVQAALGRIARSIARYEPVTVFCRPQER-SLAEQHC-------G-----TS-----------------------NIAYV---------TTGLDDIWMRDTGANFVIDG-QG-GLGAVDFNFNGWGDK----------------------QQHDNDARLAAQV---ADTADAR-YLRSE-LVGEGGGIEVDGHGTGIMTESSWINRNRNPDWSKADV--EQELKDRLGLRKIIWLPGIKGK-----DITDAHVDFYARFVKP---------------GVVIANLDN-----------DPESYDYKV-TR-----AHLDILK----NATD------ADGRKLQVHTVSPPLNPRK---------------SQFNR-SNPDFAAGYINYFVINGAVIAPEFGDETADAKAFDLLSQLYPDREVVQLN-IDAISAGGG-GIHCV-------------------------TSHQ-----------------------------------------------PYASVLLL-----------------------------------------------------------------------------------------------------------------------------------------------------------------------------------------------------------DQ-
>WP_094467921.1_agmatine_deiminase_family_protein_[Pseudomonas_mandelii]
--------------------------------------------------------------------------------------------------------------------------------------------------------------------------------------------------------------------------------------------------------------------------------------------------------------------------------------------------------------------------------MSASDKDQHRP------TRRDFIKQ-VSVIAGLGAAAS--L------------GFSV--------APV-HAA----TQGPW-RMPDEGDRHERA-FIAFGA---QSAIWE----DFTP------------DVQAAIGLIARTIARYEPVTVFCRQRER-RLAEQQC-------G-----TT-----------------------NITYV---------TTELDDIWMRDIGANFVIDG-EG-GLGAVDFNFNGWGNK----------------------QQHDKDAQLAALV---ADTADAR-YLRSE-LVGEGGGIEVDGHGTGIMTESSWINRNRNPDWTKAEV--EQELKDRLGLRKIIWLPGIKGK-----DITDAHVDFYARFVKP---------------GVVVANLDN-----------DPASYDREV-TL-----AHLDILK----NATD------ADGRKLQVHTLSPPLNPRK---------------SQFNR-DNPDFAAGYINYFLVNGAVIAPEFGDKPADTKAFELLSQLYPDREVVQLN-IDAVAAGGG-GIHCV-------------------------TSHQ-----------------------------------------------PAA-------------------------------------------------------------------------------------------------------------------------------------------------------------------------------------------------------------------
>WP_123425523.1_agmatine_deiminase_family_protein_[Pseudomonas_brassicacearum]
--------------------------------------------------------------------------------------------------------------------------------------------------------------------------------------------------------------------------------------------------------------------------------------------------------------------------------------------------------------------------------MS---------------TRREFIKQ-VSVVASLGAAASMGL------------GLNA--------PRV-QAA----IKGSW-HMPDEGDKHQQA-FIAFGA---QEAIHE----DFTP------------YVQDALGRIARTIAKYEPVTVFYRESER-DLAEEKC-------G-----TG-----------------------NITFV---------VTALDDIWMRDIAANFVIDG-EG-GLGAVDFNFNGWGNK----------------------QQHADDAQLAALV---ARTADAS-YIRSQ-LVGEGGAIEVDGHGTGIMTESSWINANRNPGWSKADV--EEELKARLGLRKIIWLPGIKGK-----DITDAHVDFYARFVKP---------------GVVIANLDN-----------DPESYDHTV-TL-----AHLDILK----NATD------ADGRTLHVHTVSPPLNPRK---------------SMFSK-NNPDFAPGYINYFVINGAVVAPEFGDKAADTKAFDLLSELYPDREVVQLN-IDAIAAGGG-GIHCV-------------------------TSHQ-----------------------------------------------PLV-------------------------------------------------------------------------------------------------------------------------------------------------------------------------------------------------------------------
>WP_048361905.1_agmatine_deiminase_family_protein_[Pseudomonas_deceptionensis]
--------------------------------------------------------------------------------------------------------------------------------------------------------------------------------------------------------------------------------------------------------------------------------------------------------------------------------------------------------------------------------MS---------------TRREFMKQ-VSVVASLGAAASMGL------------GLSA--------ARA-VAA----NKGRW-HMPDEGDKHQRA-FIAFGA---QEVIWE----DFTP------------DVQDALGLIARTIAEYEPVTVFCRENER-DLAEEKC-------G-----TA-----------------------NITFV---------TTELDDIWMRDIGANFVIDG-EG-GLGAVDFNFNGWGNK----------------------QQHADDAQLAALV---ARNAHAS-YIRSQ-LVGEGGGIEVDGHGTGIMTESSWINTNRNPGWSKADV--EEELKARLGLRKIIWLPGIKGK-----DITDAHVDFYARFVKP---------------GVVIANLDN-----------DPQSYDHEV-TL-----VHLDILK----NATD------ADGRKLQVHTVSPPMHPRQ---------------NRFSK-QNPDFAAGYINYFVINGAVIAPEFGHKAADTKAYELLSELYPDREVVQLN-IDAIAAGGG-GIHCV-------------------------TSHQ-----------------------------------------------PLA-------------------------------------------------------------------------------------------------------------------------------------------------------------------------------------------------------------------
>WP_093199920.1_agmatine_deiminase_family_protein_[Pseudomonas_yamanorum]
--------------------------------------------------------------------------------------------------------------------------------------------------------------------------------------------------------------------------------------------------------------------------------------------------------------------------------------------------------------------------------MA---------------TRREFIKQ-VSVVATLGAAAS--F------------GLGP--------GWV-QAA----KKGSW-IMPDEGEKHQQA-FIAFGA---QEAIHE----DFTP------------DVQEALGRIARAIARHEPVTVFCREEER-VLAEEKC-------G-----TH-----------------------NTTFV---------VTELDDIWMRDTGANFVIDG-QG-GLGAVDFNFNGWGNK----------------------QQHAEDAQLAALV---AEVTEAQ-SIRSE-LVGEGGAIEVDGHGTGIMTESSWINANRNPGWSKADV--EAELKERLGLRKIIWLPGIKGK-----DITDAHVDFYARFVKP---------------GVVIANLDT-----------DPESYDHKV-TL-----AHLDILK----QATD------ADGRPLQVHTVSPPLNPRK---------------SRFSR-NNPDFAPGYINYFVINGAVIAPEFGDKLADAKAFELLSRLYPEREVVQLN-IDAIAAGGG-GIHCV-------------------------TSHQ-----------------------------------------------PLV-------------------------------------------------------------------------------------------------------------------------------------------------------------------------------------------------------------------
>WP_075944912.1_agmatine_deiminase_family_protein_[Pseudomonas_reinekei]
--------------------------------------------------------------------------------------------------------------------------------------------------------------------------------------------------------------------------------------------------------------------------------------------------------------------------------------------------------------------------------MT---------------TRREFIKH-VSVAAGMTA-AFIGL------------GLSP--------VQV-LAA----GEGRW-YMPDEGDRQQQA-FIAFGA---QDAIWE----DFTG------------DVQAALGVIARTIADFQPVTVFCRENER-DLAEEHC-------G-----TK-----------------------NITYV---------ITELDDIWMRDIGANFVVDG-KG-GLGAVDFNFNGWGNK----------------------QRHNKDAQVAALV---ADTQEAR-YLRSE-LVGEGGGIEVDGHGTGIMTESSWINHNRNPDWSKADV--EQALKERLGLRKIIWLPGIKGK-----DITDAHVDFYARFVKP---------------GVVIANLDN-----------DPQSYDYKV-TR-----AHLDILK----KATD------ADGRPLQVHTVSPPLKPRQ---------------NKFSR-HNPDFAAGYINYFVINGAIIAPEFGDKAADRKAFDLLSQLYPDREVVQLN-IDAIAAGGG-GIHCV-------------------------TSHQ-----------------------------------------------PWV-------------------------------------------------------------------------------------------------------------------------------------------------------------------------------------------------------------------
>WP_027618134.1_agmatine_deiminase_family_protein_[Pseudomonas_sp._URHB0015]
--------------------------------------------------------------------------------------------------------------------------------------------------------------------------------------------------------------------------------------------------------------------------------------------------------------------------------------------------------------------------------MP---------------TRRHFIKQ-VSVVAGLGAMAASGL------------GLAP--------RSV-LAA----TGRKW-YMPDEGERHQQA-FIAFGA---QDAIWE----DFTG------------DVQAALGRIARAIADYEPLTVFCRKRER-ELAEEHC-------G-----SH-----------------------NVTYV---------ISELDDIWMRDIGANFVVDG-QG-GLGAVDFNFNGWGNK----------------------QQHDDDAQVPRLV---SDTVGAR-YLRTE-LVGEGGGIEVDGHGTGIMTESSWINRNRNPDWSKAEV--EQELKERLGLRKIIWLPGIKGK-----DITDAHVDFYARFVAP---------------GVVIANLDT-----------DPDSYDRKV-TL-----AHLEILK----QATD------ADGRKLQVHTVSPPLKPRN---------------SRFSK-NNPDFAAGYINYFVINGAVIAPEFGDKKADTAAYDLLSELYPDREIVQLN-IDAISAGGG-GIHCV-------------------------TSHQ-----------------------------------------------PKV-------------------------------------------------------------------------------------------------------------------------------------------------------------------------------------------------------------------
>WP_105642498.1_agmatine_deiminase_family_protein_[Pseudomonas_sp._MYb187]
--------------------------------------------------------------------------------------------------------------------------------------------------------------------------------------------------------------------------------------------------------------------------------------------------------------------------------------------------------------------------------MT---------------TRRDFIKQ-ASVVAGISAAVALGL------------GLNP--------ARA-HAA----SAGTW-RMPDEGDRHQRA-FIAFGA---QEDIWE----DFTA------------DVQQAIGEIARTIAHYQPVTVFCRKHER-ALAEERC-------G-----TA-----------------------NITYV---------ITELDDVWMRDTSANFVIDD-EG-GLGAVDFNFNGWGNK----------------------QQHEDDAQLAGLV---ADRTDAH-YIQSE-LVGEGGGIEVDGHGTGIMTESSWINRNRNPDWSKAEV--EKELKARLGLRKIIWLPGIKGK-----DITDAHVDFYARFVKP---------------GVVIANLDT-----------DPDSYDHKV-TL-----AHLEILK----KATD------AEGRPLQVLTLSPPLKPRK---------------SKFSR-NNPDFAAGYINYFVINGAVIAPEFGDNTADAAAYDLLSQCYPGREVVQLN-IDAIAAGGG-GIHCV-------------------------TSHQ-----------------------------------------------PKA-------------------------------------------------------------------------------------------------------------------------------------------------------------------------------------------------------------------
>WP_116581399.1_agmatine_deiminase_family_protein_[Pseudomonas_sp._B1(2018)]
--------------------------------------------------------------------------------------------------------------------------------------------------------------------------------------------------------------------------------------------------------------------------------------------------------------------------------------------------------------------------------MP---------------TRRTFIKQ-VSVIAGLGAVASMGL------------GFAA--------LPV-RAA----GKGKG-YMPDEGEKHQRA-FIAFGA---QAAIWE----DFTP------------HVQDALGRIARSIAEYEPVTVFCRQSER-RLAEAKC-------G-----SR-----------------------NTTFV---------ITELDDIWMRDIGANFVVDD-NG-NLGAVDFNFNGWGNK----------------------QQHEDDAQLAAQV---AQNAKAE-YQRSE-LVGEGGGIEVDGHGTGIMTESSWINRNRNPDWSKAEV--EAELKERLGLRKIIWLPGIKGK-----DITDAHVDFYARFVKP---------------GVVIANLDN-----------DPESYDYKV-TR-----AHLQILE----NATD------ADGRKLQVHTVSPPLNPRN---------------SQFSK-DNQDFAAGYINYFVINGAIIAPQFGDEEADAKAFDLLSELYPEREVVQLD-IDAISAGGG-GIHCV-------------------------TSHQ-----------------------------------------------PMV-------------------------------------------------------------------------------------------------------------------------------------------------------------------------------------------------------------------
>WP_093223603.1_agmatine_deiminase_family_protein_[Pseudomonas_vancouverensis]
--------------------------------------------------------------------------------------------------------------------------------------------------------------------------------------------------------------------------------------------------------------------------------------------------------------------------------------------------------------------------------MP---------------TRRTFIKQ-VSAVAGWGAAASMGL------------GFAS--------LPV-RAA----TLKPW-YMPDEGDTHQRA-FIAFGA---QDAIWE----DFTP------------QVQDALGRIARAIADYEPVTVFCREDER-DLAEAKC-------G-----KH-----------------------NTTFV---------ITELDDIWMRDISANFVIDG-DG-NLGAVDFNFNGWGNK----------------------QQHESDAQLAAQV---AKNAKAS-YIRSE-LVGEGGAIEVDGHGTGIMTESSWVNANRNRDWSRAEV--EAELKERLGLRKIIWLPGIKGK-----DITDAHVDFYARFVKP---------------GVVIANLDN-----------DPDSYDYKV-TR-----AHLEILQ----NATD------ADGRPLQVHTVSPPLHPRG---------------SKFSQ-DNPDFAAGYINYFVINGAIIAPEFGDEEADAKAFDLLSELYPERKVVQLN-IDAISAGGG-GIHCV-------------------------TSHQ-----------------------------------------------PKV-------------------------------------------------------------------------------------------------------------------------------------------------------------------------------------------------------------------
>WP_095169096.1_agmatine_deiminase_family_protein_[Pseudomonas_sp._Irchel_3H3]
--------------------------------------------------------------------------------------------------------------------------------------------------------------------------------------------------------------------------------------------------------------------------------------------------------------------------------------------------------------------------------MS---------------TRRHFIKQ-VSLVAGWGAVASVGL------------GLGP--------LPA-RAA----TSGSW-RMPDEGDRHQRA-FIAFGA---QDAIWE----DFTT------------DVQAALGRIARTIARYEPLTVLCREDQR-QLAEQHC-------G-----TA-----------------------NITYV---------ETALDDIWMRDISANFVVDG-QG-GLGAVDFNFNGWGNK----------------------QQHAEDAQVAAQV---AELAEAE-YLRSE-LVGEGGGIEVDGQGTAIMTQSCWLNRNRNRDWSLAEI--EQELKQRLGLRKIIWLPGIKGK-----DITDAHVDFYARFVKP---------------GVVIANLDQ-----------DPESYDHKV-TL-----AHLKILR----QATD------AQGRKLQVHTLSPPLKPRN---------------NKFSK-NNPDFAAGYINYFVINGAVLAPQFGDRAADRRALELLTQLYPDREVVQLD-IDAISAGGG-GIHCV-------------------------TSHQ-----------------------------------------------PQV-------------------------------------------------------------------------------------------------------------------------------------------------------------------------------------------------------------------
>WP_122840436.1_agmatine_deiminase_family_protein_[Pseudomonas_sp._286]
--------------------------------------------------------------------------------------------------------------------------------------------------------------------------------------------------------------------------------------------------------------------------------------------------------------------------------------------------------------------------------MP---------------TRRNFIKQ-TAIVVGLGAAC---M------------SLRP--------SPA-QAA----TDSLW-RMPEESDRHAQA-FIAFGA---QAAIWE----DFTP------------HVHAAIGLIARTIARYEPVTVFCRPSER-NLAEQHC-------G-----TR-----------------------NIRFV---------TTELDDIWMRDIGANFVIDG-HG-NLGAVDFNFNGWGNK----------------------QQHAKDAELAAVV---AKTTKAV-YLRSE-LVGEGGAIEVDGHGTGIMIESSWINSNRNPGWNKAEV--EQALKERLGLRKIIWLPGIKGK-----DITDAHVDFYARFVKP---------------GVVIANLDN-----------DPKSYDRAV-TL-----AHLEILK----KATD------ADGRPLQVHTLSPPLKPRK---------------SQFNR-KNPDFAAGYINYFVVNGAVIAPEFGDREADAKALELLSGLYPDREMVMLN-IDAIAAGGG-GIHCV-------------------------TSHQ-----------------------------------------------PAV-------------------------------------------------------------------------------------------------------------------------------------------------------------------------------------------------------------------
>WP_133216706.1_agmatine_deiminase_family_protein_[Pseudomonas_sp._H9]
--------------------------------------------------------------------------------------------------------------------------------------------------------------------------------------------------------------------------------------------------------------------------------------------------------------------------------------------------------------------------------MP---------------TRREFIKQ-VSATAGLGLVASMGL------------GFSA--------PRA-LAV----SGKEW-FMPDEGDKQQCA-FVSFGA---QESIWE----DFTS------------DVQEAIGLIASTIARYQPVTVLCRASER-ELAEELC-------G-----SQ-----------------------NTTFV---------TTKLDDIWMRDIGANFVITE-EG-DLGAVDFNFNGWGNK----------------------QQHGNDARVAKWA---ANNAQAT-YLRSE-LVGEGGGIEVDGHGTAIMTESCWINANRNPGWSKAEV--EEELKACLGLRKIIWLPGIKGK-----DITDAHVDFYARFVKP---------------GVIIANLDT-----------DPESYDHKV-TK-----AHLEILK----NATD------ADGRKLTIHTVSPPLKPRN---------------SRFSK-NNPDFAAGYINYFVINGAVIAPQFGDKAADTKAFDLLSELYPDREVVQLN-IDAIAAGGG-GIHCV-------------------------THQL-----------------------------------------------PMV-------------------------------------------------------------------------------------------------------------------------------------------------------------------------------------------------------------------
>WP_136478054.1_agmatine_deiminase_family_protein_[Pseudomonas_sp._DG56-2]
--------------------------------------------------------------------------------------------------------------------------------------------------------------------------------------------------------------------------------------------------------------------------------------------------------------------------------------------------------------------------------MP---------------TRREFIQQ-VSAAAGLGLVASMGF------------GFGT--------PRA-LAA----GKGHW-FMPDEGDKQQCA-FVSFGA---QEAIWE----DFTG------------DVQEAIGRIASTIARYQPVVVLCRAHER-DLAEELC-------G-----SK-----------------------NTTFV---------VTELDDIWMRDIGANFVITE-QG-DLGAVDFNFNGWGNK----------------------QQHAFDARVARLV---ANNAEAT-YQRSE-LVGEGGGIEVDGHGTGIMTESSWINANRNRDWSKAEV--EEELKAQLGLRKIIWLPGIKGK-----DITDAHVDFYARFVSP---------------GVVIANLDT-----------DPDSYDHKV-TK-----KHLEILK----NATD------ADGRKLKIYTVSPPLNPRR---------------NRFSK-DNPDFAAGYINYFVINGAVIAPQFGDKAADAKAYDLLTELYPDRDVVQLN-IDAIAAGGG-GIHCV-------------------------THQL-----------------------------------------------PMV-------------------------------------------------------------------------------------------------------------------------------------------------------------------------------------------------------------------
>WP_075119448.1_agmatine_deiminase_family_protein_[Pseudomonas_chlororaphis]
--------------------------------------------------------------------------------------------------------------------------------------------------------------------------------------------------------------------------------------------------------------------------------------------------------------------------------------------------------------------------------MP---------------TRRTFIQQ-VSVVGGMSLIAS--M------------GLHL--------PRA-LGA----ARADW-FMPDEGDRHRRA-FIAFGA---QEDIWE----DFTA------------DVQQALGRIARAIARHEPVTVFCRDSER-DLAEELC-------G-----SD-----------------------NTSFV---------VTELDDIWMRDIGANFVITE-AG-DLGAVDFNFNGWGNK----------------------QQHADDARLARQV---AQNTGAR-YIRSE-LVGEGGGIEVDGHGTAIMTESSWINANRNPDWSKAEV--EAELKERLGLRKIIWLPGIKGK-----DITDAHVDFYARFVSP---------------GVVVANLDT-----------DPESYDHKV-TL-----AHLEILK----TATD------ADGRRLQVHTLSPPLQPRS---------------SKFSK-GNPDFAAGYINYFVINGAVIAPQFGDKAADAKAFELLSRLYPEREVVQLN-IDAIAAGGG-GIHCV-------------------------THHQ-----------------------------------------------PAV-------------------------------------------------------------------------------------------------------------------------------------------------------------------------------------------------------------------
>WP_102864285.1_agmatine_deiminase_family_protein_[Pseudomonas_protegens]
--------------------------------------------------------------------------------------------------------------------------------------------------------------------------------------------------------------------------------------------------------------------------------------------------------------------------------------------------------------------------------MP---------------TRRELIKQ-ASLLVAITAMTS--L------------GLGS--------RQA-RAQ----EQDDW-YLPDEGDRQQRA-FMAFGA---QDAIWE----DFTS------------DVQQAQGRIARAIAVHQPLTLFCREEER-DLAETLC-------G-----TH-----------------------NISYV---------ITELDDIWMRDIGANFVTNA-QG-QLGAVDFNFNGWGNK----------------------QRHARDARLARQMADAADAADAR-YLRSE-LVGEGGGIEVDGHGTGIMTESSWINSNRNPAWSKAEV--EAELKACLGLRKIIWLPGIKGR-----DITDAHVDFYARFVRP---------------GVVVANLDN-----------DPDSYDHQV-TL-----KHLEILR----NATD------ADGRKLQVHTLSPPLNPRK---------------TRFSR-GNDDFAAGYINYFVINGAVISPQFGDPAADTKALALLESLYPGRQVVQLD-IDAIAAGGG-GIHCV-------------------------THQQ-----------------------------------------------PEV-------------------------------------------------------------------------------------------------------------------------------------------------------------------------------------------------------------------
>WP_092315639.1_agmatine_deiminase_family_protein_[Pseudomonas_saponiphila]
--------------------------------------------------------------------------------------------------------------------------------------------------------------------------------------------------------------------------------------------------------------------------------------------------------------------------------------------------------------------------------MP---------------TRRQLIKQ-ASLLAGVAAMTT--L------------GLGP--------RNA-RAR----EQDNG-YLPDEGEPQQRA-FMAFGA---QDAIWE----DFTG------------DVQQAQGRIARAIAAYQPLTLFCRAQER-SLAEQLC-------G-----SH-----------------------NITFV---------STELDDIWMRDIGANFIVDA-QG-GLGAVDFNFNGWGNK----------------------QRHAKDARLARQM---ADAAGAR-YWRSE-LVGEGGGIEVDGHGTGIMTESSWINDNRNPGWSKAEV--EEELKACLGLRKIIWLPGIKGH-----DITDAHVDFYARFVKP---------------GVVVANLDN-----------DPESYDHQV-TL-----KHLEILR----SARD------ADGRALQVHTLSPPLNPRQ---------------NRFSR-DNPDFAAGYINYFVINGAVIAPQFGDRAADAKAHSLLAGLYPGRQVIALD-IDAIAAGGG-GIHCV-------------------------THQL-----------------------------------------------PEV-------------------------------------------------------------------------------------------------------------------------------------------------------------------------------------------------------------------
>WP_025131338.1_agmatine_deiminase_family_protein_[Pseudomonas_sp._PH1b]
--------------------------------------------------------------------------------------------------------------------------------------------------------------------------------------------------------------------------------------------------------------------------------------------------------------------------------------------------------------------------------MP---------------TRRVFIKQ-ASLLAGFGAMASLGL------------GLDA--------SRA-RAQ----EQEGW-YLPDEGDRHRQA-YIAFGA---QDAIWE----DFTG------------DVQEALGRIARAIAAYEPLTVFCRASER-DLAEELC-------G-----SR-----------------------NVSYV---------VTELDDIWMRDIGANFVVDG-QG-GLGAVDFNFNGWGNK----------------------QRHAKDARLARRM---ADSAEAL-YLRSE-LVGEGGGIEVDGHGTGIMTESSWINGNRNPGWSKAEV--EAELKARLGLRKIIWLPGIKGK-----DITDAHVDFYARFIEP---------------GVVLANLDN-----------DPDSYDHAV-TL-----KHLEILR----NATD------ADGRKLQVHTVSPPLNPRK---------------SRFSR-GNDDFAAGYINYFVINGAVISPQFGDSAADTKALNLLSSLYPGRKVIQLD-IDAIAAGGG-GILCV-------------------------THHQ-----------------------------------------------PEV-------------------------------------------------------------------------------------------------------------------------------------------------------------------------------------------------------------------
>WP_095153756.1_hypothetical_protein_[Pseudomonas_sp._Irchel_3E13]
--------------------------------------------------------------------------------------------------------------------------------------------------------------------------------------------------------------------------------------------------------------------------------------------------------------------------------------------------------------------------------MP---------------TRRQFIRQ-VSVASSLGLIAS--S------------GLLP--------LRA-FAA----GDDDW-FMPDEGERQRHA-FIAFGA---QEAIWE----DFTA------------DVQAALGRIARAIARYQPVTVLCREDER-ELAEELC-------G-----SD-----------------------NTRFL---------VTELDDIWMRDIGANFLTTE-EG-GLTALDFNFNGWGNK----------------------QRHSKDARIAALL---AGQSGAR-HLRSE-LVGEGGGIEVDGHGTGIMTESCWVNGNRNPGWSRDDV--EAELKACLGLRKIIWLPGIRGK-----DITDAHVDFYARFVSP---------------GVVIANLDT-----------DPESYDHEV-TR-----AHLEILR----NATD------AEGRKLTVHTVSPPLKPRK---------------SPFSR-NNPDFAAGYINYFVINGAVIAPQFGDREADRAAFELLSGLYPDRDIVQVE-IDAIAAGGG-GIHCV-------------------------THQM-----------------------------------------------PWV-------------------------------------------------------------------------------------------------------------------------------------------------------------------------------------------------------------------
>WP_075801889.1_agmatine_deiminase_family_protein_[Pseudomonas_putida]
--------------------------------------------------------------------------------------------------------------------------------------------------------------------------------------------------------------------------------------------------------------------------------------------------------------------------------------------------------------------------------MP---------------TRRQFIRQ-LSIAGSLGLIAS--T------------GLNP--------LRA-FAA----GEEEW-FMPDEGERQRHA-WMAFGA---QDAIWE----DFTG------------DVQEALGRIARAIARFQPLTVLCRAEER-ELAEELC-------G-----AS-----------------------NVRFI---------ETELDDIWMRDIGANFLVTE-DGAGLTAMDFNFNGWGNK----------------------QQHASDARIAALM---ARDVGAR-HVRSE-LVGEGGGIEVDGHGTAIMTESCWVNANRNPGWSRAQV--EEELKACLGLRKIIWLPGIRGK-----DITDAHVDFYARFVSP---------------GVVVANLDT-----------DPESYDHEV-TR-----RHLEILQ----NATD------ADGRKLKVHVLSPPLEPRR---------------SRFNR-DNPDFAAGYINYFVINGAVIMPQFGDGPADRKARALLEALYPDREVVAVD-IDAIAAGGG-GIHCV-------------------------THQL-----------------------------------------------PWI-------------------------------------------------------------------------------------------------------------------------------------------------------------------------------------------------------------------
>WP_042128165.1_agmatine_deiminase_family_protein_[Pseudomonas_japonica]
--------------------------------------------------------------------------------------------------------------------------------------------------------------------------------------------------------------------------------------------------------------------------------------------------------------------------------------------------------------------------------MP---------------TRRHFIRQ-LSIASSLGLIAS--A------------GLNP--------LRV-FAA----DEDDW-FMPDEGERQRHA-WIAFGA---QEAIWE----DFTG------------DVQEALGRIARAIARFQPVTVLCRSDER-ELAEELC-------G-----GA-----------------------NVRFL---------ETALDDIWMRDIGANFLTTE-DG-GLTALDFNFNGWGGK----------------------QQHGKDARVAAFM---ARDVGAR-YLRSE-LVGEGGGIEVDGHGTGIMTESCWVNGNRNPDWTRAEV--EEELKACLGLRKIIWLPGIRGK-----DITDAHVDFYARFVSP---------------GVVVANLDT-----------DPDSYDHAV-TQ-----RHLEILR----NATD------ADGRRLKVHVLSPPLKPRR---------------SRFNR-DNPDFAAGYINYFVINGAVIMPQFGDAEADRKARDLLEELYPDREIVALD-IDAIAAGGG-GIHCV-------------------------THQL-----------------------------------------------PWV-------------------------------------------------------------------------------------------------------------------------------------------------------------------------------------------------------------------
>WP_121734173.1_agmatine_deiminase_family_protein_[Pseudomonas_prosekii]
--------------------------------------------------------------------------------------------------------------------------------------------------------------------------------------------------------------------------------------------------------------------------------------------------------------------------------------------------------------------------------MS---------------SRRDFIKQ-ASLVAGLGVIASAGF------------SLTP--------GDA-QAADAVNGAGNW-HMPDEGDQQQRA-FIAFGA---QKAIWG----DFTP------------DVQAALGLLARAIARYQAVTVFCRERER-DLAEKHC-------G-----TA-----------------------NITYV---------ICKLDDIWMRDIGANFVVDG-AS-GLRAVDFNFNGWGNK----------------------QQQAEDARLAALV---ASHAGAP-HLRSK-LVGEGGAIEVDGHGTGIMTESSWINSNRNPNWSKAEV--EQELKIRLGLRKIIWLPGIKGK-----DITDAHVDFYARFVKP---------------GVVLANLEN-----------DPESFDYPV-TR-----AHLEILK----NATD------ADGRALQVHTVSPPRQPRK---------------TRFNQ-DNPDFAAGYINYFLVNGAVIAPEFGDKNADTKALKLLTTLYPGREVVQLN-IDAISAGGG-GIHCV-------------------------TSHQ-----------------------------------------------PRV-------------------------------------------------------------------------------------------------------------------------------------------------------------------------------------------------------------------
>WP_116549052.1_agmatine_deiminase_family_protein_[Pseudomonas_sp._SDI]
--------------------------------------------------------------------------------------------------------------------------------------------------------------------------------------------------------------------------------------------------------------------------------------------------------------------------------------------------------------------------------MS---------------TRRHFIKQ-VSVVAGMGVVAS--M------------GLNS--------PLL-RAA----EAAGW-RMPDEGDRQERA-FISFAA---QAAIWE----DFTN------------DVQKAQGRIAKAIAAYQPVTVFCRPDER-EDAEYYC-------G-----SH-----------------------NVTFV---------ETRLDDIWMRDIGANFVHNG-EG-GLAAVDFNFNGWGGK----------------------QQHSDDAKLAALV---CKTAGVA-RERSE-LVGEGGGIEVDGHGTGIMTESCWINSNRNPGWSKADV--EAELKAQLGLRKIIWLPGIKGK-----DITDAHVDFYARFVKP---------------GVVIANLDT-----------DPRSYDKTV-TE-----EHLKILR----SATD------ADGRPLTVHTVSPPLKPRR---------------SKFNQ-DNPDFAAGYINYFVINGAVIAPEFGDTEADNKAFDLLTKLYPDREIVQLN-IDAIAAGGG-GIHCV-------------------------THQQ-----------------------------------------------PWLG------------------------------------------------------------------------------------------------------------------------------------------------------------------------------------------------------------------
>WP_013390860.1_agmatine_deiminase_family_protein_[Achromobacter_xylosoxidans]
--------------------------------------------------------------------------------------------------------------------------------------------------------------------------------------------------------------------------------------------------------------------------------------------------------------------------------------------------------------------------------MP---------------TRRQLIQH-TATLMGIHAAASLSL------------GLLA--------SGA-RAA----SAPQW-HMPDEGAPQARA-FIAFGA---QDAIWE----DFTA------------DVQAALGRIARAIAAHQPVTVFCRSRER-SLAERHC-------G-----TD-----------------------NVSFV---------ETRLDDIWMRDIGANFVLDG-RG-SATGVDFNFNGWGNK----------------------QRHAADAKIAAET---TEVTDTE-YLQSE-LIGEGGGIEVDGHGTGIMTESSWINSNRNPGWSKAEV--EEELKRCLGLRKIIWLPGIKGK-----DITDAHVDFYARFARP---------------GVVVANLDM-----------DPESYDYAL-TR-----KHLEILR----RATD------ADGKPLEIHTMSPPLNPRR---------------SKFLR-DNPDFAAGYINYFVINGAVIAPEFGDAEADAKARELLTRLYPGRKVVQLD-IDAIASGGG-GIHCV-------------------------TNQL-----------------------------------------------PAA-------------------------------------------------------------------------------------------------------------------------------------------------------------------------------------------------------------------
>WP_103273002.1_agmatine_deiminase_family_protein_[Achromobacter_sp._AONIH1]
--------------------------------------------------------------------------------------------------------------------------------------------------------------------------------------------------------------------------------------------------------------------------------------------------------------------------------------------------------------------------------MT---------------TRRRFLQQ-SALLIGTQAAAALGA------------GLHT--------PAA-RAA-----VKGW-HMAEENAPQARA-FIAFGA---QQAIWE----DYTP------------DVQAALGRIARAIAAFQPVTVYCRPEER-RLAEHHC-------G-----AA-----------------------RVRFE---------EAPLDDIWIRDIGPVFIADG-QG-SVAGVDFNFNGWGDK----------------------QRHGADSRLAKTM---CDGLDID-HLRSD-LVGEGGGIETDGLGTAIMTESSWLNDNRNPRWTKAEI--EQALARDLGFRKIIWLPGIKGR-----DITDAHVDFYARFARP---------------GVVVANLDM-----------DPDSYDYEL-TR-----KHLDILK----RSTD------ADGKPLDVHTLPPPQNPRR---------------SRFLR-DHPDFAAGYINYFVINGAVIAPEFGDAKADAHARELLERLYPGRKVVQLN-IDAIASGGG-GIHCV-------------------------TNQM-----------------------------------------------PAA-------------------------------------------------------------------------------------------------------------------------------------------------------------------------------------------------------------------
>WP_085540259.1_agmatine_deiminase_family_protein_[Cedecea_sp._NFIX57]
--------------------------------------------------------------------------------------------------------------------------------------------------------------------------------------------------------------------------------------------------------------------------------------------------------------------------------------------------------------------------------MS---------------TRREFIKC-ASVLAGMGMAGSFGL---------------P--------VSA-FAA----ASPGW-RMPDEGELQQRA-FIAFGA---QRAIWK----DFTP------------GVQDALGRIAHAIAGFQPLTVFCREHER-ELAEEKC-------G-----SH-----------------------NVTYV---------VTELDDIWMRDTGACFVTSP-EG-KLAAVGFNFNGWGNK----------------------QRHSKDTKLAAFM---AEKYGASPFIRSA-LTGEGGGIEVDGHGTGIMTESSWVNANRNPGWSRDRV--EQELKTQLGLRKIIWLPGIKGK-----DITDAHVDFYARFVEP---------------GVVIANLDP-----------DPDSWDHKV-TQ-----THLDILR----QATD------AEGRRLQVHTVTPPQAPRA---------------SRFSE-GNPDFAAGYINYFVINGAIIAPEFGDEETDEAAFSLLSTLYPEREIVQLN-IDAIAAGGG-GIHCV-------------------------TNQL-----------------------------------------------PAVK------------------------------------------------------------------------------------------------------------------------------------------------------------------------------------------------------------------
>WP_039898942.1_agmatine_deiminase_family_protein_[Cedecea_davisae]
--------------------------------------------------------------------------------------------------------------------------------------------------------------------------------------------------------------------------------------------------------------------------------------------------------------------------------------------------------------------------------MS---------------TRRQFIKC-ASVLAGVSLAGSLGL---------------P--------FKA-LAA----ANGGW-RMPDEGEEQQRA-FIAFGA---QKAIWK----DFTP------------DVQDALGRIARAITDYQPLTVFCREHER-DLAEEKC-------G-----SH-----------------------NVTYV---------VTELDDIWMRDTGACFVTSS-AG-EPGAVGFNFNGWGNK----------------------QRHSKDTRLAALM---AEKYGVTNFHRSA-LVGEGGGIEVDGHGTGIMTESSWVNANRNPGWSRDRV--EQELKAMLGLRKIIWLPGIKGK-----DITDAHVDFYARFVEP---------------GVVIANLDP-----------DPDSYDHQV-TK-----AHLAILE----QATD------ADGRRLQVHLVSPPQEARA---------------SRFSE-DNPDFAAGYINYFVINGAIIAPEFGDEEADEAAFSLLSKLYPDRKVVQLN-IDVIAAGGG-GIHCV-------------------------TNQL-----------------------------------------------PAMND-----------------------------------------------------------------------------------------------------------------------------------------------------------------------------------------------------------------
>WP_012145210.1_agmatine_deiminase_family_protein_[Serratia_proteamaculans]
--------------------------------------------------------------------------------------------------------------------------------------------------------------------------------------------------------------------------------------------------------------------------------------------------------------------------------------------------------------------------------MS---------------TRREFIKQ-ASLIAGMSLTASMGL------------TLPA--------HAA-PAV----RGEGW-RMPDEGEEQQRA-FIAFGA---QRAIWA----DYTA------------GVQDALGRIARAIAQYQPLTVFCRESER-RLAEEKC-------G-----SH-----------------------NVTFI---------VTELDDIWMRDIGANFVVNQ-AG-KLGAVDFNFNGWGNK----------------------QQHRYDARLAAFE---ARHYGVANIWRSG-LVGEGGGIEVDGHGIGIMTESSWVNKNRNPGWSRDRV--EQELKEMLGLRKIIWLPGIKGK-----DITDAHVDFYARFASP---------------GVVVANLDT-----------DPDSYDHKV-TQ-----AHLAILK----QATD------ADGRKLQIHTMSPPMDPRR---------------SRFSK-GNPDFAAGYINYFVINGAVIAPEFGDPEADGEALRLLTGLYPDREVVQLN-IDAIAAGGG-GIHCV-------------------------THQL-----------------------------------------------PAV-------------------------------------------------------------------------------------------------------------------------------------------------------------------------------------------------------------------
>WP_129982827.1_agmatine_deiminase_family_protein_[Serratia_liquefaciens]
--------------------------------------------------------------------------------------------------------------------------------------------------------------------------------------------------------------------------------------------------------------------------------------------------------------------------------------------------------------------------------MS---------------TRREFIKQ-ASLIAGISLTASMGL-----------ASLSS--------HAA-QKT----AGGNW-RMPDEGEPQQCA-FIAFGA---QRAIWG----AFTT------------DVQDALGRIARAIAVYQPLTVFCRERER-ELAERKC-------G-----SH-----------------------NVTFA---------ITELDDIWMRDIAANFVTNN-AG-ELAAVDFNFNGWGNK----------------------QRHGKDAQLAAFQ---ARHFGVNPLRRSA-LTGEGGGIEVDGHGTGIMTESSWVNRNRNPGWSRERV--EQQLKAMLGLRKIIWLPGIKGK-----DITDAHVDFYARFVSP---------------GVVIANLDS-----------DPESYDHQV-TL-----DHLAILK----QATD------ADGRKIQVHTVSPPRDPRR---------------SRFSK-GNADFAAGYINYFVINGAIIAPEFGDAEADAAALALLTALYPQREVVQLN-IDAIAAGGG-GIHCV-------------------------TSQL-----------------------------------------------PAV-------------------------------------------------------------------------------------------------------------------------------------------------------------------------------------------------------------------
>WP_123894973.1_agmatine_deiminase_family_protein_[Serratia_sp._FDAARGOS_506]
--------------------------------------------------------------------------------------------------------------------------------------------------------------------------------------------------------------------------------------------------------------------------------------------------------------------------------------------------------------------------------MS---------------TRRVFIKQ-LSAVAGVGLTASLGV------------SLQ---------GHS-EAA----LNPAW-RMPDEGEPQQRA-FLAFGA---QRAIWG----EFTA------------DVQAAQGRIARAIAEFQPVTVFCREHER-QLAEATC-------G-----SH-----------------------NVSYV---------VTELDDIWVRDFGANFVVDG-AG-ELGAVDFNFNGWGNK----------------------QRHAKDARLAAFA---ANRYGAAQLRRSA-LIGEGGGIEVDGHGTGIMTESSWVNANRNPGWSRDRV--EQELKAMLGLRKIIWLPGIKGR-----DITDAHVDFYARFVRP---------------GVVVANLDT-----------APASYDHAV-TQ-----QHLAILK----AATD------ADGRRLQVHTLSPPLAPRD---------------SRFSR-NNPDFAAGYINYFVINGAVIAPEFGDPQADRAALELLTALYPQRKVVQLE-IDAIAAGGG-GIHCA-------------------------TNQL-----------------------------------------------PVHGRSR---------------------------------------------------------------------------------------------------------------------------------------------------------------------------------------------------------------
>WP_103085290.1_agmatine_deiminase_family_protein_[Serratia_marcescens]
--------------------------------------------------------------------------------------------------------------------------------------------------------------------------------------------------------------------------------------------------------------------------------------------------------------------------------------------------------------------------------MS---------------SRRTFIKQ-LSAVAGVGLTASLGF------------PLR---------GHA-EAA----LNPAW-RMPDEGEPQLRA-FLAFGA---QKAIWG----GFTA------------DVQAAQGRIARAIAEFQPLTVFCRAHER-QLAEATC-------G-----SQ-----------------------NVSYV---------VTELNDIWMRDIGANFVIND-AG-ALGAVDFNFNGWGDK----------------------QQHAKDARLAAFA---AKKYGVAQPRRSA-LVGEGGGIEVDGRGTGIMTESSWVNANRNPGWNRDRV--EQELKAMLGLRKIIWLPGIKGR-----DITDAHVDFYARFVRP---------------GVVVANLDT-----------DPASYDHAV-TQ-----AHLAILK----AATD------ADGRKLQVHTLSPPLAPRDS-------RFSRF--SRFSR-NNPDFAAGYINYFVINGAVIAPEFGDPQADKAAFELLTALYPQRKVVQLE-IDAIAAGGG-GIHCV-------------------------TSQL-----------------------------------------------PVHGKPE-------------------------------------------------------------------------------------------------------------------------------------------------------------------------------------------------------------Q-
>WP_042784537.1_agmatine_deiminase_family_protein_[Serratia_sp._SCBI]
--------------------------------------------------------------------------------------------------------------------------------------------------------------------------------------------------------------------------------------------------------------------------------------------------------------------------------------------------------------------------------MS---------------TRRTFIKQ-LSAVAGVGLTVSLGI------------SLR---------GHA-KAA----LNPAW-RLPDEGEPQQRA-FIAFGA---QRAIWG----DLMA------------DVRAAQGRIAHAIAEFQPLTVFCRERER-QLAEATC-------G-----SH-----------------------NVSYV---------VTELDDIWMRDIGANFVVND-AG-ELGAVAFNFNGWGDK----------------------QQHARDARLAGFA---ARRYGVPQPRRSA-LVGEGGGIEVDGRGTGIMTESSWVNANRNPGWSRDRV--EQELKAMLGLRKIIWLPGIKGR-----DITDAHVDFYARFVRP---------------GVVVANLDT-----------DPASYDHAV-TQ-----THLAILK----TATD------ADGRTLQVHTLSPPQAPRD---------------SRFSR-RNPDFAAGYINYFVINGAVIAPEFGDQQADKAAFELLSALYPQRKVVQLE-IDAIAAGGG-GIHCV-------------------------TSQL-----------------------------------------------PAPGKPD-------------------------------------------------------------------------------------------------------------------------------------------------------------------------------------------------------------P-
>SVK54320.1_Agmatine_deiminase_[Acinetobacter_baumannii]
--------------------------------------------------------------------------------------------------------------------------------------------------------------------------------------------------------------------------------------------------------------------------------------------------------------------------------------------------------------------------------------------------------------------------------------------------------------------------------------------------------------------------------------------------------------------------------------------------------------------------------------------------------------------------------------------------------------------------------------------------MLGLRKIIWLPGIKGR-----DITDAHVDFYARFVRP---------------GVVVANLDT-----------DPASYDHAV-TQ-----THLAILK----TATD------ADGRTLQVHTLSPPQAPRD---------------SRFSR-RNPDFAAGYINYFVINGAVIAPEFGDPQADKAAFELLSAXXXXAFLLS-S-SDLFTA-----------------------------------------------------------------------------------------------------------------------------------------------------------------------------------------------------------------------------------------------------------------------------------------------------------
>SUI63197.1_Agmatine_deiminase_[Serratia_marcescens]
------------------------------------------------------------------------------------------------------------------------------------------------------------------------------------------------------------------------------------------------------------------------------------------------------------------------------------------------------------------------------------------------------------------MAASLDI------------SLH---------GHA-KAA----LNPVW-RLPDEGEPQQRA-FLAFGA---QRAIWG----GFTA------------DVQAAQGRIARAIAEFQPLTVFCRAHER-QLAEAIC-------G-----SH-----------------------NVSYV---------VTELDDIWVRDIGANFVVND-AG-ALGAVDFNFNGWGNK----------------------QRHAKDVRLAAFA---AKKYGVAQPRRSA-LVGEGGGIEVDGHGTGIMTESCWVNANRNPGWSRERV--ERELKAMLGLRKIIWLPGIKGR-----DITDAHVDFYARFVRP---------------GVVVANLDT-----------DPASYDHAV-TQ-----AHLAILK----TATD------ADGRTLQVHTLSPPLAPRD---------------SRFSR-RNPDFAAGYINYFVINGAVIAPEFGDPQADKAAFTLLSALYPQRKVVQLE-IDAIAAGR--RRHSL-------------------------RDQ------------------------------------------------PTAGAWQARAVNVQKMRTRLFVA----------------------------------IGCG------------------------------------------WLSRNIR-----------------------------------------------------------------------------------------------------RP-
>WP_076469458.1_agmatine_deiminase_family_protein_[Achromobacter_xylosoxidans]
--------------------------------------------------------------------------------------------------------------------------------------------------------------------------------------------------------------------------------------------------------------------------------------------------------------------------------------------------------------------------------MF---------------TRRLFVKQ-LSALAAGPALAAAGF------------GLAA--------GPA-RAG----AGGQW-RMPDEADRQARA-FIAFGA---QPAIWK----DFTP------------DVQAAQGRIARAIARYQPVTVFCREAEM-ALARRHC-------G-----DA-----------------------NVTYL---------AAELDDIWMRDIGANFLVNG-QG-GLTAMDFNFNGWGDK----------------------QRHAADALLAGRT---ARETDAR-HVRSE-LVGEGGGIEVDGRGTGIMTESCWVNDNRNPGWSRAEV--EEELKFCLGLRKIIWLPGIKGK-----DITDAHVDFYARFARP---------------GVVVANLEE-----------DPDSHDYDV-TR-----AHLEILR----SATD------ADGNRLQLHTLSPPRRPRA---------------SVYQE-DNDDFAAGYINYFVINGAVIAPEFGDARADGKARDLLRALYPGRDVLQLD-IDAIASGGG-GIHCV-------------------------THQL-----------------------------------------------PAV-------------------------------------------------------------------------------------------------------------------------------------------------------------------------------------------------------------------
>WP_026385037.1_agmatine_deiminase_family_protein_[Achromobacter_xylosoxidans]
--------------------------------------------------------------------------------------------------------------------------------------------------------------------------------------------------------------------------------------------------------------------------------------------------------------------------------------------------------------------------------MF---------------TRRRFVKQ-FSALAGAQALAATGL------------SLAG--------TRA-LAG----TGGRW-RLPDEGEKQARA-FIAFGA---QAAIWK----DFTA------------DVRQALGRIARAVARYQPVTVFCREDEM-VLARRHC-------G-----GD-----------------------NTTFV---------AADLDDIWMRDIGANFLVDG-QG-GQTAMDFNFNGWGDK----------------------QRHAADALLAERV---AQVAGVR-HLRSE-LVGEGGGIEVDGRGTGIMTESCWVNRNRNPGWSRAEV--EEELKTCLGLRKIIWLPGVRGK-----DITDAHVDFYARFARP---------------GVVVANLEL-----------DPDSHDYAL-TR-----AHLEILE----AATD------ADGNRLRLHTVSPPLEPRA---------------SVFQE-DNPDFAAGYINYFVINGAVIAPEFGDAEADGKARALLRALYPGRDVVQLD-IDAIAAGGG-GIHCV-------------------------THQQ-----------------------------------------------PA--------------------------------------------------------------------------------------------------------------------------------------------------------------------------------------------------------------------
>WP_025138744.1_agmatine_deiminase_family_protein_[Achromobacter_sp._DH1f]
--------------------------------------------------------------------------------------------------------------------------------------------------------------------------------------------------------------------------------------------------------------------------------------------------------------------------------------------------------------------------------MF---------------TRRHFVKQ-LSALAATRMVAASGA------------GLLA--------TRA-QAG----AGVHW-RMPDEGEKQVRA-FIAFGA---QPAIWK----DFTP------------AVQAALGRIARAIAAYQPVTVFCRAHDM-ALARRHC-------G-----TD-----------------------NTTFL---------AAELDDIWMRDIGANFLVDG-QG-GLTGMDFNFNGWGEK----------------------QDHDADALVAARM---AKEARAR-HVRSE-LVGEGGGIEVDGRGTGIMTESSWINRNRNPDWSRADV--EAELKLCLGLRKIIWLPGIKGR-----DITDAHVDFYARFVRP---------------GVVLANLDM-----------DPDSYDYDL-TR-----RHLDILK----TATD------ADGNRLQLHTVSPPLNPRP---------------SVFQD-DNPDFAAGYINYFVINGAVIAPEFGDREADAKAREVLQALYPDRTVVQLD-IDAIASGGG-GIHCV-------------------------THQQ-----------------------------------------------PAV-------------------------------------------------------------------------------------------------------------------------------------------------------------------------------------------------------------------
>WP_012511532.1_agmatine_deiminase_family_protein_[Stenotrophomonas_maltophilia]
--------------------------------------------------------------------------------------------------------------------------------------------------------------------------------------------------------------------------------------------------------------------------------------------------------------------------------------------------------------------------------MS---------------NRRHFLTQ-LAGAAGLGGLAALGL------------AGLP--------GRV-AAAGP--GAGTW-RMPDEHGPQERV-FLAFAA---QPRVWG----AQAD------------AVNTAVARLARTIARHQPISVLCRPAQL-KQAQDRC-------G-----RD-----------------------NIEFL---------DVPLDDIWVRDYGGCFVTND-KG-GLGLVDFNFNGWGGK----------------------QSARNDGALAPWL---AQVTGAT-LLESD-LVGEGGGIEVDGHGTAILTESCWVNRNRNPDWSRADI--EAELKHHLGVRKVIWLPGIAGK-----DITDAHVDFYARFVRP---------------GVVIANLDN-----------DPESYDYDL-TR-----EHLRILR----GATD------ADGRRLQVHTLPPPLDGRD---------------NVHTR-DNNDLAMGYINYLPINGAVVAPQFGDDEADGFCRELLEDMYPGRVIEQVD-IDAIAGGGG-GIHCV-------------------------TKNM-----------------------------------------------PKVG------------------------------------------------------------------------------------------------------------------------------------------------------------------------------------------------------------------
>WP_108266883.1_agmatine_deiminase_family_protein_[Stenotrophomonas_sp._HMWF023]
--------------------------------------------------------------------------------------------------------------------------------------------------------------------------------------------------------------------------------------------------------------------------------------------------------------------------------------------------------------------------------MS---------------TRRHFITQ-LAATAGLGGLAALGL------------TGLP--------ARA-RAA----APAGW-QMPDEHGPQERV-FLAFAA---QPRVWG----AQAD------------AVNSAVARLARTIARHQPVSVLCRPAQR-RQAQERC-------G-----SD-----------------------NIEFL---------DVPLDDIWVRDYGGCFVTDG-NG-GLGLVDFNFNGWGGK----------------------QSARSDGAVAPWL---AQMIGAT-LLESD-LVGEGGGIEVDGHGTAILTESCWVNRNRNPGWSRADI--EAELKHHLGLRKVIWLPGIAGE-----DITDAHVDFYARFVRP---------------GVVIANLDN-----------DPESYDYDL-TR-----EHLQILR----EATD------ADGRRLQVHTLPPPLGGRD---------------NVHTR-DNDDLARGYINYLPINGAVIAPQFGDAKADGYCRELLEDLYPGRTIEQVD-IDAIAGGGG-GIHCV-------------------------TKNI-----------------------------------------------PRVG------------------------------------------------------------------------------------------------------------------------------------------------------------------------------------------------------------------
>WP_108758472.1_agmatine_deiminase_family_protein_[Stenotrophomonas_sp._ZAC14A_NAIMI4_1]
--------------------------------------------------------------------------------------------------------------------------------------------------------------------------------------------------------------------------------------------------------------------------------------------------------------------------------------------------------------------------------MS---------------TRRHFLSQ-LAGAAGLGGLAALGL-------------GAT--------GTV-RAA----VPAGW-HMPDEHGPQDRV-FLAFAA---QPRVWG----AQAA------------AVNDAVARLARTIARYQPVSVLCRPAQR-RLAQDRC-------G-----HD-----------------------NIEFL---------EVPLDDIWVRDYGGCFVTDG-RG-GLGLVDLNFNGWGGK----------------------QSARNDGAVAPWL---AQATGAT-LLESD-LVGEGGGIEVDGQGTAILTESCWVNRNRNPGWSRADI--EAELKHHFGLRKVIWLPGIAGE-----DITDAHVDFYARFVRP---------------GVVIANLDN-----------DPDSYDHGL-TR-----EHLRILR----AAID------ADGRRLQVHTLPPPLGGRS---------------NVHTR-DNDDLARGYINYLPVTGAVIAPQFGDAGADGYCRDLLQALYPGRVIEQVD-IDAIAGGGG-GIHCV-------------------------TKNM-----------------------------------------------PRA-------------------------------------------------------------------------------------------------------------------------------------------------------------------------------------------------------------------
>WP_108771865.1_agmatine_deiminase_family_protein_[Stenotrophomonas_sp._SAU14A_NAIMI4_8]
--------------------------------------------------------------------------------------------------------------------------------------------------------------------------------------------------------------------------------------------------------------------------------------------------------------------------------------------------------------------------------MN---------------TRRYFLNQ-LATAAGLGAVAALGL------------GGTA--------TRV-QAS----TVPGW-RMPDEHAPQERV-FLAFAA---QPRVWG----AQAG------------AVNEAIARLARTIARYQPVSVLCRPADL-PLARARC-------G-----RD-----------------------NIEFL---------DVALDDIWVRDYGGCFVTDH-RG-GLGLVDFNFNGWGGK----------------------QSARNDGAVARWL---AQATGAT-LLESD-LVGEGGGIEVDGHGTAILTESCWVNRNRNPGWSRADI--EAELKHHLGLRKVIWLPGIAGE-----DITDAHVDFYARFVRP---------------GVVIANLDN-----------DPESYDYDL-TR-----EHLRILR----AATD------ADGRRLQVHTLPPPLGGRD---------------NVHTR-DNDDLARGYINYLPINGAVIAPQFGDAKADGYCRELLQDLYPGRTIEQVD-IDAIAGGGG-GIHCV-------------------------TKNM-----------------------------------------------PQV-------------------------------------------------------------------------------------------------------------------------------------------------------------------------------------------------------------------
>WP_016491299.1_agmatine_deiminase_family_protein_[Pseudomonas_resinovorans]
--------------------------------------------------------------------------------------------------------------------------------------------------------------------------------------------------------------------------------------------------------------------------------------------------------------------------------------------------------------------------------MS---------------TRRDFIKQ-LMAASGVGAVASLGL------------GFGA--------ARV-PAA----LAASW-YMPDEHGPQERV-ILAFAA---SSKVWQ----GWEG------------AVNNCIALLAKTIAKYQPVTVLCRASQL-SQAKSKC-------G-----TT-----------------------NIEFL---------TMPLDDVWVRDYGGCFVVDG-AG-GLGLVDFNFNGWGGK----------------------QTSANDTAVADPL---SYEMEAA-YIRSA-LVGEGGGIEVDGHGTAIMTESCWVNSNRNPGLSKAQI--EAELKANLGLRKIIWLPGIKDK-----DITDAHVDFYARFVQP---------------GVVIANLDN-----------DPKSYDYAV-TR-----KHLEILK----SATD------ADGRKLVVHTLPPPLTKRN---------------NQYTQ-GNPDFAPGYINYLPINGAVIAPQFGDAAADKYCKDLLTRLYPGRVVEQVN-IDPIAAGGG-GIHCV-------------------------TKNL-----------------------------------------------PRT-------------------------------------------------------------------------------------------------------------------------------------------------------------------------------------------------------------------
>WP_124349484.1_agmatine_deiminase_family_protein_[Pseudomonas_chlororaphis]
--------------------------------------------------------------------------------------------------------------------------------------------------------------------------------------------------------------------------------------------------------------------------------------------------------------------------------------------------------------------------------MS---------------TRRDFIKQ-LMAASGVGAAASLGL------------GFGA--------PRI-SAA----PAGNW-YMSDEHGPQERV-ILAFGA---SSRVWE----DWAG------------AVNDTIALLARTIAKYQPVTVLCRASQL-SLAKSKC-------G-----TG-----------------------NIDFL---------TLSLDDVWVRDYGGCFVVDG-TG-GLGLVDFNFNGWGNK----------------------QTSVNDTRVADTL---SEEMEAA-YIRSA-LVGEGGGIEVDRHGTAIITESCWINDNRNPGLGKAQI--EAELKANLGLRKIIWLPGIKDK-----DITDAHVDFYARFVKP---------------GVVIANLDN-----------DPESYDYAV-TR-----RHLEILN----AATD------ADGRRLVVHTLPPPTRRRS---------------NLYTR-DNPDFAPGYINFLPINGAVIAPQFGDAAADQYCKDLLARLYPGRVVEQVN-IDPIAAGGG-GIHCV-------------------------SKHL-----------------------------------------------PRV-------------------------------------------------------------------------------------------------------------------------------------------------------------------------------------------------------------------
>WP_136663089.1_agmatine_deiminase_family_protein_[Pseudomonas_sp._CCM_8849]
--------------------------------------------------------------------------------------------------------------------------------------------------------------------------------------------------------------------------------------------------------------------------------------------------------------------------------------------------------------------------------MS---------------TRRDFIKH-L----SLGAVASLGL------------GVNA--------PRV-RAA----LGNSW-YMPDEHGPQERV-FLAFAA---SASIWD----DWAT------------AVNNTVALLAKTIAKYQPVTVLCRANQL-GLAKQKC-------G-----TR-----------------------NVTFL---------TMPLDDIWMRDYGGCFVVDG-QG-GRGLVDFNFNGWGGK----------------------QAASSDTQVADSL---SYETYAT-YISSM-LTGEGGGIEVDGHGTAIMTESCWVNSNRNPGMSRAQI--ETELKASLGLSKIIWLPGIKGK-----DITDAHVDFYARFVEP---------------GVVIANLDN-----------DPASYDYAV-TR-----THLEILK----AATD------ADGRTLTVHTLPPPLKPRS---------------NVYSS-NNPDFASGYINYLPINGAVIAPQFGDTAADKYCKNLLARLYPGRAIVQVN-IDPIAGGGG-GIHCV-------------------------TKHM-----------------------------------------------PRL-------------------------------------------------------------------------------------------------------------------------------------------------------------------------------------------------------------------
>WP_037005422.1_agmatine_deiminase_family_protein_[Pseudomonas_composti]
--------------------------------------------------------------------------------------------------------------------------------------------------------------------------------------------------------------------------------------------------------------------------------------------------------------------------------------------------------------------------------MS---------------TRRDFIKQ-LTAAAGLGAVASLGL------------GLNA--------QRA-RAA----LASNW-YMPDEHGSQERV-FLAFAA---SAAIWE----DFAA------------PVNDCIAMLAKTIARYQPVTVLCRANQL-SQARSKC-------G-----TS-----------------------NIDFL---------TLPLDNVWVRDYGGCFVVDG-QG-GLGLVDFNFNGWGGK----------------------QRAGSDSKVADAL---SYELDVN-YLASQ-LVGEGGGIEVDGHGTAIITESCWVNGNRNPGMSRGQI--EAELKANLGLRKIIWLPGIKNK-----DITDAHVDFYARFVRP---------------GVIIANLDN-----------DPKSYDYAV-TR-----THLEILK----NATD------ADGRRLAVHTLPPPLKVRS---------------NVYTR-NNPDFAPGYINYLPINGAVIAPQFGDAAADKYCKDLLTQLYPGRTVVQVN-IDPIAAGGG-GIHCV-------------------------TKNM-----------------------------------------------PRT-------------------------------------------------------------------------------------------------------------------------------------------------------------------------------------------------------------------
>WP_043311522.1_agmatine_deiminase_family_protein_[Pseudomonas_sp._ML96]
--------------------------------------------------------------------------------------------------------------------------------------------------------------------------------------------------------------------------------------------------------------------------------------------------------------------------------------------------------------------------------MS---------------TRRDFMKH-LTMAASLGAVASLGL------------GISA--------PRA-RAA----LAGSW-YMPDEHAPQERV-ILAFAA---STAIWE----DWAT------------PVNDCIALLAKTIAKYQPVTVLCRANQL-TQAKQKC-------G-----TS-----------------------NIKFL---------TMPLDDVWVRDYGGCFVVDG-QG-GRGLVDFNFNGWGGK----------------------QRSSNDTMVADTL---SYELDAS-YVGSQ-LVGEGGGIEVDGHGTAIMTESCWVNSNRNPGMSKAQI--EAELKANLGLRKIIWLPGIKGK-----DITDAHVDFYARFVKP---------------GVVIANLDN-----------DPKSYDYAV-TR-----THLQILQ----NATD------ADGRKLVVHTLPPPLKKRS---------------NVYTQ-NNPDFAPGYINYLPINGAVIAPQFGDAAADKYCKDLLTQLYPGRVIVQVN-IDPIAGGGG-GIHCV-------------------------TKNM-----------------------------------------------PRL-------------------------------------------------------------------------------------------------------------------------------------------------------------------------------------------------------------------
>WP_119954607.1_agmatine_deiminase_family_protein_[Pseudomonas_sp._K1S02-6]
--------------------------------------------------------------------------------------------------------------------------------------------------------------------------------------------------------------------------------------------------------------------------------------------------------------------------------------------------------------------------------MS---------------TRRDFIKQ-LSAVAGLGAVASMGL------------GLNA--------PRV-RAA----LSGSW-YMPDENAQQERI-FLSFGA---SSSIWA----DWAT------------PVNNCVALLAKTIAKYQPVTVLCRPNQL-ALAKSKC-------G-----TS-----------------------NIRFL---------TMALDDIWMRDFGGCFVVDD-QG-GRGLVDFNFNGWGNK----------------------QAHASDTQVADTL---SYETYAT-YIASQ-LTGEGGGIEVDGHGTAIMTESCWINSNRNPGMSKAQV--EAELMANLGLRKIIWLPGIKGK-----DITDAHIDFYARFASR---------------GVVVANLDN-----------DPKSYDYAV-TR-----THLEILK----AATD------ADGNKLQIHTLPPPLTKRN---------------NQYTQ-NNPDFAPGYINYLPINGAVIAPQFGDAAADKYCKDLLTKLYPGRAIVQVN-IDPIAAGGG-GIHCV-------------------------TKNM-----------------------------------------------PLV-------------------------------------------------------------------------------------------------------------------------------------------------------------------------------------------------------------------
>OYT95468.1_agmatine_deiminase_[Pseudomonas_sp._PGPPP3]
--------------------------------------------------------------------------------------------------------------------------------------------------------------------------------------------------------------------------------------------------------------------------------------------------------------------------------------------------------------------------------MS---------------TRRDFIKQ-LSAVAGLGAAVSMGL------------GLNP--------QQV-RAA----VAGSW-YMPDENELQERV-FLAFAA---SSSIWA----DWAT------------PVNNTIALLAKTIAKYQPVTVLCRPAQL-ALAKSKC-------G-----TT-----------------------NIKFI---------SVALDDIWMRDYGGCFVVDD-QG-GRGLVDFNFNGWGNK----------------------QAHASDTQVADEL---SYQTNAS-YISSQ-LTGEGGGIEVDGHGTAIMTESCWVNSNRNPGMSRAQI--EAELKANLGLRKIIWLPGIKDK-----DITDAHVDFYARFASK---------------GVVVANLDN-----------DPKSYDYAV-TR-----KHLEILK----AATD------ADGNKLQIHTLPPPLKKRS---------------NVYTQ-NNPDFAPGYINYLPINGAVIVPQFGDAAADKYAKDLLTKLYPGRVVVQVN-IDPIAAGGG-GIHCV-------------------------TKNL-----------------------------------------------PAV-------------------------------------------------------------------------------------------------------------------------------------------------------------------------------------------------------------------
>WP_090381931.1_agmatine_deiminase_family_protein_[Pseudomonas_anguilliseptica]
--------------------------------------------------------------------------------------------------------------------------------------------------------------------------------------------------------------------------------------------------------------------------------------------------------------------------------------------------------------------------------MS---------------TRRDFIKQ-LTAAAGLGAVATMGI------------GLSA--------PQV-RAA----LGNSW-YMPDENELQERV-FLAFAA---STAIWE----DWAT------------PVNNCIALLARTIAKYQPVTVLCRANQL-SLAKSKC-------GT----TT-----------------------NIKYL---------TMRLDDIWGRDYGGCFVVDD-QG-GRGLVDFNFNGWGGK----------------------QRAGNDTQVADEL---SYETYAS-YIASM-LIGEGGGIEVDGHGTAIITESCWVNNNRNPGWTRNQI--EAELKANLGLRKIIWLPGIKGK-----DITDAHVDFYARFASK---------------GVVVANLDN-----------DPKSYDYSV-TR-----THLDILK----NATD------ADGTKLVVHTLPPPLKKRS---------------NVYTQ-NNPDFAPGYINYLPINGAVIVPQFGDSAADKFAKDLLTKLYPGRVVVQVN-IDPIAGGGG-GIHCV-------------------------TKNM-----------------------------------------------PVV-------------------------------------------------------------------------------------------------------------------------------------------------------------------------------------------------------------------
>WP_074971755.1_agmatine_deiminase_family_protein_[Pseudomonas_otitidis]
--------------------------------------------------------------------------------------------------------------------------------------------------------------------------------------------------------------------------------------------------------------------------------------------------------------------------------------------------------------------------------MT---------------TRRDFMKH-MMVASGLGAAATLGL------------GFGA--------ARV-PAA----LAASW-YMPGEHHRQERV-IIAYAA---SSAIWE----DWAG------------AVNATLGKLARTIAKYQPVTVLHRP-------------------------------------------------------------------------------------G-GLGLVDFNFNGWGRK----------------------QAAGNDTRVADLL---SEEMEAN-YLRSA-LVGEGGGIEVDGAGTAILTESCWINGNRNPGLGKAQI--EAELKANLGLRKIIWLPGIKDK-----DITDAHVDFYARFVEP---------------GVVIANLDN-----------DPKSYDYAV-TR-----RHLEILK----AATD------ADGRRLVVHTLPPPLKVRS---------------NVYTQ-GNPDFAPGYINFLLLNGAVIAPQFGDAAADAYCKSLLTRLYPGRVVEQLN-IDPIAAGGG-GIHCV-------------------------TKHL-----------------------------------------------PQV-------------------------------------------------------------------------------------------------------------------------------------------------------------------------------------------------------------------
>WP_111261013.1_agmatine_deiminase_family_protein_[Pseudomonas_sp._57B-090624]
--------------------------------------------------------------------------------------------------------------------------------------------------------------------------------------------------------------------------------------------------------------------------------------------------------------------------------------------------------------------------------MP---------------SRRDFIKH-LTAVAGLGAVASLGL------------GISP--------ARA-QAAL---RGGAW-RMPDENGVHACS-YVSFGA---QAAIWE----DFTA------------DVQDCIGLIARTIATYEPVVVLHRPGQL-SLARQKC-------G-----TR-----------------------NTRFV---------EMPLDDVWMRDIGGAFVVDG-QG-GLGLVDFNFNGWGNK----------------------QQHSKDGEVAGEV---SYDADAS-YIASQ-LTGEGGGIEVDGAGTGIMTESCWINGNRNPGMSKAQV--EAELMSNLGLRRIIWLPGIKGK-----DITDAHVDFYARFVKP---------------GVVVANLDN-----------DPQSYDYAV-TR-----KHLEILN----KATD------ADGRKLQVHTLPPPRTLRN---------------NRFTR-NNPDFAPGYINYYPVNGAVIAPQFGDASADAFCRDLLTRLYPGRKVVQIN-IDAVAAGGG-GIHCV-------------------------TCHQ-----------------------------------------------PKV-------------------------------------------------------------------------------------------------------------------------------------------------------------------------------------------------------------------
>SPY50255.1_putative_peptidyl-arginine_deiminase_[Pseudomonas_aeruginosa]
MKRSARPLLAALLLGLGVAQAEEKVLRLYNWADYFAPDTLAAFTRETGIRVVYDVMDSSETLEAKLMSGNSGYDLIFPGDTVAERLMRAGALQKLDPRRLEHLDEIEPGLRELQARYARSRDAAVPYTWGTIGLTFNREQIERRLADAPLDSLDLLFKPELAARFADCGISLIDSPDEVLALALHYLGRDPRSGKPQDLAAALALLQRIKPYIRKFQSQPVAQLVNEEICLSLGYSGDAIQAQRAADEAGKALRFVYRVPREGTSLWMDSMAIPV-DAQHPEYAYALINFIMRPQNMAAISSATGYPTSSAGARALVSADMRDNPDIYPDAATYARLFPGQDIPQRDMRARLDYLQDHPFRSRSRGPEMM---------------TRRHFLQR-LGASAGLGAALTLGL------------EFGS--------PRG-QAA----AADHW-HMPDEHLPQERV-FLAYAA---SPSIWK----DLAE------------DVNRSVALLARTIARYQPVTLLCRPAQE-AAARRAC-------G-----GA-----------------------NIDYL---------ALPLDDIWVRDYGGCFVLNG-EG-EAGLVDFNFNGWGGK----------------------QQAGNDSRVAGVL---SERLEVR-YIASQ-LTGEGGGIEVDGRGTAILTESCWLNDNRNPGMDKGQV--EAELKALLGLRKIVWLPGIRGR-----DITDAHVDFYARFVRP---------------GVVIANLDN-----------DPDSYDYAV-TR-----EHLEILR----TATD------ADGRALQVHTLSPPLKPRR---------------D-YSR-NNPDFAAGYINYLPINGAVIAPQFGDASADRHCGELLGRLYPGRDIVQLN-IDPIAAGGG-GIHCV-------------------------TKHM-----------------------------------------------SRA-------------------------------------------------------------------------------------------------------------------------------------------------------------------------------------------------------------------
>WP_130264125.1_agmatine_deiminase_family_protein_[Pseudomonas_sp._SNU_WT1]
--------------------------------------------------------------------------------------------------------------------------------------------------------------------------------------------------------------------------------------------------------------------------------------------------------------------------------------------------------------------------------MT---------------PRRTFLKH-LSVAAGVA-----SL------------GLGP--------LRL-AMA----ADDRW-FMPEEDQAQQRI-FLAYAA---DETVWE----DQAD------------DVNDCIAKLARTIAKYQPVTVLCHPEDL-DVAREEC-------G-----TD-----------------------NTEFL---------AVALDDIWIRDYGGCFVIDD-DG-KRALMDFNFNGWGNK----------------------QRHRNDNRVAKKL---ANALAIP-YLQSE-LTGEGGGIEVDGHGTAIITESCWVNANRNPDWSRADV--EAELKANLGLRKIIWLPGIKGR-----DITDAHVDFYARFVEP---------------GVVIANLDN-----------DPDSYDYEV-TR-----KHLEILK----QATD------ADGRPFTVHLLPPPRTPRS---------------NRFTR-DNPDFAAGYINYLPINGAVIAPQFGDAQADAYCKQLLAKLYPGRTIEQVN-IDAIAAGGG-GIHCV-------------------------SKNM-----------------------------------------------PA--------------------------------------------------------------------------------------------------------------------------------------------------------------------------------------------------------------------
>WP_123567507.1_agmatine_deiminase_family_protein_[Pseudomonas_vranovensis]
--------------------------------------------------------------------------------------------------------------------------------------------------------------------------------------------------------------------------------------------------------------------------------------------------------------------------------------------------------------------------------MT---------------PRRTFLKH-LSVAAGIA-----GL------------GLGP--------LRL-AMA----ADQRW-FMPEEDQAQRRI-FLAFAA---AENVWE----DQAD------------AVNSCIAQLARTIARYQPVSVLCRPDDL-ADAREQC-------G-----SD-----------------------NIEFL---------PMALDDIWIRDYGGCFVIDD-DG-NSALMDFNFNGWGNK----------------------QRHRNDSRVAATL---SETLNVP-YLQSE-LSGEGGGIEVDGHGTAIITESCWVNANRNPDWSRSDV--EAELKANLGLRKIIWLPGIKGQ-----DITDAHVDFYARFVEP---------------GVVIANLDN-----------DPDSYDYRV-TR-----KHLEILK----QATD------AEGRPLTVHLLPPPSKLRS---------------NRFTR-DNPEFAAGYINYLPINGAVIAPQFGDPKADQHCEQLLAKLYPGRTIEQVN-IDPIAAGGG-GIHCI-------------------------SKNM-----------------------------------------------PDTRQ-----------------------------------------------------------------------------------------------------------------------------------------------------------------------------------------------------------------
>PJI50327.1_agmatine_deiminase_[Pseudomonas_sp.]
--------------------------------------------------------------------------------------------------------------------------------------------------------------------------------------------------------------------------------------------------------------------------------------------------------------------------------------------------------------------------------MM---------------TRRNLLG------AGMTLATGLGL------------GLGSS-------FSR-VAG----AAERW-YMPDEHRKQERV-FVAYAA---SPDVWE----DIAP------------DVNATVARLARAIAEFQPVTVLCRPEQQ-AEAKRAC-------G-----GQ-----------------------NVDFL---------SVPVDDIWVRDYGGCFLVNDAPG-GLALADFNFNGWGGK----------------------QHAERDRGVSVAL---AEDLEAK-AIVSE-LCGEGGGIEVDGHGTAIFTESCWVNDNRNPGWTRSRV--EAELKRVLGLRKVIWLPGIRGK-----DITDAHVDFYARFVEP---------------GVVVVNLDN-----------DPQSYDYAV-TR-----RHLEILK----GATD------ADGRKLQLHSLPPPTKPKP---------------NAYNR-DNPDFAAGYINYLPVNGGVIAPKFGDAAADEHCHALLSELYPDREVVQLN-IDPIAAGGG-GIHCV-------------------------TLQM-----------------------------------------------PTV-------------------------------------------------------------------------------------------------------------------------------------------------------------------------------------------------------------------
>WP_074867217.1_agmatine_deiminase_family_protein_[Pseudomonas_hussainii]
--------------------------------------------------------------------------------------------------------------------------------------------------------------------------------------------------------------------------------------------------------------------------------------------------------------------------------------------------------------------------------MT---------------NRRGFLQ----GSLGLGLVSLMGL------------GGSV--------PSR-AAT----PLVGW-RMPDELAPHSGS-YLAFGA---QRSVWA----DWTP------------AVQACLGRLAKAIAKYEPVTVLCRAHEL-ALAKRHC-------G-----TR-----------------------NTRFV---------TCALDDIWLRDTGGCFVRDG-RG-QLGSVDFNFNGWGNK----------------------QAHYNDAYVTSHV---SYDARAS-YLRSE-LTGEGGGIEVDGEGTAILTESCWLNANRNPGWSRAEI--EAELKALLGLEKIIWLPGIRGK-----DITDGHVDFYARFARP---------------GVVVANLDN-----------DPASYDYAV-TR-----EHLKILQ----RATD------AQGRALQVHTLPPPTRLRR---------------NQFTQ-KNPDFAPGYINYYPVNGAVIAPQFGDSQADGYCRDLLKQLYPERQIVQLD-IDAIAAGGG-GIHCV-------------------------TLHC-----------------------------------------------PA--------------------------------------------------------------------------------------------------------------------------------------------------------------------------------------------------------------------
>WP_124251283.1_twin-arginine_translocation_signal_domain-containing_protein_[Aeromonas_hydrophila]
--------------------------------------------------------------------------------------------------------------------------------------------------------------------------------------------------------------------------------------------------------------------------------------------------------------------------------------------------------------------------------MS---------------SRRHVLKQ-LAALGALVGLGTLP------------KAKAA--------ATV-ASP----ADARF-YMPEESTFQTRV-WVAFAA---SEAIWG----SDYP------------AVQATIGRLVQAMVPYTQVNVLCRETEQ-ALARQLC-------G-----EQ-----------------------NTRFV---------VAELDDIWLRDTGGVFVQNE-EG-ELGLVDFNFNGWGGK----------------------QEHEQDAGVAELV---SQQAKVR-YLQSK-LTGEGGGIEVDGNGTAILTESCWLNSNRNPGVSKAQL--EAELKANLGLRKIIWLPGIKGK-----DITDAHVDFYARFVRP---------------GMVVVNLDN-----------DPQSHDYEV-TR-----RHLAILQ----QATD------ADGNKLELHVLPPPLDVRD---------------NRFSR--SRDFAAGYINYLPINGAVIAPEFGDKAADSYCHELLTRLYPGREIVQIN-IDPVAAGGG-GIHCI-------------------------TLHQ-----------------------------------------------PA--------------------------------------------------------------------------------------------------------------------------------------------------------------------------------------------------------------------
>WP_124243482.1_agmatine_deiminase_family_protein_[Aeromonas_jandaei]
--------------------------------------------------------------------------------------------------------------------------------------------------------------------------------------------------------------------------------------------------------------------------------------------------------------------------------------------------------------------------------MP---------------SRRNVLKQ-LAAIGALAGLGNLPG-----------KAFAADG--DNPEESA-LAA----ANGPF-HMPEESTFQTRV-WVAFAA---SSAIWG----RDYK------------EVQTTIGRLVQAMVPYTQVNVLCREAEQ-ALARQLC-------G-----EQ-----------------------NTRFI---------VAELDDIWLRDTGGVFVQNG-EG-ELGLVDFNFNGWGDK----------------------QEHEQDAGVAELV---SKQADAH-YLQSK-LTGEGGGIEVDGNGTAIMTESCWLNSNRNPGVSKAQL--EAELKANLGLRKIIWLPGIKGK-----DITDAHVDFYARFVRP---------------GVVVVNLDN-----------DPESHDYEV-TR-----QHMTILK----QATD------ADGNKLELHVLPPPLDGRD---------------NRFSR--SRDFAAGYINYLPINGAVIAPEFGEKAADSYCHELLTRLYPGREIVQIN-IDPVAAGGG-GIHCI-------------------------TLHQ-----------------------------------------------PA--------------------------------------------------------------------------------------------------------------------------------------------------------------------------------------------------------------------
>WP_115522156.1_agmatine_deiminase_family_protein_[Aeromonas_veronii]
--------------------------------------------------------------------------------------------------------------------------------------------------------------------------------------------------------------------------------------------------------------------------------------------------------------------------------------------------------------------------------MP---------------SRRNVLKQ-LAAISVLAGLGNLPG-----------KAHAAS---SNADEEA-TSA----SGEQF-HMPDEAAPQTQV-WVAFAA---SADIWG----RDYK------------EVQATIGRLVKAMTPYTKVSVLCREEAE-ALARKLC-------G-----EQ-----------------------NTRFI---------VAELDDIWLRDTGGVFVQNG-EG-ELGLVDFNFNGWGDK----------------------QEHEQDAGVAELV---SKQADAH-YLQSK-LTGEGGGIEVDGNGTGIMTESCWLNSNRNPGVSKAQL--EAELKANLGLRKIIWLPGIKGK-----DITDAHVDFYARFVRP---------------GVVVVNMDN-----------DPESHDYEV-TR-----QHLAILK----QATD------ADGNKLELHVLPPPLDVRD---------------NRFSR--SRDFAAGYINYLPINGAVIAPEFGDKAADSYCHDLLARLYPGRDIVQIN-IDPVAAGGG-GIHCI-------------------------TLHQ-----------------------------------------------PA--------------------------------------------------------------------------------------------------------------------------------------------------------------------------------------------------------------------
>WP_126880681.1_agmatine_deiminase_family_protein_[Aeromonas_dhakensis]
--------------------------------------------------------------------------------------------------------------------------------------------------------------------------------------------------------------------------------------------------------------------------------------------------------------------------------------------------------------------------------MS---------------SRRNVLKQ-LAAIGALAGLGNLP------------GKVSAA---SNNAGED-TAT----SGEPF-HMPDEAASQTRV-WVAFAA---SVDIWG----RDYQ------------EVQATIGRLVQAMVPYTQVNVLCRAAEQ-ALAHQLC-------G-----EQ-----------------------NTRFV---------VAKLDDIWLRDTGGVFVQNG-EG-ALGLVDFNFNGWGGK----------------------QEHEQDAEVAELI---SLQASAR-YLRSK-LTGEGGGIEVDGNGTAILTESCWLNNNRNPGVSKAQL--EAELKANLGLRKIIWLPGIKDK-----DITDAHVDFYARFVRP---------------GVVVVNLDN-----------DPESHDYEV-TR-----RHLAILK----QATD------ADGNKLELHVLPPPLGGRN---------------NRFSR--SRDFAAGYINYLPVNGAVIAPEFGDKAADSYCHELLTRLYPGRDIVQIN-IDPVAAGGG-GIHCI-------------------------TLHQ-----------------------------------------------PA--------------------------------------------------------------------------------------------------------------------------------------------------------------------------------------------------------------------
>WP_043141514.1_agmatine_deiminase_family_protein_[Aeromonas_bestiarum]
--------------------------------------------------------------------------------------------------------------------------------------------------------------------------------------------------------------------------------------------------------------------------------------------------------------------------------------------------------------------------------MS---------------SRRHVLKQ-LAAIGALAGLGSLP------------RAQAAN---VATPTGS-QAT----AVGRY-QMPDEAAPQTRV-WVAFGA---SADIWG----RNYK------------EVQATIGRLVQAMVPYTQVNVLCRKAEQ-ALARQLC-------G-----EQ-----------------------NTRFF---------VAELDDIWLRDTGGVFVQNG-EG-EQGLVDFNFNGWGDT----------------------QEHEQDAGVAELV---SKQADVH-YLQSK-LTGEGGGIEVDGNGTAILTESCWLNSNRNPGVSKAQL--EAELKANLGLRKIIWLPGIKGK-----DITDAHVDFYARFVRP---------------GVVVVNLDN-----------DPQSHDYEV-TR-----RHLAILK----QATD------ADGNKLELHVLPPPLDGRD---------------NRFSR--SRDFAAGYINYLPINGAVLAPEFGDKAADSYCRELLASLYPGRQIVQIN-IDPVAAGGG-GIHCI-------------------------TLHQ-----------------------------------------------PA--------------------------------------------------------------------------------------------------------------------------------------------------------------------------------------------------------------------
>WP_042653426.1_agmatine_deiminase_family_protein_[Aeromonas_encheleia]
--------------------------------------------------------------------------------------------------------------------------------------------------------------------------------------------------------------------------------------------------------------------------------------------------------------------------------------------------------------------------------MP---------------SRRNVLKQ-LAAIGALAGLGSLP------------RAQAAN---VTTPTDP-LAT----AVGRY-QMPDEAAPQTRV-WVSFGA---SADIWG----RDYR------------EVQATIGRLVQAMASYTEVNVLCREEEE-ALARQLC-------G-----EH-----------------------NTRFI---------PAELDDIWLRDTGGVFVQDE-QG-ELALVDFNFNGWGDK----------------------QAHGQDARVASLV---SRQADAR-YLQSK-LIGEGGGIEVDGNGTAILTESSWLNSNRNPGLTKAQL--EAELKANLGLRKIIWLPGIKGR-----DITDAHVDFYARFVRP---------------GVVVINMDN-----------DPDSYDYKV-TR-----QHLAILQ----QATD------ADGNKLALHPLPPPLGGRD---------------NRFSR--SRDFAAGYINYLPINGAVIVPEFGDQAADRHCQDLLARLYPGRKVVQVN-IDPVAAGGG-GIHCI-------------------------TLHQ-----------------------------------------------PA--------------------------------------------------------------------------------------------------------------------------------------------------------------------------------------------------------------------
>WP_042044395.1_agmatine_deiminase_family_protein_[Aeromonas_rivuli]
--------------------------------------------------------------------------------------------------------------------------------------------------------------------------------------------------------------------------------------------------------------------------------------------------------------------------------------------------------------------------------MP---------------SRRQVLKQ-LVAIGALAGLTGLP------------RAQAAA---T---GAS-SVS----AAGHY-QMPDEAAAQTRV-WVAFGA---NREIWG----RNYQ------------DVQATIGRLVKAMTPHTEVNVLCHGEEE-GLARQLC-------G-----EH-----------------------NTHFI---------PAELDDIWLRDTGGVFVQDE-QG-ELALVDFNFNGWGDK----------------------QEHDYDARVASLV---SRQADAH-YLQSK-LIGEGGGIEVDGNGTAIMTESSWLNSNRNPGLTKAQL--EAELKTNLGLRKIIWLPGIKGK-----DITDAHVDFYARFVRP---------------GVVVINMDN-----------DPDSYDYKV-TR-----QHLAILQ----QATD------ADGNKLELHPLPPPLGGRD---------------NKFSR--SRDFAAGYINYLPINGAVIVPEFGDKAADRYCQDLLTRLYPGRKVVAVN-IDPVAAGGG-GIHCI-------------------------TLHQ-----------------------------------------------PA--------------------------------------------------------------------------------------------------------------------------------------------------------------------------------------------------------------------
>WP_111911791.1_agmatine_deiminase_family_protein_[Aeromonas_media]
--------------------------------------------------------------------------------------------------------------------------------------------------------------------------------------------------------------------------------------------------------------------------------------------------------------------------------------------------------------------------------MS---------------SRRQVLKQ-LVAMGALAGLSALP------------RAQAAT-------PEA-KAR----AVGRY-HMPDEAGPQARV-WVAFGA---SRDIWG----RDYQ------------EVQATIGRLVQAMAPHTEVNVLCREEEE-ALARKLC-------G-----EQ-----------------------NTRFI---------VAELDDIWLRDTGGVFVRNG-EG-ELGLVDFNFNGWGDK----------------------QEHEQDGGVAEWV---STQADAH-YLQSE-LIGEGGGIEVDGKGTAILTESCWLNGNRNPGLSKGQL--EAELKANLGLRKIIWLPGIKGK-----DITDAHVDFYARFVRP---------------GVVVINMDN-----------DPDSYDYKV-TR-----QHLAILQ----QATD------ADGNKLELHVLPPPLDVRD---------------NKFSR--SRDFAAGYINYLPINGAVIVPEFGDKAADRYCQDLLARLYPGRKVVAVN-IDPVAAGGG-GIHCI-------------------------TLHQ-----------------------------------------------PA--------------------------------------------------------------------------------------------------------------------------------------------------------------------------------------------------------------------
>PZQ98928.1_agmatine_deiminase_[Aeromonas_media]
--------------------------------------------------------------------------------------------------------------------------------------------------------------------------------------------------------------------------------------------------------------------------------------------------------------------------------------------------------------------------------MF---------------SRRLVLKQ-LVALGAIAGFGSLP------------GARAAF-------AAG-EPG----AAARY-HMPEESSPQALV-WVAFGA---TSEIWG----RHYK------------EVQAIIGRLVQAMVPYTRVNVLCHEDDE-ALARQLC-------G-----ER-----------------------NTHFV---------HAEMDDIWLRDTGGVFVQDE-QG-GLGLVDFNFNGWGDK----------------------QEHSHDARVAALV---GRQTDAY-YLQSE-LIGEGGGIEVDGNGTAIMTESSWINSNRNPGLTKAQVEAEAELKANLGQRKIIWLPGIKGR-----DITDAHVDFYARFVRP---------------GVVVINMDN-----------DPDSYDYKV-TR-----QHLAILQ----QATD------ADGNKLELHQLPPPLGGRD---------------NKFSR--SPDFAAGYINYLPINGAVIAPQFGDARADRHCRDLLASLYPGRKIVQID-IDPVAAGGG-GIHCI-------------------------TLHQ-----------------------------------------------PA--------------------------------------------------------------------------------------------------------------------------------------------------------------------------------------------------------------------
>WP_050716823.1_agmatine_deiminase_family_protein_[Aeromonas_tecta]
--------------------------------------------------------------------------------------------------------------------------------------------------------------------------------------------------------------------------------------------------------------------------------------------------------------------------------------------------------------------------------MF---------------SRRHVLKQ-LVALGAIAGFGSLP------------GARSAF-------AAG-ETS----VAGRY-HMPEESSPQAQV-WVAFGA---NSDIWG----RNYK------------DVQATIGRLVKAMTPYTQVCVLCHEEEE-DLARQLC-------G-----EH-----------------------NTRFI---------NAELDDIWLRDTGGVFVQDE-QG-ALGLVDFNFNGWGDK----------------------QEHSYDARVATLV---GTQTDAH-RLQSE-LIGEGGGIEVDGNGTAIMTESSWINSNRNPGLSKAQV--EAELKLNLGLRKIIWLPGIKGK-----DITDAHVDFYARFVRP---------------GVVVINMDN-----------DPASYDYKV-TR-----QHLAILQ----QATD------ADGNKLELHQLPPPLGGRD---------------NKFSR--SPDFAAGYINYLPINGAVITPQFGDAKADRYCRDLLARLYPGRKIVQID-IDPVAAGGG-GIHCI-------------------------TLHQ-----------------------------------------------PA--------------------------------------------------------------------------------------------------------------------------------------------------------------------------------------------------------------------
>WP_005354416.1_agmatine_deiminase_family_protein_[Aeromonas_diversa]
--------------------------------------------------------------------------------------------------------------------------------------------------------------------------------------------------------------------------------------------------------------------------------------------------------------------------------------------------------------------------------MH---------------TRRTLLKM-MAALGVLAAT-----------------------------PLA-LAG----EEEPL-MMPDEASPQARV-WVAFAA---SRAIWG----GSFQ------------EVQATIGRLVRALVRFTPVTVLCRPGEE-ALARRLC-------G-----ER-----------------------NTRFM---------PMALDDIWVRDTGGVFVRDG-DG--LTLVDFNFNGWGEK----------------------QEHDSDSRLAAAL---AKASGAR-YLRAG-ITGEGGGIEVDGEGTAIMTESCWLNDNRNPGVTRAEL--ESEFRALLGIRKFIWLPGIKGR-----DITDAHVDFYARFVRP---------------GVVVVNLDN-----------DPDSHDYGV-TR-----EHLAILR----AARD------AEGRALTLHTLPPPRQPRD---------------NAFSR--SRDFAAGYINYLPINGAVVVPQFGDPEADAHCRTLLGKLYPGRELVPLD-IDPVAAGGG-GIHCI-------------------------TLHQ-----------------------------------------------PA--------------------------------------------------------------------------------------------------------------------------------------------------------------------------------------------------------------------
>ALP41390.1_agmatine_deiminase_[Aeromonas_schubertii]
------------------------------------------------------------------------------------------------------------------------------------------------------------------------------------------------------------------------------------------------------------------------------MV---------------------------------------------------------------------------------------------GVKMN---------------TRRTLLKM-MAALGVLAVT-----------------------------PLG-WAD----AEESL-VMPDESTPQERV-WVAFAA---SRAIWG----RSFQ------------EVQATIGRLVRAMTPFTPVTVLCRPGEE-VLARRLC-------G-----ES-----------------------NTRFI---------PVALDDIWVRDSGGVFVRDG-DG--LALVDFNFNGWGEK----------------------QEHASDSRLAAAV---ARASGAR-HLRAN-ITGEGGGIEVDGEGTAIMTESCWRNDNRNPGVARAEL--EAELKGLLGLRKIIWLPGIKGR-----DITDAHVDFYARFVRP---------------GVVVVNLDN-----------DPDSHDYAV-TR-----EHLAILQ----GARD------ADGRALQLHLLPPPRQPRD---------------NRFSR--SPDFAAGYINYLPINGAVVVPRFGDPEADVHCQTLLGALYPGRKIVPVD-IDPVAAGGG-GIHCI-------------------------TLHQ-----------------------------------------------PS--------------------------------------------------------------------------------------------------------------------------------------------------------------------------------------------------------------------
>WP_092269902.1_hypothetical_protein_[Pseudomonas_prosekii]
-------------------------------------------------------------------------------------------------------------------------------------------------------------------------------------------------------------------------------------------------------------------------------------------------------------------------------------------------------------------------------------------------------------------------------------------------------------------MADQSDPQPGARRVQQQT---RLAIWG----DFTP------------DVQTALGLLARAIARYQSVTVFCRHRER-DLAEKHC-------G-----TA-----------------------NITYV---------TCKLDDIWMRDIGANFVVDG-AG---------------------------------------------------------------------------------------------------------------------------------------------------------------------------------------------------------------------------------------------------------------------------------GYFLVNGAVIAPEFGDKIADAKALKLLTTLYPGREVVQLN-IDAISAGGG-GIHCV-------------------------TSHQ-----------------------------------------------PRV-------------------------------------------------------------------------------------------------------------------------------------------------------------------------------------------------------------------
>ALI04838.1_hypothetical_protein_AO353_28700_[Pseudomonas_fluorescens]
--------------------------------------------------------------------------------------------------------------------------------------------------------------------------------------------------------------------------------------------------------------------------------------------------------------------------------------------------------------------------------MS---------------------------------------------------------------TST-SAS-----------------------------------------------------------------------------------------------------------------------------------------------------------------------------------------------------------------------------------------------------------------SSW----------------E----------------------------------------------------------FLISNLDN-----------DPESHDHAV-TL-----VHLEILR----NATD------ADSRPLLVHTVSPPLNPRK---------------SRFSK-NNPDFAPGYINYFVINGAVIAPEFGDKAADTKAFDLLSELYPDREVVNRC-ASPAFG------RCN-------------------------ERRQ-----------------------------------------------S---------------------------------------------------------------------------------------------------------------------------------------------------------------------------------------------------------------------
>WP_126130032.1_agmatine_deiminase_family_protein_[Undibacterium_parvum]
-------------------------------------------------------------------------------------------------------------------------------------------------------------------------------------------------------------------------------------------------------------------------------------------------------------------------------------------------------------------------------------------------------------------------------------------------------------------MPDESEPHLRT-WMAFGA---CAELWG----DMLG------------AVQDNLGLIASTIARFEPVTMLVREHEL-ELARAKC-------------GP-----------------------NVELI---------TCALDDLWMRDTGPVFIHAK-SG-ERMAVDFNFNGWGNK----------------------QAHRSDSKVAAVT---AKAAWAR-IKKTA-LVLEGGAIEVDGKGTALITESSVLNENRNPGMTKSMA--EVQLKALLGLHSIIWLPGIRGR-----DITDAHIDFYARFAGP---------------GVVLVHFDP-----------DTSSYVHAM-TL-----RHLEILR----AARD------ASGNALKIVLIEAPSEIRA------------------QY-KNEHFAAGYLNYYLVNGAVIAPEFGDAKADQNALHTLQDLYPERLVVQIN-IDCIAAGGG-GIHCT-------------------------TQQE-----------------------------------------------PK--------------------------------------------------------------------------------------------------------------------------------------------------------------------------------------------------------------------
>WP_124447484.1_agmatine_deiminase_family_protein_[Paucibacter_sp._KBW04]
--------------------------------------------------------------------------------------------------------------------------------------------------------------------------------------------------------------------------------------------------------------------------------------------------------------------------------------------------------------------------------MI---------------TRRTLGRRLLAAGSGLALPGML--------------SLSH--------PAQ-AAG----NNPPW-LMPDEAAKHKRT-WMAFGA---SRTIWGS---SLLP------------KVRANLGLIASTIAEFEPVTLLARPNEL-GLARQYC-------------GS-----------------------EVQLL---------SAALDDIWMRDSGCVFVKNP-QG-QAAGLDFGFNGWGGK----------------------QACAQDKKVAALS---SAAAGAL-AIKAG-IIMEGGAIEVDGQGTAILTESCILNSNRNPGMSKATA--EAKLMPLLGLKKIIWLPGIKGR-----DITDAHTDFYARFVRP---------------GVVVAHYDS-----------DPYSYDNAV-TK-----KHLNLLR----AAQD------AQGRVLDVIQLTAPTQTRA------------------GR-NNPDFAAGYVNFYLVNGGLILPEFGDARADAIARSTLQDLLPQHEIVQLN-IDAIAAGGG-GIHCV-------------------------TQQE-----------------------------------------------PA--------------------------------------------------------------------------------------------------------------------------------------------------------------------------------------------------------------------
>WP_124447495.1_agmatine_deiminase_family_protein_[Paucibacter_sp._KBW04]
--------------------------------------------------------------------------------------------------------------------------------------------------------------------------------------------------------------------------------------------------------------------------------------------------------------------------------------------------------------------------------MQ---------------TRRNLLN--LGLASGLGLLGLP--------------PQAL--------AAT-GQT----GQGSW-HMPDEAEPHRAT-WMSFGP---REEIWGE---RLLE------------AVRLNLGSIARSIAAYEPVHMLVREEDQ-DLAYETC-------------GP-----------------------KVQLH---------VREVDDLWMRDSGPVFVRNA-QG-QRAAVDFNFNGWGKK----------------------QAHAHDAQVARFV---AQQSGVP-RLATR-LVQEGGGIEVDGQGTAIITESCVLNPNRNPGVGKAAC--ETELKRLLGIEKVIWLPGIAGR-----DITDGHTDFYARFSSP---------------GVVVAGFDA-----------DPESYDHAV-TQ-----KHLQILR----AATD------ARGRKLKVMVLAGPADVRK------------------AF-KSDSFAAGYINFYVCNGAVIAPEFGDKRGDANCRSLLQELFPKRDIVQLN-IDAVAAGGG-GIHCT-------------------------TQQE-----------------------------------------------PAA-------------------------------------------------------------------------------------------------------------------------------------------------------------------------------------------------------------------
>WP_096725366.1_agmatine_deiminase_family_protein_[Pseudomonas_acidophila]
--------------------------------------------------------------------------------------------------------------------------------------------------------------------------------------------------------------------------------------------------------------------------------------------------------------------------------------------------------------------------------MT---------------TRRNFLRRGLAASGGTLMMGVL--------------GSGF--------SKV-ARA----AGDAW-HMPDEGAAHAAT-WMAFGV---SEDIWGD---DMVP------------VVRQNLANIAKAIAAHEPLNMLVREEDH-DVAARLC-------------GP-----------------------SVNLV---------VQPIDDLWMRDTGPVFVKGQ-SG-QLGAVGFNFNGWGNK----------------------QEHAQDAEVAGFI---ARHAGAQ-FIETH-LVLEGGGIEVDGEGTAIITESCVLNANRNPGLGKAQC--EAELQRLLGVQKIIWLPGIKGK-----DITDGHTDFYARFASP---------------GVVVAGLDQ-----------DPSSYDYAV-TR-----RHLDILR----KATD------AKGRKLKVVVLDGPSTVRK------------------EY-ESEDFAAGYINFYVCNHAVIAPQFGDRKTDRNTRDVLVDLFPGRDVIQLN-IDGVAAGGG-GIHCT-------------------------TQQQ-----------------------------------------------PS--------------------------------------------------------------------------------------------------------------------------------------------------------------------------------------------------------------------
>RBJ74379.1_agmatine_deiminase_family_protein,_partial_[Pseudomonas_sp._MWU12-2534b]
-----------------------------------------------------------------------------------------------------------------------------------------------------------------------------------------------------------------------------------------------------------------------------------------------------------------------------------------------------------------------------------------------------------------------------------------------------------------------------------------------------------------------------------------------------------------------------------------------------------------------------------LAGDGFNFNGWGGK----------------------QEYGWDREVAYAV---CERARVP-LLKSS-LMLEGGALEVDDDGTAILAESCVPNPDRNPGMDKAAC--EAELKRLLGVDKVIWLPGVAGR-----DITDGHTDFYARFAAP---------------GVVVAGLDS-----------DPSSYDYAV-TR-----RHLAILR----TARD------ARGRLVG-------QDGRM---------------------------------------------GDVR----------------------------------------------------------------------------------------------------------------------------------------------------------------------------------------------------------------------------------------------------------------------------------------------------------------------------------------
>WP_110258126.1_agmatine_deiminase_family_protein_[Undibacterium_pigrum]
------------------------------------------------------------------------------------------------------------------------------------------------------------------------------------------------------------------------------------------------------------------------------M-------------------------------------------------------------------------------------------------MNT--------------KRRNFLTR-TIHTSAIVLAPSLLY---ACGGDASSEVANTPSGQTGGNNSA-PSQ----TAEVW-RMPDEAEPHAAT-WMAFGA---SEAIWGR---RLLN------------PVRDSLAGIANAIVAFEPVNMLVRQQDL-ALARQKC-------------DP-----------------------RIKLI---------VQEINDLWLRDTGAVFVLGS-NR-SKAGVGFNFNGWGKK----------------------QAYALDRQVAAAM---ARQTSSS-FIQSS-LTLEGGGIEVDGKGTAIITESCVLNANRNPGVTKAEC--EKELLRVLGIKKVIWLPGIAGA-----DITDGHTDFYARFVRP---------------GVVVANLDD-----------DTSSPEYQV-TK-----RHLDILR----NSRD------AQGQALQVFPIPVPRSVRP------------------EF-ENKNFAAGYINFYVCNGAVILPEFGDAEADNYAKKQLADLYPGRRIVQLN-IDPIAAGGG-GIHCT-------------------------TQQE-----------------------------------------------PLA-------------------------------------------------------------------------------------------------------------------------------------------------------------------------------------------------------------------
>WP_124447493.1_agmatine_deiminase_family_protein_[Paucibacter_sp._KBW04]
--------------------------------------------------------------------------------------------------------------------------------------------------------------------------------------------------------------------------------------------------------------------------------------------------------------------------------------------------------------------------------MA-----------------------------SGLCLPSLPFLLGACGGGSASNDTST--------PPT-PPT----TEPAW-HMPEEGGAHRAT-WMAFAA---SASIWG----SERG------------AVHAALARIADAIVQVEPVKMLVPTQDL-ALASSLL-------------DP-----------------------RIQLI---------PQDCDDLWLRDSGALFVKDA-QG-QSGACDFHFNGWGQK----------------------QTHAKDALLAAAM---ARHTQAK-LLSAG-LVLEGGAIEHDGQGTAIITESCVLNPNRNPGLSKAAC--EAELLRLLGLRKIIWLPGIAGR-----DITDGHTDFYARFAGP---------------GVVLANLET-----------DPSSYDYAL-TR-----KHLDILN----AATD------AEGRRLQVLPLEPPSQIRA------------------PYAQRRDFAAGYVNFYLTQACVFMPEFGDAAADAKARQRLAEAFPSRQVVQIY-IDAIAAGGG-GIHCT-------------------------TQQE-----------------------------------------------PA--------------------------------------------------------------------------------------------------------------------------------------------------------------------------------------------------------------------
>WP_120382960.1_agmatine_deiminase_family_protein_[Acinetobacter_sp._WCHAc060115]
--------------------------------------------------------------------------------------------------------------------------------------------------------------------------------------------------------------------------------------------------------------------------------------------------------------------------------------------------------------------------------MNV--------------TRRQFLAL-SAAASALVITGCGSS-------DNDDSPATT--------PPT-EPS----TKNIG-TMPDEAEPHTRT-WMTFGA---SDQIHEP---ANIN------------GLRDDLARIALSIAAFEPVSVLVRANEI-DIARAKM-------H-----HP-----------------------NITFV---------TGTMDDFWARDTGPVFVKDA-QN-KLTGIDFNFNGWGKK----------------------QSHNSDKTVAAQI---LSHVNIA-RVNSS-LTLEGGGIEVDGLGTAIITESCVLNDNRNPGVTKAAC--EAELKRCLGIRKVIWLPGIKDK-----DITDGHTDFYARFVSE---------------GVVVTAYDS-----------DPESYDHAV-TK-----RHLEILK----TATD------VKGNPIKVIELKAPTTLRV------------------KN-PSEDFAAGYINYYVCNSAVIMPEFGDAVADAEAKQKLQSLFPNRSIVQIN-IDYIAAGGG-GIHCT-------------------------TQQQ-----------------------------------------------PV--------------------------------------------------------------------------------------------------------------------------------------------------------------------------------------------------------------------
>WP_089604319.1_agmatine_deiminase_family_protein_[Acinetobacter_piscicola]
------------------------------------------------------------------------------------------------------------------------------------------------------------------------------------------------------------------------------------------------------------------------------M-------------------------------------------------------------------------------------------------TNV--------------TRRKFLGL-SVAVGALVLTGCGGS-------GDDDDSSSTGGGSTGG-SGT-NPT----I--IG-TMPDEAEPHTRT-WMVFGA---SDQVHEP---ANIN------------GLRDDLARIALSIAAFEPVSILVRANEM-DIARAKL-------N-----HS-----------------------NITLV---------TGTMDDFWARDTGPVFVKNA-QN-KLTGIDFNFNGWGKK----------------------QSHNNDKTVAAQM---LSNVNID-RVTST-LTLEGGGIEVDGLGTAIITESCVLNDNRNPGITKAAC--EAELKRCLGINKVIWLPGIKDK-----DITDGHTDFYARFVSE---------------GVVVAAYDS-----------DPASYDHAV-TK-----RHLEILK----TATD------AKGKPIKVIELQAPTTLRV------------------KN-PSEDFAAGYINYYVCNNAVIMPEFGDAVADAEAKQKLQSLFPNRSIVQIN-IDYIAAGGG-GIHCT-------------------------TQQQ-----------------------------------------------PV--------------------------------------------------------------------------------------------------------------------------------------------------------------------------------------------------------------------
>WP_126129408.1_agmatine_deiminase_family_protein_[Undibacterium_parvum]
--------------------------------------------------------------------------------------------------------------------------------------------------------------------------------------------------------------------------------------------------------------------------------------------------------------------------------------------------------------------------------MSQNKNQQADA------SRRNFLKF-TSMGAAAGVLVSSLP-----------TVFAQ--------TCP-PPP----PSATF-VAPGEDKLHART-WMAWPA---STAIWGS---NLLP------------GIQADIALIAKTIAKYEPVILCADGATNASNARTKA-------------GT-----------------------SVTVVS--------DIPVDDLWARDTGCLFRVDG-AG-KHDAIGLNFNGWGNK----------------------QTHAKDSLVAGRI---AAKAGVP-FSTAS-FTSEPGAIEQDGEGTLIATESSIINANRNSGKTKAQL--ETAMMAAYGASKVIWVKGIAGQ-----DITDDHIDATSRFVRP---------------GVVMVQVAP-----------ASDTSVWGADSR-----SQFAILS----AATD------AKGRKLQVIKINPPATTRV---------------------TSPDFLNSYMNYYVCNGAVITAQFGDVAGDAAAKAAFQTAFPGRTIEMLN-LDRLYNGGG-GVHCS-------------------------TQQE-----------------------------------------------PIA-------------------------------------------------------------------------------------------------------------------------------------------------------------------------------------------------------------------
>WP_126129415.1_agmatine_deiminase_family_protein_[Undibacterium_parvum]
------------------------------------------------------------------------------------------------------------------------------------------------------------------------------------------------------------------------------------------------------------------------------M-------------------------------------------------------------------------------------------------MNLRDLQ----------RKRRFLSQ-LALGLGGVSLGA---------------------------ILG-KAS----AAQVC-AVPGEEMPQRRV-WMTWPT---NAVLWR----KSLP------------QLQNEPASLARTIAKYQPLSMISDTEENAKNALDKI-------G-----ST---------------------RYPVTMIN--------SIPNDDFWLRDNGPIFRKSA-GG-ALDCIDLNFNGWGGK----------------------QIAQKDTQVAQKI---AAHLGIP-ITKAG-IVGEGGGILQDGEGTLIATESCWVNDNRNPGKSRDQI--EAELLRLFGAQKMIWCKGIRGG-----DITDMHIDASIQFVAP---------------GKLLMHRPP-----------ELANDIWAQEAR-----AMHKIMS----ASTD------ANGRKFEITLIDEPVKLRS---------------------KNPQILRFYINYLAVNGAIISVNFGDEKNDASAKETFQKLYPGRVIEMLE-LDHLYAGGG-GIHCV-------------------------TQQQ-----------------------------------------------PLA-------------------------------------------------------------------------------------------------------------------------------------------------------------------------------------------------------------------
>WP_126129429.1_agmatine_deiminase_family_protein_[Undibacterium_parvum]
--------------------------------------------------------------------------------------------------------------------------------------------------------------------------------------------------------------------------------------------------------------------------------------------------------------------------------------------------------------------------------M----------------------------------------------------------------TQQEFDC----RRDGY-RMPAEWEPMAAT-WLGWPVLENREELWG----EHYP------------AVCDAFALLARTIAKYQRCIVTAHTPLV-ETARKLC-------------GP-----------------------SVTVV---------PLAVEDNWVRDCGPIILSNE-DKLSQVAAAFKFNAWGEK---------------------YSPYDGCARLADDI---AAMAQLP-VMRSS-MVLEGGSFYVDGQGTLLTTESCLLHPNRNPGMTRADI--EAELRRMLGVTKIIWLPGYPPE-----VETNGHIDGIASFIAP---------------GKILFNAAD-----------PDMGEYYTG-MQ-----ENRRALE----LATD------ARGRRFEILDLPVPRNAYN-------------------Y-DCPRFCDTYANYVLVNGAVISTAFD-VPQDELARAVFAQAFPDRVVELLP-ITAISLGGG-ATHCS-------------------------TQQH-----------------------------------------------PMLGN-RLQMCNLA--------------------------------------------------------------------------------------------------------------------------------------------------------------------------------------------------------
>WP_124447480.1_agmatine_deiminase_family_protein_[Paucibacter_sp._KBW04]
--------------------------------------------------------------------------------------------------------------------------------------------------------------------------------------------------------------------------------------------------------------------------------------------------------------------------------------------------------------------------------MD---------------YR----------------------------------------------AELDFDC----LSAGY-RMPAEWEPMAAT-WLGWPVLQNREELWG----PHYE------------EVCQAFALLARTIARDQPCIVATHRPQV-ARAKALC-------------GP-----------------------SVQVL---------PLDLEDNWVRDCGAIFLNQS-QGPAQLALGFRFNAWGEK---------------------YRPYEGCARLAQDM---AQATQMP-LIRSE-MVLEGGSFYVDGQGTLLTTESCLLHPNRNPGMTRTEI--EQELRRMLGVSKIVWLPGHAAE-----VETNGHIDGIASFFAP---------------GQILFNAAD-----------PDMGDYYRS-ME-----ENRRALA----LATD------AQGRQFQLLDLPVPRGAAN-------------------Y-GSERFCDCYANYILTNHAVISTAFG-LPQDEQARRVFAQAFPGRRVELLP-IAAISIGGG-AAHCS-------------------------TQQQ-----------------------------------------------PLNRHPRQG--DSA--------------------------------------------------------------------------------------------------------------------------------------------------------------------------------------------------------
>WP_096725363.1_agmatine_deiminase_family_protein_[Pseudomonas_acidophila]
--------------------------------------------------------------------------------------------------------------------------------------------------------------------------------------------------------------------------------------------------------------------------------------------------------------------------------------------------------------------------------MS---------------R---------------------------------------------------FDA----RNQRY-RMPAEWETMNTT-WLGWPVLKDREMLWG----DHYQ------------RVCEEFALVARTIARYQRCVVTAHHSQA-DVARALV-------------GE-----------------------TVEVL---------AVAAEDNWVRDCGPIFLQGD-QG-QLGASVFRFNSWGEK---------------------YQPYDGCQQLGQDI---ARAAGAQ-IFNSH-MVLEGGAFYVDGQGTLVTTESCLLHPNRNPHMNRSEI--EAELRRMLGVEKIIWLPGNPDE-----VETNGHVDGIASFIAP---------------GKMLCQTAS-----------PDQGEYFHV-MR-----ENRRALE----LATD------VTGRRFDLLDLPSPIVTER-------------------Y-GSERYCDCYANYILVNGAVISTAFG-VEQDQAASDVFAQAFPGRRVELLP-IPTLSIGGG-SIHCS-------------------------TQQQ-----------------------------------------------PAVTA-RSV-------------------------------------------------------------------------------------------------------------------------------------------------------------------------------------------------------------
>WP_084908010.1_agmatine_deiminase_family_protein_[[Pseudomonas]_mesoacidophila]
--------------------------------------------------------------------------------------------------------------------------------------------------------------------------------------------------------------------------------------------------------------------------------------------------------------------------------------------------------------------------------MS---------------R---------------------------------------------------FDA----RQSGY-RMPAEWERMDAT-WLGWPVLRDREALWG----DFYE------------QVCREFALVAQTIARYQRCIVAAHADLA-DAARERV-------------GS-----------------------SVEVF---------PVAAEDNWLRDCGPIFLQGE-RG-QLGAAVFRFNCWGEK---------------------YQPYDGCQQLGQDI---ARAAGAR-IFNSH-MVLEGGAFYVDGQGTLVTTESCLLHPNRNPHLSRAEI--EAELRRMLGVAKIVWLPGNPDE-----VETNGHVDGIASFIAP---------------GKMLCQTAS-----------PGQGDYYRV-MR-----ENRRALE----LASD------AAGRRFELLDLPSPIVTDR-------------------Y-GSERYCDCYANYILVNGAVISTAFG-VEQDAAARAVFEQAFPGRRVELLP-ITAWSMGGG-SVHCS-------------------------TQQQ-----------------------------------------------PAVAP-ARA-------------------------------------------------------------------------------------------------------------------------------------------------------------------------------------------------------------
>WP_115522139.1_agmatine_deiminase_family_protein_[Aeromonas_veronii]
--------------------------------------------------------------------------------------------------------------------------------------------------------------------------------------------------------------------------------------------------------------------------------------------------------------------------------------------------------------------------------MR---------------E---------------------------------------------------QGI----VAKGW-FMPAEWCQHAAT-WMVWPH---NKALWESGWGVTLA------------GVQQDFARVVNAIVRFEPVKLVVDPSAL-AEARALC-------------DQ-----------------------RVTLV---------PIAVDDSWCRDSGPTFICHP-EL-GSAGVSWRFNAWGGK----------------------SAHPLDEGLARRI---LNSLELD-TIGSF-LANEGGAIHVDGEGTLITTESVLLNSNRNPGISKGEI--EQIFSRLLGIEKTIWLPGDPDH--VTGDMTDGHVDGVCAFSRP---------------GQLLVDATR-----------DTTSTYARI-VR-----ENRRSLM----LATD------AKGRTFELQDLYEASEAID-------------------A-EAEVFCASYTNFYIANGAIIMPAYG-VASDREAAAVLQSAFPQRQVVPVQ-INQLAHGGG-GIHCI-------------------------TQQQ-----------------------------------------------PA-----------------------------------------------------------------------------------------------------WPVKG----------------------------------------------------------------------------------------------------------
>WP_128272468.1_agmatine_deiminase_family_protein_[Aeromonas_caviae]
--------------------------------------------------------------------------------------------------------------------------------------------------------------------------------------------------------------------------------------------------------------------------------------------------------------------------------------------------------------------------------MR---------------E---------------------------------------------------QGM----RAVGW-FMPAEWCRHAAT-WMVWPH---NKALWENGWGVTLP------------QVQQDFARVVNAIARFEPVNLVVDPAAQ-AEARALC-------------GD-----------------------GVRFI---------PLPVDDSWCRDSGPTFICHP-EL-GTAGISWRFNAWGGK----------------------SAHGLDEGLARRV---LNSLELE-CIGSF-LANEGGAIHVDGEGTLITTESVLLNSNRNPGMTKVEI--ERIFSRLLGIEKTIWLPGDPDH--VTGDMTDGHVDGVCAFSRPGHLLVDATLDGHSTYGHLLVDATL-----------DGHSTYGRV-VR-----ENRRALA----LATD------ARGRSFECLELFEASEAVD-------------------A-EAEVFCASYTNFYIANGAIIMPAYG-VGADEAAGEVLRRAFPNRQLVPVR-INQLAHGGG-GIHCI-------------------------TQQQ-----------------------------------------------PA-----------------------------------------------------------------------------------------------------WPVQG----------------------------------------------------------------------------------------------------------
>WP_016491296.1_agmatine_deiminase_family_protein_[Pseudomonas_resinovorans]
--------------------------------------------------------------------------------------------------------------------------------------------------------------------------------------------------------------------------------------------------------------------------------------------------------------------------------------------------------------------------------MQ-------------------------------------------------------------------LND----AQNGW-VMPAEWVQHAAT-WMAFPH---NRALWENGWGVTLA------------EVQVDFARVANAIARFEPVKMVVDPSAV-ERARELC-------------GP-----------------------NVELI---------ELAINDSWCRDSGPSFVCHP-TL-GVAGVNWRFNAWGGK----------------------SAFDLDESLARRV---LGHLGME-CFDTV-LTNEGGAIHVDGQGTLITTESVLLNSNRNPGMSKVEM--EEIFTRLLGVKKTIWLPGDPDY--VTGDMTDGHVDGVCAFARP---------------GALLLDATR-----------DSSSTYAKV-AR-----ENRRALE----LATD------AQGRRFEMLELYEASEAVD-------------------P-NAEVFCASYTNFYIANGAIIMPAYG-IAADDEAAATLRLAFPGREVVPVQ-INQLAHGGG-GVHCI-------------------------TQQQ-----------------------------------------------PA-----------------------------------------------------------------------------------------------------WPLKG----------------------------------------------------------------------------------------------------------
>AKA26709.1_peptidyl-arginine_deiminase_[Pseudomonas_chlororaphis]
------------------------------------------------------------------------------------------------------------------------------------------------------------------------------------------------------------------------------------------------------------------------------MHIIT-EAP-----------------------------------------------VFSDNKIL-----------------------------TEGTFMQ-------------------------------------------------------------------TND----AQNSW-FMPAEWAPHAAT-WMAFPH---NQALWEHAWGVTLA------------DVQLDFARVANAIARFEPVKMVVDPSAV-ARAQELC-------------GP-----------------------NVELF---------ELAINDSWCRDSGPSFVCHP-RL-GTAGVDWRFNAWGGK----------------------SAFDLDESLARRL---LNGLGLE-CFDTP-LTNEGGAIHVDGQGTLITTESVLLNANRNPGMSKAEM--EAIFSRLLGVKKTIWLPGDPDY--VTGDMTDGHVDGVCAFARP---------------GALLVDATR-----------DASSVYAEV-VR-----ENRRALE----LATD------AQGRRFEMLELFEASDAVD-------------------Q-GAEVFCASYTNFYIANGAIIMPAYG-IAADDEAAATLRLAFPEREVVPVR-INHLAHGGG-GVHCI-------------------------TQQQ-----------------------------------------------PA-----------------------------------------------------------------------------------------------------WPLSGVQA-------------------------------------------------------------------------------------------------------
>WP_119892431.1_agmatine_deiminase_family_protein_[Pseudomonas_sp._K2W31S-8]
--------------------------------------------------------------------------------------------------------------------------------------------------------------------------------------------------------------------------------------------------------------------------------------------------------------------------------------------------------------------------------MQ---------------Q---------------------------------------------------NAV----APNAW-FMPAEWAPHAAT-WMVWPH---NQSLWESGWGVTLA------------EVQVDFARVANAIARFEPVKMVVDPSAV-FRARELC-------------GE-----------------------GVELI---------ELAVDDSWCRDSGPSFVCHP-QL-GLAGVSWRFNAWGGK----------------------SEHGLDEGLARRI---LNGLGLE-CFGTP-LSNEGGAIHVDGEGTLITTESVLLNPNRNPGMSKAEM--EEIFARLLGVKKTIWLPGDPQY--VTGDMTDGHVDGVCAFARP---------------GALLVDATR-----------DQSSVYAEV-IR-----ENRRALE----LATD------AKGRSFELLELFEASEAVD-------------------T-EAEVFCASYTNFYICNGAIIMPAYG-IAADDQAAATLRMAFPGREVVPVR-INQLAHGGG-GVHCI-------------------------TQQQ-----------------------------------------------PR-----------------------------------------------------------------------------------------------------WPLKG----------------------------------------------------------------------------------------------------------
>WP_037005427.1_agmatine_deiminase_family_protein_[Pseudomonas_composti]
--------------------------------------------------------------------------------------------------------------------------------------------------------------------------------------------------------------------------------------------------------------------------------------------------------------------------------------------------------------------------------MQ---------------Q---------------------------------------------------HTA----TSNAW-FMPAEWVPHAAT-WMVWPH---NQALWESAWGVTLV------------DVQLDFARVANAIARFEPVKMVVDPSAM-YRARELC-------------GA-----------------------NVELI---------ELAVDDSWCRDSGPSFICHP-QL-GLAGVSWRFNAWGGK----------------------SEHGLDESLARRI---LNGLGLD-CFGTP-LSNEGGAIHVDGEGTLITTESVLLNPNRNPGMSKKEM--EDIFARLLGVKKTIWLPGDPDY--VTGDMTDGHVDGVCAFARP---------------GALLVDATR-----------DQGSVYAEV-VR-----ENRRALQ----LASD------AKGRQFELLELFEATEAVD-------------------S-EAEVFCASYTNFYICNGAIIMPAYG-IAADEEAAATLRLAFPGRDVVPVR-INQLAHGGG-GVHCI-------------------------TQQQ-----------------------------------------------PA-----------------------------------------------------------------------------------------------------WPQGAKR--------------------------------------------------------------------------------------------------------
>WP_136663092.1_agmatine_deiminase_family_protein_[Pseudomonas_sp._CCM_8849]
--------------------------------------------------------------------------------------------------------------------------------------------------------------------------------------------------------------------------------------------------------------------------------------------------------------------------------------------------------------------------------MQ---------------H---------------------------------------------------EAV----VQNAW-MMPAEWAPHAAT-WMVWPH---NQSLWESTWGVTLA------------EVQVDFARVVNAIARFEPVKLVVDPSAI-ERARELC-------------GG-----------------------NVELI---------ELAVNDSWCRDSGPSFICHP-QL-GLAGVSWRFNAWGGK----------------------SDYDLDEGLARRV---LNGLGLE-CFGTS-LSNEGGAIHVDGDGTLITTESVLLNPNRNPGMSKAEM--EGVFARLLGVKKTIWLPGDPDY--VTGDMTDGHVDGVCAFAKP---------------GALLVDATR-----------EQSSLYAEV-VR-----ENRRALE----LATD------ARGRRFEMLELFEASAAVD-------------------S-EAEVFCASYTNFYICNGAIIMPAYG-IAADDEAAATLRMAFLGREVVPVQ-INQLAHGGG-GVHCI-------------------------TQQQ-----------------------------------------------PA-----------------------------------------------------------------------------------------------------WPLPGAK--------------------------------------------------------------------------------------------------------
>WP_076425162.1_agmatine_deiminase_family_protein_[Pseudomonas_alcaligenes]
--------------------------------------------------------------------------------------------------------------------------------------------------------------------------------------------------------------------------------------------------------------------------------------------------------------------------------------------------------------------------------MQ---------------Q---------------------------------------------------NAV----ASNAW-FMPAEWAPHAAT-WMAFPH---NRALWESTWGVTLE------------AVQEDFVRVASAIARFEPVKMVVDPSAL-GRARELC-------------GA-----------------------NIELI---------PLVIDDSWCRDSGPSFVCHP-QL-GLAGVSWRFNAWGGK----------------------SAHGFDEGLARRI---LNGLGLE-CFGTP-LSNEGGAIHVDGEGTLITTESVLLNPNRNPGMSKAEM--EEIFARLLGVKKTIWLPGDPQY--VTGDMTDGHVDGVCAFAKP---------------GALLVDATH-----------DHGSVYAEV-VR-----ENRRALE----LATD------AKGRRFELLELYEASDAVD-------------------L-DAEVFCASYTNFYICNGAIIMPAYG-IAADQVAADTLRMAFPGREVVPVQ-INQLAHGGG-GVHCI-------------------------TQQQ-----------------------------------------------PL-----------------------------------------------------------------------------------------------------WPLKG----------------------------------------------------------------------------------------------------------
>WP_095940372.1_agmatine_deiminase_family_protein_[Pseudomonas_sp._HAR-UPW-AIA-41]
--------------------------------------------------------------------------------------------------------------------------------------------------------------------------------------------------------------------------------------------------------------------------------------------------------------------------------------------------------------------------------MQ---------------F---------------------------------------------------ASD----VHNGW-VMPAEWVPHAAT-WMAFPH---NKALWESGWGVTLA------------EVQVDFARVANAIARFEPVKMVVDPSAV-ARVRELC-------------GA-----------------------NIELI---------ELAINDSWCRDSGPSFVCHP-QL-GLAGVSWRFNAWGGK----------------------SAHDLDESLARRI---LNGLGLE-CFGTP-LSNEGGAIHVDGEGTLITTESVLLNPNRNPGMSKAEM--EDIFARLLGVKKTIWLPGDPQY--VTGDMTDGHVDGVCAFAKP---------------GALLVDATH-----------DKGSVYAEV-VR-----ENRRALE----LATD------ACGRRFELIDLYEATDAVD-------------------T-EAEVFCASYTNFYICNGAIIMPAYG-IAADDEAAATLRMAFPGREVVPVQ-INQLAHGGG-GVHCI-------------------------TQQQ-----------------------------------------------PA-----------------------------------------------------------------------------------------------------WPLKG----------------------------------------------------------------------------------------------------------
>WP_074971758.1_agmatine_deiminase_family_protein_[Pseudomonas_otitidis]
--------------------------------------------------------------------------------------------------------------------------------------------------------------------------------------------------------------------------------------------------------------------------------------------------------------------------------------------------------------------------------MQ-------------------------------------------------------------------IDD----ARDGW-FMPAEWAPHAAT-WMAFPH---NQALWEHGWGVTLA------------DVQGDFARVANAIARFEPVKLVVDPSAV-ERARALC-------------GP-----------------------NVELV---------VMAIDDSWCRDSGPSFVLHP-RL-GAAGVSWRFNAWGGK----------------------SAHGLDATLGARI---LADLGLY-CLHAP-LVNEGGAIHVDGQGTLITTESVLLNANRNPGVSKAEM--EALFARLLGVRKTIWLPGDPDH--VTGDMTDGHVDGVCAFARP---------------GALLVDATR-----------DSGSVYADV-VR-----ENRRALE----LATD------ARGRRFEMLELFEATDAVD-------------------T-EAEVFCASYTNFYIANGAIIMPAYG-IAADDEAAATLRLAFPGREVVPVR-INHLAHGGG-GVHCI-------------------------TQQQ-----------------------------------------------PA-----------------------------------------------------------------------------------------------------WPLEG----------------------------------------------------------------------------------------------------------
>WP_111261010.1_agmatine_deiminase_family_protein_[Pseudomonas_sp._57B-090624]
--------------------------------------------------------------------------------------------------------------------------------------------------------------------------------------------------------------------------------------------------------------------------------------------------------------------------------------------------------------------------------MQ---------------Q---------------------------------------------------QHA----QQSGW-VMPAEWSHHAAT-WMVWPH---NQPLWETGWGVTLA------------AVQEDFARVANAIARFEPVKMVADPSAV-ERARALC-------------GP-----------------------GIELL---------PLAVDDSWCRDSGPSFVCHP-QL-GVAGVSWRFNAWGGK----------------------SAHDLDEGLARRV---LNHLGLD-CFGTA-LSNEGGAIHVDGDGTLITTESVLLNANRNAGISKAEV--EAIFARLLGVKKTIWLPGDPDH--VTGDMTDGHVDGVCAFARP---------------GALLVDATR-----------DATSVYAQV-AR-----ENRRALE----LATD------ARGRRFEMLELFEASDAVD-------------------T-GAEVFCASYTNFYIANGAIIMPAYG-IDADDEAAATLRLAFPGREVVPVR-IDQLAHGGG-GVHCI-------------------------TQQQ-----------------------------------------------PA-----------------------------------------------------------------------------------------------------WPLKGV---------------------------------------------------------------------------------------------------------
>WP_133216709.1_agmatine_deiminase_family_protein_[Pseudomonas_sp._H9]
--------------------------------------------------------------------------------------------------------------------------------------------------------------------------------------------------------------------------------------------------------------------------------------------------------------------------------------------------------------------------------MQ---------------C---------------------------------------------------NGD----LSSGW-FMPAEWVNHAAT-WMVWPH---NKPLWESGWGVTLE------------QVQVDFARVANAIARFEPVKMVVDPSAR-ASAAALC-------------GA-----------------------NIELI---------ELTVNDSWCRDSGPSFICHP-QQ-GLAGVSWRFNAWGGK----------------------SAHDLDESLARRI---LNQLGLS-CFGTA-LSNEGGAIHVDGEGTLITTESVLLNPNRNPGMSKAEI--EEIFTRFLGVKKTIWLPGDPDY--VTGDMTDGHVDGVCAFARP---------------GVLLVDATH-----------DQSSVYAQV-AR-----ENRRALE----LATD------AQGRSFEMLELYEASEAVD-------------------V-DAEVFCASYTNFYIANGAIIMPAYG-IEADQVAAQVLAQAFPGREVVPVQ-INHLAHGGG-GVHCI-------------------------TQQQ-----------------------------------------------PA-----------------------------------------------------------------------------------------------------WPVKG----------------------------------------------------------------------------------------------------------
>WP_129393241.1_agmatine_deiminase_family_protein_[Pseudomonas_sp._DTU12.3]
--------------------------------------------------------------------------------------------------------------------------------------------------------------------------------------------------------------------------------------------------------------------------------------------------------------------------------------------------------------------------------MQ---------------H---------------------------------------------------NDN----KNSAW-MMPAEWVTHAAT-WMVWPH---NKALWESGWGVTMA------------QVQEDFARVANAIARFEPVRLVVDPSAI-ASAKALC-------------GA-----------------------NIELI---------PLTVNDSWCRDSGPTFVCHP-QQ-GLAGVSWRFNAWGGK----------------------SAHDLDESLARRA---LNHLGLE-CFGTP-LSNEGGAIHVDGEGTLITTESVLLNPNRNPGMSKAEM--EEVFSRLLGVKKTIWLPGDPDY--VTGDMTDGHVDGVCAFARP---------------GVLLVDATH-----------EQSSVYAEV-AR-----ENRRALE----LATD------AQGRKFELIELFEASDAVD-------------------T-EAEVFCASYTNFYIANGAIIMPAYG-IEADDVAAKVLAQAFPGREVVPVR-INHLAHGGG-GVHCI-------------------------TQQQ-----------------------------------------------PA-----------------------------------------------------------------------------------------------------WPVKG----------------------------------------------------------------------------------------------------------
>WP_115987544.1_agmatine_deiminase_family_protein_[Pseudomonas_sp._443]
--------------------------------------------------------------------------------------------------------------------------------------------------------------------------------------------------------------------------------------------------------------------------------------------------------------------------------------------------------------------------------MP---------------R---------------------------------------------------NEN----NNNAW-MMPAEWVTHSAT-WMVWPH---NQALWESGWRVTLP------------LVQEDFARVANAIARFEPVKMVVDPSAL-ASAKALC-------------GP-----------------------NIELI---------PLAVNDSWCRDSGPSFVCHP-QH-GVAGVSWRFNAWGGK----------------------SAHELDESLARRA---LNHLGLE-CFGTP-LSNEGGAIHVDGEGTLITTESVLLNPNRNPGIGKAEM--EEIFSRLLGVKKTIWLPGDPDY--VTGDMTDGHVDGVCAFARA---------------GVLLVDATH-----------DQSSVYADV-VR-----ENRRALE----LATD------AQGRKLELIELYEASEAVD-------------------S-EAEVFCASYTNFYIANGAIIMPAYG-IAADEAAAKVLAQAFPGREVVPVR-INHLAHGGG-GVHCI-------------------------TQQQ-----------------------------------------------PA-----------------------------------------------------------------------------------------------------WPVEG----------------------------------------------------------------------------------------------------------
>WP_134022509.1_agmatine_deiminase_family_protein_[Pseudomonas_sp._CH235]
--------------------------------------------------------------------------------------------------------------------------------------------------------------------------------------------------------------------------------------------------------------------------------------------------------------------------------------------------------------------------------MQ---------------Q---------------------------------------------------NKN----NNSGW-MMPAEWVKHAAT-WMVWPH---NQALWESGWGVTLP------------LVQEDFARVANAIARFEPVKMVVDPSAI-ARAKALC-------------GP-----------------------NIELI---------SLAVNDSWCRDSGPSFVVHP-EQ-GLAGVSWRFNAWGGK----------------------SAHDLDESLARRV---LNHLGGE-CFGTA-LSNEGGAIHVDGEGTLITTESVLLNPNRNPGVSKAEM--EEIFSRLLGVKKTIWLPGDPDY--VTGDMTDGHVDGVCAFARP---------------GVLLVDATH-----------DRSSVYAEV-VR-----ENRRALE----LATD------AQGRKFELIELYEATDAVD-------------------T-EAEVFCASYTNFYIANGAIIMPAYG-IEADHIAAETLAKAFPGREVVPVQ-INHVAHGGG-GVHCI-------------------------TQQQ-----------------------------------------------PA-----------------------------------------------------------------------------------------------------WPVEG----------------------------------------------------------------------------------------------------------
>WP_105755481.1_agmatine_deiminase_family_protein_[Pseudomonas_sp._MYb115]
--------------------------------------------------------------------------------------------------------------------------------------------------------------------------------------------------------------------------------------------------------------------------------------------------------------------------------------------------------------------------------MQ---------------H---------------------------------------------------NNN----HNSAW-MMPAEWAPHAAT-WMVWPH---NQALWESGWGVTLS------------QVQEDFARVANAIARFEPVKMVVDPSAV-TRAKALC-------------GP-----------------------NIELI---------ELAVNDSWCRDSGPSFVCHP-QR-GLAGVSWRFNAWGGK----------------------SAHDLDESLARRA---LNQLGLE-CFGTA-LSNEGGAIHVDGEGTLITTESVLLNPNRNPGVSKAEI--EEIFSRLLGVTKTIWLPGDPDY--VTGDMTDGHVDGVCAFARP---------------GVLLVDATR-----------DQSSVYAEV-VH-----ENRRALQ----LARD------AKGRSFELIELYEASEAVD-------------------T-EAEVFCASYTNFYIANGAIIMPAYG-IEADNAAAEVLAQAFPGREIVPVR-INHLAHGGG-GVHCI-------------------------TQQQ-----------------------------------------------PA-----------------------------------------------------------------------------------------------------WPLEG----------------------------------------------------------------------------------------------------------
>SDO16268.1_agmatine_deiminase_[Pseudomonas_reinekei]
------------------------------------------------------------------------------------------------------------------------------------------------------------------------------------------------------------------------------------------------------------------------------MHAKTAEAA-----------------------------------------------VIEHNGLTIWLI-------------------------NLESIMQ---------------H---------------------------------------------------NNS----KNSEW-MMPAEWARHTAT-WMVWPH---NQALWESGWGVTLP------------LVQEDFARVANAIARFEPVKMVVDPSAV-ISARALC-------------GS-----------------------NIELI---------ELAVNDSWCRDSGPTFVCHP-QQ-GLAGVSWRFNAWGGK----------------------SAHELDEGLARRA---LNHLGLP-CFGSP-LSNEGGAIHVDGEGTLITTESVLLNRNRNPGMSKAEM--EEIFARRLGVKKTIWLPGDPDH--VTGDMTDGHVDGVCAFARP---------------GVLLLDATH-----------DTQSVYAEV-AR-----ENRRALE----LATD------AQGRKFELIELYEASDAVD-------------------T-ETEVFCASYTNFYIANGAIIMPAYG-IDADRVAAETLAQAFPGREIVPVR-INHLAHGGG-GVHCI-------------------------TQQQ-----------------------------------------------PA-----------------------------------------------------------------------------------------------------WPVEG----------------------------------------------------------------------------------------------------------
>WP_019648595.1_agmatine_deiminase_family_protein_[Pseudomonas_sp._45MFCol3.1]
--------------------------------------------------------------------------------------------------------------------------------------------------------------------------------------------------------------------------------------------------------------------------------------------------------------------------------------------------------------------------------MQ---------------Q---------------------------------------------------NEI----RNSGW-WMPAEWARHAAT-WMVWPH---NKALWESGWGVTLA------------LVQEDFARVANAIARFEPVKMVVDPSAV-ASAQALC-------------GP-----------------------NIELI---------ELAVNDSWCRDSGPSFVCHP-QQ-GLGGVSWRFNAWGGK----------------------SAHDLDESLARRA---LNHLGVQ-CFGTP-LSNEGGAIHVDGEGTLITTESVLLNANRNPGMSKAQM--EEIFTRLLGVKKTIWLPGDPDH--VTGDMTDGHVDGVCAFARP---------------GVLLVDATH-----------DKHSVYAEV-VR-----ENRRALE----LATD------AQGRQFELIELYEASDAVD-------------------T-DAEVFCASYTNFYIANNAIIMPAYG-INADHAAANVLAQAFPEREVVPVR-INHLAHGGG-GVHCI-------------------------TQQQ-----------------------------------------------PA-----------------------------------------------------------------------------------------------------WPLEG----------------------------------------------------------------------------------------------------------
>WP_010459143.1_agmatine_deiminase_family_protein_[Pseudomonas_mandelii]
--------------------------------------------------------------------------------------------------------------------------------------------------------------------------------------------------------------------------------------------------------------------------------------------------------------------------------------------------------------------------------MQ---------------Q---------------------------------------------------NEL----QNSGW-WMPAEWVKHAAT-WMVWPH---NQALWESGWGVTLP------------LVQEDFARVANAIARFEPVKMVVDPSAI-ASAKALC-------------GP-----------------------NIELI---------PLAVNDSWCRDSGPSFVCHP-QH-GLGGVSWRFNAWGGK----------------------SLHNLDESLARRA---LNRLGVP-CFGTP-LSNEGGAIHVDGEGTLITTESVLLNPNRNPGMTKAEI--EEIFTQLLGVKKTIWLPGDPDY--VTGDMTDGHVDGVCAFARP---------------GVLLVDATH-----------DKDSVYAEI-AR-----ENRRALE----LATD------AHGRTFELIELYEATDAVD-------------------T-EAEVFCASYTNFYIANHAIIMPAYG-IDADHAAAEVLARAFPGREVVPVR-INHLAHGGG-GVHCI-------------------------TQQQ-----------------------------------------------PA-----------------------------------------------------------------------------------------------------WPVQE----------------------------------------------------------------------------------------------------------
>WP_048361908.1_agmatine_deiminase_family_protein_[Pseudomonas_deceptionensis]
--------------------------------------------------------------------------------------------------------------------------------------------------------------------------------------------------------------------------------------------------------------------------------------------------------------------------------------------------------------------------------MQ---------------Q---------------------------------------------------NEI----QNSGW-WMPAEWAKHAAT-WMVWPH---NKALWENGWGVTLP------------LVQEDFARVANTIARFEPVKMIVDPSAA-ASAKALC-------------GP-----------------------NIQLI---------ELAVNDSWCRDSGPSFVCHP-QQ-GLAGVSWRFNAWGGK----------------------SAFDLDEGLARRV---LNHLGVE-CFGTS-LSNEGGAIHVDGEGTLITTESVLLNPNRNPGMSKAEM--EEIFTRLLGVKKTVWLPGDPNY--VTGDMTDGHVDGVCAFARP---------------GVLLVDATH-----------DKDSVYAEV-VR-----ENRRALE----LATD------AQGRKFELIELFEATEAVD-------------------S-GAEVFCASYTNFYIANDAIIMPAYG-IDADRVAAEVLGRAFPGREVVPVR-INHLAHGGG-GVHCI-------------------------TQQQ-----------------------------------------------PA-----------------------------------------------------------------------------------------------------WPLKG----------------------------------------------------------------------------------------------------------
>BAV26741.1_peptidyl-arginine_deiminase_[Pseudomonas_sp._LAB-08]
------------------------------------------------------------------------------------------------------------------------------------------------------------------------------------------------------------------------------------------------------------------------------M------------------------------------------------------------GLF---------------------------------IML---------------Q---------------------------------------------------NEN----LNTGW-MMPAEWVRHAAT-WMVWPH---NQALWESGWRVTLA------------QVQEDFAGVANAIARFEPVKMVVDPSAV-ASAKALC-------------GP-----------------------NIELI---------ELPVNDSWCRDSGPSFVCHP-QQ-GLAGVSWRFNAWGGK----------------------SAHDLDEGLARRA---LNHLGLP-CFGTH-LSNEGGAIHVDGEGTLITTESVLLNPNRNPGMNKAEM--EEIFARLLGVKKTIWLPGDPDY--VTGDMTDGHVDGVCAFARP---------------GVLLVDATH-----------DRQSVYAEV-AK-----ENRRALE----LATD------AKGRKFELIELYEASDAVD-------------------P-EAEVFCASYTNFYIVNDAIIMPAYG-IEADHAAAEVLGKAFPGREVVPVR-INHLAHGGG-GVHCI-------------------------TQQQ-----------------------------------------------PA-----------------------------------------------------------------------------------------------------WPVEG----------------------------------------------------------------------------------------------------------
>WP_121734170.1_agmatine_deiminase_family_protein_[Pseudomonas_prosekii]
--------------------------------------------------------------------------------------------------------------------------------------------------------------------------------------------------------------------------------------------------------------------------------------------------------------------------------------------------------------------------------MQ---------------H---------------------------------------------------NDN----KNSGW-TMPAEWARHAAT-WMVWPH---NQALWESGWRVTLP------------RVQENFARVANAIARFEPVKMVVDLSAV-ASAKALC-------------GP-----------------------NIELI---------ELPVNDSWCRDSGPSFVCHA-QQ-GLAGVSWRFNAWGGK----------------------SAHDLDEGLARRA---LNHLGLP-CFGTP-LSNEGGAIHVDGEGTLITTESVLLNPNRNPGVSKAEM--EDIFSRWLGVTKTIWLPGDPDY--VTGDMTDGHVDGVCAFARP---------------GVLLIDATH-----------DKNSVYAEV-AR-----ENRRALE----LATD------AQGRKFELIELFEASDAVD-------------------T-DAEVFCASYTNFYIANGAIIMPAYG-IPADDEAAAVLAKTFPDREVVPVR-INHLAHGGG-GVHCI-------------------------TQQQ-----------------------------------------------PF-----------------------------------------------------------------------------------------------------WPLEG----------------------------------------------------------------------------------------------------------
>WP_040067055.1_agmatine_deiminase_family_protein_[Pseudomonas_batumici]
--------------------------------------------------------------------------------------------------------------------------------------------------------------------------------------------------------------------------------------------------------------------------------------------------------------------------------------------------------------------------------MQ---------------R---------------------------------------------------NGV----QSSGW-SMPAEWVAHAAT-WMVWPH---NQQLWESDWGVTLE------------QVQIDFARVANAIARFEPVKMVVDPSAR-ASAAALC-------------KT-----------------------NIELI---------ELAVNDSWCRDSGPSFVCHP-EL-GVAGVSWRFNAWGGK----------------------SAHDLDESLARRV---LDHLGLE-GFATP-LGNEGGAIHVDGEGTLITTESVLLNPNRNPGMSKAEM--EEIFSRLLGVKKTIWLPGDPDH--VTGDMTDGHVDGVCAFARP---------------GVLLVDATH-----------DRGSVYAEV-AR-----ENRRALE----LARD------AQGRSFELIDLYEASEAVD-------------------T-KAEVFCASYTNFYIANGAIIMPAYG-IEADQAAAKVLATAFPGREVVPVQ-INQLAHGGG-GVHCI-------------------------TQQQ-----------------------------------------------PA-----------------------------------------------------------------------------------------------------WPVRG----------------------------------------------------------------------------------------------------------
>WP_017129009.1_agmatine_deiminase_family_protein_[Pseudomonas_gingeri]
--------------------------------------------------------------------------------------------------------------------------------------------------------------------------------------------------------------------------------------------------------------------------------------------------------------------------------------------------------------------------------MQ---------------S---------------------------------------------------NGV----QSTGW-SMPAEWAPHAAT-WMVWPH---NQALWESAWGVTLA------------QVQVDFARVANAIARFEPVKMVVDPSAR-ASAAALC-------------QE-----------------------NIELI---------ELAVDDSWCRDSGPSFICHP-QQ-GLAGVSWRFNAWGGK----------------------SAHDLDASLGRRV---LDHLGLE-GFTTS-LANEGGAIHVDGEGTLITTESVLLNSNRNPGMTKAEM--EDIFTRLLGVKKTLWLPGDPDH--VTGDMTDGHVDGVCAFARP---------------GVLLVDATH-----------ERDSVYAEV-VR-----ENRRALE----LASD------ARGRRFELIDLFEASEAVD-------------------S-DAEVFCASYTNFYLANGAVIMPAYG-VDADQAAAVVLAEAFPGREVVPVR-INHLAHGGG-GVHCI-------------------------TQQQ-----------------------------------------------PA-----------------------------------------------------------------------------------------------------WPVKE----------------------------------------------------------------------------------------------------------
>WP_122840439.1_agmatine_deiminase_family_protein_[Pseudomonas_sp._286]
--------------------------------------------------------------------------------------------------------------------------------------------------------------------------------------------------------------------------------------------------------------------------------------------------------------------------------------------------------------------------------MQ---------------H---------------------------------------------------DDR----QNSGW-QMPAEWVRHAAT-WMVWPH---NQALWESSWGVTLP------------LVQIDFARVANAIARFEPVKMVVDPSAV-LSARALC-------------GP-----------------------NVELI---------ELAVNDSWCRDSGPTFVCHP-QQ-GLAGVSWRFNAWGGK----------------------SAHDLDETLARRA---LEQLGVQ-CFGTT-LSNEGGAIHVDGEGTLITTESVLLNPNRNPGLTKADI--EEIFTRLLGVKKTIWLPGDPDH--VTGDMTDGHVDGVCAFARP---------------GVLLVDATH-----------DTGSQYADV-AR-----ENRRALE----LATD------ANGRSFELIELIEATDAVD-------------------T-EAEVFCASYTNFYIANNAIIMPSYG-IDADNAAAAVLAQAFPGREVVPVR-INNLAHGGG-GVHCI-------------------------TQQQ-----------------------------------------------PA-----------------------------------------------------------------------------------------------------WPVQG----------------------------------------------------------------------------------------------------------
>WP_071486949.1_agmatine_deiminase_family_protein_[Pseudomonas_costantinii]
--------------------------------------------------------------------------------------------------------------------------------------------------------------------------------------------------------------------------------------------------------------------------------------------------------------------------------------------------------------------------------MQ---------------Q---------------------------------------------------NTI----RSDGW-WMPAEWSRHAAT-WMVWPH---NQALWESTWGVTLA------------QVQQDFARVANAVARFEPVKMIVDPSAV-AIAKALC-------------GP-----------------------GIALI---------EQAVNDSWCRDSGPTFICHP-QH-GAAGVSWRFNAWGGK----------------------SAHDLDESLARRV---LNHLGLE-CFGTP-LSNEGGAIHVDGEGTLITTESVLLNPNRNPGMSKAEM--EEIFARLLGIKKTIWLPGDPDY--VTGDMTDGHVDGVCAFARP---------------GVLLVDATH-----------DQQSVYAQV-VR-----ENRRALE----LATD------AQGRRFEMIELYEATDAVD-------------------T-EAEVFCASYTNFYIANGAIIMPAYG-IAADQIAADVLAQAFPGRVIVPVQ-INHLAHGGG-GVHCI-------------------------TQQQ-----------------------------------------------PA-----------------------------------------------------------------------------------------------------WPLKG----------------------------------------------------------------------------------------------------------
>OYU04984.1_peptidyl-arginine_deiminase_[Pseudomonas_sp._PGPPP1]
--------------------------------------------------------------------------------------------------------------------------------------------------------------------------------------------------------------------------------------------------------------------------------------------------------------------------------------------------------------------------------MQ---------------Q---------------------------------------------------NAM----HNNGW-WMPAEWSRHAAT-WMVWPH---NQALWETTWGVTLA------------QVQQDFARVANAIARFEPVKMVVDPSAA-AGAKALC-------------GA-----------------------GIELI---------EQAVNDSWCRDSGPSFICHP-QQ-GVAGVSWRFNAWGGK----------------------SAHDLDESLARRV---LNDLGLE-CFGTP-LGNEGGAIHVDGEGTLITTESVLLNPNRNPGMTKAEV--EAIFARLLGIKKTIWLPGDPDH--VTGDMTDGHVDGVCAFARP---------------GVLLVDATH-----------DRGSVYAEV-VR-----ENRRALE----LATD------ARGRRFEMLELFEATDAVD-------------------T-EAEVFCASYTNFYIANGAIIMPAYG-IAADQVAAGVLAQAFPGREIVPVH-INHLAHGGG-GVHCI-------------------------TQQQ-----------------------------------------------PV-----------------------------------------------------------------------------------------------------QVMP-----------------------------------------------------------------------------------------------------------
>WP_078741942.1_agmatine_deiminase_family_protein_[Pseudomonas_fluorescens]
--------------------------------------------------------------------------------------------------------------------------------------------------------------------------------------------------------------------------------------------------------------------------------------------------------------------------------------------------------------------------------MQ---------------R---------------------------------------------------NEI----SGSGW-WMPAEWARHVAT-WMVWPH---NTALWETTWGVTLA------------QVQEDFARVANAIARFEPVKMLVDPSAI-TRAKALC-------------GP-----------------------RVELI---------AQPANDSWCRDSGPSFICHP-RL-GLAGVSWRFNAWGGK----------------------SAYDLDESLARRV---LNHLDLE-CFGTP-LSNEGGAIHVDGEGTLITTESVLLNPNRNPGVTKAEI--EEIFARLLGIKKTIWLPGDPDY--LTGDMTDGHVDGVCAFARP---------------GVLLVDATH-----------DQSSVYADV-VR-----ENRRALQ----LATD------ARGRHFEMIELYEATDAVD-------------------T-DAEVFCASYTNFYIANGAIIMPAYG-IAADQVAAQVLAQTFPGREIVPVQ-INHLAHGGG-GVHCI-------------------------TQQQ-----------------------------------------------PA-----------------------------------------------------------------------------------------------------WPLKG----------------------------------------------------------------------------------------------------------
>WP_060755409.1_agmatine_deiminase_family_protein_[Pseudomonas_palleroniana]
--------------------------------------------------------------------------------------------------------------------------------------------------------------------------------------------------------------------------------------------------------------------------------------------------------------------------------------------------------------------------------MQ---------------R---------------------------------------------------NEH----SSRGW-WMPAEWTRHAAT-WMVWPH---NQSLWETTWGVTLP------------GVQEDFARVANAIARFEPVKMIVDPSAL-ARARALC-------------GP-----------------------GVELI---------TQAVNDSWCRDSGPTFICHP-QQ-GLAGVSWRFNAWGGK----------------------SAHDLDESLARRV---LNHLGLE-CFGTP-LSNEGGAIHVDGEGTLITTESVLLNPNRNLGMTKADI--EDIFARLLGIRKTVWLPGDPDY--VTGDMTDGHVDGVCAFARP---------------GVLLVDATH-----------DQGSVYAEV-VR-----ENRRALA----LATD------ANGRRFEMLELYEASEAVD-------------------S-EAEVFCASYTNFYIANGAIIMPAYG-IAADQAAAEVLAQAFPGREIVPVQ-INQLAHGGG-GVHCI-------------------------TQQQ-----------------------------------------------PA-----------------------------------------------------------------------------------------------------GAMR-----------------------------------------------------------------------------------------------------------
>WP_025165790.1_agmatine_deiminase_family_protein_[Pseudomonas_taeanensis]
--------------------------------------------------------------------------------------------------------------------------------------------------------------------------------------------------------------------------------------------------------------------------------------------------------------------------------------------------------------------------------MQ---------------H---------------------------------------------------NDS----QQAGW-WMPAEWAQHAAT-WMVWPH---NQPLWESGWGVTLA------------QVQEDFARVANTIARFEPVKLVVDPSAV-ERARALC-------------GP-----------------------GVELI---------ELAVNDSWCRDSGPSFICHP-QQ-GLAGVSWRFNAWGGK----------------------SAHDLDESLARRV---LNGLGLE-CFGTP-LANEGGAIHVDGEGTLITTESVLLNPNRNPGLSKAEM--EAIFARLLGVKKTIWLPGDPDY--VTGDMTDGHVDGVCAFARP---------------GALLVDATH-----------DQGSVYAEV-VR-----ENRRALE----LATD------ARGRQFELLELYEASAAVD-------------------S-AAEVFCASYTNFYIANGAIIMPAYG-IAADRVAAETLAMAFPGREVMPVQ-ITHLAHGGG-GVHCI-------------------------TQQQ-----------------------------------------------PA-----------------------------------------------------------------------------------------------------WPTKG----------------------------------------------------------------------------------------------------------
>WP_025131341.1_agmatine_deiminase_family_protein_[Pseudomonas_sp._PH1b]
--------------------------------------------------------------------------------------------------------------------------------------------------------------------------------------------------------------------------------------------------------------------------------------------------------------------------------------------------------------------------------ML---------------R---------------------------------------------------NDN----QHNGW-SMPAEWAVHAAT-WMVWPH---NQALWESGWGVTLA------------QVQEDFARVVNAIARFEPVKLVVDPAAL-ESARALC-------------GA-----------------------NVELI---------PLAVNDSWCRDSGPSFIAHP-QQ-GLAGVSWRFNAWGGK----------------------SAHDLDESLARRV---LNSLDLE-CFGTP-LANEGGAIHVDGDGTLITTESVLLNPNRNPGLCKAEI--EEIFSRLLGVKKTIWLPGDPDH--VTGDMTDGHVDGICAFARP---------------GVLLVDATR-----------DSDSVYAEV-VR-----ENRRALQ----LARD------ARGRSFEMLELFEASEAVD-------------------T-QAEVFCASYTNFYIVNGAIIMPAYG-IAADREAAEVLALAFPGREVVPVR-INHLAHGGG-GVHCI-------------------------TQQQ-----------------------------------------------PA-----------------------------------------------------------------------------------------------------WPVKG----------------------------------------------------------------------------------------------------------
>WP_133715139.1_agmatine_deiminase_family_protein_[Pseudomonas_brenneri]
--------------------------------------------------------------------------------------------------------------------------------------------------------------------------------------------------------------------------------------------------------------------------------------------------------------------------------------------------------------------------------ML---------------H---------------------------------------------------NDM----QHSDW-WMPAEWARHAAT-WMVWPH---NQALWESGWRVTLS------------QVQADFARVANAIARFEPVKLVVDPSAL-DSAKALC-------------GP-----------------------NIEQI---------ALAVNDSWCRDSGPSFIGHP-QL-GLAGVSWRFNAWGGK----------------------SAHDLDESLARRT---LNHLGLP-CFGTP-LSNEGGAIHVDGQGTLITTESVLLNPNRNPGMSKTEM--EAIFARWLGVTKTIWLPGDPQY--VTGDMTDGHVDGVCAFARP---------------GVLLVDATH-----------DQASVYAEV-AR-----ENRRALE----LATD------AQGRRFELIELYEASEAVD-------------------T-DAEVFCASYTNFYIVNGAIIMPAYG-IAADQVAADVLAQAFPGREVVPVR-INHLAHGGG-GVHCI-------------------------TQQQ-----------------------------------------------PA-----------------------------------------------------------------------------------------------------WPVKG----------------------------------------------------------------------------------------------------------
>WP_075119445.1_agmatine_deiminase_family_protein_[Pseudomonas_chlororaphis]
--------------------------------------------------------------------------------------------------------------------------------------------------------------------------------------------------------------------------------------------------------------------------------------------------------------------------------------------------------------------------------MQ---------------R---------------------------------------------------NGD----QGTGW-TLPAEWMPHAAT-WMVWPH---NQALWESAWGVTLA------------QVQQDFARVANAIARFEPVKMVVDPSAR-ASASALC-------------GS-----------------------NIELI---------ELAVDDSWCRDSGPSFICHP-QQ-GLAGVSWRFNAWGGK----------------------SAHELDESLARRV---LNRLGLD-CFGTA-LSNEGGAIHVDGEGTLITTESVLLNPNRNPGVSKAEI--EEIFSRLLGVKKTIWLPGDPDY--VTGDMTDGHVDGVCAFARP---------------GLLLVDATH-----------EHGSVYAEV-VR-----ENRRALE----LASD------AHGRRFELVDLYEASAAVD-------------------V-EAEVFCASYTNFYIANGAIIMPAYG-IDADRAAAEVLASVFPDREVVPVE-INQLAHGGG-GVHCI-------------------------TQQQ-----------------------------------------------PA-----------------------------------------------------------------------------------------------------WPLKEARA-------------------------------------------------------------------------------------------------------
>WP_095169093.1_agmatine_deiminase_family_protein_[Pseudomonas_sp._Irchel_3H3]
--------------------------------------------------------------------------------------------------------------------------------------------------------------------------------------------------------------------------------------------------------------------------------------------------------------------------------------------------------------------------------MQ---------------H---------------------------------------------------NER----LNDGW-WMPSEWAKHAAT-WMVWPH---NQALWESAWGVTLP------------QVQEDFARVANAIAHFEPVKMVVDPSAL-ASAKAWC-------------GP-----------------------NIELI---------ELAVNDSWCRDSGPSFVCHP-QH-GVAGVSWRFNAWGGK----------------------SAHELDASLARRA---LDHLRLG-CFGTP-LCNEGGAIHVDGEGTLITTESVLLNANRNPGMTKAEI--EQIFARLLGIKKTIWLPGDPDS--VTGDMTDGHVDGVCAFARP---------------GVLLVDATH-----------DRGSVYAEV-VR-----ENRRALE----LASD------AHGRSFELIELYEASEAVD-------------------A-TAEVFCASYTNFYIANGAIIMPAYG-IGADQAAAEVLARAFPGRTVVPVR-INHLAHGGG-GVHCI-------------------------TQQQ-----------------------------------------------PA-----------------------------------------------------------------------------------------------------WPVEG----------------------------------------------------------------------------------------------------------
>WP_060766394.1_agmatine_deiminase_family_protein_[Pseudomonas_fluorescens]
--------------------------------------------------------------------------------------------------------------------------------------------------------------------------------------------------------------------------------------------------------------------------------------------------------------------------------------------------------------------------------MQ---------------M---------------------------------------------------DEV----ENLGW-RMPAEWCRHAAT-WMVWPH---NQALWETTWGVTLA------------QVQQDFARVANAIARFEPVKMVVDPSAV-ASAIALC-------------GP-----------------------QIELI---------PQAVNDSWCRDSGPSFICHP-QQ-GLAGVSWRFNAWGAK----------------------SAHEWDESLARRV---LNHLGLV-CFGMP-LSNEGGALHVDGEGTLITTESVLLNSNRNPGVTKADI--EEVFARWLGIKKTIWLPGDPNY--VTGDMTDGHVDGICAFARP---------------GVLLVDATH-----------DHSSVYAQV-AR-----ENRRVLE----LATD------AQGRRFELIELYEATEAVN-------------------T-DAGVFCASYTNFYIANGAIIMPAYG-IAADQVAANVLGQAFPDREIVPVR-INHLAHGGG-GVHCI-------------------------TQQQ-----------------------------------------------PA-----------------------------------------------------------------------------------------------------WPLKG----------------------------------------------------------------------------------------------------------
>WP_042128138.1_agmatine_deiminase_family_protein_[Pseudomonas_japonica]
--------------------------------------------------------------------------------------------------------------------------------------------------------------------------------------------------------------------------------------------------------------------------------------------------------------------------------------------------------------------------------MQ---------------S---------------------------------------------------NGE----RSNGW-RMPAEWAPHAAT-WMVWPH---NRALWESTWTVRLE------------EVQADFARVVNAIARFEPVKLVVHPGAR-ASAADLC-------------GA-----------------------NVELI---------ELAVDDSWCRDSGPSFVCHP-QH-GLAGVSWRFNAWGGK----------------------SAHGLDESLARRV---LNRLGAD-CFGTW-LANEGGAIHVDGEGTLITTESVLLNPNRNPGLDKAEA--EEIFARLLGVTKTIWLPGDPQY--VTGDMTDGHVDGVCAFARP---------------GVLLVDATH-----------EKTSVYAEV-VR-----ENRRALE----LARD------AQGRAFELIDLYEASAAVD-------------------P-EAEVFCASYTNFYIANGAIIMPAYG-IEADAEAARVLAAAFPEREVVPVR-INHLAHGGG-GVHCI-------------------------TQQQ-----------------------------------------------PA-----------------------------------------------------------------------------------------------------WPVQE----------------------------------------------------------------------------------------------------------
>WP_075801955.1_agmatine_deiminase_family_protein_[Pseudomonas_putida]
--------------------------------------------------------------------------------------------------------------------------------------------------------------------------------------------------------------------------------------------------------------------------------------------------------------------------------------------------------------------------------ML---------------C---------------------------------------------------NGD----RSSGW-MMPAEWAPHAAT-WMVWPH---NRALWESTWSVRLE------------QVQEDFARVANAIARFEPVKLVVAPDAR-ARAAELC-------------GV-----------------------NIELI---------EQAVDDSWCRDSGPTFVCHL-QH-GLAGVSWRFNAWGGK----------------------SAHGLDEGLARRL---LNGLGLD-CFGTW-LANEGGAIHVDGEGTLVTTESVLLNPNRNPGLDKADA--EAIFARLLGVKKTIWLPGDPQY--VTGDMTDGHVDGVCAFARP---------------GVLLVDATH-----------DRDSVYAEV-VR-----ENRRALS----LARD------AKGRSFELIDLYEASAAVD-------------------P-DAEVFCASYTNFYIANGAIIMPAYG-IEADREAASVLAGAFPGREVVPVR-IEHLAHGGG-GVHCI-------------------------TQQQ-----------------------------------------------PA-----------------------------------------------------------------------------------------------------WPLKGQAA-------------------------------------------------------------------------------------------------------
>WP_110970024.1_agmatine_deiminase_family_protein_[Pseudomonas_sp._WCHPs060044]
--------------------------------------------------------------------------------------------------------------------------------------------------------------------------------------------------------------------------------------------------------------------------------------------------------------------------------------------------------------------------------ML---------------C---------------------------------------------------NGV----GSSGW-TMPAEWAPHAAT-WMVWPH---NQALWEGIWGVTLA------------DVQADFARVANAIARFEPVKLLVDPSGR-ASAADLC-------------GP-----------------------NVELI---------EHAVNDSWCRDSGPSFVCHP-KH-GLAGVSWRFNAWGGK----------------------SAHDLDESLARRV---LNQLGLD-CFGTP-LANEGGAIHVDGEGTLITTESVLLNPNRNPGVSKAEM--EEVFSRLLGITKTIWLPGDPDY--VTGDMTDGHVDGVCAFARP---------------GVLLVDATR-----------EQDSVYAEV-VR-----ENRRALE----LARD------AKGRSFELIELYEASAAVD-------------------P-SAEVFCASYTNFYIANGAIIMPAYG-IDADREAAQVLAAAFPGREVVPVQ-INHLAHGGG-GVHCI-------------------------TQQQ-----------------------------------------------PA-----------------------------------------------------------------------------------------------------WPVAGVKP-------------------------------------------------------------------------------------------------------
>WP_026136631.1_agmatine_deiminase_family_protein_[Pseudomonas_sp._CBZ-4]
--------------------------------------------------------------------------------------------------------------------------------------------------------------------------------------------------------------------------------------------------------------------------------------------------------------------------------------------------------------------------------MQ---------------H---------------------------------------------------TTI----PDSIG-WMPAEWSPHAAT-WMVWPH---NQALWETTWGVTLA------------QVQQDFARVANAIARFEPVKMLVDPSAL-ASATALC-------------GT-----------------------GIELI---------PQAVNDSWCRDSGPTFICQP-Q--GVAGVSWRFNAWGGK----------------------SAHDLDESLARRV---LNHLGLD-CFGTA-LSNEGGALHVDGEGTLITTESVLLNPNRNPGMSKAEI--EEIFARLLGIRNTIWLPGDPDH--VTGDMTDGHVDGVCAFARP---------------GVLLVDATR-----------DQGSVYADV-VR-----ENRRALE----LATD------ARGRRFEMIDLYEASDAVN-------------------S-AADVFCASYTNFYIANGAIIMPAYG-IAADREAAQVLAQAFPGREIVPVQ-INHLAHGGG-GVHCI-------------------------TQQQ-----------------------------------------------PV-----------------------------------------------------------------------------------------------------WVKP-----------------------------------------------------------------------------------------------------------
>WP_123724597.1_agmatine_deiminase_family_protein_[Pseudomonas_protegens]
--------------------------------------------------------------------------------------------------------------------------------------------------------------------------------------------------------------------------------------------------------------------------------------------------------------------------------------------------------------------------------MP---------------S---------------------------------------------------NHS----QTQGW-RMPAEWAPHAAT-WMVWPH---NQALWESVWGVTLA------------EVQADFARVANAIARFEPVKLVVDPAAL-DSARALC-------------GG-----------------------NIELI---------PQAVNDSWCRDSGPSFICHP-QQ-GLAGVSWRFNAWGDK----------------------SAHDLDRSLARRL---LDELGRP-SFGSP-LANEGGAIHVDGEGTLITTESVLLNPNRNPGLSKAEI--EDVFSRLLGVRKTIWLPGDPDH--VTGDMTDGHVDGVCAFARP---------------AVLLVDATH-----------NQESVYAEV-VR-----ENRRALE----LARD------AQGRSFELIELFEASAAVD-------------------A-RAEVFCASYTNFYLANGAVIMPAYG-IAADQAAAQVLARAFPGREVVPVR-INHLAHGGG-GVHCI-------------------------TQQQ-----------------------------------------------PL-----------------------------------------------------------------------------------------------------WPLEVQA--------------------------------------------------------------------------------------------------------
>WP_022643783.1_agmatine_deiminase_family_protein_[Pseudomonas_sp._CMAA1215]
--------------------------------------------------------------------------------------------------------------------------------------------------------------------------------------------------------------------------------------------------------------------------------------------------------------------------------------------------------------------------------MY---------------S---------------------------------------------------NDS----RNSGW-RMPAEWVPHAAT-WMVWPH---NQDLWESGWGVTLA------------DVQADFARVANAIARFEPVKLVVDPSAL-ESARRHC-------------GA-----------------------NVELV---------VQAVDDSWCRDSGPSFVCHP-QH-GLAGVSWRFNAWGGK----------------------SAHELDRSLARRL---LDQLGLD-CFGTH-LANEGGAIHVDGEGTLITTESVLLNPNRNPGLGKAEM--EEIFERLLGVKKTIWLPGDPDY--VTGDMTDGHVDGVCAFARP---------------GLLLVDATH-----------DQGSVYADV-VR-----ENRRALE----LARD------AQGRAFELVELFEATAAVD-------------------T-QAEVFCASYTNFYIANGAIIMPAYG-IEADQVAAQVLAKAFPGRQVVPVQ-INHLAHGGG-GVHCI-------------------------TQQQ-----------------------------------------------PR-----------------------------------------------------------------------------------------------------WPLEVSA--------------------------------------------------------------------------------------------------------
>WP_116549050.1_agmatine_deiminase_family_protein_[Pseudomonas_sp._SDI]
--------------------------------------------------------------------------------------------------------------------------------------------------------------------------------------------------------------------------------------------------------------------------------------------------------------------------------------------------------------------------------MQ---------------L---------------------------------------------------NES----RTPMW-QMPAEWAEHAAT-WMVWPH---NKTLWESGWGVTLP------------QVQEDFARVANAIARFEPVKLVVDPSAV-ASALALC-------------GP-----------------------NVSLV---------PLPVNDSWCRDSGPSFVCHP-ER-GLAGVSWRFNAWGGK----------------------SAFDLDEGLARRV---LNGLGID-CFGTA-LSNEGGAIHVDGEGTLITTESVLLNPNRNPGLSKAEM--EAIFSRLLGVKKTIWLPGDPDY--VTGDMTDGHVDGVCAFVRP---------------GVLLVDATH-----------DTHSVYAEV-VR-----ENRRALA----LASD------AKGRSFELIDLYEATDAVD-------------------T-DAEVFCASYTNFYLCNGAVIMPAYG-IPADQAAADVLAGAFPGREIVPVR-INHLAHGGG-GIHCI-------------------------TQQQ-----------------------------------------------PA-----------------------------------------------------------------------------------------------------WPLNGVHA-------------------------------------------------------------------------------------------------------
>WP_043252221.1_agmatine_deiminase_family_protein_[Pseudomonas_knackmussii]
--------------------------------------------------------------------------------------------------------------------------------------------------------------------------------------------------------------------------------------------------------------------------------------------------------------------------------------------------------------------------------MH---------------R---------------------------------------------------NDD----WQNGW-HMPAEWVPHAAT-WMAFPH---NISLWEGSWRVTLE------------QVQEDFARVANAIARFEPVKMVVDPSAV-ERARELC-------------GA-----------------------NVELL---------PIAIDDSWCRDSGPTFVCHP-QL-GLAGVSWRFNAWGGK----------------------SAHGLDEGLGRRI---LNQLGLE-CFGTP-LANEGGAIHVDGEGTLITTESVLLNGNRNPGISKREI--EDVFSRLLGIRKTIWLPGDPDY--VTGDMTDGHVDGVCAFARP---------------GALLVDATR-----------DPNSTYAKV-AK-----ENRRALE----LATD------AQGRSFEMLELFEASDAVD-------------------P-EAEVFCASYTNFYLANGAVIMPAYG-IDADQTAAETLRLAFPGREVVPVQ-INHLAHGGG-GVHCI-------------------------TQQQ-----------------------------------------------PA-----------------------------------------------------------------------------------------------------WLVRG----------------------------------------------------------------------------------------------------------
>WP_081520558.1_agmatine_deiminase_family_protein_[Pseudomonas_sp._T]
--------------------------------------------------------------------------------------------------------------------------------------------------------------------------------------------------------------------------------------------------------------------------------------------------------------------------------------------------------------------------------MH---------------R---------------------------------------------------NDD----MQNGW-RMPAEWVNHAAT-WMAFPH---NRPLWEGGWHVTLE------------QVQEDFARVANAIARFEPVKLVVDPSAM-ARAAELC-------------GA-----------------------NVELV---------PLPIDDSWCRDSGPTFVCHP-QH-GVAGVSWRFNAWGGK----------------------SEHTLDEGLGRRI---LNNLGFD-CFGTP-LSNEGGAIHVDGEGTLITTESVLLNPNRNPGVSKREM--EEIFGRLLGVTKTIWLPGDPQY--VTGDMTDGHVDGVCAFARP---------------GVLLVDATH-----------DASSTYAEV-AR-----ENRRALE----LATD------AQGRSFELIELFEASAAVD-------------------P-EAEVFCASYTNFYLANGAVIMPAYG-IAADDEAAAVLARAFPGREVVPVR-INNLAHGGG-GVHCI-------------------------TQQQ-----------------------------------------------PA-----------------------------------------------------------------------------------------------------WPLGGL---------------------------------------------------------------------------------------------------------
>WP_134063210.1_agmatine_deiminase_family_protein_[Pseudomonas_sp._JV241A]
--------------------------------------------------------------------------------------------------------------------------------------------------------------------------------------------------------------------------------------------------------------------------------------------------------------------------------------------------------------------------------MH---------------N---------------------------------------------------DSA----NNNGW-FMPAEWARHAAT-WMVWPH---NQALWESTWGVTLA------------DVQVDFARVANAIARFEPVKMVVDPSAV-DQARALC-------------GA-----------------------NIELI---------EIAVNDSWCRDSGPSFICHP-QQ-GLAGVSWRFNAWGDK----------------------SAHDLDEGLARRV---LNGLGLP-CFGSF-LANEGGAIHVDGDGTLITTESVLLNPNRNPGLGKKDI--EEIFVRLLGVNKVIWLPGDPDY--VTGDMTDGHVDGVCAFARP---------------GVLLVDATH-----------DKSSVYAQV-AK-----ENRRALE----LATD------ARGRGFELIDLYEASAAVD-------------------T-DAEVFCASYTNFYLCNDAVIMPAYG-IDADQQAAATLQQAFPGRTVVPVQ-INQLAHGGG-GVHCI-------------------------TQQQ-----------------------------------------------PA-----------------------------------------------------------------------------------------------------WPLTGGKQ-------------------------------------------------------------------------------------------------------
>OTI16899.1_peptidyl-arginine_deiminase,_partial_[Pseudomonas_aeruginosa]
---------------------------------------------------------------------------------------------------------------------------------------------------------------------------------------------------------------------------------------------------------------------------------------------------------------------------------------------------------------------------------------------------------------------------------------------------------------------------------------------------------------------------------------------------------------------------------------------------------------------------------------------------------------------------------------SRGTGLE-CFGVP-LANEGGAIHVDGEGTLITTESVLLNANRNPGLSKAEI--EALFARLLGVTRTIWLPGDPDR--VTGDMTDGHVDGVCAFARP---------------GALLLDATR-----------DTTSAYAEV-VR-----ENRRALE----LALD------ARGRRFELIELFDAGE-VA-------------------P-EEGVFCASYTNFYIANGAIIMPAYG-VAADDAAAATLARAFPAREVVPVR-IDHLAHGGG-GVHCI-------------------------TQQQ-----------------------------------------------PA-----------------------------------------------------------------------------------------------------WPARR----------------------------------------------------------------------------------------------------------
>WP_125462619.1_agmatine_deiminase_family_protein_[Pseudomonas_entomophila]
--------------------------------------------------------------------------------------------------------------------------------------------------------------------------------------------------------------------------------------------------------------------------------------------------------------------------------------------------------------------------------M--------------------------------------------------------------------TLS----HDSGW-RMPAEWARHAAT-WMIWPH---NQPLWESGWGVTLA------------DVQRDYARVAAAIARFEPVKMVVDPSAM-ATARALC-------------GA-----------------------GIELI---------ELAVDDSWCRDSGPSFLLHP-QQ-GVAGLSWRFNAWGNK----------------------SEHGKDRSLARRI---LDQLGLE-GFSTP-LCNEGGAIHVDGEGTLITTESVLLNPNRNPGLSKAEF--EDCFARLLGIRKTIWLPGDPQY--VTGDMTDGHVDGVCAFARP---------------GVLLVDATH-----------DKGSVYAEV-AR-----ENRRALE----LASD------AQGRKFELLDLYEATAAVD-------------------T-DAEVFCASYTNFYLANGAVIMPAYG-IDADQAAADQLAHAFPGREVVPVR-IDHIAHGGG-GIHCI-------------------------TQQQ-----------------------------------------------PA-----------------------------------------------------------------------------------------------------WPLQGERP-------------------------------------------------------------------------------------------------------
>WP_119138375.1_agmatine_deiminase_family_protein_[Pseudomonas_reidholzensis]
--------------------------------------------------------------------------------------------------------------------------------------------------------------------------------------------------------------------------------------------------------------------------------------------------------------------------------------------------------------------------------M--------------------------------------------------------------------HLS----TDSGW-RMPAEWARHAAT-WMIWPH---NQALWESGWGVTLA------------DVQRDYAKVATAIARFEPVKMVVHPSAV-ASARGLC-------------GH-----------------------GIELV---------ELAVDDSWCRDSGPSFICHP-QQ-GLAGLSWRFNAWGDK----------------------SEHGHDRSLGRRI---LDHLGLE-GFSTP-LCNEGGAIHVDGEGTLITTESVLLNPNRNPGISKADF--EDCFARVLGIRKTIWLPGDPDY--VTGDMTDGHVDGVCAFARP---------------GVLLVDATH-----------EHGSVYAQV-AR-----DNRRALE----LATD------AQGRAFELLDLYEASAAVD-------------------P-EAEVFCASYTNFYLCNGAVIMPAYG-IDADQAAARQLALAFPGREIVPVR-IDHIAHGGG-GIHCI-------------------------TQQQ-----------------------------------------------PA-----------------------------------------------------------------------------------------------------WPLQEARP-------------------------------------------------------------------------------------------------------
>WP_112897444.1_agmatine_deiminase_family_protein_[Pseudomonas_putida]
--------------------------------------------------------------------------------------------------------------------------------------------------------------------------------------------------------------------------------------------------------------------------------------------------------------------------------------------------------------------------------M--------------------------------------------------------------------DLS----IASGW-RMPAEWARHAAT-WMIWPH---NQGLWEAGWRVTLA------------DVQRDYARVASAIARFEPVKMIVAPSAM-ASARALC-------------GA-----------------------GIELI---------ELAVDDSWCRDSGPTFITHP-QH-GLAGLSWRFNAWGGK----------------------SEHGLDRSLGRRI---LDHLGLE-GFSTP-LCNEGGAIHVDGEGTLITTESVLLNPNRNPGLSKADF--EECFARLLGIRKTIWLPGDPHY--VTGDMTDGHVDGVCAFARP---------------GVLLVDATH-----------EQGSVYADV-AR-----ENRRALE----LASD------AQGRRFELLDLFEASAAVD-------------------K-DAEVFCASYTNFYLANGAVIMPAYG-IDADQAAARQLAQAFPDREIVPVR-IDHIAHGGG-GIHCI-------------------------TQQQ-----------------------------------------------PA-----------------------------------------------------------------------------------------------------WPVAEDRP-------------------------------------------------------------------------------------------------------
>WP_060478521.1_agmatine_deiminase_family_protein_[Pseudomonas_monteilii]
--------------------------------------------------------------------------------------------------------------------------------------------------------------------------------------------------------------------------------------------------------------------------------------------------------------------------------------------------------------------------------M--------------------------------------------------------------------HLS----ADSGW-RMPAEWARHAAT-WMVWPS---NQAQWESGLRVSLP------------DVQRDFARVAAAIARFEPVRMVVDPSAM-ASARALC-------------GA-----------------------NIELI---------ELAVDDSWCRDSGPTFICHP-QY-GLAGLSWRFNAWGGK----------------------SQYDLDRSLGRRI---LDHLGVD-GFSTA-LCNEGGAIHVDGQGTLITTESVLLNPNRNPGIDKATF--EACFARYLGISKTIWLPGDPEY--VTGDMTDGHVDGVCAFARP---------------GVLLVDATH-----------EHGSVYAEV-VR-----ENRRALE----LATD------AHGRHFELLDLYEASAAVD-------------------Q-HAEVFCASYTNFYIANGAIIMPAYG-IAADQNAAEQLAQAFPGREIVPVR-IDAIAHGGG-GIHCI-------------------------TQQQ-----------------------------------------------PQV----------------------------------------------------------------------------------------------------QP-------------------------------------------------------------------------------------------------------------
>WP_133979285.1_agmatine_deiminase_family_protein_[Pseudomonas_inefficax]
--------------------------------------------------------------------------------------------------------------------------------------------------------------------------------------------------------------------------------------------------------------------------------------------------------------------------------------------------------------------------------M--------------------------------------------------------------------HLS----LDSGW-RMPAEWARHAAT-WMVWPH---NQALWESGWHVRLA------------DVQQDYARVAAAIARFEPVKMVVDPSAL-QSARALC-------------GA-----------------------NIELI---------EMAVDDSWCRDSGPSFVCHP-QH-GLAGLSWRFNAWGSK----------------------SQHGQDRSLGRRI---LDHLGLD-GFSTA-LCNEGGAIHVDGEGTLITTESVLLNPNRNPGVSKAEF--EACFARYLGIRKTIWLPGDPQY--ITGDMTDGHVDGVCAFARP---------------GMLLVDATH-----------DPHSVYAEV-VR-----QNRRALE----LATD------AQGRHFELLDLYEASAAVD-------------------Q-DAELFCASYTNFYIANGAIIMPAYG-IAADQEAAAQLAHAFPGREIVPVR-IDHIAHGGG-GIHCI-------------------------TQQQ-----------------------------------------------PEV----------------------------------------------------------------------------------------------------QPWA-----------------------------------------------------------------------------------------------------------
>VFT21060.1_peptidylarginine_deiminase_[Pseudomonas_aeruginosa]
-----------------------------------------------------------------------------------------------------------------------------------------------------------------------------------------------------------------------------------------------------------------------------------------------------------------------------------------------------------------------------------------------------------------------------------------------------MNT----LDTGW-RMPAEWTPHAAT-WMAFPH---NRMLWESEWGVSLA------------DVQQDFAAVANAIARFEPVKLVVDPAAL-DRAGELC-------------AG-----------------------NVELI---------ELAIDDSWCRDSGPSFVCHP-QL-GLAGVSWRFNAWGGK----------------------SAYAQDASLARRI---LDGLGLE-CFGVP-LANEGGAIHVDGEGTLITTESVLLNANRNPGLSKAEI--EALFARLLGVTRTIWLPGDPDR--VTGDMTDGHVDGVCAFARP---------------GALLLDATC-----------DTTSAYAEV-VR-----ENRRALE----LALD------ARGRRFELIELFDAGE-VA-------------------P-EEGVFCASYTNFYIANGAIIMPAYG-VAADDAAAATLARPSPLARW--CR-CASTTWPTA-AAACI-------------------------ASPS-----------------------------------------------SS-----------------------------------------------------------------------------------------------------RPGRRGGERCAT---------------------------------------------------------------------------------------------------
>WP_071870764.1_agmatine_deiminase_family_protein_[Pseudomonas_hussainii]
--------------------------------------------------------------------------------------------------------------------------------------------------------------------------------------------------------------------------------------------------------------------------------------------------------------------------------------------------------------------------------M--------------------------------------------------------------------LIE----QSPGW-TMPAEWHPHAAT-WMVWPH---NQTLWQGTWGVTLA------------AVQADFAAVVKAIARFEPVKLVVAPEAR-ARAAELC-------------GD-----------------------AAELV---------ELPVDDSWCRDSGPTFITHP-QH-GLAGVSWRFNAWGNK----------------------SAHAQDAALARRI---LDGLGLP-CLGLP-LANEGGAIHVDGQGTLITTESVLLNPNRNPGLSKAEV--EAVFAAVLGIRKTIWLPGDLAG--VTGDMTDGHVDGVCAFARP---------------GVLLVDATH-----------AQDSVYAEV-VR-----ENRRALQ----LARD------AQGRAFELIDLYEATAAVD-------------------D-SAEVFCASYTNFYLCNGAVIMPAYG-VPSDQAAARTLQQAFPEREVVPVR-INQLAHGGG-GIHCI-------------------------TQQQ-----------------------------------------------PA-----------------------------------------------------------------------------------------------------WEAY-----------------------------------------------------------------------------------------------------------
>WP_132497655.1_N-carbamoylputrescine_amidase_[Pseudomonas_aeruginosa]
-----------------------------------------------------------------------------------------------------------------------------------------------------------------------------------------------------------------------------------------------------------------------------------------------------------------------------------------------------------------------------------------------------------------------------------------------------MNT----LDTGW-RMPAEWTPHAAT-WMAFPH---NRMLWESEWGVSLA------------DVQQDFAAVANAIARFEPVKLVVDPAAL-DRAGELC-------------AG-----------------------NVELI---------ELAIDDSWCRDSGPSFVCHP-QL-GLAGVSWRFNAWGGK----------------------SAYAQDASLARRI---LDGLGLE-CFGVP-LANEGGAIHVDGEGTLITTESVLLNANRNPGLSKAEI--EALFARLLGVTRTIWLPGDPDR--VTGDMTDGHVDGVCAFARP---------------GALLLDATR-----------DTTSAYAEV-VR-----ENRRALERHLTLATT------QFACSWSLDDNLDRAERLV-------------------R-EA---AARGAQLVLLQELFATPYFC-IEQDHRHLR-LAETFRGSRVL-AR-FSSLARELG-VVLPL-------------------------SWYE-----------------------------------------------RAGNA-RFNSLAVADADGRLLGVYRKAHVPNAIGYQEKEYFSPGDSGFRVWDTAVGRIGVGICWDQWFPETARCLALLGAEVLLFPTAIGSEPGAAQLDSRDHWQIAQRGQAAANLVPLVAANRIGREVACGDPALAMRFYGSSFIADHKGALLAAAGRDEEAVLVCGLDLDAIGEERLAWGVYRDRRPELYGPLMSLDGRDPASRHAWEVSP-
>WP_124320321.1_agmatine_deiminase_family_protein_[Pseudomonas_chlororaphis]
--------------------------------------------------------------------------------------------------------------------------------------------------------------------------------------------------------------------------------------------------------------------------------------------------------------------------------------------------------------------------------MR---------------IRA---------------------------------------------VPL-NTL----QKNDW-FMPAEWATHEAS-WMVWPH---DRESWR-GFGVTLE------------SVREDVARVAHAIRRFEPVNLVVHPDDM-FCAERLC-------------EP-----------------------TIKLI---------PLSVNDSWCRDTGPTFICHA-RH-GVAGINWGFNGWGGK----------------------ARHELDATLGRRI---LETQGLE-CLFVP-LINEGGAIHVDGEGTLITTESVLLNANRNHGMDRLKV--EEYFRLCLGVEKTIWLPGDPND--VTGDFTDGHVDGICAFARP---------------GVLLLESTR-----------QQATPYAEV-FR-----ENRRALE----LARD------ARGRKFELVPLYEA-EGVE-------------------S-RSDIFCASYSNFYITNGGVVMPSYG-VASDQLAADTVQRVFPDRTVVQVS-INKLAQGGG-GIHCM-------------------------TQQQ-----------------------------------------------PA-----------------------------------------------------------------------------------------------------WPL------------------------------------------------------------------------------------------------------------
>WP_126129406.1_agmatine_deiminase_family_protein_[Undibacterium_parvum]
--------------------------------------------------------------------------------------------------------------------------------------------------------------------------------------------------------------------------------------------------------------------------------------------------------------------------------------------------------------------------------------------------------------------------------------------------------------------------------------------------------------------------------------MCCHQETF-TFSR----------G------------------------------WAQLA---------NQGVNDLWTRDTAPVFSKGS-DG-KIYGIDLNFNGWGQEKLRTDLSGWVKDAQKAANGVQDQDISGDKTIAAFI---NSTLSFP-KLATW-ITMEGGAIELNGRGLAVVAESCIINNNRNPGKGKADF--EAEIKRIMGVEKVIWIPGIKAA-----EITDGHVDFYARFYND---------------NSILFNWDGGLMPDKINKSIDAKNKDALL-AY-----QAQVASW----SAADKLKYLGAADATLNLLELATPKSSVLSAIAARNPGISM---TERKS-FNDTFAAGYVGYYEANNCILMGQFGDAAADKKAYDILQAAYPERTVIQIA-TDGVANGGG-TIHCA-------------------------TQQQI---------------------------------------------V----------------------------------------------------------------------------------------------------------------------------------------------------------------------------------------------------------------------
>WP_126129416.1_agmatine_deiminase_family_protein_[Undibacterium_parvum]
--------------------------------------------------------------------------------------------------------------------------------------------------------------------------------------------------------------------------------------------------------------------------------------------------------------------------------------------------------------------------------MSKKISASISPIEIVAMRRRRFMQS-ATTLFATSLILPLAA----CGGG--SEAAASP--VTPPSPPTPPTPQPPLPSVSF-MAPKEGAIHAAT-WMAYGA---SVSAWG----NGVGTAEERDLNNSRVLAREDLMRIAAQLSRFEPVKMLVANDADKAEANALLDKVLAGTGTQNSLNPSKTITSDGKIFSNGVALPAMNRSRIELIVKTDNKVNPNQGVNDLWTRDAAPVFSKGS-DG-KVYGIDFNFNGWGQEKPRTGLSGWVKDPLKATNGVRDQDIDGDKTTAAFI---TSKLGIS-SLSTW-LTMEGGAIEVNGLGMAVVAESCIINNNRNPGKTKADF--EAEIKRVMGVSKVIWIPGVKAQ-----EVTDGHVDFYARFSND---------------NTLFFNWDGGLSLDGKSKSTDGKNKDALV-AY-----QAQVASW----SAADKLAYLGSASATLNLIELPTPLASVKTAIAARNPGISM---TERKN-FDDTFAAGYVGYYEANSCILMGQFGDVAADKIAFDKIQAAYPDRIVIQIA-TDGVGNGGG-TIHCA-------------------------TQQQI---------------------------------------------S----------------------------------------------------------------------------------------------------------------------------------------------------------------------------------------------------------------------
>WP_021013577.1_agmatine_deiminase_[Serratia_sp._ATCC_39006]
---------------------------------------------------------------------------------------------------------------------------------------------------------------------------------------------------------------------------------------------------------------------------------------------------------------------------------------------------------------------------------M---------------------------------------------------------------SQL-TTP----YQDGF-SMPAEWAPHEAV-WMLWPY---RHDNWR----TQGGI----------IPAQQTFAAVAATIAQTTPVIMGVPHAHM-AAAKRIM-------------PA-----------------------SVTLV---------AMESDDAWMRDTGPTMVLNP-MG-ERRGVDWQFNAWGGA-----------------LGGLYEDWCQDEKVAEQV---LDYHHDA-RYPAP-LILEGGSIHTDGEGALLTTAECLLNPNRNPDLNKEQI--ERLLRDYLSVSTFIWLEEGVYN-----DETDGHIDNMCCFVRP---------------GEVALHWTD-----------DENDPQYPR-SM-----AAYQVLS----QARD------AQGRQLKIWKLPAPGPLYAT--QEETVGVSEGNAI-ERN-AGSRLAGSYVNFLISNRQVIYPLLD-ERTDGSAHKLLQQMFPDYLISGVP-AREILLGGG-NIHCI-------------------------TQQI-----------------------------------------------PATTR-----------------------------------------------------------------------------------------------------------------------------------------------------------------------------------------------------------------
>WP_038345045.1_agmatine_deiminase_[Acinetobacter_sp._A47]
-------------------------------------------------------------------------------------------------------------------------------------------------------------------------------------------------------------------------------------------------------------------------------------------------------------------------------------------------------------------------------------------------------------------------------------------------------M----KKPLF-NMYAEWHPQQCV-WMIWPY---RTDNWR----QGAA------------PAQHAFIQVAEAIAKTTPVYMAVPPAEM-EKAKSIV-------------PA-----------------------QITLV---------AIDSDDAWMRDTGPTIVKDQ-SG-HNVAIDWVFNAWGGE-----------------NGGLYSRWDKDLQVASQV---AQFHAIE-CYKTD-LVLEGGAIHVDGEGTLLTTEECLLNPNRNPGLTRTQI--EDELAKLLGIKKFIWLPLGVYN-----DETDGHIDNMCCFVRP---------------GEVALHWTD-----------DQNDPQYQR-SL-----AALKILE----STQD------AQGRTLKVWKLPAPGPLYST--EQETVSIEKGLAI-ERF-EGNRLAGSYVNYLITNQQIIFPLLD-ERTDQQAKALFQQMYPDYLITGIA-AREILLGGG-NIHCI-------------------------TQHI-----------------------------------------------PQ--------------------------------------------------------------------------------------------------------------------------------------------------------------------------------------------------------------------
>WP_032881781.1_agmatine_deiminase_[Acinetobacter_sp._WC-323]
-------------------------------------------------------------------------------------------------------------------------------------------------------------------------------------------------------------------------------------------------------------------------------------------------------------------------------------------------------------------------------------------------------------------------------------------------------M----KNPLY-TMPAEWEPQQCI-WMIWPY---RTDNWR----QDAA------------PAQQAFAQVATAISRTTPVYMAVPKTEM-HKAKRIM-------------PA-----------------------DITLV---------EIESDDAWMRDTGPTIVKDQ-SG-NNIAIDWIFNAWGGE-----------------NGGLYSNWDKDLKVASQV---AHFHSID-LYKSS-LILEGGAIHVDGEGTLLTTEECLLNPNRNPELTRSQI--EDELSKLLNIKQFIWLPLGVYN-----DETDGHIDNMCCFVRA---------------GEVALHWTE-----------DKDDPQYER-SV-----AALKVLE----TTKD------AQGRTFKVWKLPAPGPLYST--EEETISVEKGLAI-ERF-EGNRLAGSYVNYLISNKQIIFPLLD-ERTDEQAKALFQQMYPDYLITGVP-AREILLGGG-NIHCI-------------------------TQQI-----------------------------------------------PQ--------------------------------------------------------------------------------------------------------------------------------------------------------------------------------------------------------------------
>WP_016660360.1_agmatine_deiminase_[Acinetobacter_gyllenbergii]
------------------------------------------------------------------------------------------------------------------------------------------------------------------------------------------------------------------------------------------------------------------------------M------------------------------------------------------------------------------------------------KSD---------------------------------------------------------------MTF-KQM----KNHIY-KMPAEWMPQQCV-WMIWPY---RTDNWR----LGAL------------PAQQAFAKVAEAISQSTPVFMAVPHAEM-DKAKATI-------------PA-----------------------HVTLV---------EMESDDAWMRDTGPTIVQDH-TG-NNVAVDWVFNAWGGE-----------------NGGLYSNWDKDLEVTNQV---AQFHSIP-LHQSG-MVLEGGAIHVDGEGTLLTTAECLLHPNRNPEMTQAQI--EYELSTLLGVEKFIWLPLGVYN-----DETDGHIDNMCCFVRP---------------GEVALHWTD-----------DPNDPQYES-SR-----QALDILE----SVTD------AKDRKLKVWKLPAPGPLYAS--ENETIDVEKGNAI-ERF-EGNRLAGSYVNYLISNQQIIFPLLD-ERTDDQAYILFHKMYPDYQITGVP-AREILLGGG-NIHCI-------------------------TQQI-----------------------------------------------PK--------------------------------------------------------------------------------------------------------------------------------------------------------------------------------------------------------------------
>WP_005271443.1_agmatine_deiminase_[Acinetobacter_colistiniresistens]
-------------------------------------------------------------------------------------------------------------------------------------------------------------------------------------------------------------------------------------------------------------------------------------------------------------------------------------------------------------------------------------------------------------------------------------------------MKY-HLM----NDYTY-KMPAEWAPQDAV-WMIWPY---RTDNWR----QGAL------------PAQQAFAKVAAAISKTTPVFMAVPQAEM-DKARQMM-------------PT-----------------------QVTLV---------EMESDDAWMRDTGPTIVKDQ-TG-NNVAVDWVFNAWGGE-----------------NGGLYANWDKDLKVARQV---AQFHSIA-LQPSS-MILEGGAIHVDGEGTLMTTKECLLHPNRNPEMTQTQI--ENELSTLLGIEKFIWLPLGVYN-----DETDGHIDNMCCFVRP---------------GEVALHWTD-----------DPNDPQYAS-SQ-----QALSVLE----SVTD------AKGRKLKVWKLPAPGPLYAS--GNETVDVEKGNAI-ERF-EGNRLAGSYVNYLISNQHIIFPLLD-ERTDDQAYMLFHKMYPDYQITGVP-AREILLGGG-NIHCI-------------------------TQQI-----------------------------------------------PKLHK-HRHAC-----------------------------------------------------------------------------------------------------------------------------------------------------------------------------------------------------------
>WP_131322239.1_agmatine_deiminase_[Acinetobacter_sp._ANC_4178]
------------------------------------------------------------------------------------------------------------------------------------------------------------------------------------------------------------------------------------------------------------------------------MELVV--------------------------------------------------------------------------------------------EKQ---------------------------------------------------------------KTV-KTP----KQQGF-SMPGEWTAQEAV-WMIWPY---RTDNWR----NNAQ------------PAQQAFAQVAAAISKKTPVFMAVPVSEM-EKARQTM-------------PA-----------------------EVTLY---------EMESDDAWTRDTGPTIVKNA-QG-ERLGIDWVFNAWGGE-----------------NGGLYFPWDQDQLIPKHI---TAMHELE-TFATP-LVLEGGSIHVDGEGTLLTTAECLLNPNRNPDLTQDEI--EEILQECLGVTNFIWLPEGVFN-----DETDGHVDNMCCFVRP---------------GEVALHWTD-----------DETDPQYPR-SV-----AALKVLE----NSLD------AQGRKLKVWKLPAPGPLFAR--ENEINDVEKGNAI-ERV-EGNRLAGSYVNYLISNQHIIFPLFD-ESTDEQAKALFQQMYPDYLITGVP-AREILLGGG-NIHCI-------------------------TQQI-----------------------------------------------PA--------------------------------------------------------------------------------------------------------------------------------------------------------------------------------------------------------------------
>WP_062846526.1_agmatine_deiminase_[Acinetobacter_sp._NRRL_B-65365]
--------------------------------------------------------------------------------------------------------------------------------------------------------------------------------------------------------------------------------------------------------------------------------------------------------------------------------------------------------------------------------ME---------------------------------------------------------------QNA-TTP----NQQGF-SMPGEWSAQEAV-WMVWPY---RTDNWR----GNGA------------PAQQAFAQVAAAIAQKTPVFMAVPQAEM-EKARQIM-------------PA-----------------------QVTLV---------EMESDDAWTRDTGPTIVKNA-QG-QKKAINWVFNAWGGE-----------------NGGLYFPWDQDQLIAGKI---ATQHDIE-TYSTP-LILEGGAIHVDGEGTLLTTAECLLNPNRNPHLSQTQI--ENILQECLGVTTFIWLPQGVFN-----DETDGHVDNMCCFVRS---------------GEVALHWTD-----------DIDDPQYAR-SQ-----AALKVLE----NTKD------AKGRQLKVWKLPSPGPLYAS--GNETIDVDKGNAI-ERF-EGNRLAGSYVNYLISNQQIIFPLLD-ERTDEQAKALFQQMYPDYLITGVP-AREILLGGG-NIHCI-------------------------TQQI-----------------------------------------------PA--------------------------------------------------------------------------------------------------------------------------------------------------------------------------------------------------------------------
>EPH34182.1_Agmatine_deiminase_[Acinetobacter_gyllenbergii_MTCC_11365]
------------------------------------------------------------------------------------------------------------------------------------------------------------------------------------------------------------------------------------------------------------------------------ME---------------------------------------------------------------------------------------------KQDMQ---------------------------------------------------------------QKM-NTP----NQDGF-QMPGEWSPQEAV-WMIWPY---RTDNWR----ANAQ------------PAQQAFAQVAAAIAQTTPVFMAVPSAEM-DKARQTM-------------PE-----------------------QVTLV---------EMESDDAWTRDTGPSIVKNA-AG-ERKGINWVFNAWGGE-----------------NGGLYFPWDQDQLIAQKI---SARHELE-TYSTS-LILEGGAIHVDGEGTLLTTSECLLNPNRNPDLTQTEI--ENTLKECLGVSHFIWLPEGVFN-----DETDGHVDNMCCFVRP---------------GEVALHWTD-----------DPNDPQYKR-SV-----AALKVLE----STPD------AQGRNLKVWKLPSPGPLYAS--ENETIDVEKGNAI-ERF-EGNRLAGSYVNYLISNRQIIFPLLD-ERTDEEAKAWFQQMYPDYLITGVP-AREILLGGG-NIHCI-------------------------TQQI-----------------------------------------------PA--------------------------------------------------------------------------------------------------------------------------------------------------------------------------------------------------------------------
>EOQ70555.1_agmatine_deiminase_[Acinetobacter_pittii_ANC_4050]
MS---------------------------------------------------------------------------------------------------------------------------------------------------------------------------------------------------------------------------------------------------------------------------LLEVVV----------------------------------------------------------------------------------------NRDSHME---------------------------------------------------------------HTI-KSP----KQEGF-VMPGEWAPQEAV-WMIWPY---RTDNWR----ANGR------------PAQQAFAQVAAAISQTTPVFMAVPKAEM-TNAQQVM-------------PE-----------------------NITLV---------EMESDDAWMRDTGPSIVKNS-KG-ERIGIDWVFNAWGGE-----------------KGGLYFPWDQDQLIAKKV---SKFHDIK-TYSTP-LILEGGAIHVDGEGTLLTTAECLLNENRNSHLTQAEI--ENVLKECLGVSTFIWLPLGVYN-----DETDGHVDNMCCFVRP---------------GEVALHWTD-----------DVNDPQYPR-SL-----AALKVLE----NSRD------ALGRQLKVWKLPAPGPLYAS--EDETIDVEKGNAI-ERI-EGNRLAGSYVNYLISNKQIIFPLLD-ERTDDQAKAILQQMYPDYLITGVE-AREILLGGG-NIHCI-------------------------TQQI-----------------------------------------------PASVA-----------------------------------------------------------------------------------------------------------------------------------------------------------------------------------------------------------------
>WP_100885580.1_agmatine_deiminase_[Acinetobacter_bereziniae]
--------------------------------------------------------------------------------------------------------------------------------------------------------------------------------------------------------------------------------------------------------------------------------------------------------------------------------------------------------------------------------ME---------------------------------------------------------------HKI-NTP----TQDGF-HMPGEWDTQEAV-WMIWPY---RTDNWR----ANAQ------------PAQHAFSHVAKAIAQTTPVFMAVPRAEM-DKARDLL-------------TD-----------------------QVVLV---------EMESDDAWARDIGPTIVKNI-QG-ERKAIDWVFNAWGGE-----------------NGGLYCPWDRDQLIARKI---ADIHGFS-TYPTP-LVLEGGAIHVDGEGTLLTTAECLLHPNRNPHLSQHEI--EKILTECLGVTHFIWLPLGVYN-----DETDGHVDNMCCFVRP---------------GEVALHWTD-----------DINDPQYLR-SV-----AALEVLK----NTKD------AQGRSLKVWKLPAPGPLYTY--ESETIDIEKGNAI-ERF-EGNRLAGSYVNYLISNQQIIFPLLD-HRTDEQAKVLFQKMYPDYLITGVP-AREILLGGG-NIHCI-------------------------TQQI-----------------------------------------------PA--------------------------------------------------------------------------------------------------------------------------------------------------------------------------------------------------------------------
>WP_111891434.1_agmatine_deiminase_[Acinetobacter_sp._MB5]
-------------------------------------------------------------------------------------------------------------------------------------------------------------------------------------------------------------------------------------------------------------------------------------------------------------------------------------------------------------------------------------------------------------------------------------------------MTT-LSL----KQQGF-YMPAEWHPHEAV-WMIWPY---RTDNWR----ADAA------------PAQQAFAQVAQAILQTTPVFMAVSQSEM-QKAQQTM-------------SR-----------------------EVQLV---------AMDSDDAWMRDVGPTVVIHS-EG-QRCGVDWTFNAWGGL-----------------HGGLYSPWDKDQEIANQV---SDSHQID-THSTS-LVLEGGSIHVDGEGTLLTTAECLLNPNRNPDLTQEQI--EQQLAACLGVEKFIWLPDGVFN-----DETDGHVDNMCCFVRA---------------GEVALHWTD-----------DPQDPQYAR-SQ-----QALSILE----STTD------AQGRKLKVWKLLAPGPLYAT--SDETADVASGPAI-ERI-EGNRLAGSYVNYLITNQQIIYPLLD-QRTDQQAHELFSEMYPDYLITGVP-AREILLGGG-NIHCI-------------------------TQQI-----------------------------------------------PAHVN-NI--------------------------------------------------------------------------------------------------------------------------------------------------------------------------------------------------------------
>WP_076577600.1_agmatine_deiminase_[Aeromonas_sp._RU39B]
------------------------------------------------------------------------------------------------------------------------------------------------------------------------------------------------------------------------------------------------------------------------------M-------------------------------------------------------------------------------------------------SK---------------------------------------------------------------LLS-SLP----AADGF-FMPAEWAPQQAV-WMIWPF---RPDNWR----DAGK------------FAQSTFAKVADAIGGATPVFMGVPAQYM-EQARAIM-------------PA-----------------------HVTLV---------EMNSDDCWARDTGPTVVINA-AG-ECRAVDWGFNAWGGF-----------------KGGLYHPWNQDELVAGQM---AAQHDFA-RYQAP-LILEGGSIHVDGEGTCLTTAECLLNENRNPHLSKEQI--EQHLRDYLNISKVIWLEEGVYL-----DETDGHIDNMCCFARP---------------GEVILTWTD-----------DQNDPQYAR-SK-----AALEVLE----NTTD------AQGRQLKIWLIPQPGPLFCS--EEEAQGVVDGSGV-ARD-SGHRLAGSYVNFLITNDRIVYPLLD-PATDDLAQAKLEEIFPEHTVVGVP-AREILLGGG-NIHCI-------------------------TQQI-----------------------------------------------PSGK------------------------------------------------------------------------------------------------------------------------------------------------------------------------------------------------------------------
>WP_050717890.1_agmatine_deiminase_[Aeromonas_tecta]
------------------------------------------------------------------------------------------------------------------------------------------------------------------------------------------------------------------------------------------------------------------------------M------------------------------------------------------------------------------------------------SIK---------------------------------------------------------------TLN-TTP----AADGF-HMPAEWAHQQAV-WMIWPF---RPDNWR----EAGR------------FAQSTFAKVADAIGGATPVFMGVPAEFM-DKARAIM-------------PA-----------------------HVTLV---------EMSSDDCWARDSGPTVVTNA-AG-ECRGVDWGFNAWGGL-----------------KGGLYAPWNQDEEVAAKM---LAQHGMA-RYDAP-LILEGGSIHVDGEGTCMTTAECLLNENRNPHLSKDQI--EALLRDYLGVKSFIWLNEGVYL-----DETDGHIDNICCFVRP---------------GEVALHWTD-----------DETDPQYAR-SL-----AALEVLE----AAVD------AKGRKLKVWKLPQPGPLFCT--EEESAGVESGSGV-PRE-AEGRLAGSYVNFLITNDRIVYPLLD-VATDGEAQQILEEIFPEHKVIGVP-AREILLGGG-NIHCI-------------------------TQQI-----------------------------------------------PSGK------------------------------------------------------------------------------------------------------------------------------------------------------------------------------------------------------------------
>ALP41856.1_agmatine_deiminase_[Aeromonas_schubertii]
MAR-------------------------------------------------------------------------------------------------------------------------------------------------------------------------------------HHAAR-------KDI----------------------------------------------------------------------AM------------------------------------------------------------------------------------------------SIK---------------------------------------------------------------TIN-STP----AADGF-TMPAEWAHQQAV-WMIWPF---RPDNWR----EAGR------------FAQATFAKVADAIGGATPVFMGVPAQFM-EQARAIM-------------PA-----------------------HVTLV---------EMNSDDCWARDTGPTIVTNA-AG-ECRGVDWGFNAWGGH-----------------KGGLYYPWDQDEKVAAQM---LEQHGMD-RYDAP-LILEGGSIHVDGEGTCLTTAECLLNENRNPHLTKEQI--EAHLRDYLGVTSFIWLDEGVYM-----DETDGHIDNMCCFVRP---------------GEVALHWTD-----------DETDPQYAR-SV-----AALKVLE----AAVD------AKGRKLKIWKLPQPGPLYCT--QEESAGVESGTGV-PRE-AEGRLAGSYVNFLITNDRIVYPLLD-AATDGQAQRILEEIFPDHTVVGVP-AREILLGGG-NIHCI-------------------------TQQI-----------------------------------------------PSGK------------------------------------------------------------------------------------------------------------------------------------------------------------------------------------------------------------------
>WP_119196977.1_agmatine_deiminase_[Aeromonas_caviae]
------------------------------------------------------------------------------------------------------------------------------------------------------------------------------------------------------------------------------------------------------------------------------M------------------------------------------------------------------------------------------------SIK---------------------------------------------------------------TMN-STP----AADGF-TMPAEWAHQQAV-WMIWPF---RPDNWR----EAGR------------FAQATFAKVADAIGGATPVFMGVPAQFM-EQARGIM-------------PA-----------------------HVTLV---------EMASDDCWARDTGPTIVTNA-AG-ECRGVDWGFNAWGGH-----------------KGGLYYPWNQDEEVAARM---LEQHGMD-RYDAP-LILEGGSIHVDGEGTCLTTAECLLNENRNPHLTKEQI--EAYLRDYLGVKSVIWLDEGVYM-----DETDGHIDNMCCFVRP---------------GEVALHWTD-----------DENDPQYAR-SL-----AALKVLE----AAVD------AKGRKLKVWKLPQPGPLYCT--EEESAGVESGSGV-PRE-AEGRLAGSYVNFLITNDRIVYPLLD-AATDGEAQRILEEIFPEHKVVGVP-AREILLGGAISTALL-------------------------SKFL-----------------------------------------------LASKN-LFQASRG------------------------------------------------------------------------------------------WYSKPHSVGFSLLMV------------------------------------------------------------------------------------------------
>WP_131175322.1_agmatine_deiminase_[Pseudomonas_dryadis]
--------------------------------------------------------------------------------------------------------------------------------------------------------------------------------------------------------------------------------------------------------------------------------------------------------------------------------------------------------------------------------MS---------------------------------------------------------------TLT-STP----RADGF-RMPAEWEPHSQT-WMVWPE---RPDNWR----LGAK------------PAQQAFAAVALAIAEFEPVTLCVSAAQY-ENACARL-------Q-----HP-----------------------HIRVV---------EMSTDDAWVRDTGPTFVSND-RG-ELRGVDWGFNAWGGL-----------------AGGLYFPWLRDDQVAGKI---LGLEGCA-RYRSEGFVLEGGSIHVDGEGTLITTEECLLNPNRNPHLNREQI--EAVLAEHLAIDKVIWLPDGLFN-----DETDGHVDNFCCYVRP---------------GEVLLAWTD-----------EPDDPNYPR-CQ-----AALRVLE----NSRD------ARGRPLTVHKMPIPGPLHAS--DEECAGVDRVAGSQERS-PELRLAGSYVNFLIVNGGIVAPSFA-DPKDAEAKAILQRLFPERRVVLVP-GREILLGGG-NIHCI-------------------------TQQQ-----------------------------------------------PLAQK-G---------------------------------------------------------------------------------------------------------------------------------------------------------------------------------------------------------------
>WP_084304690.1_agmatine_deiminase_[Pseudomonas_flavescens]
--------------------------------------------------------------------------------------------------------------------------------------------------------------------------------------------------------------------------------------------------------------------------------------------------------------------------------------------------------------------------------MT---------------------------------------------------------------TLT-STP----RADGF-RMPAEWEPHRQT-WMVWPE---RPDNWR----LGGK------------PAQQAFATVARAIAEFEPVTVCVSAGQY-ANASAQL-------Q-----HE-----------------------RIRLV---------EMTTDDAWVRDTGPTFVANE-RG-DVRGVDWGFNAWGGL-----------------VGGLYFPWLRDDQVAAKI---LGLEGCA-RYRTEGFVLEGGSIHVDGEGTLITTEECLLNPNRNPHLQRAQI--EAVLADHLAIDKVIWLPNGLFN-----DETDGHVDNFCCYVRP---------------GEVLLAWTD-----------DPSDPNYPR-CQ-----AALRVLE----SSRD------AKGRALTVHRMPIPGPLHAS--EEECAGVDRVLGSQERS-PDERLAGSYVNFLIVNGGIVAPSFD-DPKDQEARTILEHLFPEHRVVMVP-GREILLGGG-NIHCI-------------------------TQQQ-----------------------------------------------PASAA-S---------------------------------------------------------------------------------------------------------------------------------------------------------------------------------------------------------------
>WP_042552414.1_agmatine_deiminase_[Pseudomonas_fulva]
--------------------------------------------------------------------------------------------------------------------------------------------------------------------------------------------------------------------------------------------------------------------------------------------------------------------------------------------------------------------------------MT---------------------------------------------------------------TLT-STP----RADGF-RMPAEWEPHSQT-WMVWPE---RPDNWR----LGGK------------PAQHAFTAVARAIAEFEPVTVCVSAGQY-ENASAHL-------Q-----HE-----------------------RIRVV---------EMTTDDAWVRDTGPTFVTSA-NG-ELRGVDWGFNAWGGF-----------------EGGLYFPWLRDDQVASKI---LGLEGRD-RYRTEGFVLEGGSIHVDGEGTLITTEECLLNHNRNPHLNREQI--EAVLADHLAIDTVIWLPDGLFN-----DETDGHVDNFCCYVRP---------------GEVLLAWTD-----------DQQNPNYPR-CQ-----AALSVLE----NTRD------AKGRVLTVHKMPIPGPLYAS--EEECAGVDRVLGSQERS-PDVRLAGSYVNFLIVNGGIVAPSFD-DPKDQEAQAILERLFPEHRVVMVP-GREILLGGG-NIHCI-------------------------TQQQ-----------------------------------------------PAVRS-AG--------------------------------------------------------------------------------------------------------------------------------------------------------------------------------------------------------------
>WP_119956237.1_agmatine_deiminase_[Pseudomonas_sp._K1S02-6]
--------------------------------------------------------------------------------------------------------------------------------------------------------------------------------------------------------------------------------------------------------------------------------------------------------------------------------------------------------------------------------MT---------------------------------------------------------------TLT-TTP----RADGF-RMPAEWEPHSQA-WMVWPE---RPDNWR----LGGK------------PAQAAFSAVAKAIADFEPVTVCVSAGQY-ENARERL-------G-----HG-----------------------NIRVV---------EISTDDAWVRDTGPTFVTNS-SG-AVRGIDWTFNAWGGL-----------------DGGLYANWVRDDQVARKI---LEIEGCA-RYRTDGFVLEGGSIHVDGEGSLITTEECLLNRNRNPHLSREQI--EQMLREHLAIDTVIWLPDGLFN-----DETDGHVDNFCCYVRP---------------GEVLLAWTD-----------EPSDPNYPR-CQ-----AAMRVLE----EARD------AQGRQLLVHKMPIPGPIYAT--DEECAGVDLAAGTQERD-PSIRLAGSYVNFLIVNGGIIAPKFN-DAKDAEAEAILQRLFPDHRVVMVP-GREILLGGG-NIHCI-------------------------TQQQ-----------------------------------------------PAPQR-R---------------------------------------------------------------------------------------------------------------------------------------------------------------------------------------------------------------
>PJE38879.1_agmatine_deiminase_[Pseudomonas_sp.]
--------------------------------------------------------------------------------------------------------------------------------------------------------------------------------------------------------------------------------------------------------------------------------------------------------------------------------------------------------------------------------MT---------------------------------------------------------------TLT-TTP----RADGF-RMPAEWESHSQT-WMVWPE---RPDNWR----LGGK------------PAQAAFTAVARAIAEFEPVTVGVSAGQY-ENACERL-------T-----HA-----------------------NIRVV---------EITTDDAWVRDTGPTFVTNN-SG-EVRGVDWAFNAWGGL-----------------NGGLYANWVRDDQVARKI---LQIEGCA-RYRTDELILEGGSIHVDGEGTLITTEECLLNPNRNPHLNREQI--EQYLADHLAIDTVIWLPDGLFN-----DETDGHVDNFCCYVRP---------------GEVLLAWTD-----------DANDPNYPR-CQ-----AAMRVLE----SVRD------AKGRQLIVHKMPIPGPLYAS--DEECAGVDLVAGTQERD-PSIRLAGSYVNFLIVNGGIIAPKFD-DPKDAEAEAILRRLFPEHRVVMVP-GREILLGGG-NIHCI-------------------------TQQQ-----------------------------------------------PGPQM-AG--------------------------------------------------------------------------------------------------------------------------------------------------------------------------------------------------------------
>WP_119891673.1_agmatine_deiminase_[Pseudomonas_sp._K2W31S-8]
--------------------------------------------------------------------------------------------------------------------------------------------------------------------------------------------------------------------------------------------------------------------------------------------------------------------------------------------------------------------------------MT---------------------------------------------------------------TLN-STP----RADGF-RMPAEWEPHSQT-WMVWPE---RPDNWR----LGGK------------PAQAAFSAVAKAIARFEPVTVCVSAGQY-ENARARL-------D-----DS-----------------------NIRLV---------EISTDDAWVRDTGPTFVVDD-QG-GVRGVDWSFNAWGGF-----------------DGGLYAPWQRDDQVASKI---LEIERCA-RYRTEGFVLEGGSIHVDGEGTLITTEECLLNRNRNPQLSREQI--EAMLRTHLAIDTVIWLPDGLFN-----DETDGHVDNFCCYVRP---------------GEVLLAWTD-----------DPADPNYPR-CQ-----AAMRVLE----TARD------AKGRPFIVHKMPIPGPIHAS--AAECADVDRVAGTQDRD-PAIRLAGSYVNFLIVNGGIIAPSFD-DPQDEEARAILQQLFPEHQVVMVP-GREILLGGG-NIHCI-------------------------TQQQ-----------------------------------------------PAPQR-R---------------------------------------------------------------------------------------------------------------------------------------------------------------------------------------------------------------
>WP_079204334.1_agmatine_deiminase_[Pseudomonas_sp._CC6-YY-74]
--------------------------------------------------------------------------------------------------------------------------------------------------------------------------------------------------------------------------------------------------------------------------------------------------------------------------------------------------------------------------------MT---------------------------------------------------------------ILN-STP----RADGF-RMPAEWEAHSQT-WMVWPE---RSDNWR----LGGK------------PAQSAFTAVAKAIAEFEPVTVCVSAGQY-ENARARL-------D-----HG-----------------------NIRVL---------EVSSDDAWVRDTGPTFVTDQ-QG-DVRGVDWSFNAWGGF-----------------DGGLYAPWQRDDQVASKI---LEIERCA-RYRTEGFVLEGGSIHVDGEGTLITTEECLLNRNRNPHLDRAQI--EAVLREHLSIDTVIWLPDGLFN-----DETDGHVDNFCCYVRP---------------GEVLLAWTD-----------DASDPNYPR-CQ-----AAMRVLE----QARD------AKGRQLIVHKMPIPGPLHAT--AAECAGVDLVAGSQERS-PAVRLAGSYVNFLIVNGGIVAPSFD-DSQDEQARAILERLFPEHRVVLVP-GREILLGGG-NIHCI-------------------------TQQQ-----------------------------------------------PAPQR-A---------------------------------------------------------------------------------------------------------------------------------------------------------------------------------------------------------------
>WP_029866053.1_agmatine_deiminase_[Pseudomonas_taeanensis]
--------------------------------------------------------------------------------------------------------------------------------------------------------------------------------------------------------------------------------------------------------------------------------------------------------------------------------------------------------------------------------MT---------------------------------------------------------------TLN-STP----RADGF-RMPAEWEPHSQT-WMVWPE---RPDNWR----LGGK------------PAQAAFAAVAKAIAEFEAVTVCVSASQY-ENARARL-------D-----HG-----------------------NIRVV---------EISSNDAWVRDTGPTFVTND-KG-EVRGVDWTFNAWGGF-----------------DGGLYSPWSHDDQVASKI---LEIERCA-RYRSEGFVLEGGSIHVDGEGTLITTEECLLNRNRNPHLEREEI--EQVLREHLAIDRVIWLPDGLFN-----DETDGHVDNFCCYVRP---------------GEVLLAWTD-----------DEHNPNYPR-CQ-----AAMRVLE----TARD------AQGRQLVVHKMPIPGPLHAT--AEECAGVDLAAGTQERD-PSVRLAGSYVNFLIVNGGIIAPSFN-DPLDEEARAILQRLFPEHRVVLVP-GREILLGGG-NIHCI-------------------------TQQQ-----------------------------------------------PAPQR-T---------------------------------------------------------------------------------------------------------------------------------------------------------------------------------------------------------------
>WP_090446711.1_agmatine_deiminase_[Pseudomonas_benzenivorans]
--------------------------------------------------------------------------------------------------------------------------------------------------------------------------------------------------------------------------------------------------------------------------------------------------------------------------------------------------------------------------------MT---------------------------------------------------------------TLN-STP----RADGF-RMPAEWETHSQT-WMVWPE---RPDNWR----LGGK------------PAQAAFSAVAKAIAAFEPVTVCVSACQY-ENARARL-------D-----HA-----------------------AIRVL---------EMSSDDAWVRDTGPTFVCNA-SG-EVRGVDWSFNAWGGF-----------------DGGLYFPWQRDDQVAGKI---LEIERCA-RYRTEGFVLEGGSIHVDGEGTLITTEECLLNRNRNPHLSREET--EQVLREHLAIDRVIWLPDGLFN-----DETDGHVDNFCCFVRP---------------GEVLLAWTD-----------DPQDPNYPR-CQ-----AALRVLE----SARD------AKGRQLIVHKLPIPGPLYAT--DAECAGVDLVAGSQPRD-PSIRLAGSYVNFLIVNGGIIAPSFD-DPQDEAARAILQRLFPEHRVVLVP-GREILLGGG-NIHCI-------------------------TQQQ-----------------------------------------------PAPQR-R---------------------------------------------------------------------------------------------------------------------------------------------------------------------------------------------------------------
>WP_084335936.1_agmatine_deiminase_[Pseudomonas_indica]
--------------------------------------------------------------------------------------------------------------------------------------------------------------------------------------------------------------------------------------------------------------------------------------------------------------------------------------------------------------------------------MT---------------------------------------------------------------TLT-STP----RADGY-RMPAEWEPHSQT-WMVWPE---RPDNWR----LGGK------------PAQAAFTAVAKAIARFEPVTVCVSAAQY-ENARARL-------D-----HP-----------------------NIRVV---------EITTDDAWVRDTGPTFVIDD-NG-GVRGVDWTFNAWGGF-----------------DGGLYWPWQRDDQVANKI---LEIERCD-RYRTEGFVLEGGSIHVDGEGTLITTEECLLNRNRNPHLSREQI--EDMLREHLAIETVIWLPDGLYN-----DETDGHVDNFCCYVRP---------------GEVLLAWTD-----------DPQNPNYPR-CQ-----AAMRVLE----QARD------AKGRALTVHKMPIPGPLYAS--EDECAGVDLAAGSQERS-PKVRLAGSYVNFLIVNGGIVAPRFD-EPEDAEAEALLKRLFPQHEVVMVP-GREILLGGG-NIHCI-------------------------TQQQ-----------------------------------------------PAPQR-R---------------------------------------------------------------------------------------------------------------------------------------------------------------------------------------------------------------
>WP_017938128.1_agmatine_deiminase_[Pseudomonas_thermotolerans]
--------------------------------------------------------------------------------------------------------------------------------------------------------------------------------------------------------------------------------------------------------------------------------------------------------------------------------------------------------------------------------MT---------------------------------------------------------------TLS-STP----RADGF-RMPAEWEPHSQT-WMIWPE---RPDNWR----LGGK------------PAQAAFTAVAKAIARFEPVTVCVSAGQY-ENARARL-------D-----DP-----------------------RIRVV---------EISSDDAWVRDTGPTFVIDD-QG-SVRGVDWTFNAWGGL-----------------DGGLYASWVRDDQVASKI---LEVERCD-RYRTEGFVLEGGSIHVDGEGTLITTEECLLNRNRNPQLSREQI--ETVLREHLAVDTIIWLPEGLYN-----DETDGHVDNFCCFVRP---------------GEVLLAWTD-----------DPADPNYPR-CQ-----AALRVLE----QARD------ARGRSLQVHKLPIPGPLYAT--AEECAGVDRVAGSQPRD-PSVRLAGSYVNFLIVNGGIIAPRFD-DPKDAEAEAILRRVFPEHEVVMVP-GREILLGGG-NIHCI-------------------------TQQQ-----------------------------------------------PAPQR-R---------------------------------------------------------------------------------------------------------------------------------------------------------------------------------------------------------------
>WP_074972319.1_agmatine_deiminase_[Pseudomonas_otitidis]
--------------------------------------------------------------------------------------------------------------------------------------------------------------------------------------------------------------------------------------------------------------------------------------------------------------------------------------------------------------------------------MS---------------------------------------------------------------TPI-RTP----RADGF-HMPAEWAPHTRT-WMVWPE---RSDNWR----LGGK------------PAQAAFTAVAKAIARFEPVTVCASAAQY-ENARARL-------D-----DA-----------------------NIRVV---------EITTDDAWVRDTGPTFVIDD-QG-EVRGVDWAFNAWGGF-----------------DGGLYFPWQRDDQVARKI---LEIEGCA-RYRTEGFVLEGGSIHVDGEGTLITTEECLLNRNRNPHLNREEV--EAVLRDHLAVDTIIWLPDGLYN-----DETDGHVDNFCCYVRP---------------GEVLLAWTD-----------DPANPNYPR-CQ-----AAMKVLE----QARD------AKGRQLVVHKMPIPGPIHAT--EEECAGVDLVEGTQERD-PSIRLAGSYVNFLIVNGGIVAPKFD-DPKDAEAEAILKRLFPQHEVVMVP-GREILLGGG-NIHCI-------------------------TQQQ-----------------------------------------------PAPQK-R---------------------------------------------------------------------------------------------------------------------------------------------------------------------------------------------------------------
>WP_069081520.1_agmatine_deiminase_[Pseudomonas_sp._TCU-HL1]
--------------------------------------------------------------------------------------------------------------------------------------------------------------------------------------------------------------------------------------------------------------------------------------------------------------------------------------------------------------------------------MN---------------------------------------------------------------TLN-SLP----RDDGF-RMPAEWEPHTRT-WMVWPE---RPDNWR----LGGK------------PAQAAFTAVAKAIARFEPVTVCVSATQY-ENARARL-------D-----KP-----------------------NIRVV---------EISTDDAWVRDTGPTFVVNH-NG-DVRGVDWTFNAWGGF-----------------DGGLYFPWNRDDQVARKI---LEIEGCK-RYRTDGFVLEGGSIHVDGEGTLITTEECLLNKNRNPHLSREQI--EAVLREQLAVQTVIWLPDGLYN-----DETDGHVDNFCCYVRP---------------GEVLLAWTD-----------DPHDPNFPR-CQ-----AAMKVLE----HARD------AKGRQLVVHKMPIPGPIYAT--EEECAGVDLVEGTQERD-PSIRLAGSYVNFLIVNGGIVAPKFD-DAKDATAEAILKRLFPQHEVVMVP-GREILLGGG-NIHCI-------------------------TQQQ-----------------------------------------------PAPQK-R---------------------------------------------------------------------------------------------------------------------------------------------------------------------------------------------------------------
>WP_111260820.1_agmatine_deiminase_[Pseudomonas_sp._57B-090624]
--------------------------------------------------------------------------------------------------------------------------------------------------------------------------------------------------------------------------------------------------------------------------------------------------------------------------------------------------------------------------------MK---------------------------------------------------------------PLN-STP----RADGF-RMPAEWETHSRT-WMVWPE---RPDNWR----LGGK------------PAQAAFTAVARAIARFEPVTVCVSAGQY-ENACQRL-------D-----EP-----------------------NIRVV---------EITTDDAWVRDTGPTFVTND-TG-EVRGVDWAFNAWGGF-----------------DGGLYSPWNRDDQVASKI---LRIEGCQ-GYRTEGFVLEGGSIHVDGEGTLITTEECLLNRNRNPHLSREEI--EAVLRDHLAVDSVIWLPDGLYN-----DETDGHVDNFCCYVRP---------------GEVLLAWTD-----------DPANPNYPR-CQ-----GAMKVLE----AARD------AKGRQLVVHKMPIPGPLYAT--DEECAGVDLVAGTQERD-PSIRLAGSYVNFLIVNGGIIAPKFD-DPKDAEAEAILKRLFPQHEVVMVP-GREILLGGG-NIHCI-------------------------TQQQ-----------------------------------------------PAPQT-R---------------------------------------------------------------------------------------------------------------------------------------------------------------------------------------------------------------
>WP_119952883.1_agmatine_deiminase_[Pseudomonas_sp._K1S02-6]
--------------------------------------------------------------------------------------------------------------------------------------------------------------------------------------------------------------------------------------------------------------------------------------------------------------------------------------------------------------------------------MK---------------------------------------------------------------TLN-SIP----RTDGF-RMPAEWEAHSQT-WMVWPE---RPDNWR----LGGK------------PAQAAFSAVAKAIARFEPVTVCVSAGQY-ENARARL-------D-----EA-----------------------NIRLV---------EITTDDAWVRDTGPTFVTDD-RG-EVRGVDWAFNAWGGF-----------------DGGLYAPWQRDDQVASKI---LEIERCR-RYRTEGFVLEGGSIHVDGEGTLITTEECLLNRNRNPHLGREEI--ETVLREHLAVETVIWLPDGLFN-----DETDGHVDNFCCYVRP---------------GEVLLAWTD-----------DVQNPNYPR-CQ-----AAMRVLE----SAKD------AKGRSLIVHKMPIPGPIYAT--DAECAGVDLVAGTQERD-PSIRLAGSYVNFLIVNGGIIAPSFD-APKDAEAKAILQSLFPTHEVVLVP-GREILLGGG-NIHCI-------------------------TQQQ-----------------------------------------------PAPQQ-R---------------------------------------------------------------------------------------------------------------------------------------------------------------------------------------------------------------
>WP_043256362.1_agmatine_deiminase_[Pseudomonas_knackmussii]
--------------------------------------------------------------------------------------------------------------------------------------------------------------------------------------------------------------------------------------------------------------------------------------------------------------------------------------------------------------------------------MT---------------------------------------------------------------TLT-STP----RADGF-RMPAEWEPHTQT-WMVWPE---RPDNWR----LGGK------------AAQAAFSAVAEAIARFEPVTVCVSAGQY-ENARARL-------S-----SA------------------------IRVV---------EISTDDAWVRDTGPTFVIND-QG-AVRGVDWTFNAWGGL-----------------DGGLYFPWQRDDQVARKI---LEIEGCE-RYRTEGFVLEGGSIHVDGEGTVITTEECLLNRNRNPHLSREEI--EAVLREHLAIDTVIWLPDGLYN-----DETDGHVDNFCCYVRP---------------GEVLLAWTD-----------DPQDPNYPR-CQ-----AAMRVLE----QARD------AKGRQLVVHKMPIPGPIHAT--EEECAGVDLVDSSQERD-PSIRLAGSYVNFLIVNGGIVAPSFD-DAKDAEAKAILQRVFPEHEVVMVP-GREILLGGG-NIHCI-------------------------TQQQ-----------------------------------------------PAPQK-RCPASRQ---------------------------------------------------------------------------------------------------------------------------------------------------------------------------------------------------------
>WP_043310013.1_agmatine_deiminase_[Pseudomonas_sp._ML96]
--------------------------------------------------------------------------------------------------------------------------------------------------------------------------------------------------------------------------------------------------------------------------------------------------------------------------------------------------------------------------------MT---------------------------------------------------------------TLN-STP----RADGF-RMPAEWEAHSQT-WMVWPE---RPDNWR----LGGK------------PAQAAFTAVARAIAEFEPVTICVSAGQY-ENARARL-------E-----GS-----------------------DIRLV---------EITTDDAWVRDTGPTFVINS-SG-EVRGVDWGFNAWGGF-----------------DGGLYWPWQRDDQVASKI---LEIERRD-RYRTEGFVLEGGSIHVDGEGTLITTEECLLNKNRNPHLSREEI--EAVLRDHLAVDTVIWLPDGLFN-----DETDGHVDNFCCYVRP---------------GEVLLAWTD-----------DVNDPNYPR-CQ-----AAMKVLE----SARD------AKGRQLVVHKMPIPGPIHAT--EEECAGVDAAEGTQERD-PSIRLAGSYVNFLIVNGGIVAPSFD-DAKDEEARAILQRVFPEHRVVMVP-GREILLGGG-NIHCI-------------------------TQQQ-----------------------------------------------PAPQQ-R---------------------------------------------------------------------------------------------------------------------------------------------------------------------------------------------------------------
>WP_095941153.1_agmatine_deiminase_[Pseudomonas_sp._HAR-UPW-AIA-41]
--------------------------------------------------------------------------------------------------------------------------------------------------------------------------------------------------------------------------------------------------------------------------------------------------------------------------------------------------------------------------------MT---------------------------------------------------------------TLN-TTP----RADGF-RMPAEWEPHSQT-WMVWPE---RPDNWR----LGGK------------PAQEAFAAVARAIAQFEPVTVCVSAGQF-ENARARL-------D-----VA-----------------------NIRLV---------EISTDDAWVRDTGPTFVTNA-SG-EVRGVDWTFNAWGGF-----------------DGGLYWPWNRDDQVARKI---LEIEHCD-RYRTEGFVLEGGSIHVDGEGTLITTEECLLNKNRNPHLCREGI--EAILAAHLAIDTVIWLPDGLFN-----DETDGHVDNFCCYVRP---------------GEVLLAWTD-----------DVNDPNYPR-CQ-----AAMRVLE----SARD------ARGRQLVVHKIPIPGPIHAT--AEECAGVDAAEGTQERD-PSIRLAGSYVNFLIVNGGIIAPKFG-DPKDAEAEAILQRIFPEHRVMMVP-GREILLGGG-NIHCI-------------------------TQQQ-----------------------------------------------PAPQQ-R---------------------------------------------------------------------------------------------------------------------------------------------------------------------------------------------------------------
>WP_087518932.1_agmatine_deiminase_[Pseudomonas_sp._M30-35]
--------------------------------------------------------------------------------------------------------------------------------------------------------------------------------------------------------------------------------------------------------------------------------------------------------------------------------------------------------------------------------MT---------------------------------------------------------------TLN-STP----RADGF-RMPAEWEAHSKT-WMVWPQ---RPDNWR----LGGK------------PAQHAFTAVAKAIAEFEPVTVCVSAQQY-ENACARL-------D-----HS-----------------------NIRIV---------EMSTDDAWVRDTGPTFVTNN-KG-EVRGVDWQFNAWGGF-----------------DGGLYSPWNRDDQVASKI---LQIESCK-RYRTEGFVLEGGSIHVDGEGTLITTEECLLNRNRNPHLSREEC--EAVLNQHLAIDKVIWLPDGLYN-----DETDGHVDNFCCYVRP---------------GEVMLAWTD-----------DEQNPNYQR-CQ-----KAMRVLE----NTPD------AKGRKLVVHKMPIPGPMYAT--EEECAGVDLVEGSQDRH-PESRLAGSYVNFLIVNGGIIAPSFD-DPRDEEAKAILGRVFPEHRVVMVP-GREILLGGG-NIHCI-------------------------TQQQ-----------------------------------------------PAAQT-R---------------------------------------------------------------------------------------------------------------------------------------------------------------------------------------------------------------
>WP_090514323.1_agmatine_deiminase_[Pseudomonas_marincola]
--------------------------------------------------------------------------------------------------------------------------------------------------------------------------------------------------------------------------------------------------------------------------------------------------------------------------------------------------------------------------------MT---------------------------------------------------------------TLT-STP----RADGF-HMPAEWAPHSQT-WMVWPQ---RPDNWR----LGGK------------PAQLAFSAVAKAIAEFEPVTVCVSAEQY-ENARARL-------D-----HS-----------------------NIRLV---------EISTDDAWVRDTGPTFVTNN-QG-EVRGVDWTFNAWGGF-----------------DGGLYSPWNRDDQVASKI---LEIERSK-RYRTEGFVLEGGSIHVDGEGTLITTEECLLNRNRNPHLSREEI--EAVLSQHLAVDKVIWLPDGLFN-----DETDGHVDNFCCYVRP---------------GEVLLAWTD-----------DESNPNYAR-CQ-----AAMRVLQ----ATKD------AKGRELIVHKMPIPGPLHAT--EEECAGVDLVAGSQERS-PEVRLAGSYVNFLIVNGGIIAPRFD-DPMDAEAEAILSRVFPEHRVVMVP-GREILLGGG-NIHCI-------------------------TQQQ-----------------------------------------------PAG-------------------------------------------------------------------------------------------------------------------------------------------------------------------------------------------------------------------
>WP_122497689.1_agmatine_deiminase_[Pseudomonas_sp._286]
--------------------------------------------------------------------------------------------------------------------------------------------------------------------------------------------------------------------------------------------------------------------------------------------------------------------------------------------------------------------------------MT---------------------------------------------------------------TLT-STP----RADGF-FMPAEWAPHSQT-WMVWPQ---RPDNWR----LGGK------------PAQAAFTAVAKAIARFEPVTVCVNADQY-ENARARL-------D-----AD-----------------------NIRVV---------EISTDDAWVRDTGPTFVRNA-SG-EIRGVDWTFNAWGGF-----------------DGGLYSPWTRDDQVASKI---LEIERRD-RYRTEGFVLEGGSIHVDGEGTVITTEECLLNRNRNPHLSREDI--EAVLRDHLAIDTVIWLPDGLFN-----DETDGHVDNFCCYVRP---------------GEVLLAWTD-----------DTQNPNYER-CQ-----AAMRVLE----SVKD------AKGRQLVVHKMPIPGPLYAT--DEECAGVDLVAGTQERD-PSIRLAGSYVNFLIVNGGIIAPSFD-DPKDAEAKAILQRLFPEHEVVMVP-GREILLGGG-NIHCI-------------------------TQQQ-----------------------------------------------PA--------------------------------------------------------------------------------------------------------------------------------------------------------------------------------------------------------------------
>WP_068825329.1_agmatine_deiminase_[Pseudomonas_sp._BMS12]
--------------------------------------------------------------------------------------------------------------------------------------------------------------------------------------------------------------------------------------------------------------------------------------------------------------------------------------------------------------------------------MT---------------------------------------------------------------TLN-STP----RADGF-RMPAEWEPHSQT-WMVWPE---RPDNWR----LGGK------------PAQAAFAAVARAIAEFEPVSIGVSAGQY-ENAQARL-------D-----HP-----------------------NIRLL---------EISTDDAWVRDTGPTFVINN-AG-EVRGVDWTFNAWGGF-----------------NGGLYWPWLRDDEVARKI---LQVERCK-RYRTEGFVLEGGAIHVDGEGTLITTEECLLNQNRNPHLSREQI--ETMLREQLSIDTVIWLPDGLYN-----DETDGHVDNFCCYVRP---------------GEVLLAWTD-----------DQNDPNYSR-CQ-----AAMRVLE----AARD------AKGRQLVVHKIPVPAAIHAT--QEECDGVDIAEGAQERE-PSIRLAGSYVNFLIVNGGIIAPKFD-DPMDAEAEAILARLFPEHRVVMVP-GREILLGGG-NIHCI-------------------------TQQQ-----------------------------------------------PAPQG-R---------------------------------------------------------------------------------------------------------------------------------------------------------------------------------------------------------------
>WP_090197291.1_agmatine_deiminase_[Pseudomonas_pohangensis]
--------------------------------------------------------------------------------------------------------------------------------------------------------------------------------------------------------------------------------------------------------------------------------------------------------------------------------------------------------------------------------MT---------------------------------------------------------------TLT-STP----RADGF-RMPAEWATHQQT-WMVWPQ---RPDNWR----LGGK------------PAQAAFTAVAKAIAGFEPVTVCVSAEQY-DNASARL-------Q-----QA-----------------------NIRVI---------ELSSDDAWVRDTGPTFVTSA-SG-EVRGVDWTFNAWGGF-----------------DGGLYWPWQRDDQVARKI---LQIEGCA-RYRTEGFVLEGGSIHVDGEGTLITTEECLLNRNRNPHLSREQI--ETLLGEHLAIDKVIWLPDGLFN-----DETDGHVDNFCCYVRP---------------GEVLLAWTD-----------DAQDPNYSR-CQ-----AALRVLE----SQPD------ARGRKLVVHKMPIPGPLHAT--PEECAGVDLSADSQQRD-PSIRLAGSYVNFLIVNGGIIAPRFD-DPKDAEAEAILQRLFPEHRVVMVP-GREILLGGG-NIHCI-------------------------TQQQ-----------------------------------------------PARSE-----------------------------------------------------------------------------------------------------------------------------------------------------------------------------------------------------------------
>WP_088420020.1_agmatine_deiminase_[Pseudomonas_nitroreducens]
--------------------------------------------------------------------------------------------------------------------------------------------------------------------------------------------------------------------------------------------------------------------------------------------------------------------------------------------------------------------------------MT---------------------------------------------------------------TLT-STP----RADGF-RMPAEWEPQTQT-WMVWPE---RPDNWR----LGGK------------PAQAAFSAVARAIARFEPVTVGVSAGQY-ENARAQL------AD-----AA-----------------------NIRVV---------EISNDDAWVRDTGPTFVIND-QG-DVRGVDWTFNAWGGL-----------------EGGLYFPWHRDDQVASKI---LGIERCD-GYRTEGFVLEGGSIHVDGEGTLITTEECLLNHNRNPHMSREEI--EAVLREHLAIDTVIWLPDGLFN-----DETDGHVDNFCCYVRP---------------GEVLLAWTD-----------DVNDPNYER-CQ-----AAMRVLE----TARD------AKGRQLTVHKIVIPGPIHAT--EAECEGIDLVIGTQPRD-PSIRLAGSYVNFLIVNGGIIAPRFD-DPADAEAEATLKRIFPEHEIVMVP-GREILLGGG-NIHCI-------------------------TQQQ-----------------------------------------------PAPQK-R---------------------------------------------------------------------------------------------------------------------------------------------------------------------------------------------------------------
>WP_090224844.1_agmatine_deiminase_[Pseudomonas_kuykendallii]
--------------------------------------------------------------------------------------------------------------------------------------------------------------------------------------------------------------------------------------------------------------------------------------------------------------------------------------------------------------------------------MP---------------------------------------------------------------TLD-TTP----RADGF-HMPAEWAPHSQT-WMIWPQ---RPDNWR----LGGK------------PAQAAFTAVAKAIAQFEPVTVGVSAEQY-ENARAQL-------D-----AD-----------------------NIRVV---------EISSDDAWVRDSGPTFVIDG-KG-GVRGVDWDFNAWGGL-----------------DGGLYFPWNRDRQVAGKV---LEIERCD-RYRTEGFVLEGGSIHVDGEGTLITTEECLLNRNRNPHLSRQQI--EQVLAEQLAIDTVIWLPDGLYN-----DETDGHVDNFCCYVRP---------------GEVLLAWTD-----------DEQNPNYPR-CQ-----AAMRVLE----KARD------AKGRPLQVHKMPIPGPLYAS--DEECAGVDKALGSQPRD-PSIRLAASYVNFLIVNGGIVAPRFD-DPLDSEAEAILARLFPQHRVVMVP-GREILLGGG-NIHCI-------------------------TQQQ-----------------------------------------------PAP-------------------------------------------------------------------------------------------------------------------------------------------------------------------------------------------------------------------
>OYT95063.1_agmatine_deiminase_[Pseudomonas_sp._PGPPP3]
--------------------------------------------------------------------------------------------------------------------------------------------------------------------------------------------------------------------------------------------------------------------------------------------------------------------------------------------------------------------------------MT---------------------------------------------------------------TLT-STP----SADGF-HMPAEWAPHSQT-WMVWPQ---RPDNWR----LGGK------------PAQAAFTAVAKAIAEFEPVTIGVSAEQY-ENACARL-------D-----QA-----------------------NIRVV---------EITSDDAWVRDTGPTFVIND-QG-DVRGVDWTFNAWGGF-----------------DGGLYWPWLRDDQVARKI---LEIERYP-RYRTEGFVLEGGAIHVDGEGTLLTTEECLLNQNRNPQLSRADI--EAQLRSHLGIDRVIWLPNGLFN-----DETDGHVDNFCCFVRP---------------GEVLLAWTD-----------DTHNPNYER-CQ-----AAMRVLE----SVRD------AQERQLIVHKMPIPGPLYAT--EEECAGVDPVDGSQERS-PHVRLAGSYINFLIVNGGIIAPKFD-DPMDAEAEAILQRLFPNHRVVMVP-GREILLGGG-NIHCI-------------------------TQQQ-----------------------------------------------PAPQQ-R---------------------------------------------------------------------------------------------------------------------------------------------------------------------------------------------------------------
>WP_083394294.1_agmatine_deiminase_[Pseudomonas_hussainii]
--------------------------------------------------------------------------------------------------------------------------------------------------------------------------------------------------------------------------------------------------------------------------------------------------------------------------------------------------------------------------------MT---------------------------------------------------------------TLT-STP----RADGF-RMPAEWEAHQQT-WMAWPE---RPDNWR----LGGK------------PAQAAFTAVAAAIARFEPVTVCASAAQY-ENAVARL------AE-----YS-----------------------NIRVV---------EISTDDAWVRDTGPTFVIND-QG-AVRGVDWAFNAWGGL-----------------NGGLYFPWLRDDQVAQKI---LQIEGCQ-RYRTEGFVLEGGSIHVDGEGTLITTEECLLNANRNPHLTREQI--EALLAEHLAVDTVIWLPDGLYN-----DETDGHVDNFCCYVRP---------------GEVLLAWTD-----------DANDPNYPR-CQ-----AALRVLE----NARD------AKGRSLTVHKIAIPGPLYAT--AEECAGVDWVAGSQPRD-PSIRLAGSYVNFLIVNGGIIAPKFD-DAKDAEAEATLKQIFPEHEVVMVP-GREILLGGG-NIHCI-------------------------TQQQ-----------------------------------------------PSAQR-PALSFTGYTAK-------------------------------------------------------------------------------------RRPLFAAGGGVFLP----------------------------------------------------------------WG------------------------FTAPICL-
>RMS57765.1_hypothetical_protein_ALP65_100117_[Pseudomonas_aeruginosa]
------------------------------------------------------------------------------------------------------------------------------------------------------------------------------------------------------------------------------------------------------------------------------M---------PRRR-----------------------------------------------------------PPR------------IATISGA--AMS---------------------------------------------------------------NPT-STP----RADGF-RMPAEWEPHEQT-WMVWPE---RPDNWR----NGGK------------PAQAAFAAVAKAIARFEPVTVCASAGQY-ENARARL-------D-----DG-----------------------NIRVV---------EISSDDAWVRDTGPTFVIDD-KG-DVRGVDWGFNAWGGF-----------------EGGLYFPWQRDDQVARKI---LEIERRA-RYRTDDFVLEGGSIHVDGEGTLITTEECLLNHNRNPHLSQAEI--ERTLRDYLAVESIIWLPNGLYN-----DETDGHVDNFCCYVRP---------------GEVLLAWTD-----------DQDDPNYLR-CQ-----AALRMLE----ESRD------AKGRKLVVHKMPIPGPLYAT--QEECDGVDIVEGSQPRD-PSIRLAGSYVNFLIVNGGIIAPSFD-DPKDAEARAILQRVFPEHEVVMVP-GREILLGGG-NIHCI-------------------------TQQQ-----------------------------------------------PAPRK-A---------------------------------------------------------------------------------------------------------------------------------------------------------------------------------------------------------------
>WP_090212555.1_agmatine_deiminase_[Pseudomonas_guangdongensis]
--------------------------------------------------------------------------------------------------------------------------------------------------------------------------------------------------------------------------------------------------------------------------------------------------------------------------------------------------------------------------------MT---------------------------------------------------------------TLD-TTP----RADGF-RMPAEWEPHART-WMLWPE---RPDNWR----LGAK------------PAQAAFVAVAHAIARFEPVTVGVSAAQY-ENACARL-------D-----HP-----------------------AIRVL---------ELSSDDAWVRDTGPTFVVDA-RG-AVRGVDWTFNAWGGF-----------------AGGLYWPWQRDDQLARKI---LAVEGCA-RYRTEGFVLEGGAIHVDGEGTLITTEECLLNRNRNPDLDRAAI--EAMLAEHLAVDTVIWLPHGLYN-----DETDGHVDNFCCFVRP---------------GEVLLAWTD-----------DERDPNWSR-CR-----AALAVLE----RSRD------ARGRALTVHRMPIPGPLYAS--AEECAGVDWVAGSQPRD-PSIRLAGSYVNFLIVNGGIVAPSFA-DPRDAEAEALLRRLFPEREVAMVP-GREILLGGG-NIHCI-------------------------TQQQ-----------------------------------------------PAPQR-R---------------------------------------------------------------------------------------------------------------------------------------------------------------------------------------------------------------
>WP_090350739.1_agmatine_deiminase_[Pseudomonas_oryzae]
--------------------------------------------------------------------------------------------------------------------------------------------------------------------------------------------------------------------------------------------------------------------------------------------------------------------------------------------------------------------------------MT---------------------------------------------------------------TLN-TTP----RADGF-RMPAEWAPHAQT-WMLWPE---RPDNWR----LGGK------------PAQAAFAAVARAIARFEPVSVGVSAGQY-ENARARL-------A-----HG-----------------------DIRVL---------ELSSDDAWVRDTGPTFVVDD-AG-EVRGVDWTFNAWGGF-----------------DGGLYAPWNRDDQVAGKI---LEIERCA-RYRTDGFVLEGGAIHVDGEGTLLTTEECLLNANRNPQLTRGEI--EAVLHAHLAVDKVIWLPHGLFN-----DETDGHVDNFCCFVRP---------------GEVLLAWTD-----------DERDPNWSR-CR-----AALAVLE----QSRD------ARGRALTVHRMPIPGPLYAT--AEECAGVDLVPGSQPRD-PAIRLAGSYVNFLIVNGGIVAPSFD-DPRDAEAQAILQRLFPEREVVMVP-GREILLGGG-NIHCI-------------------------TQQQ-----------------------------------------------PAPCA-PPANVG----------------------------------------------------------------------------------------------------------------------------------------------------------------------------------------------------------
>WP_134693232.1_agmatine_deiminase_[Pseudomonas_sp._RIT623]
--------------------------------------------------------------------------------------------------------------------------------------------------------------------------------------------------------------------------------------------------------------------------------------------------------------------------------------------------------------------------------MK---------------------------------------------------------------TLN-STP----RADGF-HMPAEWAPQTQV-WMVWPE---RPDNWR----LGGK------------PAQAAHVTLAKAIARFEPVTVAVSAGQY-ENARRQL-------D-----LP-----------------------NIRVV---------EISNDDAWVRDTGPTFVIND-QG-EVRGVDWGFNAWGGF-----------------DGGLYAPWNRDEELAAKV---MEMERVQ-RYHTEGFVLEGGSIHVDGEGTLITTEECLLNRNRNPHLNREQI--EDILREHLAVQTIVWLPDGLYN-----DETDGHVDNFCCYVSP---------------GEVLLAWTD-----------DPQDPNYAR-CH-----AAYDVLK----NSRD------AKGREFVVHKMPIPGPLFAT--AEECAGVDQVVGSQERD-PSVRLAGSYVNFLIVNGGIIAPSFD-DPADAQARAILAKVFPDHEVVMIP-GRELLLGGG-NIHCL-------------------------TQQQ-----------------------------------------------PAPFK-R---------------------------------------------------------------------------------------------------------------------------------------------------------------------------------------------------------------
>WP_101322529.1_agmatine_deiminase_[Pseudomonas_sp._02C_26]
--------------------------------------------------------------------------------------------------------------------------------------------------------------------------------------------------------------------------------------------------------------------------------------------------------------------------------------------------------------------------------MK---------------------------------------------------------------TLT-STP----RADGF-HMPAEWAPQTQA-WMIWPE---RPDNWR----LGGK------------PVQAAHVTLAKAIARFEPVTVGVSAAQY-QNARRQL-------D-----LP-----------------------NIRVV---------ELSNDDAWVRDTGPTFVIND-HG-EVRGVDWAFNAWGGF-----------------DGGLYAPWNRDEDVATKI---LEMERCQ-RYQTEGFVLEGGSIHVDGEGTLITTEECLLNRNRNPHLSREQI--EQILRDQLAVDTIVWLPDGLFN-----DETDGHVDNFCCYVAP---------------GEVLLAWTD-----------DSNDPNYAR-CH-----AALEVLE----NTRD------AKGRTFVVHKMPIPGPLYAT--EEECAGVDQVAGSQERS-PAERLAGSYVNFLIVNGGIIAPSFD-DPADAEARAILAKIFPNHEVVMIP-GRELLLGGG-NIHCL-------------------------TQQQ-----------------------------------------------PAPHK-R---------------------------------------------------------------------------------------------------------------------------------------------------------------------------------------------------------------
>WP_133216462.1_agmatine_deiminase_[Pseudomonas_sp._H9]
--------------------------------------------------------------------------------------------------------------------------------------------------------------------------------------------------------------------------------------------------------------------------------------------------------------------------------------------------------------------------------MK---------------------------------------------------------------TLT-STP----RADGF-YMPAEWAPQTQV-WMVWPE---RPDNWR----LGGK------------PVQAAHVTLANAIARFQPVTVAVSAAQY-DNARARL-------D-----AP-----------------------NIRVV---------EISNDDAWVRDTGPTFVINN-SG-EVRGVDWGFNAWGGF-----------------EGGLYWPWNRDEQVASKI---LEMERCP-RYHTEGFVLEGGSIHVDGEGTLITTEECLLNHNRNPHLNREQI--EAVLRDHLAVDTIIWLPDGLYN-----DETDGHVDNFCCYVRP---------------GEVLLAWTD-----------DPQDPNYAR-CH-----AALEVLE----NSRD------AKGRTFTVHKMPIPGPLFAT--EEECAGVDPVAGSQERN-PSVRLAGSYVNFLIVNGGIIAPSFD-DPADAEARAILAKVFPDHEVVMIP-GREMLLGGG-NIHCL-------------------------TQQQ-----------------------------------------------PAPFK-G---------------------------------------------------------------------------------------------------------------------------------------------------------------------------------------------------------------
>WP_023535818.1_agmatine_deiminase_[Pseudomonas_putida]
--------------------------------------------------------------------------------------------------------------------------------------------------------------------------------------------------------------------------------------------------------------------------------------------------------------------------------------------------------------------------------MK---------------------------------------------------------------TLT-STP----RADGF-HMPAEWAPQTQV-WMVWPE---RPDNWR----LGGK------------PAQAAHVTLAKAIARFEPVTVGVSAGQY-ENARRLL-------D-----QP-----------------------NIRVV---------ELGSDDAWVRDTGPTFVVND-NG-EVRGVDWDFNAWGGF-----------------EGGLYAPWNKDEALAGKV---LEMERCQ-RYRTEGFVLEGGSIHVDGEGTVITTEECLLNHNRNPHLNREQI--ETVLRDNLAVDTVVWLPDGLYN-----DETDGHVDNFCCYVRP---------------GEVLLAWTD-----------DVNDPNYAR-CH-----AAMEVLQ----TTRD------AQGRAFVVHKMPIPGPLYAT--EEECAGVDQVSGSQERD-PSVRLAGSYVNFLIVNGGIIAPSFD-DPADAEAKAILSSIFPDHEVVMIP-GRELLLGGG-NIHCL-------------------------TQQQ-----------------------------------------------PAPVH-R---------------------------------------------------------------------------------------------------------------------------------------------------------------------------------------------------------------
>WP_028693311.1_agmatine_deiminase_[Pseudomonas_cremoricolorata]
--------------------------------------------------------------------------------------------------------------------------------------------------------------------------------------------------------------------------------------------------------------------------------------------------------------------------------------------------------------------------------MK---------------------------------------------------------------TLT-STP----RADGF-HMPAEWAPQTQV-WMVWPE---RSDNWR----LGGK------------PAQAAHVTLAKAIARFEPVTVAASAGQY-ENARRQL-------D-----LP-----------------------NIRVV---------EISSDDAWVRDTGPTFVINA-SG-EVRGVDWAFNAWGGF-----------------DGGLYSPWNRDAELAAKV---LEMERCQ-RYHTEGFVLEGGSIHVDGEGTLITTEECLLNRNRNPHLSREQI--EQVLAEQLAVEKVIWLPDGLFN-----DETDGHVDNFCCYVRP---------------GEVLLAWTD-----------DPQNPNYPR-CQ-----AAMQVLE----SSRD------AKGRALTVHKMPIPGPLFAT--EEECAGVDQVAGSQPRD-PSVRLAGSYVNFLIVNGGIIAPSFD-DPMDAQARDILAALFPDHEVVMIP-GRELLLGGG-NIHCL-------------------------TQQQ-----------------------------------------------PAPVH-G---------------------------------------------------------------------------------------------------------------------------------------------------------------------------------------------------------------
>WP_099776195.1_agmatine_deiminase_[Pseudomonas_sp._HLS-6]
--------------------------------------------------------------------------------------------------------------------------------------------------------------------------------------------------------------------------------------------------------------------------------------------------------------------------------------------------------------------------------MT---------------------------------------------------------------TLT-TTP----RADGF-HMPAEWAPQSQV-WMVWPE---RPDNWR----LGGK------------PAQAAHVAVAKAIARFEPVTIGVSAAQY-EHACARL------LD-----TP-----------------------NIRVV---------EISNDDAWVRDTGPTFVIND-AG-EVRGVDWGFNAWGGF-----------------EGGLYAPWNRDEQVAGKI---LQIERCT-RYQTEGFVLEGGSIHVDGEGTLITTEECLLNHNRNPHLNREQI--EAILRDHLAVETIVWLPDGLYN-----DETDGHVDNFCCYVRP---------------GEVLLAWTD-----------DSNDPNFAR-CR-----AALEVLE----RQRD------AKGRTFVVHKMPIPGPLYAT--EEECAGVDPVAGSQERN-PSVRLAGSYVNFLIVNGAIIAPSFD-DPADAEARAILQTLFADREVVMVP-GRELLLGGG-NIHCL-------------------------TQQQ-----------------------------------------------PAPVK-R---------------------------------------------------------------------------------------------------------------------------------------------------------------------------------------------------------------
>WP_116551032.1_agmatine_deiminase_[Pseudomonas_sp._SDI]
--------------------------------------------------------------------------------------------------------------------------------------------------------------------------------------------------------------------------------------------------------------------------------------------------------------------------------------------------------------------------------MK---------------------------------------------------------------TLT-STP----RADGF-HMPAEWAPQTQV-WMIWPE---RPDNWR----LGGK------------PAQAAHVAVAKVIAQFEPVTVGVSAGQY-ENAVARL------GD-----TP-----------------------NIRVV---------EISNDDAWVRDTGPTFVVND-GG-EVRGVHWGFNAWGGF-----------------QGGLYAPWNRDEQVAAKV---LQTERCD-RYRTEGFVLEGGSIHVDGEGTLITTEECLLNHNRNPHLNREQI--EAILREQLAVETIVWLPEGLYN-----DETDGHVDNFCCYVSP---------------GEVLLAWTD-----------DSKDPNYAR-CR-----AALAVLE----SQKD------AKGRSFVVHKMPIPGPLFAT--EEECAGVDPVDGSQERN-PSVRLAGSYVNFLIVNGGIIAPSFD-DPADAEARAILAKLFPAHQVVMVP-GRELLLGGG-NIHCL-------------------------TQQQ-----------------------------------------------PAPVT-R---------------------------------------------------------------------------------------------------------------------------------------------------------------------------------------------------------------
>WP_110972026.1_agmatine_deiminase_[Pseudomonas_sp._WCHPs060044]
--------------------------------------------------------------------------------------------------------------------------------------------------------------------------------------------------------------------------------------------------------------------------------------------------------------------------------------------------------------------------------MK---------------------------------------------------------------TLT-STP----RADGF-HMPAEWAPQTQV-WMIWPE---RPDNWR----LGGK------------PAQAAHVAVAKAIARFEPVTVGVSAGQY-ENALARL------AD-----EP-----------------------NIRVV---------EISNDDAWVRDTGPTFVIND-NG-DVRGVDWGFNAWGGF-----------------LGGLYAPWNRDEQVAGKI---LGIERNA-RYVTEGFVLEGGSIHVDGEGTLITTEECLLNANRNPHLNREQI--EEILRENLAVDTIVWLPDGLYN-----DETDGHVDNFCCYVRP---------------GEVLLAWTD-----------DSNDPNYAR-CR-----AAMAVLE----SQRD------AKGRTFVVHKMPIPGPMFAT--EEECDGVDPVAGSQERS-PASRLAGSYVNFLIVNGGIIAPSFN-DPADAEARAILARLFPDHKVVMVP-GRELLLGGG-NIHCL-------------------------TQQQ-----------------------------------------------PAPAT-R---------------------------------------------------------------------------------------------------------------------------------------------------------------------------------------------------------------
>WP_122565214.1_agmatine_deiminase_[Pseudomonas_sp._286]
--------------------------------------------------------------------------------------------------------------------------------------------------------------------------------------------------------------------------------------------------------------------------------------------------------------------------------------------------------------------------------MT---------------------------------------------------------------TLH-STP----RADGF-HMPAEWAPQTQV-WMIWPE---RPDNWR----LGGK------------PAQAAHVAVAKAIARFEPVTVAVSAAQY-ENARARL-------D-----VP-----------------------NIRLV---------EMSSDDAWVRDTGPTFVIND-RG-EVRGVDWDFNAWGGF-----------------DGGLYAPWNRDSQVASKI---LEIERSP-RYRTEGFVLEGGSIHVDGEGTVITTEECLLNRNRNPHMSREEI--EAVLSAQLAVDKVIWLPDGLFN-----DETDGHVDNFCCYVRP---------------GEVLLAWTD-----------DPQNPNYTR-CH-----AAMDVLE----NSTD------AKGRPFTVHKMPIPGPMYAT--EEECAGVDAVEGSQERN-PSVRLAGSYVNFLIVNGGIIAPSFD-DPLDGPAQALLQSLFPEHEVVMVP-GRELLLGGG-NIHCL-------------------------TQQQ-----------------------------------------------PAPYV-K---------------------------------------------------------------------------------------------------------------------------------------------------------------------------------------------------------------
>RMU62939.1_hypothetical_protein_ALP29_04699_[Pseudomonas_syringae_pv._avii]
------------------------------------------------------------------------------------------------------------------------------------------------------------------------------------------------------------------------------------------------------------------------------M------------------------------------------------------------------------IKL------------PFTPFGALIAMT---------------------------------------------------------------TLH-STP----RADGF-HMPAEWAPQTQT-WMIWPE---RPDNWR----LGGK------------PAQAAHVAVAKAIARFEPVTVAVSASQY-ENARARL-------D-----VP-----------------------NIRLV---------EMSNDDAWVRDTGPTFVING-SG-EVRGVNWDFNAWGGF-----------------DGGLYSPWNRDSQVGGKI---LEMERAP-RYRTEGFVLEGGSIHVDGEGTLITTEECLLNRNRNPHLDRAAI--EAVLSDNLAVNKIIWLPDGLFN-----DETDGHVDNFCCYVRP---------------GEVLLAWTD-----------DPQDPNYPR-CH-----AAMDVLQ----SSTD------AQGRSFIVHKMPIPGPLYAT--EEECAGVDLVDGSQERN-PTVRLAGSYVNFLIVNGGIIAPSFD-DPLDDQAKQILQNLFPQHEVVMVP-GRELLLGGG-NIHCL-------------------------TQQQ-----------------------------------------------PAPQR-K---------------------------------------------------------------------------------------------------------------------------------------------------------------------------------------------------------------
>WP_121135954.1_agmatine_deiminase_[Pseudomonas_asplenii]
--------------------------------------------------------------------------------------------------------------------------------------------------------------------------------------------------------------------------------------------------------------------------------------------------------------------------------------------------------------------------------MT---------------------------------------------------------------TLN-STP----RADGF-HMPAEWAPQTQA-WMIWPE---RPDNWR----LGGK------------PAQAAHAAVARAIARFEPVTVAVSAAQY-ENARARL-------D-----VP-----------------------NIRLV---------EMSSDDAWVRDSGPTFVING-QG-EVRGVNWGFNAWGGF-----------------DGGLYAPWNRDEQVAGKI---LEIERCQ-RYQTEGFVLEGGSIHVDGEGTVITTEECLLNRNRNPHLTREAI--EQVLAEHLAVDKVIWLPDGLFN-----DETDGHVDNFCCYVRP---------------GEVLLAWTD-----------DPQNPNYPR-CQ-----AAMKVLE----SSRD------AKGRTFTVHKMPIPGPLYAT--EEECAGVDAVAGSQERN-PSVRLAGSYVNFLIVNGGIIAPSFD-DPQDSVAKEILQNLFPQHEVVMVP-GRELLLGGG-NIHCL-------------------------TQQQ-----------------------------------------------PAPHK-G---------------------------------------------------------------------------------------------------------------------------------------------------------------------------------------------------------------
>WP_017132524.1_agmatine_deiminase_[Pseudomonas_agarici]
--------------------------------------------------------------------------------------------------------------------------------------------------------------------------------------------------------------------------------------------------------------------------------------------------------------------------------------------------------------------------------MT---------------------------------------------------------------ILR-STP----RADGF-HMPAEWAPQTQV-WMIWPE---RPDNWR----LGGK------------PAQAAHAEVAKAIARFEPVTVAVSAGQY-ENARAHL-------D-----VP-----------------------NIRVV---------EMSSDDAWVRDSGPTFVINN-QG-EIRGVHWGFNAWGGF-----------------DGGLYAPWNRDEQVGGKI---LDLERCQ-AYRPEGFVLEGGSIHVDGEGTLLTTEECLLNRNRNPHLTREEI--EQVLCEHLAVDKVIWLPDGLFN-----DETDGHVDNFCCYVRP---------------GEVLLAWTD-----------DPQNPNYQR-CQ-----VALRVLE----NSVD------AKGRQFVVHKMPIPGPLYAT--AQECAGVDAVAGSQERN-PSVRLAGSYVNFLIVNGGIIVPSFD-DPLDSIARDLLQDLFPQHEVVMVP-GRELLLGGG-NIHCL-------------------------TQQQ-----------------------------------------------PATYQ-E---------------------------------------------------------------------------------------------------------------------------------------------------------------------------------------------------------------
>WP_092318674.1_agmatine_deiminase_[Pseudomonas_saponiphila]
--------------------------------------------------------------------------------------------------------------------------------------------------------------------------------------------------------------------------------------------------------------------------------------------------------------------------------------------------------------------------------MS---------------------------------------------------------------TLH-STP----RADGF-YMPAEWATQTQT-WMIWPE---RPDNWR----LGGK------------PAQAAHAAVAKAIARFEPVTVAVSAAQY-ENARARL-------D-----VP-----------------------NIRVV---------EMSSDDAWVRDTGPTFVINH-SG-EVRGVHWGFNAWGGF-----------------EGGLYSPWNRDEQVASKV---LEIERCQ-EYRTEGFVLEGGSIHVDGEGTLITTEECLLNHNRNPHLSREQI--EAVLREHLAVERIVWLPDGLYN-----DETDGHVDNFCCYVRP---------------GEVLLAWTD-----------DPQDPNYPR-CR-----AAMQVLE----NTLD------AKGRTFKVHKMSIPGPLYAT--AEECAGVDAVQGSQERN-PSVRLAGSYVNFLIVNGGIIAPSFD-DPMDAQAKSILQALFPEHEVVMVP-GRELLLGGG-NIHCL-------------------------TQQQ-----------------------------------------------PAPQR-V---------------------------------------------------------------------------------------------------------------------------------------------------------------------------------------------------------------
>KPX27309.1_Agmatine_deiminase_[Pseudomonas_ficuserectae]
--------------------------------------------------------------------------------------------------------------------------------------------------------------------------------------------------------------------------------------------------------------------------------------------------------------------------------------------------------------------------------MG-----------------------------------------------------------------T-ANP----GLDGLARAPGQLAP--------------------------XX------------XAQAAHVAIAKAIARFEPVTVAVSAAQY-DNARARL-------D-----MP-----------------------NIRVV---------EVSSNDAWVRDSGPTFVIND-RG-EVRGVNWEFNAWGGF-----------------DGGLYAPWNLDSQLGSKV---LEIERCP-RYVTEGFVLEGGSIHVDGEGTLITTEECLLNRNRNPHLTREQI--EAILGDYLAVDKVVWLPDGLFN-----DETDGHVDNFCCYIRP---------------GEVLLAWTD-----------DPEDPNYSR-CH-----AALSILE----NTLD------AKGRAFIVHKMPIPGPLFAT--EEECAGVDQVHGSQERN-PSLRLAGSYVNFLIVNGGIIAPSFD-DPMDEKARELLQTLFPEHEVVMAP-GRELLLGGG-NIHCL-------------------------TQQQ-----------------------------------------------PAPHK-A---------------------------------------------------------------------------------------------------------------------------------------------------------------------------------------------------------------
>RML45400.1_Agmatine_deiminase_[Pseudomonas_syringae_pv._ribicola]
------------------------------------------------------------------------------------------------------------------------------------------------------------------------------------------------------------------------------------------------------------------------------MGHIPGSPSEPVRR-----------------------------------------------------------GKD------------TRRFSGVLIAMT---------------------------------------------------------------TLN-STP----RADGF-HMPAEWAPQTQV-WMVWPE---RPDNWR----LGGK------------PAQAAHVAIAKAIARFEPVTVAVSAAQY-DNARARL-------D-----MP-----------------------NIRVV---------EMSSNDAWVRDSGPTFVINE-RG-ELRGVNWEFNAWGGF-----------------DGGLYAPWNLDSQVGSKV---LEIERCP-RYATEGFVLEGGSIHVDGEGTLITTEECLLNRNRNPHLTREQI--ETVLSDYLAVDKIIWLPDGLFN-----DETDGHVDNFCCYIRP---------------GEVLLAWTD-----------DPEDPNYPR-CH-----AALSILE----STRD------AQGRAFIIHKMPIPGPLFAT--EEECAGVDQVHGSQERN-PSVRLAGSYVNFLIVNGGIIAPSFD-DPMDEKAREILQKLFPEHEVVMAP-GRELLLGGG-NIHCL-------------------------TQQQ-----------------------------------------------PAPFK-A---------------------------------------------------------------------------------------------------------------------------------------------------------------------------------------------------------------
>RMO17978.1_Agmatine_deiminase_[Pseudomonas_cichorii]
------------------------------------------------------------------------------------------------------------------------------------------------------------------------------------------------------------------------------------------------------------------------------MGHLPRPSPEPVRR-----------------------------------------------------------GQD------------PRRLAGVLMAMT---------------------------------------------------------------TLK-STP----RADGF-HMPAEWAPQTQV-WMVWPE---RPDNWR----LGGK------------PAQAAHVAIAKAIARFEPVTVAVSARQY-DNARAHL-------D-----MP-----------------------NIRVV---------EISNDDAWVRDTGPTFVIND-QG-EVRGVDWDFNAWGGF-----------------DGGLYSPWNLDSQLASKV---LEIERCP-RYVTEGFVLEGGSIHVDGEGTLITTEECLLNRNRNPNLSREQI--EAVLSDNLAVDKVIWLPDGLFN-----DETDGHVDNFCCYVRP---------------GEVLLAWTD-----------DPKDPNYTR-CH-----AALSILE----NTRD------AKGREITVHKMPIPGPLFAT--EEECAGVDKVHGSQERD-PSVRLAGSYVNFLIVNGGIIAPSFD-DPMDETAREILQRLFPEHEVVMAP-GRELLLGGG-NIHCL-------------------------TQQQ-----------------------------------------------PAPRK-TLL-------------------------------------------------------------------------------------------------------------------------------------------------------------------------------------------------------------
>WP_060392147.1_agmatine_deiminase_[Pseudomonas_monteilii]
--------------------------------------------------------------------------------------------------------------------------------------------------------------------------------------------------------------------------------------------------------------------------------------------------------------------------------------------------------------------------------MK---------------------------------------------------------------TLT-TTP----RADGF-HMPAEWAPQSQV-WMIWPE---RPDNWR----LGGK------------AAQAAHITLAKAIARFEPVTVGVSAGQY-ENARSRL-------D-----LP-----------------------NIRVV---------EMSSDDAWVRDTGPTFVIDG-HG-EVRGVHWDFNAWGGF-----------------EGGLYAPWNRDQAVGVKV---LEMERCQ-RYHTEGFVLEGGSIHVDGEGTLITTEECLLNHNRNPHLDRAQI--EAILRDHLAVDTIVWLPEGLYN-----DETDGHVDNFCCYVRP---------------GEVLLAWTD-----------DPQDPNYSR-CR-----AALEVLN----ASRD------AKGREFLVHKMPIPAPLYAT--QEECDGVDQIAGSQERN-PSVRLAGSYVNFLIVNGGIIAPSFD-DPMDAEARTLLTTLFPDHEVVMIP-GRELLLGGG-NIHCL-------------------------TQQQ-----------------------------------------------PAPYK-G---------------------------------------------------------------------------------------------------------------------------------------------------------------------------------------------------------------
>SET51803.1_agmatine_deiminase_[Pseudomonas_graminis]
------------------------------------------------------------------------------------------------------------------------------------------------------------------------------------------------------------------------------------------------------------------------------MFLNPIFIVYNVCLI---------------------------------------------------------LPQT------------PSSPHGALITVT---------------------------------------------------------------TLN-STP----RADGF-YMPAEWAPQTQT-WMIWPE---RPDNWR----LGGK------------PVQNDHVAVAKAIARFEPVTVGVSAAQY-DNARARL-------N-----VP-----------------------NIRVV---------EISSNDAWVRDSGPTFVIND-AG-EVRGVNWGFNAWGGF-----------------DGGLYAPWNLDEQVASKV---LEIERCP-RYVTEGFVLEGGSIHVDGEGTLITTEECLLNRNRNPHLSREDI--EAVLRDHLSVEKIIWLPDGLFN-----DETDGHVDNFCCYVRP---------------GEVLLAWTD-----------DPKDPNFPR-CQ-----AAMAVLE----NARD------AKGRPFVVHKMPIPGPLFAT--EEECAGVDQVHGSQERN-PSVRLAGSYVNFLIVNGGIIAPCFD-DPMDDTARQILQQLFPEHEVVMVP-GREMLLGGG-NIHCL-------------------------TQQQ-----------------------------------------------PAPHR-S---------------------------------------------------------------------------------------------------------------------------------------------------------------------------------------------------------------
>WP_122703492.1_agmatine_deiminase_[Pseudomonas_sp._286]
--------------------------------------------------------------------------------------------------------------------------------------------------------------------------------------------------------------------------------------------------------------------------------------------------------------------------------------------------------------------------------MT---------------------------------------------------------------TLT-STP----RADGF-YMPAEWAPQTQV-WMLWPE---RPDNWR----LGAK------------PVQAAHAELAHAIARFEPVTVGVSAAQY-DNALAYL-------D-----AP-----------------------NIRVV---------EISNDDAWVRDTGPTFVIDH-HG-QVRGVDWDFNAWGGF-----------------DGGLYFPWNRDAQVAGKI---LGMERTA-RYATPGFVLEGGSIHVDGEGTLITTEECLLNRNRNPHLNREQI--EAVLSDTLAVDKVIWLPDGLYN-----DETDGHVDNFCCYVRP---------------GEVLLAWTD-----------DPQDPNYPR-CQ-----AALQVLE----NTPD------AQGRTLIVHKMPIPGPLYAT--AEECAGVDKVHGSQERD-PSVRLAGSYVNFLIVNGGIIAPSFD-DPLDETARQILQRVFPEHLVVMVP-GRELLLGGG-NIHCL-------------------------TQQQ-----------------------------------------------PASRV-DQD-------------------------------------------------------------------------------------------------------------------------------------------------------------------------------------------------------------
>WP_045485770.1_agmatine_deiminase_[Pseudomonas_sp._StFLB209]
--------------------------------------------------------------------------------------------------------------------------------------------------------------------------------------------------------------------------------------------------------------------------------------------------------------------------------------------------------------------------------MT---------------------------------------------------------------TLN-STP----RADGF-HMPAEWAAQTQV-WMIWPE---RPDNWR----LGGK------------PVQAAHVELAKAIARFEPVSVGVSAAQY-DNAVASL-------D-----VP-----------------------NIRVV---------EISNDDAWVRDTGPTFVINQ-HG-EVRGVDWDFNAWGGF-----------------DGGLYWPWNRDSQVAGKI---LGIERSA-RYVTPGFVLEGGSIHVDGEGTVLTTEECLLNRNRNPHLNREQI--EAVLSDNLGVDKVIWLPDGLFN-----DETDGHVDNFCCYVRP---------------GEVLLAWTD-----------DPQDPNYPR-CQ-----AALQVLE----NSRD------ARGRAFVVHKMPIPGPLFAT--AEECAGVDKVHGSQERD-PSVRLAGSYVNFLIVNGGIIAPAFD-DPLDATALEILQRVFPEHEVVMVP-GRELLLGGG-NIHCL-------------------------TQQQ-----------------------------------------------PAPRY-QDA-------------------------------------------------------------------------------------------------------------------------------------------------------------------------------------------------------------
>WP_134721984.1_agmatine_deiminase_[Pseudomonas_sp._286]
--------------------------------------------------------------------------------------------------------------------------------------------------------------------------------------------------------------------------------------------------------------------------------------------------------------------------------------------------------------------------------MT---------------------------------------------------------------TLD-STP----RADGF-HMPAEWAPHTQT-WMLWPE---RPDNWR----LGGK------------PVQAAHVALAKAIARFEPVTVGVSAGQY-DNARARL-------D-----VP-----------------------NIRVV---------EMSSDDAWMRDTGPTFVVDH-GG-EVRGVDWAFNAWGGF-----------------LGGLYAPWNRDEQVASKV---LDMERCQ-RYHTQGFVLEGGSIHVDGEGTLITTEECLLNRNRNPHLDRGQI--ERILADHLAVEKIIWLPDGLFN-----DETDGHVDNFCCYVRP---------------GEVLLAWTD-----------DASDPNYPR-CQ-----AALQVLE----NSVD------AKGRALVVHKMPIPGPLYAT--QEECDGVDLVAGSQERH-PSVRLAGSYVNFLIVNGGIIAPSFD-DPLDSEAQALLQKLFPEHEVVMVP-GRELLLGGG-NIHCL-------------------------TQQQ-----------------------------------------------PAPVR-G---------------------------------------------------------------------------------------------------------------------------------------------------------------------------------------------------------------
>WP_094993228.1_agmatine_deiminase_[Pseudomonas_lundensis]
------------------------------------------------------------------------------------------------------------------------------------------------------------------------------------------------------------------------------------------------------------------------------M-------------------------------------------------------------------------------------------------TT---------------------------------------------------------------LLH-SSP----RADGF-YMPAEWASHTQT-WMIWPE---RPDNWR----LGGK------------PAQAAHAAVAKAIARFEPVTVCVSAGQY-ENARARL-------D-----VP-----------------------NIRVV---------EMSSDDAWVRDSGPTFVIND-SG-EVRGVNWDFNAWGGF-----------------EGGLYAPWNRDQQVGSKV---LEIERCP-RYYTERFVLEGGSIHVDGEGTLITTAECLLNRNRNPHLSREEI--EDVLRANLAVSKIIWLPDGLFN-----DETDGHVDNFCCYVRP---------------GEVLLAWTD-----------DERDPNYVR-CH-----AAMNVLL----TSTD------AKGRPFVVHKMPIPGPLYAT--QEECDGVDKVVGSQDRH-PSQRLAGSYVNFLIVNGGIIAPSFD-DPMDAQAKAILQDLFPQHEVVMVP-GRELLLGGG-NIHCL-------------------------TQQQ-----------------------------------------------PAPHK-A---------------------------------------------------------------------------------------------------------------------------------------------------------------------------------------------------------------
>WP_073510369.1_agmatine_deiminase_[Pseudomonas_versuta]
--------------------------------------------------------------------------------------------------------------------------------------------------------------------------------------------------------------------------------------------------------------------------------------------------------------------------------------------------------------------------------MT---------------------------------------------------------------TLN-TSP----RADGF-HMPAEWAPQTQT-WMIWPE---RPDNWR----LGGK------------PAQAAHVAVAKAIARFEPVTVGVSAAQY-ENACAHL-------N-----VP-----------------------NIRVV---------EISSDDAWVRDSGPTFVIND-SG-EVRGVNWDFNAWGGF-----------------EGGLYFPWNRDRQVGSKI---LEIERIA-RYHTPGFVLEGGSIHVDGEGTLITTAECLMNRNRNPHLSREEI--EDVLRSHLAVDKIIWLPDGLFN-----DETDGHVDNFCCYVAP---------------GEVLLAWTD-----------DEQNPNYVR-CH-----AAMNVLA----TSTD------AKGRPFVVHKMPIPGPMFAT--QQECDGVDKVAGSQDRN-PSERLAGSYVNFLIVNGGIIAPSFD-DPMDAQAKDILQNLFPQHEVVMVP-GRELLLGGG-NIHCL-------------------------TQQQ-----------------------------------------------PAPRK-A---------------------------------------------------------------------------------------------------------------------------------------------------------------------------------------------------------------
>WP_055103617.1_agmatine_deiminase_[Pseudomonas_endophytica]
--------------------------------------------------------------------------------------------------------------------------------------------------------------------------------------------------------------------------------------------------------------------------------------------------------------------------------------------------------------------------------MT---------------------------------------------------------------TLH-STP----RADGF-YMPAEWAPQTQV-WMIWPE---RSDNWR----LGAK------------PAQAAHVAVAKAIARFEPVTVGVSAAQY-ENARAQL-------D-----VP-----------------------NIRVI---------ELSSDDAWVRDSGPTFVINN-SG-EVRGVNWDFNAWGGF-----------------DGGLYFPWNRDQQVGGKI---LEVERTS-RYYTEGFVLEGGSIHVDGEGTLITTTECLMNRNRNPHLSREEI--EDVLRAQLAVDKIIWLPDGLFN-----DETDGHVDNFCCYVAP---------------GEVLLAWTD-----------DERDPNYVR-CH-----EAMKVLA----TTTD------AKGRSFVVHKMPIPGPMYAT--QEECDGVDKVAGSQDRN-PTERLAGSYVNFLIVNGGIIAPSFD-DPKDALAKDILQSLFPQHEVVMVP-GRELLLGGG-NIHCL-------------------------TQQQ-----------------------------------------------PAPHK-A---------------------------------------------------------------------------------------------------------------------------------------------------------------------------------------------------------------
>SDN60123.1_agmatine_deiminase_[Pseudomonas_arsenicoxydans]
--------------------------------------------------------------------------------------------------------------------------------------------------------------------------------------------------------------------------------------------------------------------------------------------------------------------------------------------------------------------------------MT---------------------------------------------------------------TLN-STP----RADGF-YMPAEWAAQTQT-WMVWPE---RPDNWR----LGGK------------PAQAAHVAVAKAIARFEPVTVAVSAGQY-ENARARL-------D-----VP-----------------------NIRVV---------EMSSDDAWVRDTGPTFVINN-SG-EVRGVNWDFNAWGGF-----------------DGGLYSPWNRDSQVGGKI---LEIERSP-RYRTEGFVLEGGSIHVDGEGTLITTEECLLNRNRNPHMNRAEI--EAVLSANLAVDKIIWLPDGLFN-----DETDGHVDNFCCYVRP---------------GEVLLAWTD-----------DPQDPNYPR-CQ-----AAMKVLE----SSTD------AKGRPFTVHKMPIPGPLYAT--EEECAGVDPVAGTQERN-PTVRLAGSYVNFLIVNGGIIAPSFD-DPLDGPAKEILQSLFPQHEVVMVP-GRELLLGAV-TSTAL-------------------------PNNS-----------------------------------------------QHRTR-SEWGCNSL-----------------------------------------------------------------------------------------SRLKKRSRTV-----------------------------------------------------------------------------------------------------
>WP_040260190.1_agmatine_deiminase_[Pseudomonas_massiliensis]
--------------------------------------------------------------------------------------------------------------------------------------------------------------------------------------------------------------------------------------------------------------------------------------------------------------------------------------------------------------------------------MT---------------------------------------------------------------TLN-STP----RADGF-HMPAEWAPQSQV-WMIWPE---RPDNWR----LGGK------------PAQAAHVALARAIARFEPVTVAVSAGQY-ENARARL-------D-----VP-----------------------NIRVV---------EMTTDDAWMRDTGPSFVIND-AG-EVRGVDWGFNAWGGF-----------------DGGLYSPWSRDDQVASKV---LEMERCG-RYRTEGFVLEGGSIHVDGEGTVITTEECLLNPNRNPHLGRGEI--EAVLADYLNVSKVVWLPHGLFN-----DETDGHVDNFCCYVRP---------------GEVLLAWTD-----------DPQNPNYSR-CQ-----EALKVLE----STTD------AKGRPFVVHKMPIPGPLFAS--AEECEGVDVAAGSQPRD-PSVRLAGSYVNFLIVNGGIIAPSFG-EATDDAAREILQQVFPEHEVVMVP-GRELLLGGG-NIHCL-------------------------TQQQ-----------------------------------------------PAPRH-A---------------------------------------------------------------------------------------------------------------------------------------------------------------------------------------------------------------
>WP_093984451.1_agmatine_deiminase_[Pseudomonas_fluvialis]
--------------------------------------------------------------------------------------------------------------------------------------------------------------------------------------------------------------------------------------------------------------------------------------------------------------------------------------------------------------------------------MT---------------------------------------------------------------TLS-STP----RDDGF-RMPAEWEPHSQT-WMIWPE---RPDNWR----LGGK------------PAQAAFAAVAKAIAEFEPVSVGVSAAQF-DNARAHL-------D-----HR-----------------------QIRLL---------EISNDDAWVRDTGPTFVVNA-QG-ELRGVDWSFNAWGGF-----------------DGGLYWPWQRDDQVARKI---LEIERCP-RYRTADFVLEGGSIHVDGQGTLITTEECLLNRNRNPHLSRADI--EVQLARHLAVERVIWLPQGLYN-----DETDGHVDNFCCFVRP---------------GEVLLAWTD-----------DPADPNYPR-CQ-----AAMAVLS----EARD------ARGRRLQVHKMPIPGPLYAT--PEECAGVDRAEGSQPRD-PSIRLAGSYVNFLIVNGGIIAPCFD-DPRDAEAQALLQQLFPAHRVVMLP-GREILLGGG-NIHCI-------------------------TQQQ-----------------------------------------------PAAR------------------------------------------------------------------------------------------------------------------------------------------------------------------------------------------------------------------
>WP_102893305.1_agmatine_deiminase_[Pseudomonas_stutzeri]
--------------------------------------------------------------------------------------------------------------------------------------------------------------------------------------------------------------------------------------------------------------------------------------------------------------------------------------------------------------------------------MT---------------------------------------------------------------TLS-TTP----RTDGY-FMPAEWAPHSQT-WMVWPQ---RPDNWR----EQAA------------PAQAAFAAVAKAIARFEPVTVCASAAQY-HAARAAL-------D-----DP-----------------------RIRVV---------EMSSDDAWVRDTGPTFVIDG-RG-GLRGVDWTFNAWGGK-----------------DGGLYADWQRDDEVAEKI---LEIERCE-RYRTEGFVLEGGSIHVDGEGTLITTEECLLNRNRNPHLSREQI--EQVLREHLAVDSIIWLPHGLYN-----DETDGHVDNFCCFVRP---------------GEVLLAWTD-----------DPADPNYER-CQ-----AAMAVLE----RARD------ARGRAITVYKMPIPGPLHAS--AAECAGVAALDGSQPRD-PSIRLAGSYVNFLIVNGGIIAPAFG-DPLDGEAQRILAEVFPEHGVVMVP-GREILLGGG-NIHCI-------------------------TQQQ-----------------------------------------------PAPLP-R---------------------------------------------------------------------------------------------------------------------------------------------------------------------------------------------------------------
>WP_120997411.1_agmatine_deiminase_[Pseudomonas_sp._T3]
--------------------------------------------------------------------------------------------------------------------------------------------------------------------------------------------------------------------------------------------------------------------------------------------------------------------------------------------------------------------------------MT---------------------------------------------------------------TLT-STP----RADGF-FMPAEWAPHSQT-WMVWPQ---RPDNWR----GNGA------------PAQAAFAAVAKAIARFEPVTVCATADQF-HAARAAL-------D-----DP-----------------------RIRVV---------EMSTDDAWVRDTGPTFVIDG-QG-GLRGVDWTFNAWGGL-----------------EGGLYADWRRDDEVAQKI---LEIERCE-RYRTDGFVLEGGSIHVDGEGTLITTEECLLNRNRNPHLSREAI--EDRLREHLAIDTVIWLPQGLFN-----DETDGHVDNFCCYVRP---------------GEVLLAWTD-----------DPADPNHAR-CQ-----AAMAVLE----QARD------ARGRALKVHKMPIPGPLHAT--AEECAGVAPLVGSQPRD-PSIRLAGSYVNFLIVNGGIIAPSFG-DPLDAEAERILGEVFPDHQVVMVP-GREILLGGG-NIHCI-------------------------TQQQ-----------------------------------------------PAA-------------------------------------------------------------------------------------------------------------------------------------------------------------------------------------------------------------------
>WP_028238585.1_agmatine_deiminase_[Pseudomonas_azotifigens]
--------------------------------------------------------------------------------------------------------------------------------------------------------------------------------------------------------------------------------------------------------------------------------------------------------------------------------------------------------------------------------MT---------------------------------------------------------------TLT-TTP----RTDGY-FMPAEWARHSQT-WMVWPQ---RPDNWR----DNGA------------PAQAAFAEVARAIAHFEPVTVCATAEQF-LAARAAL-------D-----HP-----------------------RIRVV---------EMSTDDAWVRDTGPTFVIDG-KG-GLRGVDWTFNAWGGL-----------------EGGLYADWRRDDQVALKI---LEIERCD-RYRTEGFVLEGGSIHVDGEGTLITTEECLLNRNRNPQLSREQI--ENVLREHLAVDTVIWLPHGLYN-----DETDGHVDNFCCFVRP---------------GEVLLAWTD-----------DAANPNYER-CQ-----AAMAVLR----SARD------ARGRPMKVHRMPIPGPLHAT--AAECAGVAPLVGSQPRD-PSIRLAGSYVNFLIVNGGIVAPAFD-DPLDAEAERILRECFPEHEVVMVP-GREILLGGG-NIHCI-------------------------TQQQ-----------------------------------------------PAP-------------------------------------------------------------------------------------------------------------------------------------------------------------------------------------------------------------------
>WP_125864131.1_agmatine_deiminase_[Pseudomonas_sp._s199]
--------------------------------------------------------------------------------------------------------------------------------------------------------------------------------------------------------------------------------------------------------------------------------------------------------------------------------------------------------------------------------MI---------------------------------------------------------------TLN-TTP----RPDGY-FMPAEWAPHSQT-WMVWPQ---RPDNWR----QQAA------------PAQAAFAAVAKAIARFEPVTVCVTAEQY-HAARAAL-------D-----DS-----------------------RIRVV---------EMSTDDAWVRDTGPTFVIDG-QG-GLRGVDWTFNAWGGL-----------------DGGLYADWQRDDEVACKI---LEIERCE-RYRTEGFVLEGGAIHVDGEGTLITTEECLLNRNRNPQLSREQI--ENVLAEHLAIDKVIWLPHGLYN-----DETDGHVDNFCCFVRP---------------GEVLLAWTD-----------DPVDPNFER-CQ-----AALRVLE----QARD------ARGRAFTVHRMPIPGPLHAS--TEECAGVVPLAGSQPRD-PSIRLAGSYVNFLIVNGGIVAPSFE-DPFDAEAEAILRRLFPEHEVVMVP-GREILLGGG-NIHCI-------------------------TQQQ-----------------------------------------------PRP-------------------------------------------------------------------------------------------------------------------------------------------------------------------------------------------------------------------
>EMD98071.1_agmatine_deiminase_[Pseudomonas_stutzeri_NF13]
--------------------------------------------------------------------------------------------------------------------------------------------------------------------------------------------------------------------------------------------------------------------------------------------------------------------------------------------------------------------------------MT---------------------------------------------------------------TLS-STP----RQDGY-FMPAEWAPHSQA-WMVWPQ---RPDNWR----DNGA------------PAQAAFTAVAKAIARFEPVTVCASAEQY-LAARAAL-------D-----DP-----------------------RIRVV---------ELSSDDAWVRDTGPTFVIDD-QG-GLRGVDWTFNAWGGE-----------------DGGLYADWQRDDEVARKI---LEIEYCD-RYRTEGFVLEGGSIHVDGEGTLITTEECLLNRNRNPHLSREQI--EAVLREHLAVDRIIWLPHGLFN-----DETDGHVDNFCCFVRP---------------GEVLLAWTD-----------DANDPNFAR-CQ-----AAMTVLQ----STRD------AKGRALTVHKMPIPGPLHAT--TEECAGVLALDGSQPRD-PSIRLAGSYVNFLIVNGGIIAPAFG-DPLDAEAERILAQLFPEHQVAMVS-GREILLGGG-NIHCI-------------------------TQQQ-----------------------------------------------PLPAQ-RRQGANQP-----------------------------------------------------------------------------------------KPSSVKPRGL---------------------------------------------------------------------------------------------YSQPIQPS
>WP_077682307.1_agmatine_deiminase_[Pseudomonas_stutzeri]
--------------------------------------------------------------------------------------------------------------------------------------------------------------------------------------------------------------------------------------------------------------------------------------------------------------------------------------------------------------------------------MT---------------------------------------------------------------ILS-STP----RQDGF-HMPAEWAPHSQT-WMVWPE---RPDNWR----DNAS------------PAQAAFTAVAKAIARFEPVTVCASAAQY-VTAREQL-------D-----DP-----------------------RIRVV---------EISSDDAWVRDTGPTFVIDG-KG-GLRGVDWSFNAWGGE-----------------DGGLYADWQRDDEVAQKI---LELERCQ-RYRTAGFVLEGGSIHVDGEGTLITTEECLLNRNRNPQLSREEI--EAVLAEHLAIDKVIWLPWGLYN-----DETDGHVDNFCCFVRP---------------GEVLLAWTD-----------DVNDPNFER-CQ-----QALRCLD----QARD------ARGRALKVHKMPIPGPLYAT--EEECAGVQPAEGSQTRA-ATIRLAGSYVNFLIVNGGIVAPSFD-DPHDSEAEAILRRLFPEREVVMVP-GREILLGGG-NIHCI-------------------------TQQQ-----------------------------------------------PQP-------------------------------------------------------------------------------------------------------------------------------------------------------------------------------------------------------------------
>WP_061339866.1_agmatine_deiminase_[Pseudomonas_balearica]
--------------------------------------------------------------------------------------------------------------------------------------------------------------------------------------------------------------------------------------------------------------------------------------------------------------------------------------------------------------------------------MT---------------------------------------------------------------TLS-STP----RQDGY-HMPAEWAPHSQT-WMVWPQ---RPDNWR----DNAG------------PAQAAFTAVAKAIARFEPVTVCASAEQY-LAARAAL-------D-----DP-----------------------RIRVV---------ELTTDDAWVRDTGPTFVIDG-QG-GLRGVDWTFNAWGGE-----------------DGGLYADWQRDDEVARKI---LEIEHCD-RYRTEGFVLEGGSIHVDGEGTLITTEECLLNRNRNPHLSREEI--ETVLTEHLGIEKVIWLPWGLYN-----DETDGHVDNFCCFVRP---------------GEVLLAWTD-----------DPDDPNYER-CH-----EALRRLD----AARD------ARGRALKVHRMPIPGPLHAT--AEECAGVVALDGSQLRD-PAIRLAGSYVNFLIVNGGIIAPAFG-DPRDGEAEAILRRVFPERAVVMVP-GREILLGGG-NIHCI-------------------------TQQQ-----------------------------------------------PRPA------------------------------------------------------------------------------------------------------------------------------------------------------------------------------------------------------------------
>WP_108108720.1_agmatine_deiminase_[Pseudomonas_sp._TC-11]
--------------------------------------------------------------------------------------------------------------------------------------------------------------------------------------------------------------------------------------------------------------------------------------------------------------------------------------------------------------------------------MI---------------------------------------------------------------TLT-TTP----RADGF-FMPAEWAAHSQT-WMVWPQ---RADNWR----DSAA------------QAQAAFSAVARAIARFEPVTICASAEQY-LIARAAL-------D-----DP-----------------------RIRVV---------EISTDDAWVRDTGPTFVIDG-KG-GLRGVDWTFNAWGGL-----------------DGGLYANWQQDDQVAQKI---LEIERCE-RYRTEGFVLEGGSIHVDGEGTLITTEECLLNRNRNPHLSREEI--EILLREHLAVDKIIWLPQGLYN-----DETDGHIDNFCCFVRP---------------GEVLLAWTD-----------DSSDPNFPR-CQ-----AALAALE----GQRD------ARGRALTVHRMPIPGPLHAS--AEECAGVMNVAGSQPRD-PSIRLAGSYVNFLIVNGGIIAPSFD-DPKDTEARAILQQLFPERQVVMVP-GREILLGGG-NIHCI-------------------------TQQQ-----------------------------------------------PAA-------------------------------------------------------------------------------------------------------------------------------------------------------------------------------------------------------------------
>WP_125837277.1_agmatine_deiminase_[Pseudomonas_saudiphocaensis]
--------------------------------------------------------------------------------------------------------------------------------------------------------------------------------------------------------------------------------------------------------------------------------------------------------------------------------------------------------------------------------MT---------------------------------------------------------------TLT-STP----RADGY-FMPAEWAPHSQT-WMVWPE---RPDNWR----EQGV------------PAQAAFAAVARAIARFEPVTVCASAGQY-LNACQQL-------D-----DP-----------------------HIRVV---------EISSDDAWVRDTGPTFVIDG-KG-GLRGVDWTFNAWGGL-----------------DGGLYADWQTDDLVARKI---LQIERRQ-RYRTEGFVLEGGAIHVDGEGTLITTEECLLNRNRNPHLSREQI--ETVMAEHLAIDKVIWLPHGLYN-----DETDGHVDNFCCFVRP---------------GEVLLAWTD-----------DPADPNFER-CN-----AALRVLE----RERD------ARGRPLTVHRMPIPGPIYAS--EAECAGVLAIDGSQPRD-PSIRLAGSYVNFLIVNGGIIAPSFD-DAHDSEAESILRRLFPEHEVVMVP-GREILLGGG-NIHCI-------------------------TQQQ-----------------------------------------------PLP-------------------------------------------------------------------------------------------------------------------------------------------------------------------------------------------------------------------
>WP_122163206.1_agmatine_deiminase_[Pseudomonas_zhaodongensis]
--------------------------------------------------------------------------------------------------------------------------------------------------------------------------------------------------------------------------------------------------------------------------------------------------------------------------------------------------------------------------------MT---------------------------------------------------------------TLT-TTP----RADDY-HMPAEWAPHSQT-WMVWPQ---RPDNWR----DQAT------------PAQAAFTQVAKSIARFEPVSVCVTAAHY-QTARAQL-------D-----DP-----------------------RIRVV---------EISSDDAWVRDTGPTFVING-KG-GLRGVDWTFNAWGGL-----------------EGGLYGEWQRDDEVAQKI---LEIERCG-RYRTEGFVLEGGSIHVDGEGTLITTEECLLNRNRNPHLSREEI--ERVLSDYLAIDKVIWLPHGLYN-----DETDGHVDNFCCFVRP---------------GEVLLAWTD-----------DPENPNYER-CQ-----AAMRVLE----QSTD------AWDRPLVVHKMPIPGPLHAT--DEECAGVVPLVGTQPRD-PSIRLAGSYVNFLIVNGGIIAPSFN-DPLDDEAQAILTRLFPQHQVVMVP-GREILLGGG-NIHCI-------------------------TQQQ-----------------------------------------------PAASS-RAPI------------------------------------------------------------------------------------------------------------------------------------------------------------------------------------------------------------
>WP_046163334.1_agmatine_deiminase_[Pseudomonas_sp._10B238]
--------------------------------------------------------------------------------------------------------------------------------------------------------------------------------------------------------------------------------------------------------------------------------------------------------------------------------------------------------------------------------MT---------------------------------------------------------------TLT-TTP----RADDF-HMPAEWAPHSQT-WMVWPQ---RPDNWR----SQAT------------PAQAAFKAVAKAIARFEPVTVCVTAEHF-LTARAQL-------D-----DP-----------------------RIRVV---------EMSTDDAWVRDTGPTFLING-KG-GLRGVDWTFNAWGGF-----------------DGGLYSEWQRDDEVAQKI---LEIERCD-RYRTEGFVLEGGSIHVDGEGTLITTEECLLNRNRNPHLSREDI--AAVLADYLAIDKVIWLPHGLFN-----DETDGHVDNFCCFVRP---------------GEVLLAWTD-----------DRNNPNYER-CQ-----AAMQVLE----AATD------AWDRQLIVHKMPIPGPLHAT--EEECAGVVPLVGSQPRD-PSIRLAGSYVNFLIVNGGIIAPSFD-DPLDAEAEAILTRLFPQHQVVMVP-GREILLGGG-NIHCI-------------------------TQQQ-----------------------------------------------PIATL-THKG------------------------------------------------------------------------------------------------------------------------------------------------------------------------------------------------------------
>WP_025243673.1_agmatine_deiminase_[Pseudomonas_stutzeri]
--------------------------------------------------------------------------------------------------------------------------------------------------------------------------------------------------------------------------------------------------------------------------------------------------------------------------------------------------------------------------------MT---------------------------------------------------------------TLT-TTP----RADDY-HMPAEWAPHSQT-WMVWPQ---RPDNWR----DQGT------------PAQAAFTAVAKAIARFEPVTVCVTAEQY-VTAREQL-------D-----DP-----------------------RIRLV---------EISSDDAWVRDTGPTFVING-KG-GLRGVDWTFNAWGGL-----------------EGGLYEDWQRDDEVARKI---LEIERCE-RYRVEGFVLEGGSIHVDGEGTLITTEECLLNRNRNPHLSREKI--EAVLADYLAIDKVIWLPHGLYN-----DETDGHVDNFCCFVRP---------------GEVLLAWTD-----------DRDNPNYER-CQ-----AAMRVLE----QARD------AWDRPLTVHKMPIPGPLHAT--EQECAGIVPLVGTQPRD-PSIRLAGSYVNFLIVNGGIIAPSFG-DPLDKEAKTILARLFPDHEVVMVP-GREILLGGG-NIHCI-------------------------TQQQ-----------------------------------------------PLPAQ-RRQGANQP-----------------------------------------------------------------------------------------RPSTVKPRGL----------------------------------------------------------------------------------------------SQPVQPS
>WP_039560113.1_agmatine_deiminase_[Pseudomonas_flexibilis]
-------------------------------------------------------------------------------------------------------------------------------------------------------------------------------------------------------------------------------------------------------------------------------------------------------------------------------------------------------------------------------------------------------------------------------------------------MAL-TTP----RADGF-RMPAEWEPHSQT-WMLWPE---RPDNWR----LGGK------------PAQAAFSAVAQAIARFEPVSIGISEAQY-ENASARL------GD-----QP-----------------------NIRLV---------EMSSDDAWMRDTGPTFVIDA-TG-EVRGVDWDFNAWGGF-----------------NGGLYWPWSRDSQVAGKV---LGIERCA-RYATPGFVLEGGAIHVDGEGTLLTTEECLLNPNRNPHLNRMQI--EAVLRDYLAVETIIWLPQGLLN-----DETDGHVDNFCCFVRP---------------GEVLLAWTD-----------DPADPNHAR-CR-----AALQVLE----RSRD------SRGRQLTVHRMPIPGPLYAT--EEECAGVDRAVGSQPRD-PSIRLAGSYVNFLIVNGGIIAPSFD-DPHDAEAEQLLRRLFPEHRVVMVP-GREILLGGG-NIHCI-------------------------TQQQ-----------------------------------------------PAPQR-AG--------------------------------------------------------------------------------------------------------------------------------------------------------------------------------------------------------------
>WP_105645992.1_agmatine_deiminase_[Pseudomonas_sp._MYb185]
--------------------------------------------------------------------------------------------------------------------------------------------------------------------------------------------------------------------------------------------------------------------------------------------------------------------------------------------------------------------------------MY---------------------------------------------------------------TLH-STP----RADGY-AMPAEWTQHSQT-WMLWPE---RPDNWR----LGAK------------PAQAAFAEVARAIAGFEPVTVGVSAAQY-ANASLQL-------D-----HP-----------------------AIRVV---------EISSDDAWVRDTGPTFVSNG-QG-GLRGVDWTFNAWGGF-----------------DGGLYWPWNRDDQVADKI---LGLERCP-RYRTDGFVLEGGAIHVDGEGTLITTEECLLNPNRNPHLQRHEV--ERMLMDYLGVECIIWLPEGLYN-----DETDGHVDNFCCFVRP---------------GEVLLAWTD-----------DPEDPNHAR-CQ-----AALTVLE----QATD------AQGRQLTVHRMPIPGPIHAS--AEECAGVDQVPGSQPRT-PLIRLAGSYVNFLIVNGGIIAPSFD-DPQDAQAQSVLESLFPERRVVMVP-GREILLGGG-NIHCI-------------------------TQQQ-----------------------------------------------PAG-------------------------------------------------------------------------------------------------------------------------------------------------------------------------------------------------------------------
>WP_044499004.1_agmatine_deiminase_[Pseudomonas_saudimassiliensis]
--------------------------------------------------------------------------------------------------------------------------------------------------------------------------------------------------------------------------------------------------------------------------------------------------------------------------------------------------------------------------------MY---------------------------------------------------------------TLH-STP----RADGY-AMPAEWAPHSQT-WMIWPE---RPDNWR----LAGE------------PAQAAFAEVAKAIASFEPVTVGVSAAQY-ARANQLL-------D-----HP-----------------------AIRVV---------ELSSDDAWVRDTGPTFVTNG-QG-GLRGVDWTFNAWGGL-----------------DGGLYSPWDRDDQVADKI---LGLERCP-RYRTEGFVLEGGAIHVDGEGTLITTEECLLNSNRNPHLQRHEI--EQMLREYLGVDSIIWLPEGLYN-----DETDGHVDNFCCFVRP---------------GEVLLAWTD-----------DDSDPNHAR-CQ-----AALRVLE----TTRD------AQGRELVVHRMPIPGPIHAT--EAECAGVEQVAGSQPRD-PAIRLAGSYVNFLIVNGGIIAPSFD-EPQDAEAQAILEQLFPERRVVMVP-GREILLGGG-NIHCI-------------------------TQQQ-----------------------------------------------PAV-------------------------------------------------------------------------------------------------------------------------------------------------------------------------------------------------------------------
>WP_090538843.1_agmatine_deiminase_[Pseudomonas_formosensis]
--------------------------------------------------------------------------------------------------------------------------------------------------------------------------------------------------------------------------------------------------------------------------------------------------------------------------------------------------------------------------------MY---------------------------------------------------------------TLH-STP----RADGF-YMPAEWAPHSQT-WMLWPE---RPDNWR----LAGK------------PAQAAFAEVARAIAGFEPVTVGVSAAQY-ANASAQL-------D-----HP-----------------------AIRVV---------EISSNDAWVRDTGPTFVING-QG-GLRGVDWMFNAWGGL-----------------DGGLYSPWDLDDQVADKV---LSMERCP-RYRTEGFVLEGGAIHVDGEGTLITTEECLLNPNRNPHLQRHEI--EQTLCDHLGVERIIWLPQGLYS-----DETDGHVDNFCCFVKP---------------GEVLLAWTD-----------DAEDPNHAR-CQ-----AALSVLE----QATD------ARGRSLTVHRIPLPGPIHAT--AEECAGVEPLPGTQPRS-PEIRLAGSYVNFLIVNGGVIAPAFD-DPQDDSARQILEQLFPDRRVVMVP-GREILLGGG-NIHCI-------------------------TQQQ-----------------------------------------------PAV-------------------------------------------------------------------------------------------------------------------------------------------------------------------------------------------------------------------
>WP_093472942.1_agmatine_deiminase_[Pseudomonas_yangmingensis]
--------------------------------------------------------------------------------------------------------------------------------------------------------------------------------------------------------------------------------------------------------------------------------------------------------------------------------------------------------------------------------MY---------------------------------------------------------------NLH-TSP----RADGY-WMPAEWAPHVQT-WMLWPE---RPDNWR----LGAK------------PAQAAFAEVARAIAGFEPVTVGVSAAQY-GNASSQL-------D-----HP-----------------------GIRVV---------ELSSDDAWVRDTGPTFVVNG-QG-GLRGVDWTFNAWGGF-----------------NGGLYWPWQRDDQVAGKI---LSLERCP-RYRTEGFVLEGGAFHVDGEGTLITTEECLLNANRNPQLLREEI--ELKLADYLGIDKVIWLPQGLYN-----DETDGHVDNFCCFVRP---------------GEVLLAWTD-----------DPDDPNHAR-CQ-----TALRVLQ----ASRD------ARGRELQVHRMPIPGPLYAS--AEECAGVDRVPGSQARD-PSVRLAASYVNFLVVNGGIIAPAFD-DPHDQAARELLEQLFPDRRVVMVP-GREILLGGG-NIHCI-------------------------TQQQ-----------------------------------------------PAP-------------------------------------------------------------------------------------------------------------------------------------------------------------------------------------------------------------------
>WP_095624654.1_agmatine_deiminase_[Pseudomonas_sp._WN033]
--------------------------------------------------------------------------------------------------------------------------------------------------------------------------------------------------------------------------------------------------------------------------------------------------------------------------------------------------------------------------------MY---------------------------------------------------------------NLH-STP----RADGF-YMPAEWAPHGQT-WMVWPE---RPDNWR----LGAK------------PAQAAFAEVARAIAGFEPVSVCVSAGQY-DNACAQL-------D-----HP-----------------------GIRVL---------EMSSDDAWVRDTGPTFVING-QG-GLRGVDWTFNAWGGF-----------------NGGLYWPWQRDDQVAGKI---LGLERCP-RYRTDGFVLEGGAIHVDGEGTLITTEECLLNPNRNPHLVREEI--ELKLSDYLGIDKVIWLPQGLYN-----DETDGHVDNFCCFVRP---------------GEVLLAWTD-----------DEADPNYPR-CQ-----AALKVLQ----ASRD------AKGRELLVHRMPIPGPLQAS--AEECAGVDRVAGTQPRD-PSIRLAGSYVNFLIVNGGIVAPSFN-DPADEPAREILAQLFPERRVVMVP-GREILLGGG-NIHCI-------------------------TQQQ-----------------------------------------------PQP-------------------------------------------------------------------------------------------------------------------------------------------------------------------------------------------------------------------
>WP_093396708.1_agmatine_deiminase_[Pseudomonas_xinjiangensis]
--------------------------------------------------------------------------------------------------------------------------------------------------------------------------------------------------------------------------------------------------------------------------------------------------------------------------------------------------------------------------------MY---------------------------------------------------------------TLH-STP----RADGY-RMPAEWEQHGQT-WMVWPE---RPDNWR----LGGK------------PAQAAFAEVAGAIASFEPVTICVSPAQY-SNASAQL-------D-----HP-----------------------AIRVV---------ELSSDDAWARDTGPTFVING-QG-GIRGVDWTFNAWGGF-----------------DGGLYWPWQRDDQVADKI---LSLERCP-RYRTEGFVLEGGAIHVDGEGTVITTEECLLNPNRNPHMVREEI--ELKLGDYLGIEKVIWLPNGLFN-----DETDGHVDNFCCFVRP---------------GEVLLAWTD-----------DEEDPNYLR-CQ-----AAIRVLQ----ASRD------AQGREFVVHKMPIPGPIHAS--PEECTGIDKVAGSQPRD-PSIRLAGSYVNFLIVNGGIVAPAFD-DPKDDEAREILQQLFPDRRVVMVP-GREILLGGG-NIHCI-------------------------TQQQ-----------------------------------------------PAA-------------------------------------------------------------------------------------------------------------------------------------------------------------------------------------------------------------------
>WP_096345939.1_agmatine_deiminase_[Pseudomonas_pelagia]
--------------------------------------------------------------------------------------------------------------------------------------------------------------------------------------------------------------------------------------------------------------------------------------------------------------------------------------------------------------------------------MY---------------------------------------------------------------TLH-STP----RADGY-SMPAEWAPHSQT-WMVWPE---RPDNWR----LGAK------------PAQAAFAEVARAIASFEPVTVCVSAAQY-ENANLQL-------S-----HP-----------------------GIRVV---------ELTTDDAWVRDTGPTFVTHP-HG-GLRGVDWTFNAWGGF-----------------NGGLYWPWQRDDQVADKI---LGLVRSP-RYRTEGFVLEGGAIHVDGEGTLITTEECLLNPNRNPHLLREEI--EIKLADHLGIDKVIWLPEGLYN-----DETDGHVDNFCCFVRP---------------GEVLLAWTD-----------DPEDPNFDR-CQ-----KALRILE----ASRD------AQGRELKVHRMPIPGPLYAT--AEECAGVDRIAGSQPRD-PSIRLAGSYVNFLIVNDGIIAPCFD-DPQDEPAKAVLEQLFPDRRVVMVP-GREILLGGG-NIHCI-------------------------TQQQ-----------------------------------------------PHA-------------------------------------------------------------------------------------------------------------------------------------------------------------------------------------------------------------------
>WP_092388664.1_agmatine_deiminase_[Pseudomonas_salegens]
--------------------------------------------------------------------------------------------------------------------------------------------------------------------------------------------------------------------------------------------------------------------------------------------------------------------------------------------------------------------------------MQ---------------------------------------------------------------TLT-STP----GADGF-AMPAEWAAHAQT-WMLWPE---RPDNWR----LGAK------------PAQAVFLRVAEAIADFEPVTIGVSAGQF-ANASMRC-------R-----HP-----------------------NIRLV---------EISSDDAWVRDTGPTFVRNA-AG-ELRGVDWQFNAWGGF-----------------NGGLYWPWQRDDQVAEKI---LRLERCA-RYRTEGFVLEGGAIHVDGEGTLITTEECLLNANRNPHLERGAI--EQQLADYLGVQKVIWLPEGLYN-----DETDGHVDNFCCFIRP---------------GEVLLAWTD-----------DPQDPNYPR-CQ-----AALTVLE----ATTD------AQGRQLTVHRIPIPGPLHAT--QDECAGVDAQPGSQPRD-PSIRLAGSYVNFLIVNGGIVAPCFD-DPQDAVAEAILRELFPERQVVMLP-GREILLGGG-NIHCI-------------------------TQQQ-----------------------------------------------PA--------------------------------------------------------------------------------------------------------------------------------------------------------------------------------------------------------------------
>WP_096004505.1_agmatine_deiminase_[Pseudomonas_abyssi]
--------------------------------------------------------------------------------------------------------------------------------------------------------------------------------------------------------------------------------------------------------------------------------------------------------------------------------------------------------------------------------MY---------------------------------------------------------------NLH-STP----QHDGY-FMPAEWAPHSQT-WMIWPE---RPDNWR----QQAE------------PAQAAFAAVAQAIAGFEPVTVGVSAAQY-ANACAQL-------D-----HP-----------------------AIRVV---------ELSSNDAWVRDTGPTFVING-QG-GLRGVDWTFNAWGGE-----------------LGGLYADWALDDQVASKI---LSMERCP-RYRTEGFVLEGGSIHVDGEGTLITTEECLLNPNRNPHLQRIEI--EQQLAAQLGISKVIWLPEGLYN-----DETDGHVDNFCCFVRP---------------GEVLLAWTD-----------DPQNPNYER-CQ-----AAAAVLA----DARD------AQGRALLVHHIPIPGPLHAT--AEECADVQVVEGSQSRD-PAIRLAGSYVNFLIVNGGVVAPSFA-DPHDEEALAILQGLFPERRVVAVP-GREILLGGG-NIHCI-------------------------TQQQ-----------------------------------------------PAV-------------------------------------------------------------------------------------------------------------------------------------------------------------------------------------------------------------------
>WP_088276217.1_agmatine_deiminase_[Pseudomonas_aestusnigri]
--------------------------------------------------------------------------------------------------------------------------------------------------------------------------------------------------------------------------------------------------------------------------------------------------------------------------------------------------------------------------------MF---------------------------------------------------------------NLH-TTP----RHDGY-FMPAEWAPHSQT-WMIWPE---RPDNWR----QQAV------------PAQTAFAAVAQAIAGFEPVTVGVSAAQY-ASACAQL-------D-----HP-----------------------GIRVV---------ELSSNDAWVRDTGPTFVING-QG-GLRGVDWAFNAWGGE-----------------LGGLYSDWALDDQVASKI---LSMERCP-RYRTEGFVLEGGSIHVDGEGTLITTEECLLNPNRNPHLQREEI--EFRLAEYLGISKVIWLPEGLFN-----DETDGHVDNFCCFVRP---------------GEVLLAWTD-----------DPEDPNYPR-CQ-----AAAAVLD----AERD------AQGRELVIHKIPIPGPLHAT--AEECADVLVVEGSQPRD-PTIRLAGSYVNFLIVNDGIVAPSFD-DPIDAEALEVLQRVFPERRVVMVP-GREILLGGG-NIHCI-------------------------TQQQ-----------------------------------------------PLVG------------------------------------------------------------------------------------------------------------------------------------------------------------------------------------------------------------------
>WP_092286322.1_agmatine_deiminase_[Pseudomonas_sabulinigri]
--------------------------------------------------------------------------------------------------------------------------------------------------------------------------------------------------------------------------------------------------------------------------------------------------------------------------------------------------------------------------------MY---------------------------------------------------------------TLH-STP----RQDGY-GMPAEWAPHSQT-WMVWPE---RPDNWR----DQAA------------PAQQAFADVAKAIAGFEPVTVCASAAQY-ANASVML-------D-----HP-----------------------GIRVV---------EMSSNDAWVRDTGPSFVVNG-QG-GLRGVDWTFNAWGGD-----------------SGGLYADWALDDQVADKI---LGMERCP-RYRTEGFVLEGGSFHVDGEGTLLTTEECLLNANRNPHLQREEI--ELMLADHLGISKVIWLPHGLYN-----DETDGHVDNFCCFVRP---------------GEVLLAWTD-----------DENSPNFAR-CQ-----AAAQVLQ----DARD------AQGRELVVHRIPIPGPLFAS--AEECAGVFAAEGSQPRD-PSIQLAGSYVNFLIVNDGVVAPAFD-DPQDAAALEILQRLFPERRVVTVP-GREILLGGG-NIHCI-------------------------TQQQ-----------------------------------------------PLAG------------------------------------------------------------------------------------------------------------------------------------------------------------------------------------------------------------------
>RMN69701.1_Agmatine_deiminase_[Pseudomonas_syringae_pv._papulans]
--------------------------------------------------------------------------------------------------------------------------------------------------------------------------------------------------------------------------------------------------------------------------------------------------------------------------------------------------------------------------------------------------------------------------------------------------------------------------------------------------------------------------------------------------------------------------------------------------------------------------------------MNWEFNAWGGF-----------------DGGLYAPWNLDSQLGSKV---LEIERCP-RYVTEGFVLEGGSIHVDGEGTLITTEECLLNRNRNPHLTREQI--ETILGDYLAVDKVIWLPDGLFN-----DETDGHVDNFXXXXXI---------------------------------------PKTPT-TH-----AATR-------------------------H---------------------------------------------------------------------------------------------------------------------------------------------------------------------------------------------------------------------------------------------------------------------------------------------------------------------------------------------------------------------------------------------------
>AAD47622.1_unknown_[Pseudomonas_synxantha_BG33R]
--------------------------------------------------------------------------------------------------------------------------------------------------------------------------------------------------------------------------------------------------------------------------------------------------------------------------------------------------------------------------------MT---------------------------------------------------------------TLH-STP----RADGF-HMPAEWAPQTQT-WMIWPE---RPDNWR----LGGK------------PAQAAHVAVAKAIARFEPVTVAVSAGQY-ENARARL-------D-----VP-----------------------NIRLV---------EMSSDDAWVRDTGPTFVIND-SG-EVRGVNWDFNAWGGF-----------------DGGLYAPWNRDSQVGGKI---LEIERAP-RYRTQGFVLEGGSIHVDGEGTLITTEECLLNRNRNPHLDRAAI--EAVLADHLAVDKIIWLPDGLFN-----DETDGHVDNFCCYVRP---------------GEVLLAWTD-----------DPQDPNYPR-CH-----AAMDVLQ----NSTD------AKGRAFIVHKMPIPGPLYAT--EEECAGVDPVDGSQERN-PSVRLAGRNVNFLIVNGGIIAPSFD-DPLDHTGQTNPAEPVPAARSSDGA-GPRTVTGGR-QYSLP-------------------------DPTA-----------------------------------------------ARTAQ-KLSVVVTV-----------------------------------------------------------------------------------------L--------------------------------------------------------------------------------------------------------------
>WP_022965991.1_agmatine_deiminase_[Pseudomonas_caeni]
------------------------------------------------------------------------------------------------------------------------------------------------------------------------------------------------------------------------------------------------------------------------------M------------------------------------------------------------------------------------------------SPS---------------------------------------------------------------TIL-STP----RADGF-RMPAEWETQQQV-WMVWPE---RPDNWR----LGGK------------PAQAAFCQVALAIAQYQQVSIGVSAGQY-DNAQARL-------S-----HI-----------------------NIRVL---------EISNDDAWMRDTGPTFVIND-QG-QTRGIDWTFNAWGGL-----------------HSGLYWPWLRDDQVARKV---LAIEHLP-RYRTEGFVLEGGAIHVDGEGTLLTTAECLLNSNRNPHLSQNEV--EHYLREYLNVSTIIWLPEGLYN-----DETDGHIDNFCCFVRP---------------GEVVLAWTD-----------DADDPNYQR-CR-----AALEVLT----QAKD------AQGRSLTVHKMPLPSPIYAT--EQECAGVDIVAGSQPRT-PDIRLAGSYINFLIINCAIIAPSFD-DPMDAVAKKILREIFPDRDIVMVP-GREILLGGG-NIHCI-------------------------TQQQ-----------------------------------------------PK--------------------------------------------------------------------------------------------------------------------------------------------------------------------------------------------------------------------
>WP_073645906.1_agmatine_deiminase_[Pseudomonas_aeruginosa]
--------------------------------------------------------------------------------------------------------------------------------------------------------------------------------------------------------------------------------------------------------------------------------------------------------------------------------------------------------------------------------M---------------------------------------------------------------------------------SVPQRAVQLTEP-SEFLKE---HPEVQF----VDLL------------IADMNGVVRGKRIERNSLNKVFEKGINL-PAS---------------------------------------------LF---------ALDITGSTVESTGLGLDIGD-KG-DVRGVDWGFNAWGGF-----------------EGGLYFPWQRDDQVARKI---LEIERRA-RYRTDDFVLEGGSIHVDGEGTLITTEECLLNHNRNPHLSQAEI--ERTLRDYLAVESIIWLPNGLYN-----DETDGHVDNFCCYVRP---------------GEVLLAWTD-----------DQDDPNYLR-CQ-----AALRVLE----ESRD------AKGRKLVVHKMPIPGPLYAT--QEECDGVDIVEGSQPRD-PSIRLAGSYVNFLIVNGGIIAPSFD-DPKDAEARAILQRVFPEHEVVMVP-GREVLLGGG-NIHCI-------------------------TQQQ-----------------------------------------------PAPRK-A---------------------------------------------------------------------------------------------------------------------------------------------------------------------------------------------------------------
>WP_124320522.1_agmatine_deiminase_[Pseudomonas_chlororaphis]
--------------------------------------------------------------------------------------------------------------------------------------------------------------------------------------------------------------------------------------------------------------------------------------------------------------------------------------------------------------------------------MAR--------------------------------------------------------------LLD-TTP----RHDGF-RLPGEFETKAGC-WLGWPE---RTDVWR----NGAK------------PAQKVWVRIVTAIAQSEPVTVCASAAQF-ANARRLL-------------PP-----------------------QVRVV---------EMTCNDTWFRDSGPCFVVNDRSG-EVRGVDFEFNAYGGL-----------------DGGLYYPWDKDDQIAAKI---LEIENLD-RYRAP-LIAELGGIQSDGQGSLLTTEQCLLNRNRNQHLGKAEV--TRRLTDYLGAEQVIWLPRGCKF-----DETDGHVDDLACFVRP---------------GEVVLQWTD-----------NRDDPQWEI-YQ-----EAYDILR----STRD------SRGRELVVHKLPQPDVLEWT--AAEAEGLDQLDSTHARQ-AGTRICASYINYYAGNSAIVVPLFG-DRNDKTALATLAELFPRHRIVGIDNSREILLGGG-NVACI-------------------------TMPQ-----------------------------------------------YAAPR-RTGEEG----------------------------------------------------------------------------------------------------------------------------------------------------------------------------------------------------------
>WP_134421634.1_agmatine_deiminase_[Pseudomonas_sp._F01002]
--------------------------------------------------------------------------------------------------------------------------------------------------------------------------------------------------------------------------------------------------------------------------------------------------------------------------------------------------------------------------------MAR--------------------------------------------------------------LLD-STP----KLDGF-RLPGEFETKSGC-WLGWPE---RTDVWR----NGAK------------PAQKVWVQIVTAISRSEPVTVCASAAQF-ATARRQL-------------PP-----------------------QVRVV---------EMTCNDTWYRDSGPCFVVNDDSG-EVRGVDFEFNAYGGL-----------------DGGLYYPWDKDDQIASKI---LEIERFD-RYRAP-LIAELGGIQSDGQGSILTTEQCLLNRNRNQHLGKDEV--TRRLTDYLGAEQIIWLPRGCKF-----DETDGHVDDLACFVRP---------------GEVVLQWTD-----------NRDDPQWEI-YQ-----EAYDILR----STRD------SRGRELKVHKLPQPDVLEWT--AEEAEGLDQQDSTHTRQ-AGTKICASYINYYAGNSSIVVPLFG-DRHDQAAQATLAELFPQHKIVGIENSREILLGGG-NVACI-------------------------TMPQ-----------------------------------------------YAGSA-CNKKGV----------------------------------------------------------------------------------------------------------------------------------------------------------------------------------------------------------
>WP_119954469.1_agmatine_deiminase_[Pseudomonas_sp._K1S02-6]
--------------------------------------------------------------------------------------------------------------------------------------------------------------------------------------------------------------------------------------------------------------------------------------------------------------------------------------------------------------------------------MAR--------------------------------------------------------------SLT-STP----KADGF-RLPGEFERKAGC-WLGWPE---RPDVWR----NGGK------------PAQQVWVQIASAIAESEPVTICASSSQY-ANARRLL-------------PA-----------------------HIRVV---------EMTCNDTWFRDSGPCFVVNDATG-EVRGVDFEFNAYGGL-----------------DGGLYYPWDKDDQIAQKI---LEIERFD-RYRAP-LIAELGGIQSDGQGSILTTEQCLLNRNRNAELGKAEV--TRRLTDYLGAEQVIWLPRGCKF-----DETDGHVDDLACFVRP---------------GEVVLQWTD-----------ERDDPQWEI-YQ-----EAYDILR----STRD------ARGRELIVHKLPQPRALEWT--AQEAAGLDQNDGTHLRQ-AGTKICASYINYYAGNSVIVLPLFG-DANDRVAQATLAELFPQHRIIGIDNSREILLGGG-NVACI-------------------------TMPQ-----------------------------------------------YAAAT-HASATHD---------------------------------------------------------------------------------------------------------------------------------------------------------------------------------------------------------
>WP_008369403.1_agmatine_deiminase_[Pseudomonas_sp._M47T1]
--------------------------------------------------------------------------------------------------------------------------------------------------------------------------------------------------------------------------------------------------------------------------------------------------------------------------------------------------------------------------------MTR--------------------------------------------------------------SLL-TTP----KADGF-RLPGEFEPKARC-WLGWPE---RPDVWR----NGGK------------PAQQVWVQIVSAIAHSEPVTVCASAAQY-ANARQLL-------------PE-----------------------HVRVV---------EMTCNDTWFRDSGPCFVVNDDSG-EVRGVDFQFNAYGGL-----------------DGGLYYPWDKDDQIAQKI---LEIEHFD-RYRAP-LIAELGGLQSDGQGSILTTEQCLLNRNRNAHLGKDEV--TRRLTDYLGAEQVIWLPRGCKF-----DETDGHVDDLACFVRP---------------GEVVLQWTD-----------NRDDPQWEI-YQ-----EAYDILR----STRD------SRGRELIVHKLAQPDVLEWT--AEEAAGLDHIDGTHVRQ-AGTKICASYINYYAGNSVIVVPLFG-GRFDQAAQATLAELFPGHRIIGIENSREILLGGG-NVACI-------------------------TMPQ-----------------------------------------------YAGGA-RA--------------------------------------------------------------------------------------------------------------------------------------------------------------------------------------------------------------
>SQC61984.1_peptidyl-arginine_deiminase_[Pseudomonas_aeruginosa]
--------------------------------------------------------------------------------------------------------------------------------------------------------------------------------------------------------------------------------------------------------------------------------------------------------------------------------------------------------------------------------MAR--------------------------------------------------------------TLT-STP----KADGF-RLPGEFAAKAGC-WLGWPE---RPDVWR----NGGK------------PAQRVWVEIVSAIASSEPVTVCASAAQY-GSARRLL-------------PE-----------------------QVRVV---------EMSCNDSWFRDSGPCFVVNPHSG-EVRGVDFEFNAYGGL-----------------DGGLYYPWDKDDQIARKI---LELENLE-RYRAP-LIADLGGIQSDGQGSLLTTEQCLLNRNRNAHLGKTEV--TRRLEDYLGAEQVIWLPRGCKF-----DKTDGHVDDLACFVRP---------------GEVVLQWTD-----------NRDDPQWEI-Y---------------------------------------------------------------------------------------------------------------------------------------------------------------------------------------------------------------------------------------------------------------------------------------------------------------------------------------------------------------------------------------------------------------------------------------
>WP_119894330.1_agmatine_deiminase_[Pseudomonas_sp._K2W31S-8]
--------------------------------------------------------------------------------------------------------------------------------------------------------------------------------------------------------------------------------------------------------------------------------------------------------------------------------------------------------------------------------MAR--------------------------------------------------------------SLT-SLP----KADGF-RLPGEFEPKAGC-WLGWPE---RTDVWR----NGAK------------PAQKVWVEIVSAIASSEPATVCASASQY-ANARRQL-------------PA-----------------------HVRVV---------EMSCNDTWFRDSGPAFLVNDESG-EVRGVDFEFNAYGGL-----------------DGGLYYPWDKDDQIAQKI---LEIEGFD-RYRAS-FIAEMGGIQTDGQRTLLTTEQCLLNRNRNAHLGKAEM--TRRLGDYLGAEQVIWLPRGCKF-----DETDGHIDDLACFVRP---------------GVVVQQWTD-----------DRSDPQWEI-YQ-----EAYDILR----STRD------VQGRELQVHKLPQPRVLEWT--AAEAEGLDQNDGTHLRQ-AGTQICASYINYYAGNSAIVVPLFD-DPNDRVAQATLAELFPQQRIIGIENSREILLGGG-NVACI-------------------------TMPQ-----------------------------------------------YAAPK-RA--------------------------------------------------------------------------------------------------------------------------------------------------------------------------------------------------------------
>WP_068829416.1_agmatine_deiminase_[Pseudomonas_sp._BMS12]
--------------------------------------------------------------------------------------------------------------------------------------------------------------------------------------------------------------------------------------------------------------------------------------------------------------------------------------------------------------------------------MAR--------------------------------------------------------------TLT-SLP----KADGF-RLPGEFEPKSRC-WLGWPE---RPDVWR----NGGK------------PAQKVWVEIVSAIASSEPVTVCASAAQY-ANARRQL-------------PA-----------------------HVRVV---------EMTCNDTWFRDSGPAFLLNDATG-EVRGVDFEFNAYGGL-----------------DGGLYYPWDKDDQIAQKI---LEIEGLD-RYRTP-FIAEMGGIQSDGQGSILTTEQCLLNRNRNAHLGKDEM--TRRLQNYLGCEQVIWLPRGCKF-----DETDGHIDDLACFVRP---------------GVVVMQWTD-----------DRSDPQWEI-YQ-----EAYDILR----STRD------AQGRELEIHKLPQPRVLEWT--AAEAEGLDQDDATHTRQ-AGTQICASYINYYAGNSAIVVPLFG-DPNDRIAQATLAELFPRHRILGIDNSREILLGGG-NVACI-------------------------TSPQ-----------------------------------------------YAAPK-RQEA------------------------------------------------------------------------------------------------------------------------------------------------------------------------------------------------------------
>WP_069564343.1_agmatine_deiminase_[Pseudomonas_sp._1D4]
--------------------------------------------------------------------------------------------------------------------------------------------------------------------------------------------------------------------------------------------------------------------------------------------------------------------------------------------------------------------------------MAR--------------------------------------------------------------TLT-SLP----KADGF-RLPGEFETKARC-WLGWPE---RPDVWR----NGAK------------PAQKVWVDIVTAIASSEPVTVCASAAQY-ANARRLL-------------PQ-----------------------HVRVV---------EMTCNDTWFRDSGPAFLVNDASG-EVRGVDFEFNAYGGL-----------------DGGLYYPWDKDDQIAQKI---LEIEGYD-RYRAP-FIAEMGGIQSDGQGTLLTTEQCLLNRNRNAHLGKTEM--TGRLCDYLGADQVIWLPRGCKF-----DETDGHIDDLACFVRP---------------GVVVMQWTD-----------DRSDPQWEI-YQ-----EAYDILR----STRD------ARGRTLEVHKLPQPRVLEWT--AEEAEGLDQVDGTHLRQ-AGTRICASYINYYAGNSAIVLPLFD-DPCDEIAQATLADLFPQHRILGIGASREILLGGG-NVACI-------------------------TMPQ-----------------------------------------------YAARQ-R---------------------------------------------------------------------------------------------------------------------------------------------------------------------------------------------------------------
>WP_081518330.1_agmatine_deiminase_[Pseudomonas_sp._T]
--------------------------------------------------------------------------------------------------------------------------------------------------------------------------------------------------------------------------------------------------------------------------------------------------------------------------------------------------------------------------------MSR--------------------------------------------------------------THS-TLP----KADGF-RLPGEFEPKARC-WLGWPE---RTDVWR----NGGK------------PAQKIWVEVVSAIASSEPVTVCASAAQY-ANARRML-------------PE-----------------------NVRVV---------EMTCNDTWFRDSGPAFLVNDATG-EMRGVDFRFNAYGGL-----------------DGGLYYPWDKDDQIAQKI---LEIEGFD-RYRAS-IIAEMGSIRSDGQGTLLTTEQCLLNRNRNAHLGKEEV--TRRLCDYLGAEHVIWLPRGCKF-----DETDGHVDDLACFVRP---------------GVVVMQWTD-----------DRSDPQWEI-YQ-----EAYDVLR----SARD------ARGNALEVHKLPQPQVLEWT--AAEAEGLDQVDGSFDRQ-EGTKICASYINFYTGNSAIVMPFFN-DPNDRIAQGVLAELFPDKRVIGIDNSREILLGGG-NIGCI-------------------------TMPQ-----------------------------------------------YAAPA-RHI-------------------------------------------------------------------------------------------------------------------------------------------------------------------------------------------------------------
>WP_106736396.1_agmatine_deiminase_[Pseudomonas_mendocina]
--------------------------------------------------------------------------------------------------------------------------------------------------------------------------------------------------------------------------------------------------------------------------------------------------------------------------------------------------------------------------------MAR--------------------------------------------------------------TLT-SSP----KADGF-RLPGEFEPKRRC-WLGWPE---RPDVWR----NGGK------------PAQQVWVDVVSAIASSEPVTVCASAAQY-ANARSRL-------------PA-----------------------EVRVV---------EMSCNDTWFRDSGPAFLVNDATG-EVRGVDFQFNAYGGF-----------------DGGLYFPWDKDDQIAQKI---LELEECD-RYRAS-LIAEMGSIRSDGQGTLLSTEQCVLNRNRNGHLGKAEV--TRRLTDYLGAEQIIWLPRGCKF-----DETDGHIDDLACFVRP---------------GVVVMQWTD-----------DRSDPQWEI-YQ-----EAYDVLR----SVRD------ARGRTLEVHKLPQPRVLEWS--AEEAEGLDAVDGSMARQ-DGTLICASYINFYTGNSAIVMPLFD-DPNDRAAQSVLAELFPQHRIIGIERSRELLLGGG-NVGCI-------------------------TLPQ-----------------------------------------------YAAPA-VQR-------------------------------------------------------------------------------------------------------------------------------------------------------------------------------------------------------------
>AWZ90253.1_agmatine_deiminase_[Pseudomonas_aeruginosa]
--------------------------------------------------------------------------------------------------------------------------------------------------------------------------------------------------------------------------------------------------------------------------------------------------------------------------------------------------------------------------------MA-------------------------------------------------------------------SAC----PANSQ-RRP----------AAGSAG---RNARTS----GATA------------PAQRVWVEIVSAIASSEPVTVCASAAQY-GNARRLL-------------PE-----------------------QVRVV---------EMSCNDSWFRDSGPCFVVNPHSG-EVRGVDFEFNAYGGL-----------------DGGLYYPWDKDDQIARKI---LELENLE-RYRAP-LIADLGGIQSDGQGSLLTTEQCLLNRNRNAHLGKTEV--TRRLEDYLGAEQVIWLPRGCKF-----DKTDGHVDDLACFVRP---------------GEVVLQ----------------------------------------------------------------------------------------------------------------------------------------------------------------------------------------------------------------------------------------------------------------------------------------------------------------------------------------------------------------------------------------------------------------------------------------------------------------
>SQC61983.1_peptidyl-arginine_deiminase_[Pseudomonas_aeruginosa]
-----------------------------------------------------------------------------------------------------------------------------------------------------------------------------------------------------------------------------------------------------------------------------------------------------------------------------------------------------------------------------------------------------------------------------------------------------------------------------------------------------------------------------------------------------------------------------------------------------------------------------------------------------------------------------------------------------------------------------------------------------------------------------------------------------------------------------------------------------------------------MHKLPQPEALEWT--AEEAAGLDQVEGTHPRQ-AGTRICASYINYYVGNSAIVLPLFG-DRNDRVAQATLAELFPTHRIIGIGNSREILLGGG-NVACI-------------------------TMPQ-----------------------------------------------YAGGA-RP--------------------------------------------------------------------------------------------------------------------------------------------------------------------------------------------------------------
>VFS77365.1_agmatine_deiminase_[Pseudomonas_aeruginosa]
---------------------------------------------------------------------------------------------------------------------------------------------------------------------------------------------------------------------------------------------------------------------------------------------------------------------------------------------------------------------------------------------------------------------------------------------------M-GTP----RADLD-GLAGA------------------PDNWR----NGGK------------PAQAAFAAVAKAIARFEPVTVCASAGQY-ENARARL-------D-----DG-----------------------NIRVV---------EISSDDAWVRDTGPTFVIDD-KG-DVRGVDWGFNAWGGF-----------------EGGLYFPWQRDDQVARKI---LEIERRA-RYRTDDFVLEGGSIHVDGEGHADHHRGMPAQPQPQPA------------------------PE------------------------P---------------G-------G-----------DRADPARLS-CGGQHHLAAERPLQ----RRDR------RPRRQLLL--------LRAS--RRGAAGLDRRPG--------------------------------------------------------------------------------------------------------------------------------------------------------------------------------------------------------------------------------------------------------------------------------------------------------------------------------------------------------------------------
>VFS77372.1_agmatine_deiminase_[Pseudomonas_aeruginosa]
--------------------------------------------------------------------------------------------------------------------------------------------------------------------------------------------------------------------------------------------------------------------------------------------------------------------------------------------------------------------------------------------------------------------------------------------------------------------------------------------------------------------------------------------------------------------------------------------------------------------------------------------------------------------------------------------------------------------------------------------------------------------------------------------------------------------------------------------------------------------------------------------MDIVEGSQPRD-PSTRLAGSYVNFLIVNGGIVAPSFD-DPKDAEARAILQRVFPEHEVVMVP-GREILLGGG-Q-HPLHHPAATGAAQGLSSVQSTDSAGWLRNEKS-----------------------------------------------PRPLG-RRRLFHA------------------------------------------------------------------------------------------WPAPYSSGRV-----------------------------------------------------------------------------------------------------
>WP_135003216.1_hypothetical_protein_[Pseudomonas_putida]
--------------------------------------------------------------------------------------------------------------------------------------------------------------------------------------------------------------------------------------------------------------------------------------------------------------------------------------------------------------------------------------------------------------------------------------------------------------------------MAST-----------------------------------------------------------------KNARRQL-------D-----QP-----------------------NIRVV---------EISNDDAWVRDTGPTFVINA----RVRCVAWTGASMPGAASMAACT---------HRGTATRSWQ------PRS---WKMERCQ-RYHTEGFVLEGGSIHVDGEGTVITTEECLLKPQNRKSASEPRA--D---RKRCCATIWRWTPWSGCRMACTNDETDGHVDKLLLLRAP---------------GRSVTGLDR-------------------------------------------------------------------------------------------------------------------------------------------------------------------------------------------------------------------------------------------------------------------------------------------------------------------------------------------------------------------------------------------------------------------------------------------------------------
