# Supplementary material for: Phylogenetic analyses suggest centipede venom arsenals were repeatedly stocked by horizontal gene transfer
Source: Nat Commun. 2021 Feb 5;12:818. doi: 10.1038/s41467-021-21093-8 (PMC7864903; doi:10.1038/s41467-021-21093-8)
Supplement: Supplementary file 7 — Supplementary Data 3 [file 41467_2021_21093_MOESM7_ESM.xlsx]

## Sheet: GC descriptives
	All non-HGT	BPFTx	Unchar16	Unchar05	DUF3472	PCDP	GEOTX02	CentiPAD Lithobius	CentiPAD Thereuopoda
Number of values	4471	159	33	7	35	62	40	7	3
Minimum	0.248	0.311	0.353	0.314	0.333	0.285	0.32	0.365	0.581
25% Percentile	0.384	0.378	0.432	0.369	0.385	0.3928	0.391	0.369	0.581
Median	0.424	0.4	0.463	0.414	0.394	0.4225	0.4205	0.38	0.59
75% Percentile	0.459	0.442	0.4925	0.42	0.426	0.4513	0.44	0.406	0.592
Maximum	0.634	0.548	0.507	0.429	0.526	0.524	0.464	0.41	0.592
Range	0.386	0.237	0.154	0.115	0.193	0.239	0.144	0.045	0.011
1% Percentile	0.314	0.3116	0.353	0.314	0.333	0.285	0.32	0.365	0.581
99% Percentile	0.5573	0.548	0.507	0.429	0.526	0.524	0.464	0.41	0.592
Mean	0.4245	0.4107	0.4593	0.3931	0.4046	0.4204	0.4137	0.385	0.5877
Std. Deviation	0.05374	0.04812	0.03775	0.04095	0.03697	0.04745	0.03086	0.01732	0.005859
Std. Error of Mean	0.0008038	0.003816	0.006572	0.01548	0.00625	0.006026	0.00488	0.006547	0.003383
Box and whiskers plot of 5-95% percentiles

## Sheet: GC values
All non-HGT	BPFTx	Unchar16	Unchar05	DUF3472	PCDP	GEOTX02	CentiPAD Lithobius	CentiPAD Thereuopoda
0.445	0.484	0.463	0.314	0.526	0.391	0.421	0.41	0.592
0.446	0.448	0.472	0.369	0.392	0.431	0.441	0.38	0.59
0.415	0.452	0.452	0.429	0.417	0.376	0.32	0.365	0.581
0.442	0.467	0.426	0.414	0.408	0.367	0.42	0.369
0.433	0.495	0.452	0.42	0.368	0.488	0.44	0.406
0.481	0.462	0.39	0.386	0.426	0.451	0.384	0.378
0.427	0.464	0.405	0.42	0.366	0.473	0.391	0.387
0.441	0.496	0.442		0.358	0.423	0.421
0.404	0.456	0.353		0.333	0.333	0.421
0.442	0.46	0.433		0.425	0.438	0.43
0.465	0.492	0.431		0.466	0.413	0.398
0.427	0.427	0.42		0.398	0.421	0.388
0.445	0.477	0.419		0.382	0.464	0.42
0.407	0.457	0.419		0.394	0.489	0.406
0.432	0.491	0.444		0.394	0.481	0.426
0.446	0.488	0.451		0.394	0.406	0.39
0.42	0.493	0.449		0.394	0.508	0.336
0.432	0.491	0.507		0.394	0.435	0.464
0.441	0.489	0.493		0.446	0.448	0.409
0.462	0.494	0.505		0.446	0.418	0.39
0.439	0.39	0.503		0.446	0.285	0.449
0.422	0.368	0.493		0.446	0.43	0.453
0.426	0.434	0.491		0.446	0.466	0.44
0.434	0.441	0.445		0.446	0.478	0.391
0.423	0.454	0.489		0.368	0.323	0.451
0.454	0.389	0.478		0.39	0.422	0.451
0.506	0.36	0.478		0.385	0.429	0.451
0.506	0.376	0.478		0.385	0.373	0.384
0.469	0.369	0.492		0.385	0.446	0.39
0.475	0.407	0.487		0.385	0.4	0.421
0.474	0.407	0.498		0.385	0.444	0.391
0.469	0.432	0.499		0.375	0.351	0.391
0.425	0.423	0.499		0.375	0.392	0.421
0.417	0.381			0.408	0.419	0.421
0.508	0.398			0.408	0.419	0.441
0.514	0.398				0.341	0.382
0.484	0.375				0.359	0.406
0.428	0.366				0.431	0.451
0.423	0.392				0.375	0.426
0.421	0.389				0.414	0.42
0.415	0.441				0.412
0.407	0.456				0.431
0.437	0.388				0.448
0.379	0.356				0.476
0.479	0.4				0.394
0.436	0.424				0.427
0.453	0.406				0.43
0.432	0.4				0.524
0.424	0.393				0.357
0.409	0.365				0.452
0.447	0.429				0.455
0.499	0.459				0.481
0.484	0.365				0.377
0.496	0.487				0.402
0.494	0.443				0.357
0.484	0.389				0.393
0.474	0.353				0.403
0.455	0.412				0.418
0.442	0.348				0.397
0.451	0.311				0.456
0.442	0.465				0.423
0.418	0.407				0.5
0.44	0.401
0.485	0.38
0.494	0.363
0.464	0.352
0.457	0.378
0.47	0.392
0.446	0.368
0.426	0.403
0.428	0.402
0.423	0.402
0.421	0.389
0.426	0.46
0.452	0.37
0.432	0.382
0.429	0.424
0.469	0.422
0.47	0.346
0.355	0.372
0.404	0.382
0.425	0.341
0.512	0.371
0.514	0.386
0.454	0.385
0.425	0.371
0.448	0.312
0.45	0.373
0.458	0.376
0.432	0.374
0.546	0.35
0.424	0.385
0.41	0.344
0.471	0.38
0.547	0.38
0.542	0.33
0.435	0.412
0.451	0.362
0.425	0.41
0.372	0.403
0.374	0.415
0.462	0.452
0.491	0.443
0.558	0.44
0.421	0.415
0.458	0.385
0.433	0.459
0.474	0.412
0.442	0.415
0.452	0.396
0.411	0.382
0.508	0.37
0.508	0.35
0.509	0.395
0.471	0.375
0.448	0.4
0.511	0.404
0.474	0.394
0.392	0.383
0.454	0.395
0.392	0.422
0.407	0.384
0.476	0.418
0.409	0.365
0.43	0.396
0.449	0.399
0.511	0.394
0.453	0.397
0.485	0.369
0.527	0.374
0.53	0.422
0.451	0.404
0.512	0.4
0.457	0.409
0.466	0.419
0.475	0.48
0.44	0.345
0.442	0.457
0.464	0.417
0.418	0.383
0.414	0.37
0.44	0.343
0.448	0.495
0.419	0.39
0.4	0.343
0.401	0.474
0.415	0.471
0.421	0.396
0.449	0.532
0.455	0.544
0.455	0.548
0.455	0.543
0.455	0.432
0.395	0.548
0.383	0.379
0.434	0.442
0.436	0.38
0.436	0.389
0.425	0.386
0.431
0.468
0.468
0.462
0.469
0.453
0.458
0.433
0.398
0.378
0.385
0.394
0.395
0.422
0.437
0.444
0.431
0.419
0.427
0.438
0.43
0.427
0.419
0.439
0.437
0.454
0.44
0.434
0.455
0.444
0.456
0.447
0.446
0.467
0.446
0.454
0.409
0.438
0.433
0.41
0.4
0.475
0.417
0.41
0.453
0.46
0.459
0.446
0.343
0.403
0.434
0.43
0.41
0.406
0.419
0.436
0.437
0.439
0.438
0.438
0.467
0.475
0.521
0.527
0.519
0.516
0.516
0.518
0.52
0.523
0.497
0.516
0.484
0.508
0.507
0.502
0.459
0.417
0.41
0.478
0.473
0.473
0.41
0.42
0.419
0.441
0.434
0.413
0.439
0.434
0.442
0.42
0.452
0.463
0.465
0.472
0.433
0.442
0.423
0.436
0.436
0.465
0.427
0.478
0.403
0.392
0.41
0.414
0.413
0.41
0.418
0.406
0.401
0.578
0.358
0.372
0.425
0.436
0.44
0.405
0.414
0.405
0.472
0.431
0.427
0.431
0.425
0.421
0.456
0.392
0.438
0.328
0.322
0.347
0.363
0.378
0.378
0.337
0.341
0.395
0.393
0.361
0.446
0.45
0.414
0.419
0.431
0.445
0.444
0.433
0.449
0.448
0.45
0.466
0.446
0.451
0.495
0.423
0.431
0.439
0.524
0.519
0.443
0.459
0.496
0.444
0.436
0.494
0.472
0.513
0.451
0.453
0.5
0.433
0.42
0.46
0.457
0.452
0.444
0.399
0.403
0.448
0.491
0.452
0.433
0.438
0.466
0.562
0.467
0.45
0.51
0.476
0.457
0.425
0.455
0.458
0.443
0.433
0.477
0.553
0.449
0.425
0.443
0.442
0.464
0.439
0.418
0.452
0.457
0.451
0.464
0.53
0.514
0.47
0.522
0.491
0.435
0.449
0.421
0.498
0.418
0.522
0.453
0.448
0.463
0.472
0.447
0.455
0.533
0.439
0.456
0.458
0.47
0.452
0.459
0.443
0.448
0.448
0.452
0.52
0.535
0.518
0.511
0.434
0.469
0.464
0.562
0.446
0.418
0.491
0.553
0.436
0.461
0.524
0.46
0.448
0.456
0.478
0.415
0.484
0.45
0.481
0.468
0.419
0.467
0.482
0.487
0.45
0.472
0.49
0.483
0.471
0.445
0.429
0.478
0.434
0.464
0.445
0.483
0.414
0.444
0.441
0.444
0.477
0.472
0.459
0.457
0.469
0.495
0.457
0.478
0.485
0.472
0.472
0.498
0.333
0.333
0.444
0.443
0.441
0.473
0.468
0.469
0.477
0.488
0.417
0.427
0.403
0.514
0.483
0.454
0.483
0.46
0.516
0.425
0.487
0.541
0.498
0.496
0.483
0.439
0.436
0.504
0.497
0.492
0.481
0.494
0.424
0.457
0.454
0.454
0.457
0.5
0.512
0.519
0.484
0.409
0.406
0.419
0.431
0.439
0.434
0.431
0.43
0.431
0.428
0.416
0.408
0.407
0.407
0.486
0.488
0.406
0.412
0.424
0.48
0.476
0.435
0.429
0.454
0.48
0.463
0.463
0.489
0.493
0.496
0.495
0.433
0.45
0.459
0.438
0.46
0.465
0.441
0.448
0.428
0.458
0.468
0.435
0.464
0.464
0.459
0.482
0.418
0.449
0.489
0.408
0.406
0.455
0.444
0.433
0.435
0.54
0.547
0.472
0.474
0.481
0.47
0.465
0.474
0.473
0.463
0.455
0.459
0.455
0.46
0.537
0.448
0.477
0.471
0.492
0.427
0.424
0.551
0.477
0.567
0.461
0.494
0.437
0.422
0.421
0.425
0.452
0.44
0.446
0.422
0.423
0.445
0.426
0.461
0.441
0.444
0.45
0.462
0.455
0.435
0.451
0.463
0.456
0.448
0.458
0.454
0.298
0.493
0.487
0.438
0.442
0.54
0.552
0.526
0.535
0.487
0.466
0.441
0.507
0.542
0.555
0.526
0.473
0.496
0.482
0.444
0.477
0.502
0.492
0.506
0.519
0.552
0.552
0.423
0.537
0.446
0.564
0.533
0.422
0.434
0.449
0.452
0.418
0.444
0.458
0.469
0.431
0.475
0.395
0.48
0.48
0.495
0.448
0.443
0.475
0.399
0.408
0.454
0.399
0.478
0.485
0.472
0.485
0.397
0.444
0.412
0.478
0.472
0.472
0.452
0.475
0.453
0.381
0.44
0.462
0.426
0.449
0.492
0.441
0.437
0.439
0.448
0.44
0.446
0.459
0.444
0.455
0.453
0.454
0.454
0.473
0.459
0.451
0.424
0.425
0.528
0.492
0.48
0.48
0.48
0.474
0.589
0.589
0.446
0.523
0.467
0.43
0.538
0.52
0.484
0.497
0.467
0.43
0.439
0.531
0.534
0.562
0.557
0.536
0.559
0.554
0.539
0.562
0.524
0.533
0.521
0.528
0.433
0.514
0.516
0.54
0.556
0.506
0.5
0.486
0.486
0.486
0.486
0.488
0.479
0.498
0.474
0.48
0.457
0.472
0.477
0.483
0.492
0.509
0.506
0.465
0.468
0.468
0.466
0.485
0.495
0.495
0.447
0.453
0.372
0.447
0.456
0.501
0.493
0.494
0.494
0.516
0.458
0.507
0.508
0.42
0.448
0.448
0.448
0.466
0.481
0.448
0.471
0.493
0.449
0.451
0.461
0.461
0.467
0.463
0.462
0.458
0.459
0.462
0.455
0.44
0.442
0.444
0.44
0.469
0.48
0.423
0.418
0.445
0.441
0.434
0.414
0.41
0.423
0.427
0.443
0.458
0.439
0.463
0.432
0.438
0.432
0.474
0.457
0.452
0.452
0.531
0.515
0.509
0.494
0.455
0.407
0.383
0.41
0.427
0.448
0.461
0.429
0.45
0.412
0.472
0.442
0.436
0.361
0.448
0.368
0.439
0.447
0.356
0.351
0.483
0.411
0.45
0.415
0.437
0.491
0.484
0.472
0.467
0.55
0.43
0.458
0.431
0.432
0.457
0.472
0.5
0.411
0.478
0.431
0.455
0.404
0.436
0.43
0.425
0.431
0.477
0.508
0.448
0.474
0.451
0.473
0.462
0.462
0.467
0.353
0.435
0.433
0.452
0.459
0.424
0.462
0.467
0.454
0.44
0.482
0.43
0.447
0.432
0.454
0.464
0.455
0.473
0.478
0.468
0.455
0.496
0.417
0.479
0.481
0.458
0.513
0.515
0.498
0.48
0.491
0.438
0.474
0.465
0.511
0.47
0.449
0.47
0.392
0.38
0.38
0.402
0.402
0.423
0.407
0.427
0.467
0.44
0.439
0.436
0.385
0.385
0.473
0.508
0.486
0.448
0.365
0.406
0.437
0.392
0.397
0.397
0.405
0.422
0.409
0.476
0.465
0.457
0.483
0.497
0.531
0.423
0.439
0.399
0.422
0.419
0.449
0.406
0.43
0.412
0.383
0.45
0.383
0.454
0.418
0.466
0.6
0.559
0.558
0.5
0.505
0.455
0.439
0.515
0.451
0.45
0.495
0.472
0.564
0.424
0.462
0.409
0.395
0.467
0.446
0.411
0.484
0.419
0.445
0.453
0.449
0.5
0.431
0.456
0.406
0.342
0.495
0.426
0.372
0.522
0.413
0.538
0.443
0.442
0.405
0.41
0.44
0.429
0.455
0.404
0.495
0.443
0.427
0.455
0.438
0.444
0.457
0.419
0.403
0.496
0.414
0.415
0.518
0.419
0.396
0.396
0.381
0.428
0.53
0.506
0.505
0.532
0.426
0.442
0.417
0.453
0.573
0.428
0.438
0.567
0.358
0.386
0.4
0.432
0.431
0.507
0.465
0.455
0.474
0.446
0.472
0.403
0.361
0.529
0.35
0.414
0.48
0.436
0.465
0.426
0.508
0.421
0.412
0.451
0.422
0.441
0.455
0.467
0.406
0.379
0.398
0.398
0.449
0.437
0.395
0.444
0.459
0.458
0.454
0.433
0.448
0.415
0.425
0.412
0.428
0.439
0.421
0.469
0.406
0.489
0.541
0.396
0.449
0.433
0.545
0.465
0.465
0.501
0.462
0.455
0.503
0.461
0.434
0.453
0.444
0.419
0.436
0.421
0.356
0.455
0.459
0.452
0.463
0.433
0.446
0.51
0.441
0.459
0.439
0.467
0.458
0.465
0.436
0.427
0.438
0.51
0.419
0.474
0.484
0.496
0.481
0.462
0.48
0.484
0.462
0.47
0.479
0.429
0.433
0.451
0.466
0.444
0.492
0.462
0.456
0.588
0.481
0.484
0.445
0.441
0.47
0.417
0.45
0.419
0.467
0.435
0.405
0.463
0.425
0.411
0.394
0.433
0.496
0.438
0.455
0.444
0.476
0.434
0.456
0.533
0.439
0.449
0.464
0.452
0.449
0.434
0.465
0.448
0.465
0.426
0.453
0.463
0.429
0.434
0.503
0.438
0.421
0.459
0.427
0.483
0.409
0.434
0.457
0.458
0.459
0.463
0.492
0.422
0.478
0.457
0.462
0.473
0.436
0.495
0.456
0.454
0.454
0.524
0.504
0.445
0.467
0.519
0.42
0.466
0.503
0.446
0.472
0.503
0.429
0.427
0.471
0.475
0.549
0.467
0.446
0.451
0.384
0.524
0.515
0.382
0.437
0.431
0.471
0.438
0.475
0.477
0.449
0.577
0.562
0.456
0.441
0.469
0.531
0.454
0.44
0.463
0.469
0.483
0.424
0.475
0.409
0.438
0.46
0.559
0.475
0.402
0.482
0.446
0.48
0.476
0.437
0.475
0.429
0.45
0.588
0.454
0.448
0.462
0.461
0.46
0.48
0.478
0.459
0.464
0.44
0.522
0.492
0.51
0.533
0.469
0.448
0.482
0.409
0.427
0.383
0.441
0.435
0.44
0.457
0.426
0.41
0.463
0.519
0.413
0.457
0.457
0.48
0.462
0.45
0.469
0.453
0.5
0.457
0.479
0.519
0.505
0.456
0.514
0.478
0.463
0.457
0.51
0.54
0.54
0.493
0.499
0.511
0.53
0.468
0.469
0.478
0.456
0.424
0.424
0.424
0.416
0.424
0.473
0.477
0.384
0.344
0.459
0.481
0.436
0.489
0.5
0.575
0.454
0.418
0.463
0.396
0.432
0.45
0.434
0.465
0.461
0.474
0.469
0.428
0.439
0.448
0.427
0.432
0.439
0.44
0.448
0.46
0.424
0.415
0.424
0.466
0.433
0.442
0.404
0.474
0.386
0.417
0.379
0.43
0.406
0.459
0.426
0.377
0.465
0.424
0.469
0.473
0.471
0.407
0.435
0.448
0.464
0.431
0.375
0.454
0.446
0.447
0.424
0.451
0.434
0.463
0.463
0.474
0.407
0.431
0.411
0.385
0.42
0.417
0.434
0.515
0.424
0.453
0.451
0.414
0.438
0.492
0.458
0.477
0.395
0.439
0.371
0.436
0.452
0.402
0.424
0.481
0.376
0.39
0.397
0.36
0.362
0.356
0.39
0.392
0.356
0.479
0.468
0.466
0.469
0.417
0.458
0.413
0.428
0.41
0.497
0.481
0.429
0.456
0.42
0.38
0.473
0.381
0.434
0.436
0.378
0.447
0.463
0.47
0.459
0.428
0.482
0.455
0.423
0.436
0.43
0.464
0.462
0.476
0.426
0.419
0.43
0.413
0.518
0.532
0.538
0.475
0.403
0.456
0.52
0.44
0.47
0.47
0.409
0.41
0.508
0.503
0.579
0.481
0.45
0.398
0.396
0.359
0.42
0.391
0.379
0.379
0.481
0.424
0.362
0.438
0.396
0.441
0.464
0.457
0.429
0.427
0.393
0.389
0.479
0.442
0.376
0.394
0.449
0.369
0.383
0.436
0.413
0.42
0.536
0.441
0.543
0.544
0.54
0.556
0.51
0.514
0.514
0.451
0.459
0.391
0.437
0.386
0.422
0.528
0.504
0.418
0.591
0.545
0.523
0.531
0.462
0.486
0.382
0.451
0.453
0.487
0.461
0.474
0.543
0.467
0.422
0.543
0.466
0.471
0.481
0.485
0.463
0.534
0.547
0.439
0.511
0.413
0.478
0.446
0.496
0.485
0.463
0.457
0.435
0.491
0.475
0.513
0.504
0.565
0.474
0.46
0.46
0.466
0.459
0.454
0.488
0.463
0.435
0.462
0.452
0.442
0.552
0.472
0.441
0.482
0.446
0.501
0.483
0.518
0.484
0.48
0.512
0.489
0.49
0.493
0.49
0.524
0.425
0.536
0.426
0.495
0.446
0.446
0.497
0.508
0.508
0.532
0.54
0.446
0.424
0.47
0.494
0.459
0.465
0.45
0.459
0.473
0.488
0.414
0.425
0.434
0.488
0.382
0.467
0.464
0.467
0.432
0.428
0.399
0.412
0.412
0.399
0.457
0.443
0.382
0.443
0.505
0.505
0.505
0.516
0.458
0.469
0.447
0.509
0.432
0.458
0.448
0.505
0.457
0.385
0.477
0.461
0.452
0.529
0.48
0.458
0.398
0.401
0.462
0.454
0.473
0.432
0.53
0.514
0.45
0.515
0.505
0.47
0.426
0.45
0.507
0.363
0.499
0.5
0.592
0.497
0.485
0.468
0.438
0.532
0.483
0.535
0.478
0.4
0.482
0.497
0.522
0.438
0.458
0.442
0.439
0.438
0.537
0.508
0.444
0.451
0.428
0.462
0.439
0.374
0.447
0.45
0.431
0.406
0.384
0.471
0.577
0.455
0.435
0.46
0.449
0.441
0.453
0.458
0.471
0.386
0.54
0.504
0.465
0.431
0.473
0.491
0.489
0.514
0.492
0.514
0.396
0.385
0.394
0.451
0.488
0.487
0.426
0.442
0.415
0.423
0.403
0.439
0.406
0.44
0.459
0.405
0.409
0.465
0.434
0.469
0.439
0.439
0.449
0.431
0.372
0.389
0.431
0.424
0.5
0.444
0.407
0.423
0.48
0.461
0.435
0.419
0.402
0.456
0.472
0.478
0.419
0.381
0.434
0.432
0.482
0.374
0.408
0.395
0.389
0.369
0.405
0.459
0.353
0.397
0.406
0.464
0.396
0.417
0.373
0.401
0.425
0.46
0.388
0.367
0.248
0.314
0.364
0.391
0.395
0.421
0.472
0.32
0.431
0.389
0.444
0.434
0.407
0.408
0.414
0.417
0.413
0.413
0.418
0.488
0.487
0.481
0.352
0.402
0.476
0.389
0.404
0.383
0.344
0.344
0.371
0.426
0.371
0.436
0.392
0.376
0.401
0.4
0.515
0.39
0.42
0.443
0.496
0.437
0.404
0.421
0.455
0.355
0.418
0.446
0.412
0.421
0.389
0.488
0.38
0.427
0.378
0.332
0.361
0.396
0.364
0.396
0.419
0.48
0.492
0.419
0.414
0.281
0.391
0.403
0.327
0.402
0.318
0.333
0.389
0.41
0.429
0.457
0.337
0.547
0.363
0.44
0.324
0.369
0.547
0.399
0.382
0.387
0.356
0.474
0.487
0.528
0.383
0.358
0.365
0.378
0.417
0.407
0.402
0.435
0.463
0.478
0.506
0.534
0.405
0.504
0.345
0.449
0.444
0.419
0.365
0.464
0.418
0.396
0.433
0.433
0.456
0.489
0.439
0.441
0.399
0.392
0.407
0.392
0.481
0.382
0.407
0.453
0.38
0.403
0.384
0.385
0.379
0.384
0.382
0.378
0.386
0.392
0.37
0.388
0.457
0.434
0.428
0.4
0.394
0.4
0.369
0.384
0.4
0.425
0.38
0.415
0.348
0.384
0.356
0.412
0.435
0.403
0.428
0.432
0.371
0.425
0.38
0.32
0.427
0.398
0.397
0.376
0.388
0.376
0.378
0.398
0.404
0.379
0.387
0.429
0.389
0.487
0.39
0.37
0.396
0.411
0.534
0.389
0.391
0.389
0.395
0.374
0.442
0.423
0.396
0.432
0.385
0.378
0.423
0.411
0.396
0.398
0.424
0.398
0.391
0.38
0.389
0.318
0.423
0.389
0.41
0.384
0.395
0.333
0.426
0.432
0.343
0.392
0.434
0.308
0.433
0.472
0.456
0.523
0.424
0.419
0.392
[truncated: 2,472 more rows]
