# Supplementary material for: Phylogenetic analyses suggest centipede venom arsenals were repeatedly stocked by horizontal gene transfer
Source: Nat Commun. 2021 Feb 5;12:818. doi: 10.1038/s41467-021-21093-8 (PMC7864903; doi:10.1038/s41467-021-21093-8)
Supplement: Supplementary file 8 — Supplementary Data 4 [file 41467_2021_21093_MOESM8_ESM.zip]

Archive with 19 entries (16 files):
- SI Datafile S6 - alignments/
- SI Datafile S6 - alignments/.DS_Store
- __MACOSX/
- __MACOSX/SI Datafile S6 - alignments/
- __MACOSX/SI Datafile S6 - alignments/._.DS_Store
- SI Datafile S6 - alignments/Unchar16.fasta
- __MACOSX/SI Datafile S6 - alignments/._Unchar16.fasta
- SI Datafile S6 - alignments/DUF3472.fasta
- __MACOSX/SI Datafile S6 - alignments/._DUF3472.fasta
- SI Datafile S6 - alignments/BPFTx.fasta
- __MACOSX/SI Datafile S6 - alignments/._BPFTx.fasta
- SI Datafile S6 - alignments/PAD.fasta
- __MACOSX/SI Datafile S6 - alignments/._PAD.fasta
- SI Datafile S6 - alignments/PCPDP.fasta
- __MACOSX/SI Datafile S6 - alignments/._PCPDP.fasta
- SI Datafile S6 - alignments/Unchar05.fasta
- __MACOSX/SI Datafile S6 - alignments/._Unchar05.fasta
- SI Datafile S6 - alignments/GEOTX02.fasta
- __MACOSX/SI Datafile S6 - alignments/._GEOTX02.fasta
