# Supplementary material for: Phylogenetic analyses suggest centipede venom arsenals were repeatedly stocked by horizontal gene transfer
Source: Nat Commun. 2021 Feb 5;12:818. doi: 10.1038/s41467-021-21093-8 (PMC7864903; doi:10.1038/s41467-021-21093-8)
Supplement: Supplementary file 8 — Supplementary Data 4 [file 41467_2021_21093_MOESM8_ESM.zip › SI Datafile S6 - alignments/Unchar16.fasta]

>XP_024580375.1 hypothetical protein PHALS_14279 [Plasmopara halstedii]
-------------------------------------------------MRLAAF-ASLI
VAFSA-TIEANQDGTACNLAC---------------------------------------
------------------------------------------------------------
----------------------AKGETCELK--TVQCIT---APC---DP----------
-VPTCV-----PIKGYPS-EPVCT-----KV---CPTNEVCQIDAVS--HEQLCF-----
--NPCAVT-LCIEGTTCVVEQV-QC------------IRAPCP----------------P
LAVCKPNKK-CDDSYGRALRERIED---
>RLN92436.1 hypothetical protein BBJ28_00016794 [Nothophytophthora sp. Chile5]
-------------------------------------------------MRVLGLFGVLV
VTLSAGTAVATEEAAVCNLMC---------------------------------------
------------------------------------------------------------
----------------------VQGMRCELQ--QVQCIT---APC---NP----------
-IATCV-----AV---DP-EPTCT-----KK--RCGKLKKCVISSID--GTESCI-----
--SPCSTV-RCASGYTCEVEQV-QC------------IKAPCP----------------P
VAACNPTKKTGKQSYAQRALRTASNM--
>AUD40053.1 small cysteine-rich secretory protein 142 [Phytophthora cactorum]RAW42008.1 hypothetical protein PC110_g1748 [Phytophthora cactorum]
-------------------------------------------------MRVATVIAVLL
ATLATATTNAAPETTACNLAC---------------------------------------
------------------------------------------------------------
----------------------VKGETCKLQ--EVQCIT---APC---NP----------
-VPTCV-----PI---ET-EPVCT-----KK---CPRNEKCQINSAD--NSLYCL-----
--SPCATV-RCSSGYTCQVDQV-QC------------IRAPCP----------------P
VAVCKPVKK-GKSPYSRRILRTTSNNKY
>XP_009514489.1 hypothetical protein PHYSODRAFT_553851 [Phytophthora sojae]EGZ27214.1 hypothetical protein PHYSODRAFT_553851 [Phytophthora sojae]
-------------------------------------------------MSGRVIVALFF
VALPAVANAAECSTKRCTLAC---------------------------------------
------------------------------------------------------------
----------------------APGEICVLE--TVTCIR---APC---PP----------
-IQTCC------V---PA-EPVCT-----KK---CPKNEKCQIDSAD--NSQYCL-----
--SPCATV-RCMSGYTCQVEQV-QC------------IRAPCP----------------P
VAVCKPEPV--KKGYGLRALNEQE----
>TDH70299.1 hypothetical protein CCR75_002213 [Bremia lactucae]
-------------------------------------------------MRLALFSTVFF
GTLLA-STKASQERFPCRPAC---------------------------------------
------------------------------------------------------------
----------------------AKGETCKLQ--KVLCVT---TPC---YP----------
-IATCV-----PN---ETIKPACT-----KI---CSKNELCQIDSAT--SAQYCL-----
--NPCAFT-LCGANTTCEIEQV-QC------------IRAPCP----------------S
TVVCKPIET-DPSLC-------------
>ETI50880.1 hypothetical protein F443_05631 [Phytophthora parasitica P1569]ETL97356.1 hypothetical protein L917_05319 [Phytophthora parasitica]ETM50536.1 hypothetical protein L914_05441 [Phytophthora parasitica]ETP20649.1 hypothetical protein F441_0563
------------------------------------------------MQAAIQLLQLLL
LALPAVVKAEGCVTKACTLDC---------------------------------------
------------------------------------------------------------
----------------------QPGETCALQ--MVDCIR---APC---PP----------
-IQACVGTTSNPNKGAEG-SLKCT-----ME---CGDFQECRIYEPD--GSDYCA-----
--DVCAEG-RCPKGSICELQEV-QC------------IRAPCP----------------P
MATCNK----------------------
>ETK90783.1 hypothetical protein L915_05490 [Phytophthora parasitica]ETL44182.1 hypothetical protein L916_05435 [Phytophthora parasitica]
------------------------------------------------MQAAIQLLQLLL
LALPAVVKAEGCVTKACTLDC---------------------------------------
------------------------------------------------------------
----------------------QPGETCALQ--MVDCIR---APC---PP----------
-IQACVGTTSNPNKGAEG-SLKCT-----ME---CGDFQECRIYEPD--RSDYCA-----
--DVCAEG-RCPKGSICELQEV-QC------------IRAPCP----------------P
MATCNK----------------------
>Craterostigmus_tasmanianus_TR10887_c0_g1_i1_CDS3
------------------------------------------------------------
------------------------------------------------------------
------------------------------------------------------------
------------------------------------------------------------
--------------------MRCPT----RPP-TCPRNCLRVVNRDG-CLTCYCC-----
--NPCGNH-NCKSNEECFIQDV--------------------------------------
----------------------------
>Craterostigmus_tasmanianus_TR10887_c0_g1_i2_CDS1
------------------------------------------------------------
------------------------------------------------------------
------------------------------------------------------------
------------------------------------------------------------
--------------------MRCPT----RPP-TCPRNCLRVVNRDG-CLTCYCC-----
--NPCGNH-NCKSNEECFIQDV--------------------------------------
----------------------------
>Craterostigmus_tasmanianus_trunk_TR49514_c0_g2_i7_CDS5
------------------------------------------------------------
-----------MIRRPPRSTRSEFYSPT--------------------------------
-------------------------------------INCIQLPCAKGCVRVNSP-GVCP
RCVC--NPTFPTCQ---NYTKCQPSFECVLN--EVNCVT---APC---PP----------
-LRECR--------------LRCPT----KPP-ICPGNCLQVVNRDG-CLTCYCC-----
--NPCGNH-NCKSNEECFIQDV-TC------------IKAPCL----------------P
VPECRTKK--------------------
>Craterostigmus_tasmanianus_trunk_TR49514_c0_g2_i1_CDS5
------------------------------------------------------------
------------------------------------------------------------
------------------------------------------------------------
------------------------------------------------------------
--------------------MRCPT----KPP-ICPGNCLQVVNRDG-CLTCYCC-----
--NPCGNH-NCKSNEECFIQDV-TC------------IKAPCL----------------P
VPECRTKK--------------------
>Craterostigmus_tasmanianus_trunk_TR49514_c0_g2_i5_CDS5
----------------------------------------------MDPCIAAQCIT---
--N---TTCRPMLGKPCATGCFEHVDIRGERVSCNCCLN--D--GPPMDPCI---AAQCI
TN-TTCRPMLGACNNPDGSN--CG-L------QPACERNCIQLPCAKGCVRVNSP-GVCP
RCVC--NPTFPTCQ---NYTKCQPSFECVLN--EVNCVT---APC---PP----------
-LRECR--------------LRCPT----KPP-ICPGNCLQVVNRDG-CLTCYCC-----
--NPCGNH-NCKSNEECFIQDV-TC------------IKAPCL----------------P
VPECRTKK--------------------
>Craterostigmus_tasmanianus_TR28483_c0_g1_i1_CDS3
------------------------------------------------------------
--------------------MYDNRDQSYTLIICNLLYR--V--LVPIR-----------
------------------------------------------------------------
--------SFFQFQ---RYTKCQPAFECVLN--EVKCIR---APC---PP----------
-LRECR--------------PRCPP----PPP-TCPRNCLRVLNREG-CLTCYCC-----
--NPCGNH-NCKSNEECFIQDV-TC------------IKAPCL----------------P
VPQCRTKQY-------------------
>Craterostigmus_tasmanianus_TR28483_c0_g1_i8_CDS4
-----------------------MRVTADYRQRAKEIVINYPARQDAFALIIPVAVH---
------------------------------------------------------------
------------------------------------------------------------
--------DAFAIQ---RYTKCQPAFECVLN--EVKCIR---APC---PP----------
-LRECR--------------PRCPP----PPP-TCPRNCLRVLNREG-CLTCYCC-----
--NPCGNH-ICKSNEECFLQDV-TC------------VKAPCL----------------P
VPQCRTKQY-------------------
>Craterostigmus_tasmanianus_TR28483_c0_g1_i3_CDS4
------------------------------MCINTSVFTMTGSKA-SFSLLLSLSVI---
--L---LKGGEVDCKPCDTGCFEHVDIRGERVSCNCCLN--D--GPPMDPCRPPNAPQCG
TN-SRCLPKLGPCNNADASD--CG-L------QPTCQRSCDQVLCEKGCILANFS-SGCP
GCVC--DLNFPTCQ---NDTKCQPPFECVLN--EITCIR---APC---PP----------
-LPGCR--------------LICPT----RPP-RCPRNCLQVVNRNR-CLTCYCC-----
--NPCGNH-NCKSNEECFLQDV-TC------------KKQPCL----------------P
VPQCRMKQY-------------------
>Craterostigmus_tasmanianus_TR28483_c0_g1_i5_CDS5
------------------------------MCINTSVFTMTGSKA-SFSLLLSLSVI---
--L---LKGGEVDCKPCDTGCFEHVDIRGERVSCNCCLN--D--GPPMDPCRPPNAPQCG
TN-SRCLPKLGPCNNADASD--CG-L------QPTCQRSCDQVLCEKGCILANFS-SGCP
GCVC--DLNFPTCQ---NDTKCQPPFECVLN--EITCIR---APC---PP----------
-LPGCR--------------LICPT----RPP-RCPRNCLQVVNRNR-CLTCYCC-----
--NPCGNH-NCKSNEECFLQDV-TC------------KKQPCL----------------P
VPQCRMKQY-------------------
>Craterostigmus_tasmanianus_TR28483_c0_g1_i6_CDS4
------------------------------MCINTSVFTMTGSKA-SFSLLLSLSVI---
--L---LKGGEVDCKPCDTGCFEHVDIRGERVSCNCCLN--D--GPPMDPCRPPNAPQCG
TN-SRCLPKLGPCNNADASD--CG-L------QPTCQRSCDQVLCEKGCILANFS-SGCP
GCVC--DLNFPTCQ---NDTKCQPPFECVLN--EITCIR---APC---PP----------
-LPGCR--------------LICPT----RPP-RCPRNCLQVVNRNR-CLTCYCC-----
--NPCGNH-NCKSNEECFLQDV-TC------------KKQPCL----------------P
VPQCRMKQY-------------------
>Craterostigmus_tasmanianus_TR28483_c0_g1_i2_CDS2
------------------------------MCINTSVFTMTGSNA-SFSLLLTLSVI---
--LLKELKGGSVDSQPCATGCFEHVNIGGERVSCNCCLN--D--GTPMDPCI---AAQCI
TN-TTCSPMLGACNNPDESD--CG-L------QAACERNCNQLPCATGCVRVNNP-GGCP
RCVC--YPTFPTCH---RYTKCQPAFECVLN--EVKCIR---APC---PP----------
-LRECR--------------PRCPP----PPP-TCPRNCLRVLNREG-CLTCYCC-----
--NPCGNH-ICKSNEECFLQDV-TC------------VKAPCL----------------P
VPQCRTKQY-------------------
>Craterostigmus_tasmanianus_TR28483_c0_g1_i7_CDS2
------------------------------MCINTSVFTMTGSNA-SFSLLLTLSVI---
--LLKELKGGSVDSQPCATGCFEHVNIGGERVSCNCCLN--D--GTPMDPCI---AAQCI
TN-TTCSPMLGACNNPDESD--CG-L------QAACERNCNQLPCATGCVRVNNP-GGCP
RCVC--YPTFPTCH---RYTKCQPAFECVLN--EVKCIR---APC---PP----------
-LRECR--------------PRCPP----PPP-TCPRNCLRVLNREG-CLTCYCC-----
--NPCGNH-NCKSNEECFIQDV-TC------------IKAPCL----------------P
VPQCRMKQY-------------------
>Craterostigmus_tasmanianus_TR28483_c0_g1_i8_CDS2
------------------------------MCINTSVFTMTGSNA-SFSLLLTLSVI---
--LLKELKGGSVDSQPCATGCFEHVNIGGERVSCNCCLN--D--GTPMDPCI---AAQCI
TN-TTCSPMLGACNNPDESD--CG-L------QAACERNCNQLPCATGCVRVNNP-GGCP
RCVC--YPTLH-------------------------------------------------
------------------------------------------------------------
------------------------------------------------------------
----------------------------
>Craterostigmus_tasmanianus_TR28483_c0_g1_i4_CDS4
------------------------------MCINTSVFTMTGSKA-SFSLLLSLSVI---
--L---LKGGEVDCKSCATGCFEHVNIGGERVSCNCCLN--D--GTPMDPCI---AADCI
TN-TTCRPMLGACNNPDASN--CG-L------QAACERNCNQLPCAKGCVRVNKV-GGCP
RCVC--YP----------------------------------------------------
------------------------------------------------------------
------------------------------------------------------------
----------------------------
>Craterostigmus_tasmanianus_TR28483_c0_g1_i9_CDS4
------------------------------MCINTSVFTMTGSKA-SFSLLLSLSVI---
--L---LKGGEVDCKSCATGCFEHVNIGGERVSCNCCLN--D--GTPMDPCI---AADCI
TN-TTCRPMLGACNNPDASN--CG-L------QAACERNCNQLPCAKGCVRVNKV-GGCP
RCVC--YP----------------------------------------------------
------------------------------------------------------------
------------------------------------------------------------
----------------------------
>Craterostigmus_tasmanianus_TR27226_c0_g1_i1_CDS2
---------------------------------------MMGSNTVLVSSLFALAVVLW-
----------QVDGKTCGAGCYDYVSESGTLISCNCCKN--D--GKVFEPCS---VVRCA
N--GPCVNVLGPCNKADE------------------------------------------
------------------------------------------SDC---GP----------
-RANCTSRDSPPA-------LNCPT----KPP-NCPAECLLVTGRDG-CPTCYCC-----
--NPCVNY-DCPANTKCQLQKV-TC------------VRAPCL----------------A
IPTCK-----------------------
>Craterostigmus_tasmanianus_TR27226_c0_g1_i2_CDS2
---------------------------------------MMGSNTVLLSSLFALAVMMW-
----------QVDGKTCGPGCYDYVSESGTLISCNCCKN--D--GKVFEPCS---VVRCA
N--GPCVNVLGPCNKADE------------------------------------------
------------------------------------------SDC---GP----------
-RANCTSRDSPPA-------LNCPT----KPP-NCPAECLLVTGGDG-CPTCYCC-----
--NPCVNK-DCPANTKCQLQKV-TC------------IRAPCL----------------A
TSNCK-----------------------
>Craterostigmus_tasmanianus_TR27226_c0_g1_i5_CDS2
---------------------------------------MMGSNTVLLSSLFALAVMLW-
----------QVDGNTCGPGCYDYVSESGALISCNCCKN--D--GKVFEPCS---VIMCT
N--GPCVNVLGPCNKADE------------------------------------------
------------------------------------------SDC---GP----------
-TANCTSFDSPPK-------LNCPT----KPL-NCPAECLLVTGGDG-CPTCYCC-----
--NPCVNY-DCPANTKCQLQKV-TC-----------------------------------
----------------------------
>Craterostigmus_tasmanianus_TR27226_c0_g1_i6_CDS2
---------------------------------------MMGSNTVLLSSLFALAVMMW-
----------QVDGKTCGPGCYDYVSESGTLISCNCCKN--D--GKVFEPCS---VVRCA
N--GPCVNVLGPCNKADE------------------------------------------
------------------------------------------SDC---GP----------
-TANCTSFDSPPK-------LNCPT----KPL-NCPAECLLVTGGDG-CPTCYCC-----
--NPCVNY-DCPANTKCQLQKV-TC-----------------------------------
----------------------------
>Craterostigmus_tasmanianus_TR27226_c0_g1_i3_CDS2
---------------------------------------MMGSNTVLLSSLFALAVMMW-
----------QVDGKTCGPGCYDYVSESGTLISCNCCKN--D--GKVFEPCS---VVFCA
N--GPCVNKLGPCNEADA------------------------------------------
------------------------------------------SDC---GP----------
-QAVCTSVDSPPA-------LNCPT----KPL-NCPAECLLVTGGDG-CPTCYCC-----
--NPCVNQ-DCPASKKCQLQSV-TC------------VRAPCL----------------A
IPTCK-----------------------
>Craterostigmus_tasmanianus_TR27226_c0_g1_i4_CDS2
---------------------------------------MMGSNTVLLSSLFALAVMLW-
----------QVDGNTCGPGCYDYVSESGALISCNCCKN--D--GKVFEPCS---VVRCA
K--SPCVNKLGPCNEADA------------------------------------------
------------------------------------------SDC---GP----------
-QAVCTSVDSPPA-------LNCPT----KPL-NCPAECLLVTGGDG-CPTCYCC-----
--NPCVNK-DCPASQKCQLQSV-TC------------VKAPCL----------------A
TPNCK-----------------------
>Craterostigmus_tasmanianus_trunk_TR37768_c0_g1_i2_CDS3
---------------------------MYRQTVTQFAFIMMGSNTILLSSLLAMAVVLW-
----------QVDGKTCGDGCNDYVSESGTLISCNCCKN--D--GKVFEPCS---VVKCA
N--GPCVNKLGPCNEADA------------------------------------------
------------------------------------------SDC---GP----------
-KAVCTSGTSPPA-------LNCPT----KPP-NCPAECLLVTGRDG-CPTCYCC-----
--NPCVNH-DCPANQKCQLQKV-TC------------IRAPCL----------------A
VPGCK-----------------------
>Lithobius_forficatus_VG_c528918_g1_i12_CDS7
------------------------------------------------------------
------------------------------------------------------------
------------------------------------------------------------
-----------------------------ML--QVQCFV---PPC---YP----------
-IAQCK-----------------P-----QPV-KCPTGCIKYVTSGG-GEGCECC-----
--NGCVGK-ICPNDAKCTLGVV-NC------------IRAPCP----------------P
KPSC------------------------
>Lithobius_forficatus_VG_c528918_g1_i3_CDS8
------------------------------------------------------------
------------------------------------------------------------
------------------------------------------------------------
-----------------------------ML--QVQCFV---PPC---YP----------
-IAQCK-----------------P-----QPV-KCPTGCIKYVTSGG-GEGCECC-----
--NGCVGK-ICPNDAKCTLGVV-NC------------IRAPCP----------------P
KPSC------------------------
>Lithobius_forficatus_WB_GBKE01004512.1_CDS7
------------------------------------------------------------
------------------------------------------------------------
------------------------------------------------------------
----------------MLLYQVWYGQSCTLL--QVQCFA---PPC---YP----------
-IAQCK-----------------P-----QPV-KCPTGCIKYVTSDG-GEGCECC-----
--NGCVGK-ICPNDAKCTLGVV-NC------------IRAPCP----------------P
SQVVRQKLAVKLKILHGR----------
>Lithobius_forficatus_VG_c528918_g1_i6_CDS2
------------------------------------------------------------
------------------------------------------------------------
------------------------------------------------------------
----------------------------------MFCYNSNLRFCFFFGV----------
-GLIGK-----------------P-----QPV-KCPTGCIKYVTSGG-GEGCECC-----
--NGCVGK-ICPNDAKCTLGVV-NC------------IRAPCP----------------P
KPSC------------------------
>Scolopendra_morsitans_VG_c15358_g1_i1_CDS2
----------------------------MIFVNTISKRRLEGQISKMQQLILGFILLTRW
IS-SSGGEIAPRPKDEGSPGCYRIIDYNLND-TYNCCER------DYENPCA---LTDCH
SD-ERCILTIPPCSDPLGTG--CS-FVPEAKCQRICIED-KKMCNPRKCLEVYDF-DGCR
RCSC--DNDFEDPC---LKKECPDDSYCRLL--QIQCFA---PPC---NP----------
-LPECR--------------KKCP-----RKV-KCPEGCVKYFDSDG-CEQCYCC-----
--NGCVGR-KCQQDEACVLKTI-YC------------IREPCN----------------P
IPDCVEK---------------------
>Ssm_WB_infected_TR40492_c0_g1_i1_CDS1
----------------------------------------------MKLLLFVFTLLIQW
KAIKSTESEISDLDTKGSPGCYRIVDYNLND-TYNCCER------DYVNPCT---LTDCP
SDRNKCILIIPACTSLLGIG--CK-YEPQSKCQQDCEQE-TEMCNSKGCLEVYET-NGCK
NCSC--NNDFEDPC---LTKKCPEDSYCRIE--RAYCIT---APC---PL----------
-QAQCY--------------KKCPD----KKI-KCPTGCAKYFDSDG-CEQCYCC-----
--NGCASL-NCKQNEECVLQPV-NC------------IQAPCN----------------P
TPHCTKKQSN------------------
>Scolopendra_morsitans_VG_c14987_g1_i1_CDS2
-----------------MPLKLQDFLLFAVYKNKIFVWKNIINLPLIMFSCLIFLSIICY
LWPISVNGQSNRYTPQGGPGCFRYHDFSGNL-TYDCCNR--D--NPLRNPCA---TFDCR
PG-YACILERPHCS--LSAG--CP-AEPRRTCRAICK---TETTCDEGCYEVYQT-NGCK
TCFC--DNKFENPC---NNYSCPEDSFCSLL--QVQCVT---TPC---YP----------
-IAQCK--------------KNCVN----DFV-QCAQGCLKYRDADG-CPRCYCC-----
--NNCVNK-VCAEDEECELHLV-YC------------IRAPCR----------------P
LAGCVRKDR-------------------
>Cryptops_hortensis_trunk_TR28543_c1_g3_i8_CDS2
--------MGSYSASNAISLVIIHLSAVQRLATRTVLIGIQVRK----------------
----LLKRRHSRDAKATPDGCYRIIDYAKND-TFNCCNR--D--KPLQNPCMNSTANKCA
TN-QRCVLKIPKCDIPNGVG--CS-FEPQPTCEPIYHCQNKPTKCKDRCYPIYDQ-QGCA
GCFC--DPDFKNPC---ASTDCMRGYDCVLR--KVTCIT---TPC---NP----------
-VAACR--------------KQCVG----VPV-TCPKGCLNIIDNDG-CQQCYCC-----
--NACVNK-KCGKNEECALEPI-FC------------ITTPCN----------------P
RPVCIPKMK-------------------
>Cryptops_hortensis_trunk_TR28543_c1_g3_i1_CDS1
------------------------------------------------------------
------------------------------------------------------------
-----------------------------------------MTKCKDRCYPIYDQ-QGCA
GCFC--DPDFKNPC---ASTDCMRGYDCVLR--KVTCIT---TPC---NP----------
-VAACR--------------KQCVG----VPV-TCPKGCLNIIDNDG-CQQCYCC-----
--NACVNK-KCGKNEECALEPI-FC------------ITTPCN----------------P
RPVCIPKMK-------------------
>Cryptops_hortensis_trunk_TR28543_c1_g3_i7_CDS2
------------------------------MSSCCVLIFILSEKDSLNFNISFMLNMWFV
LFVAAVHLFQAGDAKATPDGCYRIIDYAKND-TFNCCNR--D--KPLQNPCMNSTANKCA
TN-QRCVLKIPKCDIPNGVG--CS-FEPQPTCEPIYHCQNKPTKCKDRCYPIYDQ-QGCA
GCFC--DPDFKNPC---ASTDCMRGYDCVLR--KVTCIT---TPC---NP----------
-VAACR--------------KQCVG----VPV-TCPKGCLNIIDNDG-CQQCYCC-----
--NACVNK-KCGKNEECALEPI-FC------------ITTPCN----------------P
RPVCIPKMK-------------------
>Cryptops_hortensis_trunk_TR28543_c1_g3_i4_CDS1
------------------------------------------------------------
------------------------------------------------------------
-----------------------------------------MTKCKDRCYPIYDQ-QGCA
GCFC--DPDFKNPC---ASTDCMRGYDCVLR--KVTCIT---TPC---NP----------
-VAACR--------------KQCVG----VPV-TCPKGCLNIIDNDG-CQQCYCC-----
--NACVVS-NST---------V-FC-----------------------------------
----------------------------
>Cryptops_hortensis_trunk_TR28543_c1_g3_i3_CDS3
------------------------------------------------------------
------------------------------------------------------------
--------------------------MSIMLRHPLGHVTGTPTH----------------
-CFC--DPDFKNPC---ASTDCMRGYDCVLR--KVTCIT---TPC---NP----------
-VAACR--------------KQCVG----VPV-TCPKGCLNIIDNDG-CQQCYCC-----
--NACVNK-KCGKNEECALEPI-FC------------ITTPCN----------------P
RPVCIPKMK-------------------
>Cryptops_hortensis_trunk_TR28543_c1_g3_i3_CDS2
------------------------------------------------------------
------------------------------------------------------------
--------------------------MSIMLRHPLGHVTGTPTHC---------------
------------------FLHAATGLQGVVI--QVTFRS---TQS---YPRMQSVDAQGF
LKSGSQ--------------KQCVG----VPV-TCPKGCLNIIDNDG-CQQCYCC-----
--NACVNK-KCGKNEECALEPI-FC------------ITTPCN----------------P
RPVCIPKMK-------------------
>Scolopendra_morsitans_VG_c9604_g1_i1_CDS7
------------------------------------------------------------
------------------------------------------------------------
------------------------------------------------------------
-----------------MYTKCNKETFCALR---SDCENPDDATC--PPP----------
-TWECK--------------IKCSI----ESI-DCPKGCLKYLDDNY-CEQCYCC-----
--NNCLNH-HCRKNEECVLEEV-IC------------KKAPCR----------------F
PAKCVEKIE-------------------
>Eupolybothrus_cavernicolus_C234081_CDS2
---------------------------------------------MVVLLGPLITLRCVA
TSSSAGISIAAASVQECAKDCYKEYQGANF--TCNCCQR--Y--GGLANPCL---GIRCD
IN-TTCVPALQPCSDLRERG--CK-QTPEPECRAVCPVNNKKRRCRRGQHLTYAL-NGCK
ACYN--NKGFRNPCKEKNKNGCTGCQKCVLK--EVQCVT---SPC---HP----------
-VAECR--------------KRCSR----RKV-SCPGGCLKYFDPNG-CEACYCC-----
--NGCVNHPRCPRGLECTLDAT-FC------------DNPSCL----------------A
NAQCRKAK--------------------
>Lithobius_sp_TR60737_c0_g1_i1_CDS1
------------------------------------------------------------
------------------------------------------------------------
----------------------------------MCPVGNDNLLCKRGQHLMFDH-KGCK
ACYY--HEDFVNPCEK-DGNKCTKNQECVLQ--EVLCKK---LPC---HP----------
-IAECRK-------------TDCP-----RPK-GCPKNCVKLIDRDG-CPGCKCC-----
--NGCVNR-VCPKGEECTLQPP-YS------------FSV-CR----------------Q
VPQTLSVEK-------------------
>Lithobius_sp_TR40073_c0_g1_i1_CDS2
------------------------------------------------------------
------------------------------------------------------------
------------------------------------------------------------
-----------------------------MQ--EVLCKK---LPC---HP----------
-IAECRK-------------TDCP-----RPK-GCPKNCVKLIDRDG-CPGCKCC-----
--NGCVNR-VCPKGEECTLQPP-YS------------FSV-CR----------------Q
VPQTLSVEK-------------------
>Lithobius_forficatus_WB_GBKE01003846.1_CDS10
------------------------------------------------------------
------------------------------------------------------------
------------------------------------------------------------
-----------------------------MQ--EVTCIK---APC---YP----------
-LAECHKTK-----------KNCPPLPAQFRK-GCPRNCIKVIGSDG-CDFCNCC-----
--NGCVNY-QCPRGQECTLEPM-FC------------IRWQCP----------------V
TVKCREL---------------------
>Strigamia_maritima_Female_c27413_g1_i1_CDS1
--------------------------------------------MKLSLLLLFC-FTALC
IEYGLSSEIEEFQTGKRPNECYKVLRGL----SPNCCNT-----KPMFNPCS---AVRCG
YE-TQCVLHHTPA-RPPNCA--DD-FPLQPRCQHPC----PMRKCAPYCIPTVGK-DNCP
SCYCEENSNFDNPCL--KENACASGKECVLR--DVTCLK---ISC---YP----------
-RKQCR--------------PKCP-----PEE-VCPNNCLPYVDENG-CKKCHCC-----
--NDCVNK-KCPESQKCVLNQA--------------------------------------
----------------------------
>Strigamia_maritima_Male_c31886_g1_i2_CDS1
--------------------------------------------MKLSLLLLFC-FTALC
IEYGLSSEIEEFQTGKRPNECYKVLRGL----SPNCCNT-----KPMFNPCS---AVRCG
YE-TQCVLHHTPA-RPPNCA--DD-FPLQPRCQHPC----PMRKCAPYCIPTVGK-DNCP
SCYCEENSNFDNPCL--KENACASGKECVLR--DVTCLK---ISC---YP----------
-RKQCR--------------PKCP-----PEE-VCPNNCLPYVDENG-CKKCHCC-----
--NDCVNK-KCPESQKCVLNQV--------------------------------------
----------------------------
>Strigamia_maritima_Male_c29301_g2_i1_CDS1
--------------------------------------------MKLPLLV----YTAFC
IAIGETKCPDN-------DNCYKILNAA----DPNCCNQ-----KPMFNPCS---AVKCG
NE-TECVLHHTPA-APGNCA--DD-FPLQARCQKPC----AMFKCASYCVPTINSITKCN
ECYCNKENPTDNPCL--KKDACEANEECKLQ--GVTCKK---EPC---YP----------
-VKICR--------------PKCP-----LEK-TCPKNCLPYVDQNG-CKNCHCC-----
--NACVNT-ICPEGKKCVLNQV-QC------------FTCPCP----------------A
IAECQ-----------------------
>Strigamia_maritima_Female_c46101_g1_i1_CDS1
--------------------------------------------MKLSLLLLLCGFTTQS
I-------------GCSIDGCYTVLPAN----NSNCCNQ-----KKISNPCT---PATCG
DE-QQCVLHQSSVFDRTKCT--DEYFPLEPKCKEPC----PQRKCAPYCIPTIGT-DNCS
SCYCEQNSTFLSPCL--KKCACKSNEECVLQ--DVTCLK---APC---YP----------
-IKQCR--------------PKCD-----PEE-VCPKNCLSYVDKNG-CKKCHCC-----
--NACVNK-ICPEGKKCVLNQVRQC------------FACPCP----------------P
TAQCQ-----------------------
>Strigamia_maritima_Male_c22070_g1_i1_CDS1
--------------------------------------------MKLSLLLLLCGFTTQS
I-------------GCSIDGCYTVLPAN----NSNCCNQ-----KKISNPCT---PATCG
DE-QQCVLHQSSVFDRTKCT--DEYFPLEPKCKEPC----PQRKCAPYCIPTIGT-DNCS
SCYCEQNSTFLSPCL--KKCACKSNEECVLQ--DVTCLK---APC---YP----------
-IKQCR--------------PKCD-----PEE-VCPKNCLSYVDKNG-CKKCHCC-----
--NACVNK-ICPEGKKCVLNQVRQC------------FACPCP----------------P
TAQCQ-----------------------
>Scolopendra_morsitans_VG_c17562_g1_i1_CDS2
----------------------------------------MCHNFIVMQETTMKLQCTFV
LVLFIATGYANAQVCDNSVGCYKKFNRTRT--TCDCCAR--D--DPLENPCA---ATSCP
RD-SACVARPRACDDPLGFHIRCGEFELEGQCRKNCG---AFTPCKSGCVEVFDK-DGCK
SCYC--DLSFSNPCTS-DYNGCNPDQNCVLEYFPGDCGG---KPC---QP----------
-FATCK--------------KIC------EPLKECPKSCVKYMDSEG-CEACHCC-----
--NDCVNK-NCGQDEECTLTAV-QC------------FSPPCN----------------P
IGRCVPK---------------------
>Ssm_WB_infected_TR29735_c0_g1_i1_CDS1
----------------------------------------------------MELHCIFV
LVLFISSGYVGAQLCDNSVGCYEKLNKTIT--TCDCCAR--D--NPVKDPCA---AASCL
RD-TSCVARSKACYDPLGFHMRCGEFKLEGQCRKNCG---AFKSCKRGCFEVYDK-DGCK
TCYC--DSSFSNPCTP-DYNGCNPDQNCILEYIPGDCGG---KPC---KP----------
-FATCK--------------KVC------EPLKECPKSCVKYVDSED-CEACHCC-----
--NNCVNK-NCGQDTKCQLTVV-QC------------FAPPCD----------------P
IAKCVPK---------------------
>Ssm_WB_infected_TR6868_c0_g1_i1_CDS2
------------------------------------------------------------
------------------------MNKTIT--TCDCCAR--D--NPVKDPCA---AASCL
RD-TSCVARSKACYDPLGFHMRCGEFKLEGQCRKNCG---AFKSCKRGCFEVYDK-DGCK
TCYC--DSSFSNPCTP-DYNGCNPDQNCILEYIPGDCGG---KPC---KP----------
-FATCK--------------KVC------EPLKECPKSCVKYVDSED-CEACHCC-----
--NNCVNK-NCGQDTKCQLTVV-QC------------FAPPCD----------------P
IAKCVPK---------------------
>Cryptops_hortensis_trunk_TR26060_c0_g3_i1_CDS2
------------------------------------------------------------
------------------------------------------------------------
-----------------------------------------MWFGFHYCVPVFNA-SGCS
QCYC--SKNFTSPCTP-RYTGCNPDQQCVLE-LPDNCKK---EKC---VP----------
-YATCH--------------KIC------KPV-KCPKNCVKYIDTEN-CEACHCC-----
--NPCVIQ-SCGKNKKCVLNVT-HC------------IGEPCI----------------P
SAQCESV---------------------
>Eupolybothrus_cavernicolus_C240866_CDS6
---------------------------------------------------------MWV
AIAFVLCLVPSCTGVSCASGCVKELHADKTQ-TCNCCAQ--T--SPVVDPCK---SMACP
AG-TECLPKEDRCYNAFGLN--CV-HSVKGECKKKC----QTVNCGPSNLAVYDM-DGCK
KCWS--SSGKKNVCQ--GFTGCNPDQECYIE-----CSNV--ENC---NP----------
-VGLCR--------------KKC------ATTNSCPKGCSVYIDTEG-CPACSCC-----
--NPCLNK-QCAAGEECVLEAG-SS------------FSTSVG---------TSDPSKAM
NAKCQKKS--------------------
>Lithobius_sp_TR3915_c0_g1_i1_CDS2
-------------------------------------------------------MLLST
GFLLSVVLYGLAAGQNCDPGCVKQFDADGKQ-TCNCCQK--T--AKPTDPCA---NHNCG
NG-QTCVAKEAACNNAFGLHCQ---HTMVPECQVTC----PTQKCASGCIEVVDG-NGCR
NCWC--NQGSSKPCE--GYTGCNPDQECYVE-----CSDV--QNC---DP----------
-IALCR--------------KKC------ESV-TCPAGCSQYTDTEG-CPACSCC-----
--NSCLSH-TCAANEECVLETQ-PG------------VSGSV-----------------V
VPTCKSKTG-------------------
>Lithobius_forficatus_WB_GBKE01005218.1_CDS4
------------------------------------------------------------
------------------------------------------------------------
------------------------------------------------------------
------------MCE--GANGCPSDQECYLE-----CSDP--SKC---EP----------
-IALCR--------------TKC------EPV-ECPDGCSRYLDTEG-CEACSCC-----
--NSCLNH-ECAANEECVLQEQ-NF------------VDGSS-----------------Y
IPVCESKV--------------------
>Anopsobius_giribeti_MCZ35360_TRINITY_DN19860_c0_g1_i1_CDS1
------------------------------------------------------MKVSFF
SVFVLGLISISTAQTQCSEGCVRKIDINGKE-SCDCCNENTK--LKQQNPCE---SVSCK
SG-EKCVIEEKPCSNAFGLHCD---LEFTGKCESVC----EDVTCESDCQEAFNE-NGCK
HCLCG-SSQTSDLCQ--GYTGCNSDEECYIE-----CESE--QNC---NP----------
-VAMCR--------------KKC------EPI-ECPSGCTQYLNTME-CPACSCC-----
--NPCLST-KCGQNQECVLQEQ-NF------------INGVM-----------------G
VPECVNRR--------------------
>Anopsobius_giribeti_MCZ35360_TRINITY_DN17981_c0_g1_i1_CDS2
------------------------------------------------------------
------------------------------------------------------------
------------------------------------------------MTVSTSN-TNCL
LIIRA-LEKTEDLCK--GYTGCNPDQECYVN-----CETR--EVC---NA----------
-VAMCR--------------NIC------EPV-KCPAGCLEYVNTVG-CKTCRCC-----
--NPCVAH-KCGTQEECVLMER-QF------------INGNQ-----------------A
VAQCRSSITE------------------
>Anopsobius_giribeti_MCZ35360_TRINITY_DN17981_c0_g1_i2_CDS4
------------------------------------------------------------
------------------------------------------------------------
------------------------------------------------------------
--MCG-TEKTEDLCK--GYTGCNPDQECYVN-----CETR--EVC---NA----------
-VAMCR--------------NIC------EPV-KCPAGCLEYVNTVG-CKTCRCC-----
--NPCVAH-KCGTQEECVLMER-QF------------INGNQ-----------------A
VAQCRSSITE------------------
>TRINITY_DN24782_c0_g11_i1_CDS3
---------------------------------------------------MTSYLLLPL
LSFVLVCISFSAAEPKCSEGCFRRIDIGGNE-SCDCCHNNAT--AGASNPCL--SHPKCA
NG-EECVPTQAVCTNAFGLKCK---LDIKPKCKPPCP---KKTECDPKCQIAYH--KQCK
VCLCG-AEKVDDLCE--GYNGCNSDQECYID-----CEKK--GAC---NP----------
-VAMCR--------------KRC------GDI-DCPKGCLKYIDTVG-CPACSCC-----
--NTCVTK-KCENTEECVLQEK-PM------------ISGPL-----------------P
VAECRKN---------------------
>TRINITY_DN24711_c1_g6_i2_CDS2
------------------------------------------------------------
------------------------------------------------------------
------------------------------------------------------------
-----------------------------ME-----CDSK--TSCSNDNA----------
-VAMCR----------------CK-----DDL-QCPSGCTKYYNPVG-CPECSCC-----
--NPCMAM-TCSKDSVCVLREH-NF------------VDGPK-----------------A
VAECVPRNSRG-----------------
>Craterostigmus_tasmanianus_TR24177_c0_g1_i1_CDS2
MISQPRYTNTFHGVFQIGEFYSVSQHNHFPPTHKGHGKFSHIRSQPKMRVHISICVFAFL
FRESQGAPFTVLKQPTCPAGCVEVIDQEGGLLFCDCCAA------NTTDVCQ---GVKCR
NE-SVCYPMKIACK--------YGECDIEPVCRPICP---EEVRCKKGCAEVGNI-HGCN
VCECNLDADDIT------------------------------LPT---EE----------
--------------------ERCP-----KLK-QCKPGCTKVIDIKG-CFGCHCC-----
--NSCLNT-GCPNGEECILRQN-LC------------TSAPCH----------------R
QPECRRYIELEIDSNGEFLGEIDFS---
>Craterostigmus_tasmanianus_TR24177_c0_g1_i2_CDS2
MISQPRYTNTFHGVFQIGEFYSVSQHNHFPPTHKGHGKFSHIRSQPKMRVHISICVFAFL
FRESQGAPFTVLKQPTCPAGCVEVIDQEGGLLFCDCCAA------NTTDVCQ---GVKCR
NE-SVCYPMKIACK--------YGECDIEPVCRPICP---EEVRCKKGCAEVGNI-HGCN
VCECNLDADDIT------------------------------LPS---EE----------
--------------------ERCP-----KLK-QCKPGCTKVIDIKG-CFGCHCC-----
--NACLNV-KCPNGEECILRQN-LC------------TSAPCH----------------R
QPECRRYIELEIDSNGEFLGEIDLL---
>Craterostigmus_tasmanianus_trunk_TR30700_c1_g1_i2_CDS3
-----------------------------------------------MRVHILICVFAFL
FQESQGAPFTVLKQPTCPAGCVEVIDQEGGLLFCDCCAA------NTTDVCQ---GVKCR
ND-SVCYPMKIACK--------YGECDIEPVCRPICP---EEVRCKKGCAEVGNI-HGCN
VCECNFDADDIT------------------------------LPT---EE----------
--------------------ERCP-----KLK-QCKPGCRKVIDIKG-CFGCHCC-----
--NACLNA-QCPNGEECILRQN-LC------------TSAPCH----------------R
QPECRRYIELEIDSNGEFLGEIDFL---
>Craterostigmus_tasmanianus_trunk_TR30700_c1_g1_i1_CDS3
------------------------------------------------------------
------------------------------------------------------------
------------------------------------------------------------
------------------------------------------MPT---EE----------
--------------------ERCP-----KLK-QCKPGCRKVIDIKG-CFGCHCC-----
--NACLNA-QCPNGEECILRQN-LC------------TSAPCH----------------R
QPECRRYIELEIDSNGEFLGEIDFL---
>Eupolybothrus_cavernicolus_scaffold5602_CDS4
---------------------------------MTLSFTMNLNFTAIFFLCFLFVLCSKA
TDAANDTVYSKPINGQCPDQCFKVIGADNSV-QCDCCGSEDN-GTPFLGPCA---WTKCW
GCINAICRDETECG-----------NEMQAMCGTFC------------------------
-------KEDASPCP--EGTTEVPDTEC--------------DLC---VR----------
-GGQTG--------------RKC------KRI-SCPYGCYKYLRLDG-CFACNCC-----
--NGCVNK-KCGKRRECVLREV-FC------------KKAPCP----------------P
QPKCEKIYRKE-----------------
>Eupolybothrus_cavernicolus_scaffold3784_CDS1
-------------------------------------MLFIMNFAAIFIVCVLYY--SKA
TGAANNTVYSEPINGQCPDQCFKVIRADNSV-QCDCCGSDGN-GASFNGPCA---SKKCW
GCINAMCKDETECG-----------NEMHAMCGTFC------------------------
-------KEDAGRCP--EGTTEVPDDNC--------------DLC---VR----------
-GGPTG--------------RPC------KRI-SCPEDCYKYLGRDG-CLACSCC-----
--NGCVHK-KCGEGRECVLREV-FC------------DYDPCP----------------P
LPICENTYTKG-----------------
>Eupolybothrus_cavernicolus_C224721_CDS2
-----------------------------------MTMLFNMNFIAIFVACVLFC--SKA
TGAANDTVNSEPINGQCPENCVNVIGTDNSL-QCYCCAA------RVSQPCF---LTKCW
GCVNAMCRNETECG-----------NKIQFLCGVQC------------------------
-------KDDASPCP--EGTTEAPDDVC--------------IRC---VK----------
-GGQER--------------RKC------KSI-SCPLGCYMYLGRDG-CFTCHCC-----
--HGCLNK-KCGRGYECVLREV-FC------------EQAPCP----------------P
QPSCEKIYRKG-----------------
>Eupolybothrus_cavernicolus_C221579_CDS1
-----------------------------------------MNFIAIFFACGLVF--GKA
IGASSDAVYSKPINGQCPDRCFKVIGIDHSV-QCDCCGSKENGGEPYLEPCA---MARCA
ACTSAMCPNETICG-----------NAILSLCVEPC------------------------
-------ITYSSPCP--KETSEVLDD-C--------------RTC---IM----------
-PGNT-----------------C------KKI-SCPFGCYKYLGRDG-CHHCKCC-----
--NGCVNK-YCGKGSECVLREV-IC------------KKAPCP----------------P
QATCEPIIVRKG----------------
>Lithobius_forficatus_VG_c526608_g1_i1_CDS1
------------------------------------------------------------
------------------------------------------------------------
------------------------------------------------------------
----------------------MLQLLHKME--VIACKSLTLLLT---------------
-LAVCISLVAGEG----------E-----KRQ-RCGKGCYEVLEMNGKFKECDCCEKNGG
LTTPCAVT-MCSPGAQCVVEKR-PCELGDKTIGCDHDLRATCK-----------LNSVHK
LHGCRHLFP-------------------
>Lithobius_forficatus_VG_c526608_g1_i4_CDS3
------------------------------------------------------------
------------------------------------------------------------
------------------------------------------------------------
----------------------MLQLLHKME--VIACKSLTLLLT---------------
-LAVCISLVAGEG----------E-----KRQ-RCGKGCYEVLEMNGKFKECDCCEKNGG
LTTPCAVT-MCSPGAQCVVEKR-PCELGDKTIGCDHDLRATCRAPCKDELCKEGYTEVYQ
ASGCKKCIDYRGKP--------------
