# Supplementary material for: Phylogenetic analyses suggest centipede venom arsenals were repeatedly stocked by horizontal gene transfer
Source: Nat Commun. 2021 Feb 5;12:818. doi: 10.1038/s41467-021-21093-8 (PMC7864903; doi:10.1038/s41467-021-21093-8)
Supplement: Supplementary file 8 — Supplementary Data 4 [file 41467_2021_21093_MOESM8_ESM.zip › SI Datafile S6 - alignments/DUF3472.fasta]

>Scolopendromorpha____Scolopendra_morsitans_VG____c20737__g1__i1
MATGIEMLRMKPPSKRTMLSFGHFNPLVFLILTVLLQQTMTTPLDSSPSFLHHGSDNTMA
ERGNNDEMMSIKLLAQNADIRGGKARLKEDKIVNWGDTSVEISWDVSIAQSGPLQVILGL
SNTESTSGAIIEIKVGETIIVGSTTCSGGIHKIRDMIIGTGIVEETGTVKVTVRATHING
DLVGHLYYLIINGFISPVQDFGNLPMQDLKLTPTSAVLSKPGCTKVSEGKLLSWTDSALK
ISWEIEVITPGIVDIFLGLANTQEQADVRMNVEIGENRVHGRTKFSGGLDRMDEMKLGSV
RISHTGKMLVVLTAEKISSAGVGHFYYLLLRGIKASLLNEPYLPSPENEYPPEEKNPQEL
PGNEIPEYPAAKEAVFPVEESPEEVELIAEPTNIPSYYPQIPIPREGEFDQDVPKIEGNL
TQADIYGDGIIITDNDKGIGLWQSTSVEISWEINIANAGELAIYINLGNEPEETGAVIEI
EVGDEKLNGVTVSSGGLDIPLKMYMGKVTISSPGTLVITFRAAKITKQVVGQFYSILLIG
PAAEDASFITRLPELQLPSKEAIINGHGAILVGDEKISQWLGTSVQFIWEIEFESVGEIS
LSLVLANIPSEAGSRIIIDIGGQKLVGTTVSSGGLNHTAIMPMGKTVINEIGRTTITVQA
ETIKDKYVGELYSVILKGSAAKGARLITSFPELKLDAADAIISGPGANHKENLIVNWSKP
SVKLMWDVTFDNPGDIYVYLALSNNLNEAGAEIEFQIGDQSFSGFTVASGGRDSIQLMPL
GSLTITSSGTFRLNLRAKSIKSGEIGNLYYLLLKGSAVEGAKTLQAINGLDLKPRDAKIS
GSGAVLKKEVISDWTDTTTHIVWEVNFAKSGLLDVSLAIANKPEEAGVIIEIKIGEETII
GQTGSSGGMDKLQIMHMGTIHISTPGTMYVIMKATNITHAFVGDIYYLRLSGPASESASI
AEIPSTVRLPASTAIITGHGASHLGDEKITFWENKSVKIIWEVKFIETGKLSFYVGLSNT
PQQAHARIEIFIGPQRIVGTTVSSGGSNNIQEMLMGITSITNPGTYKISLRAEKINHQFV
GDLYYVILSGPASKGAIQTNIFPKVQLFASDAIIDSSGASYLENNRIGAWDSTSVKIMWD
VTFPTSGDLYVSLGMSNTANAVGSKIQVSIDNQNISTVTRRSDSSEDIQELTVGHISINN
PGRQHVIVQATKMTGNLIGDLYYIAFKGSATKDLKIVDNASGIQLNASDCVILGNGAVLK
NDHITLWRETSTKIIWEVDFNSVGNLYISLALANKPVDAGAKIKVYVNDTSIEGITSSTN
GLQNVFVMAIGLIKIETTGLAKIIVQADNLVSREVGDFYYILLKGAPIENASIKEYAGMK
LLPKDAQITGKTAKLSEGKIVNWIQPSTHIMWEITLAHHGILTIVIGIAVRKEDAGSEIE
VQIGNSILKGIITTNTAETSIVNINMGSVNISAAGTVMISLHANKIKASSVGELHYILLK
GSASYEANVVEMTRGLQLQASDALIIGHGAAHFGDEMISFWSNTNVTINWKVNFVQTGQL
FLSLGLGNRENEVNTRIEITVGNETVTGTTTYSGGLTNPETMRMGSVFIKSPGVQSISIR
AVSITGKEVGNLFYLLCEGTASRGAAYVDLMHRFQLNAIDAVIEGNGIGFVENKFIGAWT
NPKAKIVWPLLFNRTGDVYVSIGLSNTEEQVGTIVKVQIGKTAIEAPTITSGGLDRIQLM
PIGKLTIPKAGKYDITVQA-KSIKGKAVGDFYYLLLKGPGTQDVHLENTNEGIDLQVSKA
LIAGKGIKRVGDNKIGNWIDSSAKIMWNIIFPTSGSVYVYIELEN----TQAQSGAN--I
VATIGNKSTTGLIEHLNTYALTLMHIGTLNILAPGEMILTIKADHIKSSGIGSM------
------------------------------------------------------------
------------------------------------------------------------
------------------------------------------------------------
------------------------------------------------------------
------------------------------------------------------------
-----------------------NK-------------------IQLRG--------SAV
NDKLVIQEFPTFQLNN----SEAVLK---GNGIEYDSKADVIKGWNDSTGTITWNIDIPT
DDW---------------------------------------------------------
--LEVWIV---------------------LEN----------------------------
--TKSEANAEIEISFGKNTTIG--KTIFSEN--------------RPKLMY---------
---------LASVYV--H------------------S-----LPNVQFTLKAKHL-----
---------A--------------------------------------------------
------------KNSV-----GK-LYNVQ-------------------------------
--------------------------------------LRGIM-----------------
-------------------------------------------------AKD------IS
---I------------S---S--G---D------VP------------------------
---------------------------EIQ-------LQPIN-CKVS-G-----------
-----------------DG---------------------------AN------------
----------------------------------------I-----N-------------
-------------------EN-----------------------------G---------
----------------T---------------IEWRNPEV--------------------
----H-----------LDWELTFSSV-GKFQVI--------IV----LSSF---------
--------------------------------------SP-----------GSVLEA---
--SI------------------------------------D----------------D--
------------------QK---------I-SAN-V----------T-------G-----
-----------FEVDMG---------------M-IEI---------KKPGK----KVFTL
R-------A-----IS-------TM-----------------------------------
-----------ETIEI------------------------DVIS-IRFR-----------
GR-VI-------L-----TTTV-----------------TR--------VKSL-DAGQL-
--SLY---------FE----------------PDV-------Q-AT-------M------
---------------------CYNEISLL------------KT-------YPLT------
---FYSIITT-S---------------------LVYIGMKE-----------------TF
--------D-------GK-------------KEI--------------------------
---------LV-YLG--------------------------TS--------YAN------
------------------------------------------------------------
----------SPNDE-----SITL-LRR-------SDDGEG---------EI--------
--------------------------Y---------NAN-------------------DE
SVY-----------------------------TYRY-NY---------------NWELNK
T----------------YKF------------------------------IVYQQ-----
-----------------P--------------S--------------------------E
---------------------A-G---------------YVTTT----------------
AYFY--------HPE-----------------ES--------------------------
---------------A-WKL-----------------------------LASVK------
------------------RKS---------------------------------------
-----A-E------QY----------F----------R--------GLHSYV-RDD----
-------------------S--R-Q------------------------FGH-RF-----
------------------------------------------RLTTF-SPW------IM-
T------T-D---G-K---WQEIV-SAA-----------VKCPVEKE-------------
-------------IA-RGY-----V----E---K-----------G----VFV-------
----------------------------------LES------------------GDG--
-----TT--------PCT--------------------ES---SHV-Y------------
-ER-------K-------------T-----N-G-K-------------------------
---------LPTE-----------I-E---------------------------------
---------SI-----------------------MEKL-KVATEN---------------
-----------------------------------SREMHEVKINKWDTSESNQRQP---
-------------VPSPE-------RI-------------EVKQEYQLETEVVNVGS---
---------------------------------------------------------QSV
TYYWLTMENGERK--------------RISKEEYEELFRRQQMQQGMNVESQHQSVQIQE
IRRGSEVFKRYWLISANGQRREISKEQYEQLVRTHQV-----------------------
------------------------------------------------------------
-----------------------------------------QQAVNFQTGMQQQSLQVEQ
IRRGSEIINRY--W--L--------------VSANGQRQEISKEQYDQLLRTHQLEGLSA
NQQGINFQNGMQHQSLQVEQVTKGSEVFKRYWLV-------------------------S
EDGQRREIS-------------------KEQYDQLILQYQ--------------------
----------MQ--------------GLSVQ-------------------QQAGNIQRQT
ET-------------------------------------LQV------------------
-----------------------------------------------QESRIGSK-----
------------------------------------------------------------
--VIKRYWLVSADGQKREISEQEAFEWKKRY-----------------------------
---------------------------------------------------------NAN
SLGTGSFNAI--------------------------------------------SGSQQM
NKWQMSS-----------------------------------------------------
--------------------GVKQQSFTASGYSGLRS-----------------------
---------------------RIPRSNNNK------------------------------
--------------------------------------------------KKVQIQTTY-
--------------------------------------------------HAKMLRKQTV
FQK----------------------------------HPK--------------------
------------------------------------------------------------
------------------------------------------------------------
------------------------------------------------------------
------------------------------------------------
>Scolopendromorpha____Scolopendra_morsitans_VG____c20737__g1__i2
------------------------------------------------------------
------------------------------------------------------------
------------------------------------------------------------
------------------------------------------------------------
------------------------------------------------------------
------------------------------------------------------------
------------------------------------------------------------
------------------------------------------------------------
------------------------------------------------------------
------------------------------------------------------------
------------------------------------------------------------
------------------------------------------------------------
------------------------------------------------------------
------------------------------------------------------------
------------------------------------------------------------
------------------------------------------------------------
------------------------------------------------------------
------------------------------------------------------------
------------------------------------------------------------
------------------------------------------------------------
------------------------------------------------------------
------------------------------------------------------------
------------------------------------------------------------
------------------------------------------------------------
------------------------------------------------------------
------------------------------------------------------------
------------------------------------------------------------
------------------------------------------------------------
------------------------------------------------------------
------------------------------------------------------------
------------------------------------------------------------
------------------------------------------------------------
------------------------------------------------------------
------------------------------------------------------------
------------------------------------------------------------
------------------------------------------------------------
------------------------------------------------------------
------------------------------------------------------------
------------------------------------------------------------
------------------------------------------------------------
------------------------------------------------------------
------------------------------------------------------------
------------------------------------------------------------
------------------------------------------------------------
------------------------------------------------------------
------------------------------------------------------------
------------------------------------------------------------
------------------------------------------------------------
------------------------------------------------------------
------------------------------------------------------------
------------------------------------------------------------
------------------------------------------------------------
------------------------------------------------------------
------------------------------------------------------------
------------------------------------------------------------
------------------------------------------------------------
------------------------------------------------------------
------------------------------------------------------------
------------------------------------------------------------
------------------------------------------------------------
------------------------------------------------------------
------------------------------------------------------------
------------------------------------------------------------
------------------------------------------------------------
------------------------------------------------------------
------------------------------------------------------------
------------------------------------------------------------
------------------------------------------------------------
------------------------------------------------------------
------------------------------------------------------------
------------------------------------------------------------
------------------------------------------------------------
------------------------------------------------------------
------------------------------------------------------------
------------------------------------------------------------
------------------------------------------------------------
------------------------------------------------------------
------------------------------------------------------------
------------------------------------------------------------
------------------------------------------------------------
------------------------------------------------------------
------------------------------------------------------------
------------------------------------------------------------
------------------------------------------------------------
------------------------------------------------------------
------------------------------------------------------------
------------------------------------------------------------
------------------------------------------------------------
------------------------------------------------------------
------------------------------------------------------------
------------------------------------------------------------
------------------------------------------------------------
--------------------------------------------------MQQQSLQVEQ
IRRGSEIINRY--W--L--------------VSANGQRQEISKEQYDQLLRTHQLEGLSA
NQQGINFQNGMQHQSLQVEQVTKGSEVFKRYWLV-------------------------S
EDGQRREIS-------------------KEQYDQLILQYQ--------------------
----------MQ--------------GLSVQ-------------------QQAGNIQRQT
ET-------------------------------------LQV------------------
-----------------------------------------------QESRIGSK-----
------------------------------------------------------------
--VIKRYWLVSADGQKREISEQEAFEWKKRY-----------------------------
---------------------------------------------------------NAN
SLGTGSFNAI--------------------------------------------SGSQQM
NKWQMSS-----------------------------------------------------
--------------------GVKQQSFTASGYSGLRS-----------------------
---------------------RIPRSNNNK------------------------------
--------------------------------------------------KKVQIQTTY-
--------------------------------------------------HAKMLRKQTV
FQK----------------------------------HPK--------------------
------------------------------------------------------------
------------------------------------------------------------
------------------------------------------------------------
------------------------------------------------
>Scolopendromorpha____Scolopendra_morsitans____GASH01000054
------------------------------------------------------------
------------------------------------------------------------
------------------------------------------------------------
------------------------------------------------------------
------------------------------------------------------------
------------------------------------------------------------
------------------------------------------------------------
------------------------------------------------------------
------------------------------------------------------------
------------------------------------------------------------
------------------------------------------------------------
------------------------------------------------------------
------------------------------------------------------------
------------------------------------------------------------
------------------------------------------------------------
------------------------------------------------------------
------------------------------------------------------------
------------------------------------------------------------
------------------------------------------------------------
------------------------------------------------------------
------------------------------------------------------------
------------------------------------------------------------
------------------------------------------------------------
------------------------------------------------------------
------------------------------------------------------------
------------------------------------------------------------
------------------------------------------------------------
------------------------------------------------------------
------------------------------------------------------------
------------------------------------------------------------
------------------------------------------------------------
------------------------------------------------------------
------------------------------------------------------------
------------------------------------------------------------
------------------------------------------------------------
------------------------------------------------------------
------------------------------------------------------------
------------------------------------------------------------
------------------------------------------------------------
------------------------------------------------------------
------------------------------------------------------------
-------------------------------------------------MY---------
---------LASVYV--H------------------S-----LPNVQFTLKAKHL-----
---------A--------------------------------------------------
------------KNSV-----GK-LYNVQ-------------------------------
--------------------------------------LRGIM-----------------
-------------------------------------------------AKD------IS
---I------------S---S--G---D------VP------------------------
---------------------------EIQ-------LQPIN-CKVS-G-----------
-----------------DG---------------------------AN------------
----------------------------------------I-----N-------------
-------------------EN-----------------------------G---------
----------------T---------------IEWRNPEV--------------------
----H-----------LDWELTFSSV-GKFQVI--------IV----LSSF---------
--------------------------------------SP-----------GSVLEA---
--SI------------------------------------D----------------D--
------------------QK---------I-SAN-V----------T-------G-----
-----------FEVDMG---------------M-IEI---------KKPGK----KVFTL
R-------A-----IS-------TM-----------------------------------
-----------ETIEI------------------------DVIS-IRFR-----------
GR-VI-------L-----TTTV-----------------TR--------VKSL-DAGQL-
--SLY---------FE----------------PDV-------Q-AT-------M------
---------------------CYNEISLL------------KT-------YPLT------
---FYSIITT-S---------------------LVYIGMKE-----------------TF
--------D-------GK-------------KEI--------------------------
---------LV-YLG--------------------------TS--------YAN------
------------------------------------------------------------
----------SPNDE-----SITL-LRR-------SDDGEG---------EI--------
--------------------------Y---------NAN-------------------DE
SVY-----------------------------TYRY-NY---------------NWELNK
T----------------YKF------------------------------IVYQQ-----
-----------------P--------------S--------------------------E
---------------------A-G---------------YVTTT----------------
AYFY--------HPE-----------------ES--------------------------
---------------A-WKL-----------------------------LASVK------
------------------RKS---------------------------------------
-----A-E------QY----------F----------R--------GLHSYV-RDD----
-------------------S--R-Q------------------------FGH-RF-----
------------------------------------------RLTTF-SPW------IM-
T------T-D---G-K---WQEIV-SAA-----------VKCPVEKE-------------
-------------IA-RGY-----V----E---K-----------G----VFV-------
----------------------------------LES------------------GDG--
-----TT--------PCT--------------------ES---SHV-Y------------
-ER-------K-------------T-----N-G-K-------------------------
---------LPTE-----------I-E---------------------------------
---------SI-----------------------MEKL-KVATEN---------------
-----------------------------------SREMHEVKINKWDTSESNQRQP---
-------------VPSPE-------RI-------------EVKQEYQLETEVVNVGS---
---------------------------------------------------------QSV
TYYWLTMENGERK--------------RISKEEYEELFRRQQMQQGMNVESQHQSVQIQE
IRRGSEVFKRYWLISANGQRREISKEQYEQLVRTHQVQQAVNFQTGMQQQSLQVEEIRRG
SEIIKRYWLVSANGQRQEISKEQYEQLVRTHQLQSLSTNQQAVNFQTGMQQQSLQVEQIR
RGSEIINRYWLVSANGQRQEISKEQYEQLVRTHQLQSLSANQQAVNFQTGMQQQSLQVEQ
IRRGSEIINRY--W--L--------------VSANGQRQEISKEQYDQLLRTHQLEGLSA
NQQGINFQNGMQHQSLQVEQVTKGSEVFKRYWLV-------------------------S
EDGQRREIS-------------------KEQYDQLILQYQ--------------------
----------MQ--------------GLSVQ-------------------QQAGNIQRQT
ET-------------------------------------LQV------------------
-----------------------------------------------QESRIGSK-----
------------------------------------------------------------
--VIKRYWLVSADGQKREISEQEAFEWKKRY-----------------------------
---------------------------------------------------------NAN
SLGTGSFNAI--------------------------------------------SGSQQM
NKWQMSS-----------------------------------------------------
--------------------GVKQQSFTASGYSGLRS-----------------------
---------------------RIPRSNNNK------------------------------
--------------------------------------------------KKVQIQTTY-
--------------------------------------------------HAKMLRKQTV
FQK----------------------------------HPK--------------------
------------------------------------------------------------
------------------------------------------------------------
------------------------------------------------------------
------------------------------------------------
>Scolopendromorpha____Ethmostigmus_rubripes____GASI01000045
MSIG--------------------------------------------------------
------------------------------------------------------------
------------------------------------------------------------
------------------------------------------------------------
------------------------------------------------------------
------------------------------------------------------------
------------------------------------------------------------
------------------------------------------------------------
------------------------------------------------------------
------------------------------------------------------------
------------------------------------------------------------
------------------------------------------------------------
------------------------------------------------------------
------------------------------------------------------------
------------------------------------------------------------
------------------------------------------------------------
------------------------------------------------------------
------------------------------------------------------------
------------------------------------------------------------
-----------------------------------STINR--------------------
------------------------------------------------------------
------------------------------------------------------------
--------------------------------------YYM-------------------
--------------------------------EMSLANSGLLSTSVGLSNTKENSGSEIE
LQIGDSHLYGTTSFSEGESKIEELNMGSVNISSPGSIMVLLHANKITGSSVGDLHYLVLK
GSASLEASKIEMVTGLQLQANDALISGHGAAHVGEEMISFWSNTNATISWDVDFVQTGQL
FLSIGIGNTEEEANAQIEIKVGDYAVKGTTVYSGGLNNPETMHMGYMTIESSGIKRITLR
ADLIPKGEVGNLYYLLLEGPAVRGATLVDRMHKLQLNSMDALIAGNGAVFLENRYIGVWR
NTNTKIMWPVTFTNSGEVYASVGLANTDIQVGSVISVQIGKEKTEAPTIMSGGLDRIQLM
PVGKLMITQPGTYNIMVQA-TKINGKSVGDLYYLLLKGPGTQGAYLENANEGVDLQVADA
LVFGKGIDRIDSNTVGNWTGTSAFIKWDVNFASPGSVYVYMHLDN----SQSQAGSR--I
KTEIGNQSTSGITVYPRTSLSTLMHIGTVNIPTGGEKSVTLRADRIKNAGVGNM------
------------------------------------------------------------
------------------------------------------------------------
------------------------------------------------------------
------------------------------------------------------------
------------------------------------------------------------
-----------------------DK-------------------IQLRG--------SAV
TNDLKVQQFPVFRLNV----SDAVIT---GSGIHYNAESNRIDVWGDTTSTIAWKVNIPE
ADW---------------------------------------------------------
--YEIWLG---------------------LAN----------------------------
--TQDQAKANLEIKIAENVTQG--KTIFSG------GLDT------EKAMY---------
---------ISSILV--V------------------P-----STNAKITLRATDMP----
---------S--------------------------------------------------
-------------SNV-----GE-LHYLQ-------------------------------
--------------------------------------IRGLK-----------------
-------------------------------------------------ASE------VS
---L------------S---T--G---E------TP------------------------
---------------------------EVQ-------LLPND-CKIS-G-----------
-----------------RG---------------------------A-----R-------
----------------------------------------L-----E-------------
-------------------DN-----------------------------T---------
----------------I---------------TEWTNTDV--------------------
----N-------------------------------------------------------
------------------------------------------------------------
------------------------------------------------------------
------------------------------------------------------------
------------------------------------------------------------
------------------------------------------------------------
------------------------------------------------------------
------------------------------------------------------------
------------------------------------------------------------
------------------------------------------------------------
------------------------------------------------------------
------------------------------------------------------------
------------------------------------------------------------
------------------------------------------------------------
------------------------------------------------------------
------------------------------------------------------------
------------------------------------------------------------
------------------------------------------------------------
------------------------------------------------------------
------------------------------------------------------------
------------------------------------------------------------
------------------------------------------------------------
------------------------------------------------------------
------------------------------------------------------------
------------------------------------------------------------
------------------------------------------------------------
------------------------------------------------------------
------------------------------------------------------------
------------------------------------------------------------
------------------------------------------------------------
------------------------------------------------------------
------------------------------------------------------------
------------------------------------------------------------
------------------------------------------------------------
------------------------------------------------------------
------------------------------------------------------------
------------------------------------------------------------
------------------------------------------------------------
------------------------------------------------------------
------------------------------------------------------------
------------------------------------------------------------
------------------------------------------------------------
------------------------------------------------------------
------------------------------------------------------------
------------------------------------------------------------
------------------------------------------------------------
------------------------------------------------------------
------------------------------------------------------------
------------------------------------------------------------
------------------------------------------------------------
------------------------------------------------------------
------------------------------------------------------------
------------------------------------------------------------
------------------------------------------------------------
------------------------------------------------------------
------------------------------------------------------------
------------------------------------------------------------
------------------------------------------------------------
------------------------------------------------------------
------------------------------------------------
>Scolopendromorpha____Ethmostigmus_rubripes____GASI01000044
------------------------------------------------------------
------------------------------------------------------------
------------------------------------------------------------
------------------------------------------------------------
------------------------------------------------------------
------------------------------------------------------------
------------------------------------------------------------
------------------------------------------------------------
------------------------------------------------------------
------------------------------------------------------------
------------------------------------------------------------
------------------------------------------------------------
------------------------------------------------------------
------------------------------------------------------------
------------------------------------------------------------
------------------------------------------------------------
------------------------------------------------------------
------------------------------------------------------------
------------------------------------------------------------
------------------------------------------------------------
------------------------------------------------------------
------------------------------------------------------------
------------------------------------------------------------
------------------------------------------------------------
------------------------------------------------------------
------------------------------------------------------------
------------------------------------------------------------
------------------------------------------------------------
------------------------------------------------------------
------------------------------------------------------------
------------------------------------------------------------
-----------------------------------------------------M------
------------------------------------------------------------
------------------------------------------------------------
------------------------------------------------------------
------------------------------------------------------------
------------------------------------------------------------
-----------------------DK-------------------IQLRG--------SAV
TNDLKVQQFPVFRLNV----SDAVIT---GSGIHYNAESNRIDVWGDTTSTIAWKVNIPE
ADW---------------------------------------------------------
--YEIWLG---------------------LAN----------------------------
--TQDQAKANLEIKIAENVTQG--KTIFSG------GLDT------EKAMY---------
---------ISSILV--V------------------P-----STNAEITLRATDMP----
---------S--------------------------------------------------
-------------SNV-----GE-LHYLQ-------------------------------
--------------------------------------IRGLK-----------------
-------------------------------------------------ASE------VS
---L------------S---T--G---E------TP------------------------
---------------------------EVQ-------LLPND-CKIS-G-----------
-----------------PG---------------------------A-----R-------
----------------------------------------L-----E-------------
-------------------DN-----------------------------T---------
----------------I---------------TEWTNTDV--------------------
----N-----------LEWDMDFSKT-GKFEVV--------VV----MGSF---------
--------------------------------------SP-----------GSVLEA---
--TV------------------------------------G----------------D--
------------------QK---------I-SAT-L------------------------
-K-------E-KELHMG---------------F-LEI---------KNPGK----QAFTL
R-------A-----ST-------IE-----------------------------------
-----------GDS---VG---------------------VLYS-VLLR-----------
GM-IV-M-----------TTTV-----------------TV--------MKSH-DAGLL-
--TLF---------FE----------------PDV-------E-TS-------M------
---------------------SYNEIKIS------------ET-------YPMT------
---FYTVLQA-S---------------------QVYIGMQE-----------------DF
--------Y-------GR-------------KTI--------------------------
---------YV-NFG--------------------------SS--------HEN------
------------------------------------------------------------
----------SPGED-----SLQV-LRN--------------------------------
-------------------------AF---------GGEGEIYN--------------GN
DMST--------------------Y-------TFRY-EY---------------NWKLGE
T----------------YKF------------------------------ILTQH-----
-----------------Q--------------SI--------------------------
---------------------P-D---------------FVTTS----------------
AFFY--------HPE-----------------ED--------------------------
---------------S-WML-----------------------------LASVN------
------------------RKT---------------------------------------
-----P-D------KY----------M----------R--------GLHSSV-RDD----
-------------------S--F-Q------------------------FGH-KT-----
------------------------------------------RITEF-SPW------MF-
T------A-D---G-Q---WIEVA-SAA-----------VICPVENG----NG-------
----------------MGY-----V----E---N-----------N----EFV-------
----------------------------------LRS------------------GEG--
-----TI--------PCT--------------------EP---RAL-Y------------
-ER-------K-------------T-----T-Q-T-------------------------
---------LPAE-----------LQN---------------------------------
----------I-----------------------NEKL-KAALVN---------------
-----------------------------------SREVAEVKMSKWVEPEESQ------
-------------IPPPK----------------------QMEKQIQLEVTETQMGD---
---------------------------------------------------------QTF
KQYWLINEEGQRK--------------QITEQEYEQ------------------------
------------------------------------------------------------
------------------------------------------------------------
------------------------------------------------------------
-------------W-------------------KSGSQIQQTATTHHQMQLQYQM-----
----------MPGEQLEITQENRNGVVTEYYWLV-------------------------S
ADGQRRQIS-------------------QEEAEKWKQQH---------------------
----------LT--------------GMQTQ------------FHSQYQTMPGGRIEIT-
------------------------------------------------------------
-----------------------------------------------EETRNGV------
------------------------------------------------------------
--ITRFYWLISADGQRRQISEEEANKWMQQH-----------------------------
-------------------------------------------------------TTTMQ
HLSHQQLQSMPGERIEMSEE---------------------TR-----------GGVTTR
IYWLISVTD---NEG---------------------------------------------
------------------------------------------------------------
---------------------RSPRNKQTM------------------------------
------------------------------------------------------------
-------------------------------------------------DATKFARKCAV
W-----------------------------------------------------------
------------------------------------------------------------
------------------------------------------------------------
------------------------------------------------------------
------------------------------------------------
>Scolopendromorpha____Scolopendra_morsitans_VG____c19796__g1__i1
------------------------------------------------------------
------------------------------------------------------------
------------------------------------------------------------
------------------------------------------------------------
------------------------------------------------------------
------------------------------------------------------------
------------------------------------------------------------
------------------------------------------------------------
------------------------------------------------------------
------------------------------------------------------------
------------------------------------------------------------
------------------------------------------------------------
------------------------------------------------------------
------------------------------------------------------------
------------------------------------------------------------
------------------------------------------------------------
------------------------------------------------------------
------------------------------------------------------------
------------------------------------------------------------
------------------------------------------------------------
------------------------------------------------------------
------------------------------------------------------------
------------------------------------------------------------
------------------------------------------------------------
------------------------------------------------------------
------------------------------------------------------------
------------------------------------------------------------
------------------------------------------------------------
------------------------------------------------------------
------------------------------------------------------------
------------------------------------------------------------
-----------------------------------------------------M------
------------------------------------------------------------
------------------------------------------------------------
------------------------------------------------------------
------------------------------------------------------------
------------------------------------------------------------
-----------------------RK-------------------M---------------
------------------------------------------------------------
------------------------------------------------------------
------------------------------------------------------------
------------------------------------------------------------
------------------------------------------------------------
---------S--------------------------------------------------
------------------------------------------------------------
------------------------------------------------------------
-------------------------------------------------ANE--------
---T------------K---S--K---E------KH------------------------
---------------------------KLV-------LHSNT-ACLS-N-----------
-----------------DQ---------------------------G-----S-------
----------------------------------------V-----R-------------
-------------------DG-----------------------------A---------
----------------I---------------KAWFDTSV--------------------
----E-----------IFWEVRFFQK-GEVKIA--------AK----IAND---------
----------------------KQ--------------NC-----------GTEIEA---
--EI------------------------------------S----------------G--
------------------QK---------V-SAL-TQC--------SG------G--WK-
-N-------F-EYMTIG---------------T-VFI---------ANPGF----YRVSI
R-------A-----KN-------IK-----------------------------------
-----------GSY---AG---------------------DLAS-VKLT-----------
GP-AV-E-----------DAEE-------------D-------------LVPC-NADSV-
--HLN---------YE----------------DG-----R--G-CE-------I------
---------------------FYNQVRVT------------SS-------FPGT------
---FFMVCGF-N---------------------KGYLGIQE-----------------ND
------F-R-------GK-------------KRV--------------------------
---------IF-SVW--------------------------DA------GNRNE------
-----------------------------DDPD---K-----------------------
----------IPNEK-----RSYC-YCC-------GDNVEV---------KR--------
--------------------------F---------GNE-------------------GT
GCQ-----------------------------SF-Y-NY---------------NWKKNE
T----------------YH-----------------------------------------
------------------------------------------------------------
------------------------------------------------------------
------------------------------------------------------------
------------------------------------------------------------
------------------------------------------------------------
------------------------------------------------------------
------------------------------------------------------------
------------------------------------------------------------
------------------------------------------------------------
------------------------------------------------------------
------------------------------------------------------------
------------------------------------------------------------
------------------------------------------------------------
------------------------------------------------------------
------------------------------------------------------------
------------------------------------------------------------
------------------------------------------------------------
------------------------------------------------------------
------------------------------------------------------------
------------------------------------------------------------
------------------------------------------------------------
------------------------------------------------------------
------------------------------------------------------------
------------------------------------------------------------
------------------------------------------------------------
------------------------------------------------------------
------------------------------------------------------------
------------------------------------------------------------
------------------------------------------------------------
------------------------------------------------------------
------------------------------------------------------------
------------------------------------------------------------
------------------------------------------------------------
------------------------------------------------------------
------------------------------------------------------------
------------------------------------------------------------
------------------------------------------------------------
------------------------------------------------------------
------------------------------------------------------------
------------------------------------------------------------
------------------------------------------------------------
------------------------------------------------
>Scolopendromorpha____Scolopendra_morsitans_VG____c22453__g2__i1
------------------------------------------------------------
------------------------------------------------------------
------------------------------------------------------------
------------------------------------------------------------
------------------------------------------------------------
------------------------------------------------------------
------------------------------------------------------------
------------------------------------------------------------
------------------------------------------------------------
------------------------------------------------------------
------------------------------------------------------------
------------------------------------------------------------
------------------------------------------------------------
------------------------------------------------------------
------------------------------------------------------------
------------------------------------------------------------
------------------------------------------------------------
------------------------------------------------------------
------------------------------------------------------------
------------------------------------------------------------
------------------------------------------------------------
------------------------------------------------------------
------------------------------------------------------------
------------------------------------------------------------
------------------------------------------------------------
------------------------------------------------------------
------------------------------------------------------------
------------------------------------------------------------
------------------------------------------------------------
------------------------------------------------------------
------------------------------------------------------------
-----------------------------------------------------M------
------------------------------------------------------------
------------------------------------------------------------
------------------------------------------------------------
------------------------------------------------------------
------------------------------------------------------------
------------------------------------------------------------
------------------------------------------------------------
------------------------------------------------------------
------------------------------------------------------------
------------------------------------------------------------
------------------------------------------------------------
------------------------------------------------------------
------------------------------------------------------------
------------------------------------------------------------
------------------------------------------------------------
------------------------------------------------------------
------------------------------------------------------------
------------------------------------------------------------
------------------------------------------------------------
------------------------------------------------------------
------------------------------------------------------------
------------------------------------------------------------
------------------------------------------------------------
------------------------------------------------------------
------------------------------------------------------------
-------------------------------------------------------YRVTV
R-------A-----KT-------IE-----------------------------------
-----------GCY---AG---------------------DMSC-VKLK-----------
GP-AV-K-----------DAEE-------------D-------------IVPC-NADSV-
--HLT---------YE----------------DG-----G--G-CE-------I------
---------------------YYNQVRVS------------SS-------FPGT------
---FFVVCGF-N---------------------RGYLGIQE-----------------ND
------F-E-------GK-------------KTV--------------------------
---------LY-SVW--------------------------DS------GCDGE------
-----------------------------DDPD---E-----------------------
----------IPDEK-----RTYC-VCC-------GDDILV---------KR--------
--------------------------F---------GNE-------------------GT
GCQ-----------------------------SF-L-KY---------------NWKKNE
T----------------YHF------------------------------LVKTS-----
-----------------L--------------S--------------------------E
D--------------------S-K---------------CMLYS----------------
GYFY--------LNE-----------------SS--------------------------
---------------E-WKH-----------------------------LATYG------
------------------VRC---------------------------------------
-----N-V------ER----------M----------T--------GLHCFV-EDY----
-------------------C--G-C------------------------YGR-NI-----
------------------------------------------REANFGPGW------RR-
M------P-N---G-E---WIELT------------------------------------
------------------------------------------------------------
------------------------------------------------------------
------------------------------------------------------------
------------------------------------------------------------
------------------------------------------------------------
------------------------------------------------------------
------------------------------------------------------------
------------------------------------------------------------
------------------------------------------------------------
------------------------------------------------------------
------------------------------------------------------------
------------------------------------------------------------
------------------------------------------------------------
------------------------------------------------------------
------------------------------------------------------------
------------------------------------------------------------
------------------------------------------------------------
------------------------------------------------------------
------------------------------------------------------------
------------------------------------------------------------
------------------------------------------------------------
------------------------------------------------------------
------------------------------------------------------------
------------------------------------------------------------
------------------------------------------------------------
------------------------------------------------------------
------------------------------------------------------------
------------------------------------------------------------
------------------------------------------------------------
------------------------------------------------------------
------------------------------------------------------------
------------------------------------------------------------
------------------------------------------------
>Scolopendromorpha____Scolopendra_subspinipes_WB_infected____TR32380__c0__g1__i1
------------------------------------------------------------
------------------------------------------------------------
------------------------------------------------------------
------------------------------------------------------------
------------------------------------------------------------
------------------------------------------------------------
------------------------------------------------------------
------------------------------------------------------------
------------------------------------------------------------
------------------------------------------------------------
------------------------------------------------------------
------------------------------------------------------------
------------------------------------------------------------
------------------------------------------------------------
------------------------------------------------------------
------------------------------------------------------------
------------------------------------------------------------
------------------------------------------------------------
------------------------------------------------------------
------------------------------------------------------------
------------------------------------------------------------
------------------------------------------------------------
------------------------------------------------------------
------------------------------------------------------------
------------------------------------------------------------
------------------------------------------------------------
------------------------------------------------------------
------------------------------------------------------------
------------------------------------------------------------
------------------------------------------------------------
------------------------------------------------------------
------------------------------------------------------------
------------------------------------------------------------
------------------------------------------------------------
------------------------------------------------------------
------------------------------------------------------------
------------------------------------------------------------
------------------------------------------------------------
------------------------------------------------------------
------------------------------------------------------------
------------------------------------------------------------
------------------------------------------------------------
------------------------------------------------------------
------------------------------------------------------------
------------------------------------------------------------
------------------------------------------------------------
------------------------------------------------------------
------------------------------------------------------------
------------------------------------------------------------
------------------------------------------------------------
------------------------------------------------------------
------------------------------------------------------------
------------------------------------------------------------
------------------------------------------------------------
------------------------------------------------------------
------------------------------------------------------------
------------------------------------------------------------
------------------------------------------------------------
------------------------------------------------------------
------------------------------------------------------------
------------------------------------------------------------
------------------------------------------------------------
------------------------------------------------------------
------------------------------------------------------------
------------------------------------------------------------
------------------------------------------------------------
------------------------------------------------------------
------------------------------------------------------------
------------------------------------------------------------
------------------------------------------------------------
------------------------------------------------------------
------------------------------------------------------------
------------------------------------------------------------
------------------------------------------------------------
------------------------------------------------------------
------------------------------------------------------------
------------------------------------------------------------
------------------------------------------------------------
------------------------------------------------------------
M------P-N---G-E---WIELL-SAQ-----------FTR---TG----KN-T-----
S------------VD-AG------I----I---D----------GN----FMY-------
----------------------------------LRT------------------GGK--
-----TT--------QSL--------------------PP---NAM-I------------
-ST-------K-------------P-----T-G-I-------------------------
---------VPG------------ILK---------------------------------
---------DV-----------------------DQLL-TTK------------------
------------------------------------------------------------
------------------------------------------------------------
------------------------------------------------------------
------------------------------------------------------------
------------------------------------------------------------
------------------------------------------------------------
------------------------------------------------------------
------------------------------------------------------------
------------------------------------------------------------
------------------------------------------------------------
------------------------------------------------------------
------------------------------------------------------------
------------------------------------------------------------
------------------------------------------------------------
------------------------------------------------------------
------------------------------------------------------------
------------------------------------------------------------
------------------------------------------------------------
------------------------------------------------------------
------------------------------------------------------------
------------------------------------------------------------
------------------------------------------------------------
------------------------------------------------------------
------------------------------------------------------------
------------------------------------------------------------
------------------------------------------------------------
------------------------------------------------
>Scolopendromorpha____Scolopendra_morsitans_VG____c18482__g1__i1
------------------------------------------------------------
------------------------------------------------------------
------------------------------------------------------------
------------------------------------------------------------
------------------------------------------------------------
------------------------------------------------------------
------------------------------------------------------------
------------------------------------------------------------
------------------------------------------------------------
------------------------------------------------------------
------------------------------------------------------------
------------------------------------------------------------
------------------------------------------------------------
------------------------------------------------------------
------------------------------------------------------------
------------------------------------------------------------
------------------------------------------------------------
------------------------------------------------------------
------------------------------------------------------------
------------------------------------------------------------
------------------------------------------------------------
------------------------------------------------------------
------------------------------------------------------------
------------------------------------------------------------
------------------------------------------------------------
------------------------------------------------------------
------------------------------------------------------------
------------------------------------------------------------
------------------------------------------------------------
------------------------------------------------------------
------------------------------------------------------------
------------------------------------------------------------
------------------------------------------------------------
------------------------------------------------------------
------------------------------------------------------------
------------------------------------------------------------
------------------------------------------------------------
------------------------------------------------------------
------------------------------------------------------------
------------------------------------------------------------
------------------------------------------------------------
------------------------------------------------------------
------------------------------------------------------------
------------------------------------------------------------
------------------------------------------------------------
------------------------------------------------------------
------------------------------------------------------------
------------------------------------------------------------
------------------------------------------------------------
------------------------------------------------------------
------------------------------------------------------------
------------------------------------------------------------
------------------------------------------------------------
------------------------------------------------------------
------------------------------------------------------------
------------------------------------------------------------
------------------------------------------------------------
------------------------------------------------------------
------------------------------------------------------------
------------------------------------------------------------
------------------------------------------------------------
------------------------------------------------------------
------------------------------------------------------------
------------------------------------------------------------
------------------------------------------------------------
------------------------------------------------------------
------------------------------------------------------------
------------------------------------------------------------
------------------------------------------------------------
------------------------------------------------------------
------------------------------------------------------------
------------------------------------------------------------
----------------------------------------MLYS----------------
GYFY--------LNE-----------------SS--------------------------
---------------Q-WKL-----------------------------VATYG------
------------------VQS---------------------------------------
-----K-I------ER----------M----------T--------GLYSFV-EDF----
-------------------C--G-C------------------------YGR-HV-----
------------------------------------------REANFGPGW------RR-
M------P-N---G-E---WVELN-SAR-----------FSR---TG----KN-T-----
S------------VD-AG------V----I---N----------GN----FMY-------
----------------------------------LRT------------------GGK--
-----TT--------QSL--------------------PA---EAL-I------------
-TA-------K-------------S-----T-V-V-------------------------
---------LPD------------VLK---------------------------------
---------NV-----------------------DELD-GKK------------------
------------------------------------------------------------
------------------------------------------------------------
------------------------------------------------------------
------------------------------------------------------------
------------------------------------------------------------
------------------------------------------------------------
------------------------------------------------------------
------------------------------------------------------------
------------------------------------------------------------
------------------------------------------------------------
------------------------------------------------------------
------------------------------------------------------------
------------------------------------------------------------
------------------------------------------------------------
------------------------------------------------------------
------------------------------------------------------------
------------------------------------------------------------
------------------------------------------------------------
------------------------------------------------------------
------------------------------------------------------------
------------------------------------------------------------
------------------------------------------------------------
------------------------------------------------------------
------------------------------------------------------------
------------------------------------------------------------
------------------------------------------------------------
------------------------------------------------
>Scolopendromorpha____Scolopendra_morsitans_VG____c9197__g1__i1
------------------------------------------------------------
------------------------------------------------------------
------------------------------------------------------------
------------------------------------------------------------
------------------------------------------------------------
------------------------------------------------------------
------------------------------------------------------------
------------------------------------------------------------
------------------------------------------------------------
------------------------------------------------------------
------------------------------------------------------------
------------------------------------------------------------
------------------------------------------------------------
------------------------------------------------------------
------------------------------------------------------------
------------------------------------------------------------
------------------------------------------------------------
------------------------------------------------------------
------------------------------------------------------------
------------------------------------------------------------
------------------------------------------------------------
------------------------------------------------------------
------------------------------------------------------------
------------------------------------------------------------
------------------------------------------------------------
------------------------------------------------------------
------------------------------------------------------------
------------------------------------------------------------
------------------------------------------------------------
------------------------------------------------------------
------------------------------------------------------------
------------------------------------------------------------
------------------------------------------------------------
------------------------------------------------------------
------------------------------------------------------------
------------------------------------------------------------
------------------------------------------------------------
------------------------------------------------------------
------------------------------------------------------------
------------------------------------------------------------
------------------------------------------------------------
------------------------------------------------------------
------------------------------------------------------MS----
---------A--------------------------------------------------
------------------------------------------------------------
------------------------------------------------------------
------------------------------------------------------------
--------------------K--G---D------KT------------------------
---------------------------TLK-------LNAST-ASVT-S-----------
-----------------DN---------------------------I-----D-------
----------------------------------------I-----S-------------
-------------------NN-----------------------------I---------
----------------I---------------TKWATTYS--------------------
----E-----------IVWDVKFEKT-GKVEVS--------IE----ISND---------
----------------------DK--------------NV-----------GSEIEV---
--DI------------------------------------N----------------G--
------------------DK---------A-SAV-TTS--------SG------G--WD-
-K-------F-ISLPLG---------------S-IDI---------RKTGI----STVKV
R-------A-----LS-------IK-----------------------------------
-----------GHF---AG---------------------NLKS-VKLF-----------
GP-PA-S-----------AAEE-------------Y-------------EIPS-RIETV-
--KLL---------YK----------------CD-----G--G-CD-------Y------
---------------------FYNQVKIN------------SS-------FPGT------
---YFQVCGF-K---------------------DGQFGLQE-----------------KD
------F-S-------GS-------------KCV--------------------------
---------IF-SLF--------------------------DT-----------------
-----------------------------VDGK---K-----------------------
----------KPSKD-----SVNV-VSQ-------GDDVQL---------QE--------
--------------------------P---------SKE-------------------SN
KWQ-----------------------------CV-L-SY---------------DWKFNE
I----------------YQF------------------------------LVKML-----
-----------------P--------------D--------------------------E
D--------------------S-K---------------TVLYS----------------
AYFY--------LEE-----------------KN--------------------------
---------------R-WRH-----------------------------LVTYK------
------------------VKT---------------------------------------
-----D-K------KT----------M----------A--------GLNAFI-EDL----
-------------------F--G-R------------------------HGR-FP-----
------------------------------------------REALFGPAF------CH-
T------P-N---G-E---WIPLM-SAT-----------FAQ---DG----TN-K-----
N------------TT-AG------V----T---D----------DG----NMF-------
----------------------------------LKA------------------GRR--
-----TF--------QET--------------------KV---GTE-L------------
-TA-------T-------------T-----N-S-R-------------------------
---------LPD------------VLD---------------------------------
---------DI-----------------------DSQL-KF-------------------
------------------------------------------------------------
------------------------------------------------------------
------------------------------------------------------------
------------------------------------------------------------
------------------------------------------------------------
------------------------------------------------------------
------------------------------------------------------------
------------------------------------------------------------
------------------------------------------------------------
------------------------------------------------------------
------------------------------------------------------------
------------------------------------------------------------
------------------------------------------------------------
------------------------------------------------------------
------------------------------------------------------------
------------------------------------------------------------
------------------------------------------------------------
------------------------------------------------------------
------------------------------------------------------------
------------------------------------------------------------
------------------------------------------------------------
------------------------------------------------------------
------------------------------------------------------------
------------------------------------------------------------
------------------------------------------------------------
------------------------------------------------------------
------------------------------------------------
>Scolopendromorpha____Scolopendra_subspinipes_WB_infected____TR15064__c0__g1__i1
------------------------------------------------------------
------------------------------------------------------------
------------------------------------------------------------
------------------------------------------------------------
------------------------------------------------------------
------------------------------------------------------------
------------------------------------------------------------
------------------------------------------------------------
------------------------------------------------------------
------------------------------------------------------------
------------------------------------------------------------
------------------------------------------------------------
------------------------------------------------------------
------------------------------------------------------------
------------------------------------------------------------
------------------------------------------------------------
------------------------------------------------------------
------------------------------------------------------------
------------------------------------------------------------
------------------------------------------------------------
------------------------------------------------------------
------------------------------------------------------------
------------------------------------------------------------
------------------------------------------------------------
------------------------------------------------------------
------------------------------------------------------------
------------------------------------------------------------
------------------------------------------------------------
------------------------------------------------------------
------------------------------------------------------------
------------------------------------------------------------
------------------------------------------------------------
------------------------------------------------------------
------------------------------------------------------------
------------------------------------------------------------
------------------------------------------------------------
------------------------------------------------------------
------------------------------------------------------------
------------------------------------------------------------
------------------------------------------------------------
------------------------------------------------------------
------------------------------------------------------------
------------------------------------------------------MS----
---------A--------------------------------------------------
------------------------------------------------------------
------------------------------------------------------------
------------------------------------------------------------
--------------------K--G---S------KT------------------------
---------------------------TVK-------LEAST-ASVT-S-----------
-----------------DN---------------------------I-----D-------
----------------------------------------I-----C-------------
-------------------DK-----------------------------V---------
----------------I---------------TKWATTYS--------------------
----E-----------IVWDVKFEKT-GKLEVS--------IE----ISND---------
----------------------DS--------------NA-----------GAEIQV---
--DI------------------------------------N----------------G--
------------------EK---------A-SAI-TTP--------SG------G--WD-
-K-------F-ITLPLG---------------S-IDI---------TKTGL----FTVKV
R-------A-----LR-------IK-----------------------------------
-----------GHF---AG---------------------NLKG-VKLF-----------
GP-PA-A-----------AAEE-------------Y-------------EIPS-HIDTV-
--KLL---------YK----------------CD-----S--G-CD-------Y------
---------------------FFNQVRIN------------SS-------FPGT------
---YIQVCGF-K---------------------DGQFGLQE-----------------RD
------F-S-------GS-------------KMI--------------------------
---------IF-SLF--------------------------DT-----------------
-----------------------------VEGK---K-----------------------
-----------SPKD-----SVVL-VSQ-------GDGVEI---------QE--------
--------------------------P---------SKE-------------------NS
KRQ-----------------------------CI-L-KY---------------DWTFNE
I----------------YQF------------------------------LIKIL-----
-----------------P--------------D--------------------------E
D--------------------T-K---------------TVLYS----------------
AYFY--------LNE-----------------KN--------------------------
---------------R-WKH-----------------------------MATFK------
------------------VKT---------------------------------------
-----D-K------KT----------M----------V--------GLNAFI-EDL----
-------------------F--G-R------------------------HGR-FP-----
------------------------------------------REASFGPGF------YH-
T------P-N---G-E---WIPLM-SAT-----------FAQ---DG----SL-K-----
N------------TT-AG------V----S---D----------DG----RIF-------
----------------------------------LKA------------------GRR--
-----TF--------QET--------------------KV---GTE-L------------
-TA-------T-------------T-----D-S-R-------------------------
---------LPD------------VLD---------------------------------
---------DI-----------------------DSQL-KF-------------------
------------------------------------------------------------
------------------------------------------------------------
------------------------------------------------------------
------------------------------------------------------------
------------------------------------------------------------
------------------------------------------------------------
------------------------------------------------------------
------------------------------------------------------------
------------------------------------------------------------
------------------------------------------------------------
------------------------------------------------------------
------------------------------------------------------------
------------------------------------------------------------
------------------------------------------------------------
------------------------------------------------------------
------------------------------------------------------------
------------------------------------------------------------
------------------------------------------------------------
------------------------------------------------------------
------------------------------------------------------------
------------------------------------------------------------
------------------------------------------------------------
------------------------------------------------------------
------------------------------------------------------------
------------------------------------------------------------
------------------------------------------------------------
------------------------------------------------
>Scolopendromorpha____Scolopendra_subspinipes_WB_normal____TR4003__c0__g1__i2
------------------------------------------------------------
------------------------------------------------------------
------------------------------------------------------------
------------------------------------------------------------
------------------------------------------------------------
------------------------------------------------------------
------------------------------------------------------------
------------------------------------------------------------
------------------------------------------------------------
------------------------------------------------------------
------------------------------------------------------------
------------------------------------------------------------
------------------------------------------------------------
------------------------------------------------------------
------------------------------------------------------------
------------------------------------------------------------
------------------------------------------------------------
------------------------------------------------------------
------------------------------------------------------------
------------------------------------------------------------
------------------------------------------------------------
------------------------------------------------------------
------------------------------------------------------------
------------------------------------------------------------
------------------------------------------------------------
------------------------------------------------------------
------------------------------------------------------------
------------------------------------------------------------
------------------------------------------------------------
------------------------------------------------------------
------------------------------------------------------------
------------------------------------------------------------
------------------------------------------------------------
------------------------------------------------------------
------------------------------------------------------------
------------------------------------------------------------
------------------------------------------------------------
------------------------------------------------------------
------------------------------------------------------------
------------------------------------------------------------
------------------------------------------------------------
------------------------------------------------------------
------------------------------------------------------MS----
---------A--------------------------------------------------
------------------------------------------------------------
------------------------------------------------------------
------------------------------------------------------------
--------------------K--G---S------KT------------------------
---------------------------TVK-------LEAST-ASVT-S-----------
-----------------DN---------------------------I-----D-------
----------------------------------------I-----C-------------
-------------------DK-----------------------------V---------
----------------I---------------TKWATTYS--------------------
----E-----------IVWDVKFEKT-GKLEVS--------IE----ISND---------
----------------------DS--------------NA-----------GAEIQV---
--DI------------------------------------N----------------G--
------------------EK---------A-SAI-TTP--------SG------G--WD-
-K-------F-ITLPLG---------------S-IDI---------TKTGL----FTVKV
R-------A-----LR-------IK-----------------------------------
-----------GHF---AG---------------------NLKG-VKLF-----------
GP-PA-A-----------AAEE-------------Y-------------EIPS-HIDTV-
--KLL---------YK----------------CD-----S--G-CD-------Y------
---------------------FFNQVRIN------------SS-------FPGT------
---YIQVCGF-K---------------------DGQFGLQE-----------------RD
------F-S-------GS-------------KMV--------------------------
---------IF-SLF--------------------------DT-----------------
-----------------------------VEGK---K-----------------------
-----------SPKD-----SVVL-VSQ-------GDGVEI---------QE--------
--------------------------P---------SKE-------------------NN
KRQ-----------------------------CI-L-KY---------------DWTFNE
I----------------YQF------------------------------LIKIL-----
-----------------P--------------D--------------------------E
D--------------------T-K---------------TVLYS----------------
AYFY--------LNE-----------------KN--------------------------
---------------R-WKH-----------------------------MATFK------
------------------VKT---------------------------------------
-----D-K------KT----------M----------V--------GLNAFI-EDL----
-------------------F--G-R------------------------HGR-FP-----
------------------------------------------REASFGPGF------YH-
T------P-N---G-E---WIPLM-SAT-----------FAQ---DG----SL-K-----
N------------TT-AG------V----S---D----------DG----RIF-------
----------------------------------LKA------------------GRR--
-----TF--------QET--------------------KV---GTE-L------------
-TA-------T-------------T-----D-S-R-------------------------
---------LPD------------VLD---------------------------------
---------DI-----------------------DSQL-KF-------------------
------------------------------------------------------------
------------------------------------------------------------
------------------------------------------------------------
------------------------------------------------------------
------------------------------------------------------------
------------------------------------------------------------
------------------------------------------------------------
------------------------------------------------------------
------------------------------------------------------------
------------------------------------------------------------
------------------------------------------------------------
------------------------------------------------------------
------------------------------------------------------------
------------------------------------------------------------
------------------------------------------------------------
------------------------------------------------------------
------------------------------------------------------------
------------------------------------------------------------
------------------------------------------------------------
------------------------------------------------------------
------------------------------------------------------------
------------------------------------------------------------
------------------------------------------------------------
------------------------------------------------------------
------------------------------------------------------------
------------------------------------------------------------
------------------------------------------------
>Scolopendromorpha____Scolopendra_subspinipes_WB_infected____TR15247__c0__g1__i1
------------------------------------------------------------
------------------------------------------------------------
------------------------------------------------------------
------------------------------------------------------------
------------------------------------------------------------
------------------------------------------------------------
------------------------------------------------------------
------------------------------------------------------------
------------------------------------------------------------
------------------------------------------------------------
------------------------------------------------------------
------------------------------------------------------------
------------------------------------------------------------
------------------------------------------------------------
------------------------------------------------------------
------------------------------------------------------------
------------------------------------------------------------
------------------------------------------------------------
------------------------------------------------------------
------------------------------------------------------------
------------------------------------------------------------
------------------------------------------------------------
------------------------------------------------------------
------------------------------------------------------------
------------------------------------------------------------
------------------------------------------------------------
------------------------------------------------------------
------------------------------------------------------------
------------------------------------------------------------
------------------------------------------------------------
------------------------------------------------------------
------------------------------------------------------------
------------------------------------------------------------
------------------------------------------------------------
------------------------------------------------------------
------------------------------------------------------------
------------------------------------------------------------
------------------------------------------------------------
------------------------------------------------------------
------------------------------------------------------------
------------------------------------------------------------
------------------------------------------------------------
------------------------------------------------------MS----
---------A--------------------------------------------------
------------------------------------------------------------
------------------------------------------------------------
------------------------------------------------------------
--------------------K--G---S------KT------------------------
---------------------------TVK-------LEAST-ASVT-S-----------
-----------------DN---------------------------I-----D-------
----------------------------------------I-----C-------------
-------------------DK-----------------------------V---------
----------------I---------------TKWATTYS--------------------
----E-----------IVWDVKFEKT-GKLEVS--------IE----ISND---------
----------------------DS--------------NA-----------GAEIQV---
--DI------------------------------------N----------------G--
------------------EK---------A-SAI-TTP--------SG------G--WD-
-K-------F-ITLPLG---------------S-IDI---------TKTGL----FTVKV
R-------A-----LR-------IK-----------------------------------
-----------GHF---AG---------------------NLKG-VKLF-----------
GP-PA-A-----------AAEE-------------Y-------------EIPS-HIDTV-
--KLL---------YK----------------CD-----S--G-CD-------Y------
---------------------FFNQVRIN------------SS-------FPGT------
---YIQVCGF-K---------------------DGQFGLQE-----------------RD
------F-S-------GS-------------KMV--------------------------
---------IF-SLF--------------------------DT-----------------
-----------------------------VEGK---K-----------------------
-----------SSKD-----SVVL-VSQ-------GDGVEI---------QE--------
--------------------------P---------SKE-------------------NN
KRQ-----------------------------CI-L-KY---------------DWTFNE
I----------------YQF------------------------------LIKIL-----
-----------------P--------------D--------------------------E
D--------------------T-K---------------TVLYS----------------
AYFY--------LNE-----------------KN--------------------------
---------------R-WKH-----------------------------MATFK------
------------------VKT---------------------------------------
-----D-K------KT----------M----------V--------GLNAFI-EDL----
-------------------F--G-R------------------------HGR-FP-----
------------------------------------------REASFGPGF------YH-
T------P-N---G-E---WIPLM-SAT-----------FAQ---DG----SL-K-----
N------------TT-AG------V----S---D----------DG----RIF-------
----------------------------------LKA------------------GRR--
-----TF--------QET--------------------KV---GTE-L------------
-TA-------T-------------T-----D-S-R-------------------------
---------LPD------------VLD---------------------------------
---------DI-----------------------DSQL-KF-------------------
------------------------------------------------------------
------------------------------------------------------------
------------------------------------------------------------
------------------------------------------------------------
------------------------------------------------------------
------------------------------------------------------------
------------------------------------------------------------
------------------------------------------------------------
------------------------------------------------------------
------------------------------------------------------------
------------------------------------------------------------
------------------------------------------------------------
------------------------------------------------------------
------------------------------------------------------------
------------------------------------------------------------
------------------------------------------------------------
------------------------------------------------------------
------------------------------------------------------------
------------------------------------------------------------
------------------------------------------------------------
------------------------------------------------------------
------------------------------------------------------------
------------------------------------------------------------
------------------------------------------------------------
------------------------------------------------------------
------------------------------------------------------------
------------------------------------------------
>Scolopendromorpha____Cryptops_hortensis_trunk____TR29376__c0__g5__i6
------------------------------------------------------------
------------------------------------------------------------
------------------------------------------------------------
------------------------------------------------------------
------------------------------------------------------------
------------------------------------------------------------
------------------------------------------------------------
------------------------------------------------------------
------------------------------------------------------------
------------------------------------------------------------
------------------------------------------------------------
------------------------------------------------------------
------------------------------------------------------------
------------------------------------------------------------
------------------------------------------------------------
------------------------------------------------------------
------------------------------------------------------------
------------------------------------------------------------
------------------------------------------------------------
------------------------------------------------------------
------------------------------------------------------------
------------------------------------------------------------
------------------------------------------------------------
------------------------------------------------------------
------------------------------------------------------------
------------------------------------------------------------
------------------------------------------------------------
------------------------------------------------------------
------------------------------------------------------------
------------------------------------------------------------
------------------------------------------------------------
------------------------------------------------------------
------------------------------------------------------------
------------------------------------------------------------
------------------------------------------------------------
------------------------------------------------------------
------------------------------------------------------------
------------------------------------------------------------
------------------------------------------------------------
------------------------------------------------------------
------------------------------------------------------------
------------------------------------------------------------
------------------------------------------------------------
------------------------------------------------------------
------------------------------------------------------------
------------------------------------------------------------
------------------------------------------------------------
------------------------------------------------------------
------------------------------------------------------------
------------------------------------------------------------
------------------------------------------------------------
------------------------------------------------------------
------------------------------------------------------------
------------------------------------------------------------
------------------------------------------------------------
------------------------------------------------------------
------------------------------------------------------------
------------------------------------------------------------
------------------------------------------------------------
------------------------------------------------------------
------------------------------------------------------MKNPI-
--EMN---------IV----------------YK-----A--R-QH-------I------
---------------------FHRVNSSI------------TT-------KFHE------
--PEFTPIHL-G---------------------PAHFSLLD-----------------TD
------Y-E-------GN-------------QCI--------------------------
---------YC-YFS--------------------------PY------DDEAP------
-----------------------------FDV----------------------------
--------------------------------------IYR---------TP--------
--------------------------F---------LQE-------------------D-
--D-----------------------------SG-F-VY---------------PWNINE
T----------------YHF------------------------------LAKVV-----
-----------------H--------------L--------------------------P
D--------------------E-N---------------AFLYL----------------
CYLY--------FNN-----------------ES--------------------------
---------------K-WKL-----------------------------MMASK------
------------------RSN---------------------------------------
-----Y-T------TL----------I----------T--------EFTSVV-RSQ----
-------------------Y--GEQ------------------------MGY-FP-----
------------------------------------------REAAFGPAW------AR-
L------S-N---G-E---WKELT-SCD-----------YTK---FG----TL-F-----
N------------TD-AF------V----K---D-----------N----RVH-------
----------------------------------LRT------------------GGR--
-----TK--------ETN--------------------KL---GTA-F------------
-NL-------Q-------------P-----S-D-K-------------------------
---------LPE------------ILE---------------------------------
---------DI-----------------------DSKL-ESVP-----------------
----------SE------------------------------------------------
------------------------------------------------------------
------------------------------------------------------------
------------------------------------------------------------
------------------------------------------------------------
------------------------------------------------------------
------------------------------------------------------------
------------------------------------------------------------
------------------------------------------------------------
------------------------------------------------------------
------------------------------------------------------------
------------------------------------------------------------
------------------------------------------------------------
------------------------------------------------------------
------------------------------------------------------------
------------------------------------------------------------
------------------------------------------------------------
------------------------------------------------------------
------------------------------------------------------------
------------------------------------------------------------
------------------------------------------------------------
------------------------------------------------------------
------------------------------------------------------------
------------------------------------------------------------
------------------------------------------------------------
------------------------------------------------------------
------------------------------------------------
>Scolopendromorpha____Cryptops_hortensis_trunk____TR29376__c0__g5__i3
------------------------------------------------------------
------------------------------------------------------------
------------------------------------------------------------
------------------------------------------------------------
------------------------------------------------------------
------------------------------------------------------------
------------------------------------------------------------
------------------------------------------------------------
------------------------------------------------------------
------------------------------------------------------------
------------------------------------------------------------
------------------------------------------------------------
------------------------------------------------------------
------------------------------------------------------------
------------------------------------------------------------
------------------------------------------------------------
------------------------------------------------------------
------------------------------------------------------------
------------------------------------------------------------
------------------------------------------------------------
------------------------------------------------------------
------------------------------------------------------------
------------------------------------------------------------
------------------------------------------------------------
------------------------------------------------------------
------------------------------------------------------------
------------------------------------------------------------
------------------------------------------------------------
------------------------------------------------------------
------------------------------------------------------------
------------------------------------------------------------
------------------------------------------------------------
------------------------------------------------------------
------------------------------------------------------------
------------------------------------------------------------
------------------------------------------------------------
------------------------------------------------------------
------------------------------------------------------------
------------------------------------------------------------
------------------------------------------------------------
------------------------------------------------------------
------------------------------------------------------------
------------------------------------------------------------
------------------------------------------------------------
------------------------------------------------------------
------------------------------------------------------------
------------------------------------------------------------
------------------------------------------------------------
------------------------------------------------------------
------------------------------------------------------------
------------------------------------------------------------
------------------------------------------------------------
------------------------------------------------------------
------------------------------------------------------------
------------------------------------------------------------
------------------------------------------------------------
------------------------------------------------------------
------------------------------------------------------------
------------------------------------------------------------
------------------------------------------------------------
------------------------------------------------------------
------------------------------------------M-ER-------L------
---------------------LAIIN----------------------------------
-------FHL-D-------------------------SLLK-------------------
------------------------------------------------------------
------------------------------------------------------------
------------------------------------------------------------
---------------------------------------YR---------TP--------
--------------------------F---------LQE-------------------D-
--D-----------------------------SG-F-VY---------------PWNINE
T----------------YHF------------------------------LAKVV-----
-----------------H--------------L--------------------------P
D--------------------E-N---------------AFLYL----------------
CYLY--------FNN-----------------ES--------------------------
---------------K-WKL-----------------------------MMASK------
------------------RSN---------------------------------------
-----Y-T------TL----------I----------T--------EFTSVV-RSQ----
-------------------Y--GEQ------------------------MGY-FP-----
------------------------------------------REAAFGPAW------AR-
L------S-N---G-E---WKELT-SCD-----------YTK---FG----TL-F-----
N------------TD-AF------V----K---D-----------N----RVH-------
----------------------------------LRT------------------GGR--
-----TK--------ETN--------------------KL---GTA-F------------
-NL-------Q-------------P-----S-D-K-------------------------
---------LPE------------ILE---------------------------------
---------DI-----------------------DSKL-ESVP-----------------
----------SE------------------------------------------------
------------------------------------------------------------
------------------------------------------------------------
------------------------------------------------------------
------------------------------------------------------------
------------------------------------------------------------
------------------------------------------------------------
------------------------------------------------------------
------------------------------------------------------------
------------------------------------------------------------
------------------------------------------------------------
------------------------------------------------------------
------------------------------------------------------------
------------------------------------------------------------
------------------------------------------------------------
------------------------------------------------------------
------------------------------------------------------------
------------------------------------------------------------
------------------------------------------------------------
------------------------------------------------------------
------------------------------------------------------------
------------------------------------------------------------
------------------------------------------------------------
------------------------------------------------------------
------------------------------------------------------------
------------------------------------------------------------
------------------------------------------------
>Scolopendromorpha____Cryptops_hortensis_trunk____TR29376__c0__g5__i9
------------------------------------------------------------
------------------------------------------------------------
------------------------------------------------------------
------------------------------------------------------------
------------------------------------------------------------
------------------------------------------------------------
------------------------------------------------------------
------------------------------------------------------------
------------------------------------------------------------
------------------------------------------------------------
------------------------------------------------------------
------------------------------------------------------------
------------------------------------------------------------
------------------------------------------------------------
------------------------------------------------------------
------------------------------------------------------------
------------------------------------------------------------
------------------------------------------------------------
------------------------------------------------------------
------------------------------------------------------------
------------------------------------------------------------
------------------------------------------------------------
------------------------------------------------------------
------------------------------------------------------------
------------------------------------------------------------
------------------------------------------------------------
------------------------------------------------------------
------------------------------------------------------------
------------------------------------------------------------
------------------------------------------------------------
------------------------------------------------------------
------------------------------------------------------------
------------------------------------------------------------
------------------------------------------------------------
------------------------------------------------------------
------------------------------------------------------------
------------------------------------------------------------
------------------------------------------------------------
------------------------------------------------------------
------------------------------------------------------------
------------------------------------------------------------
------------------------------------------------------------
------------------------------------------------------MN----
---------I--------------------------------------------------
-------------D----------------------------------------------
------------------------------------------------------------
-------------------------------------------------LLE------AE
---V------------Y---E--H---E------TK------------------------
---------------------------CLK-------LKAFT-AVIS-D-----------
-----------------DH---------------------------V-----S-------
----------------------------------------TIGY-GK-------------
-------------------DE-----------------------------Y---------
----------------I----------------LWKSTDS--------------------
----V-----------IHWDVEFVNT-GQLDIS--------IK----VGND---------
----------------------ED--------------NV-----------GSEVEI---
--EV------------------------------------D----------------G--
------------------ER---------M-VSV-PSF--------TG------G--LD-
-Q-------P-ITVKLG---------------S-INV---------TKTGC----FSVKM
K-------A-----QS-------IK-----------------------------------
-----------GEQ---VG---------------------KFWF-MELS-----------
GD-AA-V-----------DSVE-------------D-------------MLPR-LVDDV-
--HLN---------WV----------------LQ-----G--G-CD-------I------
---------------------LYCAVTPI------------ES-------HMGT------
---EFTPIHL-G---------------------PAHFSLLD-----------------TD
------Y-E-------GN-------------QCI--------------------------
---------YC-YFS--------------------------PY------DDEAP------
-----------------------------FDV----------------------------
--------------------------------------IYR---------TP--------
--------------------------F---------LQE-------------------D-
--D-----------------------------SG-F-VY---------------PWNINE
T----------------YHF------------------------------LAKVV-----
-----------------H--------------L--------------------------P
D--------------------E-N---------------AFLYL----------------
CYLY--------FNN-----------------ES--------------------------
---------------K-WKL-----------------------------MMASK------
------------------RSN---------------------------------------
-----Y-T------TL----------I----------T--------EFTSVV-RSQ----
-------------------Y--GEQ------------------------MGY-FP-----
------------------------------------------REAAFGPAW------AR-
L------S-N---G-E---WKELT-SCD-----------YTK---FG----TL-F-----
N------------TD-AF------V----K---D-----------N----RVH-------
----------------------------------LRT------------------GGR--
-----TK--------ETN--------------------KL---GTA-F------------
-NL-------Q-------------P-----S-D-K-------------------------
---------LPE------------ILE---------------------------------
---------DI-----------------------DSKL-ESVP-----------------
----------SE------------------------------------------------
------------------------------------------------------------
------------------------------------------------------------
------------------------------------------------------------
------------------------------------------------------------
------------------------------------------------------------
------------------------------------------------------------
------------------------------------------------------------
------------------------------------------------------------
------------------------------------------------------------
------------------------------------------------------------
------------------------------------------------------------
------------------------------------------------------------
------------------------------------------------------------
------------------------------------------------------------
------------------------------------------------------------
------------------------------------------------------------
------------------------------------------------------------
------------------------------------------------------------
------------------------------------------------------------
------------------------------------------------------------
------------------------------------------------------------
------------------------------------------------------------
------------------------------------------------------------
------------------------------------------------------------
------------------------------------------------------------
------------------------------------------------
>Scolopendromorpha____Cryptops_hortensis_trunk____TR29551__c0__g1__i1
------------------------------------------------------------
------------------------------------------------------------
------------------------------------------------------------
------------------------------------------------------------
------------------------------------------------------------
------------------------------------------------------------
------------------------------------------------------------
------------------------------------------------------------
------------------------------------------------------------
------------------------------------------------------------
------------------------------------------------------------
------------------------------------------------------------
------------------------------------------------------------
------------------------------------------------------------
------------------------------------------------------------
------------------------------------------------------------
------------------------------------------------------------
------------------------------------------------------------
------------------------------------------------------------
------------------------------------------------------------
------------------------------------------------------------
------------------------------------------------------------
------------------------------------------------------------
------------------------------------------------------------
------------------------------------------------------------
------------------------------------------------------------
------------------------------------------------------------
------------------------------------------------------------
------------------------------------------------------------
------------------------------------------------------------
------------------------------------------------------------
------------------------------------------------------------
------------------------------------------------------------
------------------------------------------------------------
------------------------------------------------------------
------------------------------------------------------------
------------------------------------------------------------
------------------------------------------------------------
------------------------------------------------------------
------------------------------------------------------------
------------------------------------------------------------
------------------------------------------------------------
------------------------------------------------------------
------------------------------------------------------------
------------------------------------------------------------
------------------------------------------------------------
------------------------------------------------------------
------------------------------------------------------------
------------------------------------------------------------
------------------------------------------------------------
------------------------------------------------------------
------------------------------------------------------------
------------------------------------------------------------
------------------------------------------------------------
------------------------------------------------------------
------------------------------------------------------------
------------------------------------------------------------
------------------------------------------------------------
------------------------------------------------------------
------------------------------------------------------------
------------------------------------------------------------
------------------------------------------------------------
------------------------------------------------------------
------------------------------------------------------------
------------------------------------------------------------
------------------------------------------------------------
------------------------------------------------------------
------------------------------------------------------------
------------------------------------------------------------
---------------------------------------------------------MKE
T----------------YHF------------------------------LVKVV-----
-----------------P--------------S--------------------------P
E--------------------K-D---------------ALLYF----------------
RYVY--------FND-----------------ES--------------------------
---------------K-WKL-----------------------------ITALK------
------------------GPN---------------------------------------
-----V-D------SP----------L----------K--------EFISVL-RSQ----
-------------------Y--GLQ------------------------MGY-FP-----
------------------------------------------REAAFGPVW------GR-
L------H-N---G-E---WKEIL-ACE-----------YAK---WG----IH-L-----
N------------TD-AF------V----S---D-----------N----RVH-------
----------------------------------LRT------------------GGR--
-----TV--------QTN--------------------NL---GTV-F------------
-NL-------E-------------P-----S-G-E-------------------------
---------LPE------------VLE---------------------------------
---------DI-----------------------DTQL-EGIP-----------------
----------SN-----------------------P------------------------
------------------------------------------------------------
------------------------------------------------------------
------------------------------------------------------------
------------------------------------------------------------
------------------------------------------------------------
------------------------------------------------------------
------------------------------------------------------------
------------------------------------------------------------
------------------------------------------------------------
------------------------------------------------------------
------------------------------------------------------------
------------------------------------------------------------
------------------------------------------------------------
------------------------------------------------------------
------------------------------------------------------------
------------------------------------------------------------
--------------------------------------------SG--------------
------------------------------------------------------------
------------------------------------------------------------
------------------------------------------------------------
------------------------------------------------------------
------------------------------------------------------------
------------------------------------------------------------
------------------------------------------------------------
------------------------------------------------------------
------------------------------------------------
>Scolopendromorpha____Cryptops_hortensis_trunk____TR29551__c0__g1__i2
------------------------------------------------------------
------------------------------------------------------------
------------------------------------------------------------
------------------------------------------------------------
------------------------------------------------------------
------------------------------------------------------------
------------------------------------------------------------
------------------------------------------------------------
------------------------------------------------------------
------------------------------------------------------------
------------------------------------------------------------
------------------------------------------------------------
------------------------------------------------------------
------------------------------------------------------------
------------------------------------------------------------
------------------------------------------------------------
------------------------------------------------------------
------------------------------------------------------------
------------------------------------------------------------
------------------------------------------------------------
------------------------------------------------------------
------------------------------------------------------------
------------------------------------------------------------
------------------------------------------------------------
------------------------------------------------------------
------------------------------------------------------------
------------------------------------------------------------
------------------------------------------------------------
------------------------------------------------------------
------------------------------------------------------------
------------------------------------------------------------
------------------------------------------------------------
------------------------------------------------------------
------------------------------------------------------------
------------------------------------------------------------
------------------------------------------------------------
------------------------------------------------------------
------------------------------------------------------------
------------------------------------------------------------
------------------------------------------------------------
------------------------------------------------------------
------------------------------------------------------------
------------------------------------------------------------
------------------------------------------------------------
------------------------------------------------------------
------------------------------------------------------------
------------------------------------------------------------
------------------------------------------------------------
------------------------------------------------------------
------------------------------------------------------------
------------------------------------------------------------
------------------------------------------------------------
------------------------------------------------------------
------------------------------------------------------------
------------------------------------------------------------
------------------------------------------------------------
------------------------------------------------------------
------------------------------------------------------------
------------------------------------------------------------
------------------------------------------------------------
------------------------------------------------------------
------------------------------------------------------------
------------------------------------------------------------
------------------------------------------------------------
------------------------------------------------------------
------------------------------------------------------------
------------------------------------------------------------
------------------------------------------------------------
------------------------------------------------------------
------------------------------------------------------------
------------------------------------------------------------
------------------------------------------------------------
------------------------------------------------------------
---M--------LNR-----------------SS--------------------------
---------------DLWKI-----------------------------IMVLK------
------------------RPN---------------------------------------
-----C-K------TL----------L----------K--------EFKSVV-HSL----
-------------------N--SDH------------------------MGY-FP-----
------------------------------------------REAAFGPVW------GR-
L------P-N---G-E---WKEIL-ACD-----------YTK---SG----TL-F-----
N------------TD-AF------V----S---D-----------N----RVH-------
----------------------------------LRT------------------GGR--
-----TV--------QTN--------------------NL---GTV-F------------
-NL-------E-------------P-----S-G-E-------------------------
---------LPE------------VLE---------------------------------
---------DI-----------------------DTQL-EGIP-----------------
----------SN-----------------------P------------------------
------------------------------------------------------------
------------------------------------------------------------
------------------------------------------------------------
------------------------------------------------------------
------------------------------------------------------------
------------------------------------------------------------
------------------------------------------------------------
------------------------------------------------------------
------------------------------------------------------------
------------------------------------------------------------
------------------------------------------------------------
------------------------------------------------------------
------------------------------------------------------------
------------------------------------------------------------
------------------------------------------------------------
------------------------------------------------------------
--------------------------------------------SG--------------
------------------------------------------------------------
------------------------------------------------------------
------------------------------------------------------------
------------------------------------------------------------
------------------------------------------------------------
------------------------------------------------------------
------------------------------------------------------------
------------------------------------------------------------
------------------------------------------------
>Scolopendromorpha____Cryptops_hortensis_trunk____TR12579__c0__g1__i1
------------------------------------------------------------
------------------------------------------------------------
------------------------------------------------------------
------------------------------------------------------------
------------------------------------------------------------
------------------------------------------------------------
------------------------------------------------------------
------------------------------------------------------------
------------------------------------------------------------
------------------------------------------------------------
------------------------------------------------------------
------------------------------------------------------------
------------------------------------------------------------
------------------------------------------------------------
------------------------------------------------------------
------------------------------------------------------------
------------------------------------------------------------
------------------------------------------------------------
------------------------------------------------------------
------------------------------------------------------------
------------------------------------------------------------
------------------------------------------------------------
------------------------------------------------------------
------------------------------------------------------------
------------------------------------------------------------
------------------------------------------------------------
------------------------------------------------------------
------------------------------------------------------------
------------------------------------------------------------
------------------------------------------------------------
------------------------------------------------------------
------------------------------------------------------------
------------------------------------------------------------
------------------------------------------------------------
------------------------------------------------------------
------------------------------------------------------------
------------------------------------------------------------
------------------------------------------------------------
------------------------------------------------------------
------------------------------------------------------------
------------------------------------------------------------
------------------------------------------------------------
------------------------------------------------------------
------------------------------------------------------------
------------------------------------------------------------
------------------------------------------------------------
------------------------------------------------------------
------------------------------------------------------------
------------------------------------------------------------
------------------------------------------------------------
------------------------------------------------------------
------------------------------------------------------------
------------------------------------------------------------
-----------------------------------------MN----LGNN---------
----------------------ED--------------NV-----------GSEIEI---
--DV------------------------------------N----------------G--
------------------EK---------I-VTV-PQF--------TG------G--LD-
-E-------H-TTFKIG---------------S-ITV---------EEPGC----HSVKM
Q-------A-----K---------------------------------------------
------------------------------------------------------------
------------------------------------------------------------
------------------------------------------------------------
------------------------------------------------------------
------------------------------------------------------------
------------------------------------------------------------
------------------------------------------------------------
------------------------------------------------------------
------------------------------------------------------------
------------------------------------------------------------
------------------------------------------------------------
------------------------------------------------------------
------------------------------------------------------------
------------------------------------------------------------
------------------------------------------------------------
------------------------------------------------------------
------------------------------------------------------------
------------------------------------------------------------
------------------------------------------------------------
------------------------------------------------------------
------------------------------------------------------------
------------------------------------------------------------
------------------------------------------------------------
------------------------------------------------------------
------------------------------------------------------------
------------------------------------------------------------
------------------------------------------------------------
------------------------------------------------------------
------------------------------------------------------------
------------------------------------------------------------
------------------------------------------------------------
------------------------------------------------------------
------------------------------------------------------------
------------------------------------------------------------
------------------------------------------------------------
------------------------------------------------------------
------------------------------------------------------------
------------------------------------------------------------
------------------------------------------------------------
------------------------------------------------------------
------------------------------------------------------------
------------------------------------------------------------
------------------------------------------------------------
------------------------------------------------------------
------------------------------------------------------------
------------------------------------------------------------
------------------------------------------------------------
------------------------------------------------------------
------------------------------------------------------------
------------------------------------------------------------
------------------------------------------------------------
------------------------------------------------------------
------------------------------------------------------------
------------------------------------------------
>Scolopendromorpha____Cryptops_hortensis_trunk____TR10152__c0__g1__i1
------------------------------------------------------------
------------------------------------------------------------
------------------------------------------------------------
------------------------------------------------------------
------------------------------------------------------------
------------------------------------------------------------
------------------------------------------------------------
------------------------------------------------------------
------------------------------------------------------------
------------------------------------------------------------
------------------------------------------------------------
------------------------------------------------------------
------------------------------------------------------------
------------------------------------------------------------
------------------------------------------------------------
------------------------------------------------------------
------------------------------------------------------------
------------------------------------------------------------
------------------------------------------------------------
------------------------------------------------------------
------------------------------------------------------------
------------------------------------------------------------
------------------------------------------------------------
------------------------------------------------------------
------------------------------------------------------------
------------------------------------------------------------
------------------------------------------------------------
------------------------------------------------------------
------------------------------------------------------------
------------------------------------------------------------
------------------------------------------------------------
------------------------------------------------------------
------------------------------------------------------------
------------------------------------------------------------
------------------------------------------------------------
------------------------------------------------------------
------------------------------------------------------------
------------------------------------------------------------
------------------------------------------------------------
------------------------------------------------------------
------------------------------------------------------------
------------------------------------------------------------
------------------------------------------------------------
------------------------------------------------------------
------------------------------------------------------------
------------------------------------------------------------
------------------------------------------------------------
------------------------------------------------------------
------------------------------------------------------------
------------------------------------------------------------
------------------------------------------------------------
------------------------------------------------------------
------------------------------------------------------------
-----------------------------MNIA--------MH----LGND---------
----------------------EV--------------NV-----------GSEIEI---
--DV------------------------------------D----------------D--
------------------EK---------I-CAV-TSF--------MG------G--LD-
-K-------P-SSIELG---------------S-VTV---------KKTGR----LNVKM
Q-------A-----KS-------IK-----------------------------------
-----------NEL---VG---------------------MFWH-LSLS-----------
GP-AA-V-----------DSSE-------------D-------------MIPR-SISDV-
--QLS---------WQ----------------AQ-----D--E-FD-------V------
---------------------LYSAVTPT------------ES-------YLGT------
---QFSGFAF-N---------------------NGYLTLND-----------------KN
------Y-D-------GI-------------QSM--------------------------
---------DW-SFW--------------------------PR------DDDAD------
-----------------------------SEVV---------------------------
-------------------------------------EVFT---------VP--------
--------------------------D---------LKE---------------------
-----------------------------------F-VYE-------------FPWNIGE
T----------------YHF------------------------------LLKAT-----
-----------------R--------------L--------------------------A
D--------------------E-N---------------SVLFS----------------
GYVY--------LKG-----------------ES--------------------------
---------------K-WKF-----------------------------LVCRK------
------------------FTN---------------------------------------
-----C-T------RL----------I----------E--------GTRSFV-RWY----
-------------------Y--GVQ------------------------MGY-YP-----
------------------------------------------REAGFESVW------VR-
L------P-N---G-D---WKEIT-TCE-----------FSQ---CG----TL-N-----
N------------TD-AS------V----K---D-----------N----RVY-------
----------------------------------IRT------------------GGR--
-----TQ--------QTN--------------------KL---GTV-F------------
-EL-------Q-------------K-----S-G-N-------------------------
---------LPE------------ILQ---------------------------------
---------DI-----------------------DSKL-ESVT-----------------
----------SV------------------------------------------------
------------------------------------------------------------
------------------------------------------------------------
------------------------------------------------------------
------------------------------------------------------------
------------------------------------------------------------
------------------------------------------------------------
------------------------------------------------------------
------------------------------------------------------------
------------------------------------------------------------
------------------------------------------------------------
------------------------------------------------------------
------------------------------------------------------------
------------------------------------------------------------
------------------------------------------------------------
------------------------------------------------------------
------------------------------------------------------------
------------------------------------------------------------
------------------------------------------------------------
------------------------------------------------------------
------------------------------------------------------------
------------------------------------------------------------
------------------------------------------------------------
------------------------------------------------------------
------------------------------------------------------------
------------------------------------------------------------
------------------------------------------------
>Scolopendromorpha____Cryptops_hortensis_trunk____TR27822__c0__g1__i1
------------------------------------------------------------
------------------------------------------------------------
------------------------------------------------------------
------------------------------------------------------------
------------------------------------------------------------
------------------------------------------------------------
------------------------------------------------------------
------------------------------------------------------------
------------------------------------------------------------
------------------------------------------------------------
------------------------------------------------------------
------------------------------------------------------------
------------------------------------------------------------
------------------------------------------------------------
------------------------------------------------------------
------------------------------------------------------------
------------------------------------------------------------
------------------------------------------------------------
------------------------------------------------------------
------------------------------------------------------------
------------------------------------------------------------
------------------------------------------------------------
------------------------------------------------------------
------------------------------------------------------------
------------------------------------------------------------
------------------------------------------------------------
------------------------------------------------------------
------------------------------------------------------------
------------------------------------------------------------
------------------------------------------------------------
------------------------------------------------------------
-----------------------------------------------------MDAE---
------------------------------------------------------------
------------------------------------------------------------
------------------------------------------------------------
------------------------------------------------------------
------------------------------------------------------------
-----------------------KA-----------------------------------
------------------------------------------------------------
------------------------------------------------------------
------------------------------------------------------------
-------------------------------------------------L----------
------------------------------------------------------------
---------A--------------------------------------------------
------------------------------------------------------------
------------------------------------------------------------
------------------------------------------------------------
----------------AFEPS--KYDPA------KN------------------------
---------------------------SLT-------LKGFT-AVLP-D-----------
-----------------DK-----------------------------------------
----------------------------------------VQ---GS-------------
-------------------DTK----------------------------G---------
----------------L---------------FMWLRGAG--------------------
----D-----------VFWHVKLANS-GQLNVA--------MN----VANE---------
----------------------EA--------------HA-----------GAEIEV---
--EI------------------------------------S----------------G--
------------------QK---------V-SAV-TPS--------TG------G--PD-
-K-------F-VPVNMG---------------S-VTI---------QSPGT----IPVTV
R-------A-----KS-------IK-----------------------------------
-----------GGT---AG---------------------NLLS-LELS-----------
GP-SA-V-----------GSEE-------------E-------------RIPRDISPTIL
--QMK---------------------------EGV-------E-YE-------M------
---------------------VYNSVTPT------------VS-------YMGT------
---NFVVCGV------------------------GSLALCD-----------------TD
P-------D-------GE-------------KCV--------------------------
---------TF-SGA--------------------------DD-----------------
------------------------------------------------------------
--------------------------------------------------EK--------
--------------------------F---------------------------------
-------------------------------------VF---------------PWKLNE
T----------------YHF------------------------------LAKAV-----
-----------------L--------------S--------------------------S
D--------------------K-Q---------------SVDMF----------------
AYLY--------NNE-----------------ES--------------------------
---------------K-WKL-----------------------------VGNQK------
------------------GEG---------------------------------------
-----T--------KL----------L----------E--------GPSSQIYQSY----
----------------------GTQ------------------------QGY-YP-----
------------------------------------------REALYGPMW------VR-
V------P-G---G-E---WEELS-DAK-----------FVY---VKY---SA------E
N------------GN-AT------V----E---D-----------S----RFR-------
----------------------------------IRS------------------GGD--
-----TK--------MDT--------------------QP---GTL-L------------
-SA-------K-------------K-----T-G-Q-------------------------
---------IPD------------ILK---------------------------------
---------DI-----------------------ESKL----------------------
------------------------------------------------------------
------------------------------------------------------------
------------------------------------------------------------
------------------------------------------------------------
------------------------------------------------------------
------------------------------------------------------------
------------------------------------------------------------
------------------------------------------------------------
------------------------------------------------------------
------------------------------------------------------------
------------------------------------------------------------
------------------------------------------------------------
------------------------------------------------------------
------------------------------------------------------------
------------------------------------------------------------
------------------------------------------------------------
------------------------------------------------------------
------------------------------------------------------------
------------------------------------------------------------
------------------------------------------------------------
------------------------------------------------------------
------------------------------------------------------------
------------------------------------------------------------
------------------------------------------------------------
------------------------------------------------------------
------------------------------------------------------------
------------------------------------------------
>Scolopendromorpha____Cryptops_hortensis_trunk____TR29376__c0__g3__i2
------------------------------------------------------------
------------------------------------------------------------
------------------------------------------------------------
------------------------------------------------------------
------------------------------------------------------------
------------------------------------------------------------
------------------------------------------------------------
------------------------------------------------------------
------------------------------------------------------------
------------------------------------------------------------
------------------------------------------------------------
------------------------------------------------------------
------------------------------------------------------------
------------------------------------------------------------
------------------------------------------------------------
------------------------------------------------------------
------------------------------------------------------------
------------------------------------------------------------
------------------------------------------------------------
------------------------------------------------------------
------------------------------------------------------------
------------------------------------------------------------
------------------------------------------------------------
------------------------------------------------------------
------------------------------------------------------------
------------------------------------------------------------
------------------------------------------------------------
------------------------------------------------------------
------------------------------------------------------------
------------------------------------------------------------
------------------------------------------------------------
------------------------------------------------------------
------------------------------------------------------------
------------------------------------------------------------
------------------------------------------------------------
------------------------------------------------------------
------------------------------------------------------------
------------------------------------------------------------
------------------------------------------------------------
------------------------------------------------------------
------------------------------------------------------------
------------------------------------------------------------
------------------------------------------------------------
------------------------------------------------------------
------------------------------------------------------------
------------------------------------------------------------
------------------------------------------------------------
------------------------------------------------------------
------------------------------------------------------------
------------------------------------------------------------
------------------------------------------------------------
------------------------------------------------------------
------------------------------------------------------------
------------------------------------------------------------
------------------------------------------------------------
------------------------------------------------------------
------------------------------------------------------------
------------------------------------------------------------
------------------------------------------------------------
------------------------------------------------------------
------------------------------------------------------------
------------------------------------------------------------
------------------------------------------------------------
------------------------------------------------------------
------------------------------------------------------------
------------------------------------------------------------
------------------------------------------------------------
------------------------------------------------------------
------------------------------------------------------------
------------------------------------------------------------
------------------------------------------------------------
------------------------------------------------------------
------------------------------------------------------------
------------------------------------------------------------
------------------------------------------------------------
------------------------------------------------------------
--------------------------M----------E--------GPSSQIYQSY----
----------------------GTQ------------------------QGY-YP-----
------------------------------------------REALYGPMW------VR-
V------P-G---G-E---WEELS-DAK-----------FVY---VKY---SA------E
N------------GN-AT------V----E---D-----------S----RFR-------
----------------------------------IRS------------------GGD--
-----TK--------MDT--------------------QP---GTL-L------------
-SA-------K-------------K-----T-G-Q-------------------------
---------IPD------------ILK---------------------------------
---------DI-----------------------ESKL----------------------
------------------------------------------------------------
------------------------------------------------------------
------------------------------------------------------------
------------------------------------------------------------
------------------------------------------------------------
------------------------------------------------------------
------------------------------------------------------------
------------------------------------------------------------
------------------------------------------------------------
------------------------------------------------------------
------------------------------------------------------------
------------------------------------------------------------
------------------------------------------------------------
------------------------------------------------------------
------------------------------------------------------------
------------------------------------------------------------
------------------------------------------------------------
------------------------------------------------------------
------------------------------------------------------------
------------------------------------------------------------
------------------------------------------------------------
------------------------------------------------------------
------------------------------------------------------------
------------------------------------------------------------
------------------------------------------------------------
------------------------------------------------------------
------------------------------------------------
>Geophilomorpha____Strigamia_maritima_Female____c52298__g1__i2
------------------------------------------------------------
------------------------------------------------------------
------------------------------------------------------------
------------------------------------------------------------
------------------------------------------------------------
------------------------------------------------------------
------------------------------------------------------------
------------------------------------------------------------
------------------------------------------------------------
------------------------------------------------------------
------------------------------------------------------------
------------------------------------------------------------
------------------------------------------------------------
------------------------------------------------------------
------------------------------------------------------------
------------------------------------------------------------
------------------------------------------------------------
------------------------------------------------------------
------------------------------------------------------------
------------------------------------------------------------
------------------------------------------------------------
------------------------------------------------------------
------------------------------------------------------------
------------------------------------------------------------
------------------------------------------------------------
------------------------------------------------------------
------------------------------------------------------------
------------------------------------------------------------
------------------------------------------------------------
------------------------------------------------------------
------------------------------------------------------------
------------------------------------------------------------
------------------------------------------------------------
------------------------------------------------------------
------------------------------------------------------------
------------------------------------------------------------
------------------------------------------------------------
------------------------------------------------------------
------------------------------------------------------------
------------------------------------------------------------
------------------------------------------------------------
------------------------------------------------------------
------------------------------------------------------MQ----
---------S--------------------------------------------------
-------------NRT-----S--------------------------------------
---------------------------------------KKVN-----------------
-------------------------------------------------FKT------MD
---S------------T---Q--V---T------QP------------------------
---------------------------ALF-------LRANT-ASLS-D-----------
-----------------DS---------------------------A-----F-------
----------------------------------------I-----Q-------------
-------------------DG-----------------------------C---------
----------------I---------------KGWDSTTT--------------------
----L-----------IQWDVHFRLT-GQVNVA--------LG----IAND---------
----------------------ED--------------NI-----------ESAIKV---
--VV------------------------------------G----------------S--
------------------TV---------L-VGQ-TTF--------SG------G--WE-
-K-------F-TPMSMG---------------H-LSI---------QQPGL----YTISV
Q-------A-----QG-------IA-----------------------------------
-----------GVY---AG---------------------DLSY-VCLS-----------
GP-AA-L-----------TATE-------------D-------------LIPL-HADAV-
--HLS---------WG----------------IE-----N--P-A--------V------
---------------------FYNSMSIV------------QS-------YPGT------
---SFVACGS-N---------------------DGYLGLQH-----------------LD
------F-D-------GH-------------KQV--------------------------
---------IF-CVW--------------------------DS------YRSRS------
-----------------------------NDPDI--------------------------
----------APDHH-----RALL-VEK-------NDAITV---------ER--------
--------------------------F---------GKN-------------------GT
GVK-----------------------------AY-F-PY---------------AWQKEE
V----------------YHF------------------------------ALEAQ-----
-----------------L--------------T--------------------------E
F--------------------S-S-----------------QFT----------------
GYFY--------INE-----------------SN--------------------------
---------------Q-WMK-----------------------------LATLR------
------------------IRD---------------------------------------
-----DYR------KF----------L----------T--------GIHSSV-EDW----
-------------------K--A-G------------------------YGR-HP-----
------------------------------------------RKAIFGSAW------I--
Y------N-E---G-D---WKQLV-TPV-----------FTQ---SG----SL-K-----
N------------TN-IG------V----TP--G----------LE----KIF-------
----------------------------------LTS------------------GGR--
-----TE--------QDL--------------------KP---GSR-L------------
-VG-------I-------------K-----V-V-K-------------------------
---------LPK------------LVN---------------------------------
---------KL-----------------------INH-----------------------
------------------------------------------------------------
------------------------------------------------------------
------------------------------------------------------------
------------------------------------------------------------
------------------------------------------------------------
------------------------------------------------------------
------------------------------------------------------------
------------------------------------------------------------
------------------------------------------------------------
------------------------------------------------------------
------------------------------------------------------------
------------------------------------------------------------
------------------------------------------------------------
------------------------------------------------------------
------------------------------------------------------------
------------------------------------------------------------
------------------------------------------------------------
------------------------------------------------------------
------------------------------------------------------------
------------------------------------------------------------
------------------------------------------------------------
------------------------------------------------------------
------------------------------------------------------------
------------------------------------------------------------
------------------------------------------------------------
------------------------------------------------------------
------------------------------------------------
>Geophilomorpha____Strigamia_maritima_Female____c52298__g1__i3
------------------------------------------------------------
------------------------------------------------------------
------------------------------------------------------------
------------------------------------------------------------
------------------------------------------------------------
------------------------------------------------------------
------------------------------------------------------------
------------------------------------------------------------
------------------------------------------------------------
------------------------------------------------------------
------------------------------------------------------------
------------------------------------------------------------
------------------------------------------------------------
------------------------------------------------------------
------------------------------------------------------------
------------------------------------------------------------
------------------------------------------------------------
------------------------------------------------------------
------------------------------------------------------------
------------------------------------------------------------
------------------------------------------------------------
------------------------------------------------------------
------------------------------------------------------------
------------------------------------------------------------
------------------------------------------------------------
------------------------------------------------------------
------------------------------------------------------------
------------------------------------------------------------
------------------------------------------------------------
------------------------------------------------------------
------------------------------------------------------------
------------------------------------------------------------
------------------------------------------------------------
------------------------------------------------------------
------------------------------------------------------------
------------------------------------------------------------
------------------------------------------------------------
------------------------------------------------------------
------------------------------------------------------------
------------------------------------------------------------
------------------------------------------------------------
------------------------------------------------------------
------------------------------------------------------MQ----
---------S--------------------------------------------------
-------------NRT-----S--------------------------------------
---------------------------------------KKVN-----------------
-------------------------------------------------FKT------MD
---S------------T---Q--V---T------QP------------------------
---------------------------ALF-------LRANT-ASLS-D-----------
-----------------DS---------------------------A-----F-------
----------------------------------------I-----Q-------------
-------------------DG-----------------------------C---------
----------------I---------------KGWDSTTT--------------------
----L-----------IQWDVHFRLT-GQVNVA--------LG----IAND---------
----------------------ED--------------NI-----------ESAIKV---
--VV------------------------------------G----------------S--
------------------TV---------L-VGQ-TTF--------SG------G--WE-
-K-------F-TPMSMG---------------H-LSI---------QQPGL----YTISV
Q-------A-----QG-------IA-----------------------------------
-----------GVY---AG---------------------DLSY-VCLS-----------
GP-AA-L-----------TATE-------------D-------------LIPL-HADAV-
--HLS---------WG----------------IE-----N--P-A--------V------
---------------------FYNSMSIV------------QS-------YPGT------
---SFVACGS-N---------------------DGYLGLQH-----------------LD
------F-D-------GH-------------KQV--------------------------
---------IF-CVW--------------------------DS------YRSRS------
-----------------------------NDPDI--------------------------
----------APDHH-----RALL-VEK-------NDAITV---------ER--------
--------------------------F---------GKN-------------------GT
GVK-----------------------------AY-F-PY---------------AWQKEE
V----------------YHF------------------------------ALEAQ-----
-----------------L--------------T--------------------------E
F--------------------S-S-----------------QFT----------------
GYFY--------INE-----------------SN--------------------------
---------------Q-WMK-----------------------------LATLR------
------------------IRD---------------------------------------
-----DYR------KF----------L----------T--------GIHSSV-EDW----
-------------------K--A-G------------------------YGR-HP-----
------------------------------------------RKAIFGSAW------I--
Y------N-E---G-D---WKQLV-TPV-----------FTQ---SG----SL-K-----
N------------TN-IG------V----TP--G----------LE----KIF-------
----------------------------------LTS------------------GGR--
-----TE--------QDL--------------------KP---GSR-L------------
-VG-------I-------------K-----V-V-K-------------------------
---------LPK------------LVN---------------------------------
---------KL-----------------------INH-----------------------
------------------------------------------------------------
------------------------------------------------------------
------------------------------------------------------------
------------------------------------------------------------
------------------------------------------------------------
------------------------------------------------------------
------------------------------------------------------------
------------------------------------------------------------
------------------------------------------------------------
------------------------------------------------------------
------------------------------------------------------------
------------------------------------------------------------
------------------------------------------------------------
------------------------------------------------------------
------------------------------------------------------------
------------------------------------------------------------
------------------------------------------------------------
------------------------------------------------------------
------------------------------------------------------------
------------------------------------------------------------
------------------------------------------------------------
------------------------------------------------------------
------------------------------------------------------------
------------------------------------------------------------
------------------------------------------------------------
------------------------------------------------------------
------------------------------------------------
>Geophilomorpha____Strigamia_maritima_Female____c42370__g1__i6
------------------------------------------------------------
------------------------------------------------------------
------------------------------------------------------------
------------------------------------------------------------
------------------------------------------------------------
------------------------------------------------------------
------------------------------------------------------------
------------------------------------------------------------
------------------------------------------------------------
------------------------------------------------------------
------------------------------------------------------------
------------------------------------------------------------
------------------------------------------------------------
------------------------------------------------------------
------------------------------------------------------------
------------------------------------------------------------
------------------------------------------------------------
------------------------------------------------------------
------------------------------------------------------------
------------------------------------------------------------
------------------------------------------------------------
------------------------------------------------------------
------------------------------------------------------------
------------------------------------------------------------
------------------------------------------------------------
------------------------------------------------------------
------------------------------------------------------------
------------------------------------------------------------
------------------------------------------------------------
------------------------------------------------------------
------------------------------------------------------------
------------------------------------------------------------
------------------------------------------------------------
------------------------------------------------------------
------------------------------------------------------------
------------------------------------------------------------
------------------------------------------------------------
------------------------------------------------------------
------------------------------------------------------------
------------------------------------------------------------
------------------------------------------------------------
------------------------------------------------------------
------------------------------------------------------MQ----
---------S--------------------------------------------------
-------------NRT-----S--------------------------------------
---------------------------------------KKVN-----------------
-------------------------------------------------FKT------MD
---S------------T---Q--V---T------QP------------------------
---------------------------ALF-------LRANT-ASLS-D-----------
-----------------DS---------------------------A-----F-------
----------------------------------------I-----Q-------------
-------------------DG-----------------------------C---------
----------------I---------------KGWDSTTT--------------------
----L-----------IQWDVHFRLT-GQVNVA--------LG----IAND---------
----------------------ED--------------NI-----------ESAIKV---
--VV------------------------------------G----------------S--
------------------TV---------L-VGQ-TTF--------SG------G--WE-
-K-------F-TPMSMG---------------H-LSI---------QQPGL----YTISV
Q-------A-----QG-------IA-----------------------------------
-----------GVY---AG---------------------DLSY-VCLS-----------
GP-AA-L-----------TATE-------------D-------------LIPL-HADAV-
--HLS---------WG----------------IE-----N--P-A--------V------
---------------------FYNSMSIV------------QS-------YPGT------
---SFVACGS-N---------------------DGYLGLQH-----------------LD
------F-D-------GH-------------KQV--------------------------
---------IF-CVW--------------------------DS------YRSRS------
-----------------------------NDPDI--------------------------
----------APDHH-----RALL-VEK-------NDAITV---------ER--------
--------------------------F---------GKN-------------------GT
GVK-----------------------------AY-F-PY---------------AWQKEE
V----------------YHF------------------------------ALEAQ-----
-----------------L--------------T--------------------------E
F--------------------S-S-----------------QFT----------------
GYFY--------INE-----------------SN--------------------------
---------------Q-WMK-----------------------------LATLR------
------------------IRD---------------------------------------
-----DYR------KF----------L----------T--------GIHSSV-EDW----
-------------------K--A-G------------------------YGR-HP-----
------------------------------------------RKAIFGSAW------I--
Y------N-E---G-D---WKQLV-TPV-----------FTQ---SG----SL-K-----
N------------TN-IG------V----TP--G----------LE----KIF-------
----------------------------------LTS------------------GGR--
-----TE--------QDL--------------------KP---GSR-L------------
-VG-------I-------------K-----V-V-K-------------------------
---------LPK------------LVN---------------------------------
---------KL-----------------------INH-----------------------
------------------------------------------------------------
------------------------------------------------------------
------------------------------------------------------------
------------------------------------------------------------
------------------------------------------------------------
------------------------------------------------------------
------------------------------------------------------------
------------------------------------------------------------
------------------------------------------------------------
------------------------------------------------------------
------------------------------------------------------------
------------------------------------------------------------
------------------------------------------------------------
------------------------------------------------------------
------------------------------------------------------------
------------------------------------------------------------
------------------------------------------------------------
------------------------------------------------------------
------------------------------------------------------------
------------------------------------------------------------
------------------------------------------------------------
------------------------------------------------------------
------------------------------------------------------------
------------------------------------------------------------
------------------------------------------------------------
------------------------------------------------------------
------------------------------------------------
>Geophilomorpha____Strigamia_maritima_Female____c42370__g1__i1
------------------------------------------------------------
------------------------------------------------------------
------------------------------------------------------------
------------------------------------------------------------
------------------------------------------------------------
------------------------------------------------------------
------------------------------------------------------------
------------------------------------------------------------
------------------------------------------------------------
------------------------------------------------------------
------------------------------------------------------------
------------------------------------------------------------
------------------------------------------------------------
------------------------------------------------------------
------------------------------------------------------------
------------------------------------------------------------
------------------------------------------------------------
------------------------------------------------------------
------------------------------------------------------------
------------------------------------------------------------
------------------------------------------------------------
------------------------------------------------------------
------------------------------------------------------------
------------------------------------------------------------
------------------------------------------------------------
------------------------------------------------------------
------------------------------------------------------------
------------------------------------------------------------
------------------------------------------------------------
------------------------------------------------------------
------------------------------------------------------------
------------------------------------------------------------
------------------------------------------------------------
------------------------------------------------------------
------------------------------------------------------------
------------------------------------------------------------
------------------------------------------------------------
------------------------------------------------------------
------------------------------------------------------------
------------------------------------------------------------
------------------------------------------------------------
------------------------------------------------------------
------------------------------------------------------MQ----
---------S--------------------------------------------------
-------------NRT-----S--------------------------------------
---------------------------------------KKVN-----------------
-------------------------------------------------FKT------MD
---S------------T---Q--V---T------QP------------------------
---------------------------ALF-------LRANT-ASLS-D-----------
-----------------DS---------------------------A-----F-------
----------------------------------------I-----Q-------------
-------------------DG-----------------------------C---------
----------------I---------------KGWDSTTT--------------------
----L-----------IQWDVHFRLT-GQVNVA--------LG----IAND---------
----------------------ED--------------NI-----------ESAIKV---
--VV------------------------------------G----------------S--
------------------TV---------L-VGQ-TTF--------SG------G--WE-
-K-------F-TPMSMG---------------H-LSI---------QQPGL----YTISV
Q-------A-----QG-------IA-----------------------------------
-----------GVY---AG---------------------DLSY-VCLS-----------
GP-AA-L-----------TATE-------------D-------------LIPL-HADAV-
--HLS---------WG----------------IE-----N--P-A--------V------
---------------------FYNSMSIV------------QS-------YPGT------
---SFVACGS-N---------------------DGYLGLQH-----------------LD
------F-D-------GH-------------KQV--------------------------
---------IF-CVW--------------------------DS------YRSRS------
-----------------------------NDPDI--------------------------
----------APDHH-----RALL-VEK-------NDAITV---------ER--------
--------------------------F---------GKN-------------------GT
GVK-----------------------------AY-F-PY---------------AWQKEE
V----------------YHF------------------------------ALEAQ-----
-----------------L--------------T--------------------------E
F--------------------S-S-----------------QFT----------------
GYFY--------INE-----------------SN--------------------------
---------------Q-WMK-----------------------------LATLR------
------------------IRD---------------------------------------
-----DYR------KF----------L----------T--------GIHSSV-EDW----
-------------------K--A-G------------------------YGR-HP-----
------------------------------------------RKAIFGSAW------I--
Y------N-E---G-D---WKQLV-TPV-----------FTQ---SG----SL-K-----
N------------TN-IG------V----TP--G----------LE----KIF-------
----------------------------------LTS------------------GGR--
-----TE--------QDL--------------------KP---GSR-L------------
-VG-------I-------------K-----V-V-K-------------------------
---------LPK------------LVN---------------------------------
---------KL-----------------------INH-----------------------
------------------------------------------------------------
------------------------------------------------------------
------------------------------------------------------------
------------------------------------------------------------
------------------------------------------------------------
------------------------------------------------------------
------------------------------------------------------------
------------------------------------------------------------
------------------------------------------------------------
------------------------------------------------------------
------------------------------------------------------------
------------------------------------------------------------
------------------------------------------------------------
------------------------------------------------------------
------------------------------------------------------------
------------------------------------------------------------
------------------------------------------------------------
------------------------------------------------------------
------------------------------------------------------------
------------------------------------------------------------
------------------------------------------------------------
------------------------------------------------------------
------------------------------------------------------------
------------------------------------------------------------
------------------------------------------------------------
------------------------------------------------------------
------------------------------------------------
>Geophilomorpha____Strigamia_maritima_Female____c52298__g1__i5
------------------------------------------------------------
------------------------------------------------------------
------------------------------------------------------------
------------------------------------------------------------
------------------------------------------------------------
------------------------------------------------------------
------------------------------------------------------------
------------------------------------------------------------
------------------------------------------------------------
------------------------------------------------------------
------------------------------------------------------------
------------------------------------------------------------
------------------------------------------------------------
------------------------------------------------------------
------------------------------------------------------------
------------------------------------------------------------
------------------------------------------------------------
------------------------------------------------------------
------------------------------------------------------------
------------------------------------------------------------
------------------------------------------------------------
------------------------------------------------------------
------------------------------------------------------------
------------------------------------------------------------
------------------------------------------------------------
------------------------------------------------------------
------------------------------------------------------------
------------------------------------------------------------
------------------------------------------------------------
------------------------------------------------------------
------------------------------------------------------------
------------------------------------------------------------
------------------------------------------------------------
------------------------------------------------------------
------------------------------------------------------------
------------------------------------------------------------
------------------------------------------------------------
------------------------------------------------------------
------------------------------------------------------------
------------------------------------------------------------
------------------------------------------------------------
------------------------------------------------------------
------------------------------------------------------MQ----
---------S--------------------------------------------------
-------------NRT-----S--------------------------------------
---------------------------------------KKVN-----------------
-------------------------------------------------FKT------MD
---S------------T---Q--V---T------QP------------------------
---------------------------ALF-------LRANT-ASLS-D-----------
-----------------DS---------------------------A-----F-------
----------------------------------------I-----Q-------------
-------------------DG-----------------------------C---------
----------------I---------------KGWDSTTT--------------------
----L-----------IQWDVHFRLT-GQVNVA--------LG----IAND---------
----------------------ED--------------NI-----------ESAIKV---
--VV------------------------------------G----------------S--
------------------TV---------L-VGQ-TTF--------SG------G--WE-
-K-------F-TPMSMG---------------H-LSI---------QQPGL----YTISV
Q-------A-----QG-------IA-----------------------------------
-----------GVY---AG---------------------DLSY-VCLS-----------
GP-AA-L-----------TATE-------------D-------------LIPL-HADAV-
--HLS---------WG----------------IE-----N--P-A--------V------
---------------------FYNSMSIV------------QS-------YPGT------
---SFVACGS-N---------------------DGYLGLQH-----------------LD
------F-D-------GH-------------KQV--------------------------
---------IF-CVW--------------------------DS------YRSRS------
-----------------------------NDPDI--------------------------
----------APDHH-----RALL-VEK-------NDAITV---------ER--------
--------------------------F---------GKN-------------------GT
GVK-----------------------------AY-F-PY---------------AWQKEE
V----------------YHF------------------------------ALEAQ-----
-----------------L--------------T--------------------------E
F--------------------S-S-----------------QFT----------------
GYFY--------INE-----------------SN--------------------------
---------------Q-WMK-----------------------------LATLR------
------------------IRD---------------------------------------
-----DYR------KF----------L----------T--------GIHSSV-EDW----
-------------------K--A-G------------------------YGR-HP-----
------------------------------------------RKAIFGSAW------I--
Y------N-E---G-D---WKQLV-TPV-----------FTQ---SG----SL-K-----
N------------TN-IG------V----TP--G----------LE----KIF-------
----------------------------------LTS------------------GGR--
-----TE--------QDL--------------------KP---GSR-L------------
-VG-------I-------------K-----V-V-K-------------------------
---------LPK------------LVN---------------------------------
---------KL-----------------------INH-----------------------
------------------------------------------------------------
------------------------------------------------------------
------------------------------------------------------------
------------------------------------------------------------
------------------------------------------------------------
------------------------------------------------------------
------------------------------------------------------------
------------------------------------------------------------
------------------------------------------------------------
------------------------------------------------------------
------------------------------------------------------------
------------------------------------------------------------
------------------------------------------------------------
------------------------------------------------------------
------------------------------------------------------------
------------------------------------------------------------
------------------------------------------------------------
------------------------------------------------------------
------------------------------------------------------------
------------------------------------------------------------
------------------------------------------------------------
------------------------------------------------------------
------------------------------------------------------------
------------------------------------------------------------
------------------------------------------------------------
------------------------------------------------------------
------------------------------------------------
>Geophilomorpha____Strigamia_maritima_Female____c42370__g1__i5
------------------------------------------------------------
------------------------------------------------------------
------------------------------------------------------------
------------------------------------------------------------
------------------------------------------------------------
------------------------------------------------------------
------------------------------------------------------------
------------------------------------------------------------
------------------------------------------------------------
------------------------------------------------------------
------------------------------------------------------------
------------------------------------------------------------
------------------------------------------------------------
------------------------------------------------------------
------------------------------------------------------------
------------------------------------------------------------
------------------------------------------------------------
------------------------------------------------------------
------------------------------------------------------------
------------------------------------------------------------
------------------------------------------------------------
------------------------------------------------------------
------------------------------------------------------------
------------------------------------------------------------
------------------------------------------------------------
------------------------------------------------------------
------------------------------------------------------------
------------------------------------------------------------
------------------------------------------------------------
------------------------------------------------------------
------------------------------------------------------------
------------------------------------------------------------
------------------------------------------------------------
------------------------------------------------------------
------------------------------------------------------------
------------------------------------------------------------
------------------------------------------------------------
------------------------------------------------------------
------------------------------------------------------------
------------------------------------------------------------
------------------------------------------------------------
------------------------------------------------------------
------------------------------------------------------MQ----
---------S--------------------------------------------------
-------------NRT-----S--------------------------------------
---------------------------------------KKVN-----------------
-------------------------------------------------FKT------MD
---S------------T---Q--V---T------QP------------------------
---------------------------ALF-------LRANT-ASLS-D-----------
-----------------DS---------------------------A-----F-------
----------------------------------------I-----Q-------------
-------------------DG-----------------------------C---------
----------------I---------------KGWDSTTT--------------------
----L-----------IQWDVHFRLT-GQVNVA--------LG----IAND---------
----------------------ED--------------NI-----------ESAIKV---
--VV------------------------------------G----------------S--
------------------TV---------L-VGQ-TTF--------SG------G--WE-
-K-------F-TPMSMG---------------H-LSI---------QQPGL----YTISV
Q-------A-----QG-------IA-----------------------------------
-----------GVY---AG---------------------DLSY-VCLS-----------
GP-AA-L-----------TATE-------------D-------------LIPL-HADAV-
--HLS---------WG----------------IE-----N--P-A--------V------
---------------------FYNSMSIV------------QS-------YPGT------
---SFVACGS-N---------------------DGYLGLQH-----------------LD
------F-D-------GH-------------KQV--------------------------
---------IF-CVW--------------------------DS------YRSRS------
-----------------------------NDPDI--------------------------
----------APDHH-----RALL-VEK-------NDAITV---------ER--------
--------------------------F---------GKN-------------------GT
GVK-----------------------------AY-F-PY---------------AWQKEE
V----------------YHF------------------------------ALEAQ-----
-----------------L--------------T--------------------------E
F--------------------S-S-----------------QFT----------------
GYFY--------INE-----------------SN--------------------------
---------------Q-WMK-----------------------------LATLR------
------------------IRD---------------------------------------
-----DYR------KF----------L----------T--------GIHSSV-EDW----
-------------------K--A-G------------------------YGR-HP-----
------------------------------------------RKAIFGSAW------I--
Y------N-E---G-D---WKQLV-TPV-----------FTQ---SG----SL-K-----
N------------TN-IG------V----TP--G----------LE----KIF-------
----------------------------------LTS------------------GGR--
-----TE--------QDL--------------------KP---GSR-L------------
-VG-------I-------------K-----V-V-K-------------------------
---------LPK------------LVN---------------------------------
---------KL-----------------------INH-----------------------
------------------------------------------------------------
------------------------------------------------------------
------------------------------------------------------------
------------------------------------------------------------
------------------------------------------------------------
------------------------------------------------------------
------------------------------------------------------------
------------------------------------------------------------
------------------------------------------------------------
------------------------------------------------------------
------------------------------------------------------------
------------------------------------------------------------
------------------------------------------------------------
------------------------------------------------------------
------------------------------------------------------------
------------------------------------------------------------
------------------------------------------------------------
------------------------------------------------------------
------------------------------------------------------------
------------------------------------------------------------
------------------------------------------------------------
------------------------------------------------------------
------------------------------------------------------------
------------------------------------------------------------
------------------------------------------------------------
------------------------------------------------------------
------------------------------------------------
>Geophilomorpha____Himantarium_gabrielis_trunk____TR12847__c0__g1__i1
------------------------------------------------------------
------------------------------------------------------------
------------------------------------------------------------
------------------------------------------------------------
------------------------------------------------------------
------------------------------------------------------------
------------------------------------------------------------
------------------------------------------------------------
------------------------------------------------------------
------------------------------------------------------------
------------------------------------------------------------
------------------------------------------------------------
------------------------------------------------------------
------------------------------------------------------------
------------------------------------------------------------
------------------------------------------------------------
------------------------------------------------------------
------------------------------------------------------------
------------------------------------------------------------
------------------------------------------------------------
------------------------------------------------------------
------------------------------------------------------------
------------------------------------------------------------
------------------------------------------------------------
------------------------------------------------------------
------------------------------------------------------------
------------------------------------------------------------
------------------------------------------------------------
------------------------------------------------------------
------------------------------------------------------------
------------------------------------------------------------
------------------------------------------------------------
------------------------------------------------------------
------------------------------------------------------------
------------------------------------------------------------
------------------------------------------------------------
------------------------------------------------------------
------------------------------------------------------------
------------------------------------------------------------
------------------------------------------------------------
------------------------------------------------------------
------------------------------------------------------------
------------------------------------------------------------
------------------------------------------------------------
------------------------------------------------------------
------------------------------------------------------------
------------------------------------------------------------
------------------------------------------------------------
------------------------------------------------------------
------------------------------------------------------------
------------------------------------------------------------
------------------------------------------------------------
------------------------------------------------------------
------------------------------------------------------------
------------------------------------------------------------
------------------------------------------------------------
------------------------------------------------------------
------------------------------------------------------------
------------------------------------------------------------
------------------------------------------------------------
------------------------------------------------------------
------------------------------------------------------------
------------------------------------------------------------
------------------------------------------------------------
------------------------------------------------------------
------------------------------------------------------------
------------------------------------------------------------
------------------------------------------------------------
------------------------------------------------------------
------------------------------------------------------------
------------------------------------------------------------
------------------------------------------------------------
------------------------------------------------------------
------------------------------------------------------------
------------------MK-----------------------------FAVYR------
------------------VID---------------------------------------
-----EHK------YL----------L----------T--------GIHSSI-EDW----
-------------------K--G-G------------------------YGR-HE-----
------------------------------------------RRAAFGPAW------Y--
Y------N-G---G-E---WKQIM-SPT-----------FTQ---DE----DF-R-----
N------------VN-AG------I----I---S----------MD----KWF-------
----------------------------------LAT------------------GGR--
-----IE--------QLC--------------------HP---GSK-I------------
-FG-------I-------------K-----S-S-K-------------------------
---------MPN------------ILN---------------------------------
---------KL------------------------HH-----------------------
------------------------------------------------------------
------------------------------------------------------------
------------------------------------------------------------
------------------------------------------------------------
------------------------------------------------------------
------------------------------------------------------------
------------------------------------------------------------
------------------------------------------------------------
------------------------------------------------------------
------------------------------------------------------------
------------------------------------------------------------
------------------------------------------------------------
------------------------------------------------------------
------------------------------------------------------------
------------------------------------------------------------
------------------------------------------------------------
------------------------------------------------------------
------------------------------------------------------------
------------------------------------------------------------
------------------------------------------------------------
------------------------------------------------------------
------------------------------------------------------------
------------------------------------------------------------
------------------------------------------------------------
------------------------------------------------------------
------------------------------------------------------------
------------------------------------------------
>Geophilomorpha____Strigamia_maritima_Female____c46276__g1__i1
------------------------------------------------------------
------------------------------------------------------------
------------------------------------------------------------
------------------------------------------------------------
------------------------------------------------------------
------------------------------------------------------------
------------------------------------------------------------
------------------------------------------------------------
------------------------------------------------------------
------------------------------------------------------------
------------------------------------------------------------
------------------------------------------------------------
------------------------------------------------------------
------------------------------------------------------------
------------------------------------------------------------
------------------------------------------------------------
------------------------------------------------------------
------------------------------------------------------------
------------------------------------------------------------
------------------------------------------------------------
------------------------------------------------------------
------------------------------------------------------------
------------------------------------------------------------
------------------------------------------------------------
------------------------------------------------------------
------------------------------------------------------------
------------------------------------------------------------
------------------------------------------------------------
------------------------------------------------------------
------------------------------------------------------------
------------------------------------------------------------
------------------------------------------------------------
------------------------------------------------------------
------------------------------------------------------------
------------------------------------------------------------
------------------------------------------------------------
------------------------------------------------------------
------------------------------------------------------------
------------------------------------------------------------
------------------------------------------------------------
------------------------------------------------------------
------------------------------------------------------------
------------------------------------------------------------
------------------------------------------------------------
------------------------------------------------------------
------------------------------------------------------------
------------------------------------------------------------
------------------------------------------------------------
------------------------------------------------------------
------------------------------------------------------------
------------------------------------------------------------
------------------------------------------------------------
------------------------------------------------------------
------------------------------------------------------------
------------------------------------------------------------
------------------------------------------------------------
------------------------------------------------------------
-------------------------------------------------------MSRTV
Q-------K---------------------------------------------------
------------------------------------------------------------
------------------------------------------------------------
------------------------------------------------------------
------------------------------------------------------------
------------------------------------------------------------
------------------------------------------------------------
------------------------------------------------------------
------------------------------------------------------------
--------------------RP------------------K---------RH--------
--------------------------F---------KTD-------------------EG
GAH-----------------------------CS-L-TY---------------PWKLNE
Q----------------YHA------------------------------LLKID-----
-----------------T--------------T--------------------------S
W--------------------E-D---------------DVVFT----------------
AFFY--------LNE-----------------EK--------------------------
---------------R-WKK-----------------------------IAAYK------
------------------LPC---------------------------------------
-----ERP------DL----------I----------S--------GMHSTI-RDF----
-------------------Y--R-R------------------------HGR-YP-----
------------------------------------------REAVFGPAW------RR-
K------A-D---G-N---WKELN-GVS-----------FFQ---DG----NE-S-----
N------------ID-VG------V----AK--D----------GK----SFH-------
----------------------------------LVT------------------GGF--
-----TQ--------QSS--------------------N----KQD-F------------
-EC-------K-------------K-----S-D-Q-------------------------
---------LPE------------MLK---------------------------------
---------IL-----------------------PD------------------------
------------------------------------------------------------
------------------------------------------------------------
------------------------------------------------------------
------------------------------------------------------------
------------------------------------------------------------
------------------------------------------------------------
------------------------------------------------------------
------------------------------------------------------------
------------------------------------------------------------
------------------------------------------------------------
------------------------------------------------------------
------------------------------------------------------------
------------------------------------------------------------
------------------------------------------------------------
------------------------------------------------------------
------------------------------------------------------------
------------------------------------------------------------
------------------------------------------------------------
------------------------------------------------------------
------------------------------------------------------------
------------------------------------------------------------
------------------------------------------------------------
------------------------------------------------------------
------------------------------------------------------------
------------------------------------------------------------
------------------------------------------------------------
------------------------------------------------
>Geophilomorpha____Strigamia_maritima_Female____c46276__g1__i2
------------------------------------------------------------
------------------------------------------------------------
------------------------------------------------------------
------------------------------------------------------------
------------------------------------------------------------
------------------------------------------------------------
------------------------------------------------------------
------------------------------------------------------------
------------------------------------------------------------
------------------------------------------------------------
------------------------------------------------------------
------------------------------------------------------------
------------------------------------------------------------
------------------------------------------------------------
------------------------------------------------------------
------------------------------------------------------------
------------------------------------------------------------
------------------------------------------------------------
------------------------------------------------------------
------------------------------------------------------------
------------------------------------------------------------
------------------------------------------------------------
------------------------------------------------------------
------------------------------------------------------------
------------------------------------------------------------
------------------------------------------------------------
------------------------------------------------------------
------------------------------------------------------------
------------------------------------------------------------
------------------------------------------------------------
------------------------------------------------------------
------------------------------------------------------------
------------------------------------------------------------
------------------------------------------------------------
------------------------------------------------------------
------------------------------------------------------------
------------------------------------------------------------
------------------------------------------------------------
------------------------------------------------------------
------------------------------------------------------------
------------------------------------------------------------
------------------------------------------------------------
------------------------------------------------------------
------------------------------------------------------------
------------------------------------------------------------
------------------------------------------------------------
------------------------------------------------------------
------------------------------------------------------------
------------------------------------------------------------
------------------------------------------------------------
------------------------------------------------------------
------------------------------------------------------------
------------------------------------------------------------
------------------------------------------------------------
------------------------------------------------------------
------------------------------------------------------------
------------------------------------------------------------
--------------MPG---------------S-INI---------NKPGR----YTLEV
Q-------A-----LT-------LV-----------------------------------
-----------GLY---AG---------------------NLVY-VLLS-----------
GA-AI-E-----------GATE-------------F-------------VISP-RASYI-
--GFI---------WH----------------KT-----E--N-CT-------W------
---------------------FYNCIKIS------------QS-------FPGT------
---QFSVCGI-D---------------------QIDIMLLH-----------------ND
------V-G-------QG-------------NYV--------------------------
---------MF-SCL--------------------------GQ------YRKDP------
-----------------------------EDGERSIN-----------------------
----------VPNYG-----RPLV-ITK-------EKAITK---------RH--------
--------------------------F---------KTD-------------------EG
GAH-----------------------------CS-L-TY---------------PWKLNE
Q----------------YHA------------------------------LLKID-----
-----------------T--------------T--------------------------S
W--------------------E-D---------------DVVFT----------------
AFFY--------LNE-----------------EK--------------------------
---------------R-WKK-----------------------------IAAYK------
------------------LPC---------------------------------------
-----ERP------DL----------I----------S--------GMHSTI-RDF----
-------------------Y--R-R------------------------HGR-YP-----
------------------------------------------REAVFGPAW------RR-
K------A-D---G-N---WKELN-GVS-----------FFQ---DG----NE-S-----
N------------ID-VG------V----AK--D----------GK----SFH-------
----------------------------------LVT------------------GGF--
-----TQ--------QSS--------------------N----KQD-F------------
-EC-------K-------------K-----S-D-Q-------------------------
---------LPE------------MLK---------------------------------
---------IL-----------------------PD------------------------
------------------------------------------------------------
------------------------------------------------------------
------------------------------------------------------------
------------------------------------------------------------
------------------------------------------------------------
------------------------------------------------------------
------------------------------------------------------------
------------------------------------------------------------
------------------------------------------------------------
------------------------------------------------------------
------------------------------------------------------------
------------------------------------------------------------
------------------------------------------------------------
------------------------------------------------------------
------------------------------------------------------------
------------------------------------------------------------
------------------------------------------------------------
------------------------------------------------------------
------------------------------------------------------------
------------------------------------------------------------
------------------------------------------------------------
------------------------------------------------------------
------------------------------------------------------------
------------------------------------------------------------
------------------------------------------------------------
------------------------------------------------------------
------------------------------------------------
>Geophilomorpha____Strigamia_maritima_Female____c46276__g1__i4
------------------------------------------------------------
------------------------------------------------------------
------------------------------------------------------------
------------------------------------------------------------
------------------------------------------------------------
------------------------------------------------------------
------------------------------------------------------------
------------------------------------------------------------
------------------------------------------------------------
------------------------------------------------------------
------------------------------------------------------------
------------------------------------------------------------
------------------------------------------------------------
------------------------------------------------------------
------------------------------------------------------------
------------------------------------------------------------
------------------------------------------------------------
------------------------------------------------------------
------------------------------------------------------------
------------------------------------------------------------
------------------------------------------------------------
------------------------------------------------------------
------------------------------------------------------------
------------------------------------------------------------
------------------------------------------------------------
------------------------------------------------------------
------------------------------------------------------------
------------------------------------------------------------
------------------------------------------------------------
------------------------------------------------------------
------------------------------------------------------------
------------------------------------------------------------
------------------------------------------------------------
------------------------------------------------------------
------------------------------------------------------------
------------------------------------------------------------
------------------------------------------------------------
------------------------------------------------------------
------------------------------------------------------------
------------------------------------------------------------
------------------------------------------------------------
------------------------------------------------------------
------------------------------------------------------------
------------------------------------------------------------
------------------------------------------------------------
------------------------------------------------------------
------------------------------------------------------------
------------------------------------------------------------
------------------------------------------------------------
------------------------------------------------------------
------------------------------------------------------------
------------------------------------------------------------
------------------------------------------------------------
------------------------------------------------------------
------------------------------------------------------------
------------------------------------------------------------
------------------------------------------------------------
--------------MPG---------------S-INI---------NKPGR----YTLEV
Q-------A-----LT-------LV-----------------------------------
-----------GLY---AG---------------------NLVY-VLLS-----------
GA-AI-E-----------GATE-------------F-------------VISP-RASYI-
--GFI---------WH----------------KT-----E--N-CT-------W------
---------------------FYNCIKIS------------QS-------FPGT------
---QFSVCGI-D---------------------QIDIMLLH-----------------ND
------V-G-------QG-------------NYV--------------------------
---------MF-SCL--------------------------GQ------YRKDP------
-----------------------------EDGERSIN-----------------------
----------VPNYG-----RPLV-ITK-------EKAITK---------RH--------
--------------------------F---------KTD-------------------EG
GAH-----------------------------CS-L-TY---------------PWKLNE
Q----------------YHA------------------------------LLKID-----
-----------------T--------------T--------------------------S
W--------------------E-D---------------DVVFT----------------
AFFY--------LNE-----------------EK--------------------------
---------------R-WKK-----------------------------IAAYK------
------------------LPC---------------------------------------
-----ERP------DL----------I----------S--------GMHSTI-RDF----
-------------------Y--R-R------------------------HGR-YP-----
------------------------------------------REAVFGPAW------RR-
K------A-D---G-N---WKELN-GVS-----------FFQ---DG----NE-S-----
N------------ID-VG------V----AK--D----------GK----SFH-------
----------------------------------LVT------------------GGF--
-----TQ--------QSS--------------------N----KQD-F------------
-EC-------K-------------K-----S-D-Q-------------------------
---------LPE------------MLK---------------------------------
---------IL-----------------------PD------------------------
------------------------------------------------------------
------------------------------------------------------------
------------------------------------------------------------
------------------------------------------------------------
------------------------------------------------------------
------------------------------------------------------------
------------------------------------------------------------
------------------------------------------------------------
------------------------------------------------------------
------------------------------------------------------------
------------------------------------------------------------
------------------------------------------------------------
------------------------------------------------------------
------------------------------------------------------------
------------------------------------------------------------
------------------------------------------------------------
------------------------------------------------------------
------------------------------------------------------------
------------------------------------------------------------
------------------------------------------------------------
------------------------------------------------------------
------------------------------------------------------------
------------------------------------------------------------
------------------------------------------------------------
------------------------------------------------------------
------------------------------------------------------------
------------------------------------------------
>Scolopendromorpha____Ethmostigmus_rubripes____GASI01000043
------------------------------------------------------------
------------------------------------------------------------
------------------------------------------------------------
------------------------------------------------------------
------------------------------------------------------------
------------------------------------------------------------
------------------------------------------------------------
------------------------------------------------------------
------------------------------------------------------------
------------------------------------------------------------
------------------------------------------------------------
------------------------------------------------------------
------------------------------------------------------------
------------------------------------------------------------
------------------------------------------------------------
------------------------------------------------------------
------------------------------------------------------------
------------------------------------------------------------
------------------------------------------------------------
------------------------------------------------------------
------------------------------------------------------------
------------------------------------------------------------
------------------------------------------------------------
------------------------------------------------------------
------------------------------------------------------------
------------------------------------------------------------
------------------------------------------------------------
------------------------------------------------------------
------------------------------------------------------------
------------------------------------------------------------
------------------------------------------------------------
------------------------------------------------------------
------------------------------------------------------------
------------------------------------------------------------
------------------------------------------------------------
------------------------------------------------------------
------------------------------------------------------------
------------------------------------------------------------
------------------------------------------------------------
------------------------------------------------------------
------------------------------------------------------------
------------L----------------------LPLQA---------IF---------
------------------------------------------------------------
------------------------------------------------------------
------------------------------------------------------------
--------------------------------------ILGIL-----------------
-------------------------------------------------FKEL-------
--------------------K--G---E------EN------------------------
---------------------------ELL------LTPANG------------------
----------------------------------------------K-------------
----------------------------------------V-----SGP-----------
--------------------------------------------------GIGR------
----------NK-FEKF---------------NGWTSTDV--------------------
----E-----------IFWDIEFANA-GNIDID--------FK----MANR---------
----------------------DY--------------QA-----------GARMKI---
--DL------------------------------------G----------------N--
------------------ED---------G-NQT-VYK----ETEFSG------G--IT-
--------VP-KIMKMG---------------S-MSV---------KGAGK----LRLVV
R-------C-----VA-------KK-----------------------------------
-----------QNY---IG---------------------ELYE-VILS-----------
GT-GV-V-----------GAKV------------VD-------------IFPP-NADST-
--HLW---------YQ----------------GG-----N--S-AM-------M------
---------------------FYNEIIIN------------QS-------FPAS------
---YFMAVGF-T---------------------GGYFGIQE-----------------TD
------F-N-------GY-------------KQA--------------------------
---------LF-SLW--------------------------DV--------VSQ------
-----------------------------E------R-----------------------
----------SAEDD-----LAGV-EKI-------GEGVLV---------KR--------
--------------------------F---------GGE-------------------GT
GYQ-----------------------------SK-I-AF---------------PWKIGE
K----------------YQF------------------------------LVTAE-----
-----------------E--------------K---------------------------
---------------------T-K---------------YFVVT----------------
AYIY--------YPE-----------------EQ--------------------------
---------------Q-WKL-----------------------------ISALK------
------------------RVV---------------------------------------
-----S-K------KN----------L----------N--------GYYSFL-EDW----
-------------------L--G-K------------------------WGY-VK-----
------------------------------------------REASF-NPW------VR-
S------A-D---G-K---WFQPQ-SAT-----------FTR---TG----KN------K
N------------VN-AW------V----Q---D-----------G----RFY-------
----------------------------------MST------------------GGD--
-----GI--------GEI--------------------KY---GEH-I------------
-YR-------S-------------V-----S-E-E-------------------------
---------LPE------------SLK---------------------------------
---------DI------------------------DKIIAEEKYL---------------
-----------------------------------P------------------------
------------------------------------------------------------
------------------------------------------------------------
------------------------------------------------------------
------------------------------------------------------------
------------------------------------------------------------
------------------------------------------------------------
------------------------------------------------------------
------------------------------------------------------------
------------------------------------------------------------
------------------------------------------------------------
------------------------------------------------------------
------------------------------------------------------------
------------------------------------------------------------
------------------------------------------------------------
------------------------------------------------------------
------------------------------------------------------------
------------------------------------------------------------
------------------------------------------------------------
------------------------------------------------------------
------------------------------------------------------------
------------------------------------------------------------
------------------------------------------------------------
------------------------------------------------------------
------------------------------------------------------------
------------------------------------------------------------
------------------------------------------------
>Scolopendromorpha____Ethmostigmus_rubripes____GASI01000048
------------------------------------------------------------
------------------------------------------------------------
------------------------------------------------------------
------------------------------------------------------------
------------------------------------------------------------
------------------------------------------------------------
------------------------------------------------------------
------------------------------------------------------------
------------------------------------------------------------
------------------------------------------------------------
------------------------------------------------------------
------------------------------------------------------------
------------------------------------------------------------
------------------------------------------------------------
------------------------------------------------------------
------------------------------------------------------------
------------------------------------------------------------
------------------------------------------------------------
------------------------------------------------------------
------------------------------------------------------------
------------------------------------------------------------
------------------------------------------------------------
------------------------------------------------------------
------------------------------------------------------------
------------------------------------------------------------
------------------------------------------------------------
------------------------------------------------------------
------------------------------------------------------------
------------------------------------------------------------
------------------------------------------------------------
------------------------------------------------------------
-----------------------------------------------------MCA----
------------------------------------------------------------
------------------------------------------------------------
------------------------------------------------------------
------------------------------------------------------------
------------------------------------------------------------
-----------------------KF-----------------------------------
------------------------------------------------------------
------------------------------------------------------------
----ILIQ---------------------IKK-FFTCAVV--------------------
QNAPGRFHHEVPF----------------------TPLQA---------IF---------
------------------------------------------------------------
------------------------------------------------------------
------------------------------------------------------------
--------------------------------------ILGIL-----------------
-------------------------------------------------FKEL-------
--------------------K--G---E------EN------------------------
---------------------------ELL------LTPANG------------------
----------------------------------------------K-------------
----------------------------------------V-----SGP-----------
--------------------------------------------------GIGK------
----------HK-LEKF---------------NGWTSTDV--------------------
----E-----------IFWDIEFANA-GNIDID--------FK----MANR---------
----------------------DY--------------QA-----------GAKMKI---
--DL------------------------------------G----------------N--
------------------KD---------G-NQT-VYK----ETEFSG------G--ID-
--------VP-KIMRMG---------------S-MSV---------KGAGK----LRLVV
R-------C-----VA-------KK-----------------------------------
-----------QNY---IG---------------------ELYE-VILS-----------
GT-GV-V-----------GAKV------------VD-------------IFPP-NADST-
--HLW---------YQ----------------GG-----N--S-AM-------M------
---------------------FYNEIIIN------------HS-------FPAS------
---YFMAVGF-T---------------------GGYFGIQE-----------------TD
------F-N-------GY-------------KQA--------------------------
---------LF-SLW--------------------------DV--------VSQ------
-----------------------------E------R-----------------------
----------SAEDD-----LAGV-EKI-------GEGVLV---------KR--------
--------------------------F---------GGE-------------------GT
GYQ-----------------------------SK-I-AF---------------PWKIGE
N----------------TNF----------------------------------------
------------------------------------------------------------
------------------------------------------------------------
------------------------------------------------------------
------------------------------------------------------------
------------------------------------------------------------
------------------------------------------------------------
------------------------------------------------------------
------------------------------------------------------------
-------------------W----------------------------------------
------------------------------------------------------------
------------------------------------------------------------
------------------------------------------------------------
------------------------------------------------------------
------------------------------------------------------------
------------------------------------------------------------
------------------------------------------------------------
------------------------------------------------------------
------------------------------------------------------------
------------------------------------------------------------
------------------------------------------------------------
------------------------------------------------------------
------------------------------------------------------------
------------------------------------------------------------
------------------------------------------------------------
------------------------------------------------------------
------------------------------------------------------------
------------------------------------------------------------
------------------------------------------------------------
------------------------------------------------------------
------------------------------------------------------------
------------------------------------------------------------
------------------------------------------------------------
------------------------------------------------------------
------------------------------------------------------------
------------------------------------------------------------
------------------------------------------------------------
------------------------------------------------------------
------------------------------------------------------------
------------------------------------------------------------
------------------------------------------------------------
------------------------------------------------------------
------------------------------------------------
>Scolopendromorpha____Ethmostigmus_rubripes____GASI01000047
------------------------------------------------------------
------------------------------------------------------------
------------------------------------------------------------
------------------------------------------------------------
------------------------------------------------------------
------------------------------------------------------------
------------------------------------------------------------
------------------------------------------------------------
------------------------------------------------------------
------------------------------------------------------------
------------------------------------------------------------
------------------------------------------------------------
------------------------------------------------------------
------------------------------------------------------------
------------------------------------------------------------
------------------------------------------------------------
------------------------------------------------------------
------------------------------------------------------------
------------------------------------------------------------
------------------------------------------------------------
------------------------------------------------------------
------------------------------------------------------------
------------------------------------------------------------
------------------------------------------------------------
------------------------------------------------------------
------------------------------------------------------------
------------------------------------------------------------
------------------------------------------------------------
------------------------------------------------------------
------------------------------------------------------------
------------------------------------------------------------
-----------------------------------------------------M------
------------------------------------------------------------
------------------------------------------------------------
------------------------------------------------------------
------------------------------------------------------------
------------------------------------------------------------
-----------------------KY-----------------------------------
------------------------------------------------------------
------------------------------------------------------------
----L-------------------------------------------------------
------------L----------------------LPLQA---------IL---------
------------------------------------------------------------
------------------------------------------------------------
------------------------------------------------------------
--------------------------------------ILGIL-----------------
-------------------------------------------------FKEL-------
--------------------K--G---E------EN------------------------
---------------------------ELL------LTPANG------------------
----------------------------------------------K-------------
----------------------------------------V-----SGP-----------
--------------------------------------------------GIGK------
----------HK-LEKF---------------NGWTSTDV--------------------
----E-----------IFWDIEFANA-GNIDID--------FK----MANR---------
----------------------DY--------------QA-----------GAKMKI---
--DL------------------------------------G----------------N--
------------------KD---------G-NQT-VYK----ETEFSG------G--ID-
--------VP-KIMRMG---------------S-MSV---------KGAGK----LRLVV
R-------C-----VA-------KK-----------------------------------
-----------QNY---IG---------------------ELYE-VILS-----------
GT-SV-V-----------GAKV------------VD-------------IFPP-NADST-
--HLW---------YQ----------------GG-----N--S-AM-------M------
---------------------FYNEIIIN------------QS-------FPAS------
---YFMAVGF-T---------------------GGYFGIQE-----------------TD
------F-N-------GY-------------KQA--------------------------
---------LF-SLW--------------------------DV--------VSQ------
-----------------------------E------R-----------------------
----------SAEDD-----LAGV-EKI-------GEGVLV---------KR--------
--------------------------F---------GGE-------------------GT
GYQ-----------------------------SK-I-AF---------------PWKIGE
K----------------YQF----------------------------------------
------------------------------------------------------------
------------------------------------------------------------
------------------------------------------------------------
------------------------------------------------------------
------------------------------------------------------------
------------------------------------------------------------
------------------------------------------------------------
------------------------------------------------------------
-------------------W----------------------------------------
------------------------------------------------------------
------------------------------------------------------------
------------------------------------------------------------
------------------------------------------------------------
------------------------------------------------------------
------------------------------------------------------------
------------------------------------------------------------
------------------------------------------------------------
------------------------------------------------------------
------------------------------------------------------------
------------------------------------------------------------
------------------------------------------------------------
------------------------------------------------------------
------------------------------------------------------------
------------------------------------------------------------
------------------------------------------------------------
------------------------------------------------------------
------------------------------------------------------------
------------------------------------------------------------
------------------------------------------------------------
------------------------------------------------------------
------------------------------------------------------------
------------------------------------------------------------
------------------------------------------------------------
------------------------------------------------------------
------------------------------------------------------------
------------------------------------------------------------
------------------------------------------------------------
------------------------------------------------------------
------------------------------------------------------------
------------------------------------------------------------
------------------------------------------------------------
------------------------------------------------
>Scolopendromorpha____Ethmostigmus_rubripes____GASI01000046
------------------------------------------------------------
------------------------------------------------------------
------------------------------------------------------------
------------------------------------------------------------
------------------------------------------------------------
------------------------------------------------------------
------------------------------------------------------------
------------------------------------------------------------
------------------------------------------------------------
------------------------------------------------------------
------------------------------------------------------------
------------------------------------------------------------
------------------------------------------------------------
------------------------------------------------------------
------------------------------------------------------------
------------------------------------------------------------
------------------------------------------------------------
------------------------------------------------------------
------------------------------------------------------------
------------------------------------------------------------
------------------------------------------------------------
------------------------------------------------------------
------------------------------------------------------------
------------------------------------------------------------
------------------------------------------------------------
------------------------------------------------------------
------------------------------------------------------------
------------------------------------------------------------
------------------------------------------------------------
------------------------------------------------------------
------------------------------------------------------------
------------------------------------------------------------
------------------------------------------------------------
------------------------------------------------------------
------------------------------------------------------------
------------------------------------------------------------
------------------------------------------------------------
------------------------------------------------------------
------------------------------------------------------------
------------------------------------------------------------
------------------------------------------------------------
------------------------------------------------------------
------------------------------------------------------------
------------------------------------------------------------
------------------------------------------------------------
------------------------------------------------------------
------------------------------------------------------------
------------------------------------------------------------
------------------------------------------------------------
------------------------------------------------------------
----------------------------------------L-----SGP-----------
--------------------------------------------------GIER------
----------NK-LEKF---------------NGWTSTDV--------------------
----E-----------IFWDIEFANA-GNIDID--------FK----MANR---------
----------------------DY--------------QA-----------GAKMKI---
--DL------------------------------------G----------------N--
------------------KD---------G-NQT-VYK----ETEFSG------G--IT-
--------VP-KIMRMG---------------S-MSV---------KGAGK----LRLVV
R-------C-----VA-------KK-----------------------------------
-----------QNY---IG---------------------ELYE-VILS-----------
GA-GV-A-----------GAKV------------VD-------------IFPA-NADST-
--HLW---------YQ----------------GG-----N--S-AL-------M------
---------------------FYNEIIIN------------QS-------FPSS------
---YFMAVGF-T---------------------GGYFGIQE-----------------ND
------F-N-------GY-------------KKA--------------------------
---------LF-SLW--------------------------DV--------VSQ------
-----------------------------E------R-----------------------
----------SAEDD-----LASV-EKV-------GEGVLV---------KR--------
--------------------------F---------GGE-------------------GT
GYQ-----------------------------SM-I-AF---------------PWKIGE
K----------------YQF------------------------------LVTGE-----
-----------------K--------------K---------------------------
---------------------T-K---------------YFVVT----------------
AYIY--------YPE-----------------EK--------------------------
---------------Q-WKL-----------------------------ISALK------
------------------TVV---------------------------------------
-----S-R------KI----------L----------D--------GYYSFL-EDW----
-------------------L--G-K------------------------WGY-VK-----
------------------------------------------REASF-NPW------VR-
S------A-D---G-K---WFQPQ-SAM-----------FTR---TG----KS------K
N------------VN-AW------V----Q---D-----------G----RFY-------
----------------------------------MST------------------GGD--
-----GI--------GKI--------------------KH---GEH-I------------
-YR-------S-------------V-----S-E-E-------------------------
---------LPE------------SLK---------------------------------
---------DI------------------------DKIIAEEKYL---------------
-----------------------------------P------------------------
------------------------------------------------------------
------------------------------------------------------------
------------------------------------------------------------
------------------------------------------------------------
------------------------------------------------------------
------------------------------------------------------------
------------------------------------------------------------
------------------------------------------------------------
------------------------------------------------------------
------------------------------------------------------------
------------------------------------------------------------
------------------------------------------------------------
------------------------------------------------------------
------------------------------------------------------------
------------------------------------------------------------
------------------------------------------------------------
------------------------------------------------------------
------------------------------------------------------------
------------------------------------------------------------
------------------------------------------------------------
------------------------------------------------------------
------------------------------------------------------------
------------------------------------------------------------
------------------------------------------------------------
------------------------------------------------------------
------------------------------------------------
>Scolopendromorpha____Ethmostigmus_rubripes____GASI01000049
------------------------------------------------------------
------------------------------------------------------------
------------------------------------------------------------
------------------------------------------------------------
------------------------------------------------------------
------------------------------------------------------------
------------------------------------------------------------
------------------------------------------------------------
------------------------------------------------------------
------------------------------------------------------------
------------------------------------------------------------
------------------------------------------------------------
------------------------------------------------------------
------------------------------------------------------------
------------------------------------------------------------
------------------------------------------------------------
------------------------------------------------------------
------------------------------------------------------------
------------------------------------------------------------
------------------------------------------------------------
------------------------------------------------------------
------------------------------------------------------------
------------------------------------------------------------
------------------------------------------------------------
------------------------------------------------------------
------------------------------------------------------------
------------------------------------------------------------
------------------------------------------------------------
------------------------------------------------------------
------------------------------------------------------------
------------------------------------------------------------
------------------------------------------------------------
------------------------------------------------------------
------------------------------------------------------------
------------------------------------------------------------
------------------------------------------------------------
------------------------------------------------------------
------------------------------------------------------------
------------------------------------------------------------
------------------------------------------------------------
------------------------------------------------------------
------------------------------------------------------------
------------------------------------------------------------
------------------------------------------------------------
------------------------------------------------------------
------------------------------------------------------------
------------------------------------------------------------
------------------------------------------------------------
------------------------------------------------------------
------------------------------------------------------------
----------------------------------------------SGP-----------
--------------------------------------------------GIGR------
----------NK-LEKF---------------NAWTSTDV--------------------
----E-----------IFWDIEFSNA-GNIDID--------FK----MANQ---------
----------------------DY----------------------------VEMKI---
--DL------------------------------------G----------------N--
------------------KD---------R-NQT-VH-----TWQFSG------G--IT-
--------VP-KIMRMA---------------S-MSV---------KGAGK----LRLVV
R-------C-----IT-------KD-----------------------------------
-----------YVY---IG---------------------ELYE-VILS-----------
GP-GV-A-----------GAKV------------VD-------------IFPP-NADFT-
--HLW---------YQ----------------GG-----D--N-AL-------M------
---------------------FYNEIIIN------------QS-------FPAT------
---YFMAVGF-T---------------------GGYFGIQE-----------------ND
------F-N-------GY-------------KKA--------------------------
---------LF-SLW--------------------------DV--------VSQ------
-----------------------------E------R-----------------------
----------SAEDD-----LASV-EKI-------GEGVLV---------KR--------
--------------------------F---------GGE-------------------GT
GYQ-----------------------------SM-I-AF---------------PWKIGE
K----------------YQF------------------------------LVTAE-----
-----------------E--------------K---------------------------
---------------------T-K---------------YFVVT----------------
AYIY--------YPE-----------------EN--------------------------
---------------N-GN-----------------------------------------
------------------------------------------------------------
------------------------------------------------------------
------------------------------------------------------------
------------------------------------------------------------
------------------------------------------------------------
------------------------------------------------------------
------------------------------------------------------------
------------------------------------------------------------
------------------------------------------------------------
------------------------------------------------------------
------------------------------------------------------------
------------------------------------------------------------
------------------------------------------------------------
------------------------------------------------------------
------------------------------------------------------------
------------------------------------------------------------
------------------------------------------------------------
------------------------------------------------------------
------------------------------------------------------------
------------------------------------------------------------
------------------------------------------------------------
------------------------------------------------------------
------------------------------------------------------------
------------------------------------------------------------
------------------------------------------------------------
------------------------------------------------------------
------------------------------------------------------------
------------------------------------------------------------
------------------------------------------------------------
------------------------------------------------------------
------------------------------------------------------------
------------------------------------------------------------
------------------------------------------------------------
------------------------------------------------------------
------------------------------------------------------------
------------------------------------------------------------
------------------------------------------------------------
------------------------------------------------
>Scolopendromorpha____Ethmostigmus_rubripes____GASI01000050
------------------------------------------------------------
------------------------------------------------------------
------------------------------------------------------------
------------------------------------------------------------
------------------------------------------------------------
------------------------------------------------------------
------------------------------------------------------------
------------------------------------------------------------
------------------------------------------------------------
------------------------------------------------------------
------------------------------------------------------------
------------------------------------------------------------
------------------------------------------------------------
------------------------------------------------------------
------------------------------------------------------------
------------------------------------------------------------
------------------------------------------------------------
------------------------------------------------------------
------------------------------------------------------------
------------------------------------------------------------
------------------------------------------------------------
------------------------------------------------------------
------------------------------------------------------------
------------------------------------------------------------
------------------------------------------------------------
------------------------------------------------------------
------------------------------------------------------------
------------------------------------------------------------
------------------------------------------------------------
------------------------------------------------------------
------------------------------------------------------------
------------------------------------------------------------
------------------------------------------------------------
------------------------------------------------------------
------------------------------------------------------------
------------------------------------------------------------
------------------------------------------------------------
------------------------------------------------------------
------------------------------------------------------------
------------------------------------------------------------
------------------------------------------------------------
------------------------------------------------------------
------------------------------------------------------------
------------------------------------------------------------
------------------------------------------------------------
------------------------------------------------------------
------------------------------------------------------------
------------------------------------------------------------
------------------------------------------------------------
------------------------------------------------------------
------------------------------------------------------------
------------------------------------------------------------
------------------------------------------------------------
------------------------------------------------------------
------------------------------------------------------MKI---
--DL------------------------------------G----------------N--
------------------KY---------G-NQT-IQK----ETEFSG------G--MY-
--------VP-KVMKMG---------------S-MSA---------KGAGK----LRLVI
R-------A-----VN-------KQ-----------------------------------
-----------QYY---IG---------------------ELYE-VILT-----------
GP-GV-T-----------GAKV------------VD-------------VFPP-GADST-
--HLT---------YD----------------GS-----N--D-AI-------M------
---------------------FYNEMIIS------------KS-------FPSS------
---YFMAVGF-D---------------------GGYFGIQE-----------------NE
------F-N-------GH-------------KIA--------------------------
---------LF-SLW--------------------------DA--------VSQ------
-----------------------------E------R-----------------------
----------AAQDE-----LAAV-EKV-------GDGVQV---------KR--------
--------------------------F---------GGE-------------------GT
GYQ-----------------------------SM-I-AF---------------PWQTGE
K----------------YQF------------------------------LVTAK-----
-----------------A--------------K---------------------------
-----------------------R---------------VFVVT----------------
GYIT--------ILR-----------------KS--------------------------
---------------N-GS-----------------------------------------
------------------------------------------------------------
------------------------------------------------------------
------------------------------------------------------------
------------------------------------------------------------
------------------------------------------------------------
------------------------------------------------------------
------------------------------------------------------------
------------------------------------------------------------
------------------------------------------------------------
------------------------------------------------------------
------------------------------------------------------------
------------------------------------------------------------
------------------------------------------------------------
------------------------------------------------------------
------------------------------------------------------------
------------------------------------------------------------
------------------------------------------------------------
------------------------------------------------------------
------------------------------------------------------------
------------------------------------------------------------
------------------------------------------------------------
------------------------------------------------------------
------------------------------------------------------------
------------------------------------------------------------
------------------------------------------------------------
------------------------------------------------------------
------------------------------------------------------------
------------------------------------------------------------
------------------------------------------------------------
------------------------------------------------------------
------------------------------------------------------------
------------------------------------------------------------
------------------------------------------------------------
------------------------------------------------------------
------------------------------------------------------------
------------------------------------------------------------
------------------------------------------------------------
------------------------------------------------
>Scolopendromorpha____Scolopendra_morsitans____GASH01000055
------------------------------------------------------------
------------------------------------------------------------
------------------------------------------------------------
------------------------------------------------------------
------------------------------------------------------------
------------------------------------------------------------
------------------------------------------------------------
------------------------------------------------------------
------------------------------------------------------------
------------------------------------------------------------
------------------------------------------------------------
------------------------------------------------------------
------------------------------------------------------------
------------------------------------------------------------
------------------------------------------------------------
------------------------------------------------------------
------------------------------------------------------------
------------------------------------------------------------
------------------------------------------------------------
------------------------------------------------------------
------------------------------------------------------------
------------------------------------------------------------
------------------------------------------------------------
------------------------------------------------------------
------------------------------------------------------------
------------------------------------------------------------
------------------------------------------------------------
------------------------------------------------------------
------------------------------------------------------------
------------------------------------------------------------
------------------------------------------------------------
-----------------------------------------------------M------
------------------------------------------------------------
------------------------------------------------------------
------------------------------------------------------------
------------------------------------------------------------
------------------------------------------------------------
-----------------------DS-----------------------------------
------------------------------------------------------------
------------------------------------------------------------
------------------------------------------------------------
----------ASL-----------------------PLKI---------LY---------
---------VAL------------------------------------------------
---------S--------------------------------------------------
------------------------------------------------------------
--------------------------------------IALIT-----------------
-------------------------------------------------AEE--------
----------------S---P--A---E------GD------------------------
---------------------------ELR------LTARNG------------------
----------------------------------------------K-------------
----------------------------------------L-----SGP-----------
--------------------------------------------------GIGR------
----------DKTFTKF---------------NGWTDTKV--------------------
----E-----------IFWDLEFATA-GEADIV--------FL----FANR---------
----------------------AY--------------QA-----------GALMRI---
--NF------------------------------------G----------------D--
------------------KD---------K-NQT-IET----PTEFSG------G--ID-
--------VT-KLMKMG---------------T-INV---------DQPGK----YRFVI
R-------A-----IK-------KK-----------------------------------
-----------HTY---IG---------------------ELYH-VILS-----------
GS-AV-P-----------GSKV------------ID-------------FYGT-GAPST-
--HLI---------YR----------------GG-----N--N-AV-------M------
---------------------LYNEMIIN------------SS-------FPSS------
---FFMAVGF-D---------------------GGYFGIQE-----------------NE
------F-N-------GY-------------KKA--------------------------
---------LF-SLW--------------------------DV--------VSQ------
-----------------------------E------R-----------------------
----------SGEDD-----LAGV-ERK-------GQGVLV---------KR--------
--------------------------F---------GGE-------------------GT
GYQ-----------------------------SM-I-AF---------------PWETGK
K----------------YHF------------------------------LLTSE-----
-----------------P--------------K---------------------------
---------------------D-K---------------YIVIS----------------
AYIY--------YPK-----------------EQ--------------------------
---------------Q-WKL-----------------------------MSSLK------
------------------RVV---------------------------------------
-----T-K------KL----------L----------S--------FFHSFL-EDW----
-------------------E--G-K------------------------WGY-IP-----
------------------------------------------RIASY-NPW------VR-
G------T-D---G-K---WFQPQ-SAM-----------FSR---TG----KS-------
-----------PYVN-AW------V----E---D-----------G----RFY-------
----------------------------------MST------------------GGS--
-----IQ--------GKI--------------------KY---GDN-I------------
-YR-------N-------------V-----S-D-E-------------------------
---------FPS------------VLN---------------------------------
---------DI------------------------DKILEEERFL---------------
-----------------------------------P------------------------
------------------------------------------------------------
------------------------------------------------------------
------------------------------------------------------------
------------------------------------------------------------
------------------------------------------------------------
------------------------------------------------------------
------------------------------------------------------------
------------------------------------------------------------
------------------------------------------------------------
------------------------------------------------------------
------------------------------------------------------------
------------------------------------------------------------
------------------------------------------------------------
------------------------------------------------------------
------------------------------------------------------------
------------------------------------------------------------
------------------------------------------------------------
------------------------------------------------------------
------------------------------------------------------------
------------------------------------------------------------
------------------------------------------------------------
------------------------------------------------------------
------------------------------------------------------------
------------------------------------------------------------
------------------------------------------------------------
------------------------------------------------
>Scolopendromorpha____Scolopendra_morsitans____GASH01000057
------------------------------------------------------------
------------------------------------------------------------
------------------------------------------------------------
------------------------------------------------------------
------------------------------------------------------------
------------------------------------------------------------
------------------------------------------------------------
------------------------------------------------------------
------------------------------------------------------------
------------------------------------------------------------
------------------------------------------------------------
------------------------------------------------------------
------------------------------------------------------------
------------------------------------------------------------
------------------------------------------------------------
------------------------------------------------------------
------------------------------------------------------------
------------------------------------------------------------
------------------------------------------------------------
------------------------------------------------------------
------------------------------------------------------------
------------------------------------------------------------
------------------------------------------------------------
------------------------------------------------------------
------------------------------------------------------------
------------------------------------------------------------
------------------------------------------------------------
------------------------------------------------------------
------------------------------------------------------------
------------------------------------------------------------
------------------------------------------------------------
-----------------------------------------------------M------
------------------------------------------------------------
------------------------------------------------------------
------------------------------------------------------------
------------------------------------------------------------
------------------------------------------------------------
-----------------------DS-----------------------------------
------------------------------------------------------------
------------------------------------------------------------
------------------------------------------------------------
----------ASL-----------------------PLKI---------LY---------
---------VAL------------------------------------------------
---------S--------------------------------------------------
------------------------------------------------------------
--------------------------------------IALIT-----------------
-------------------------------------------------AEE--------
----------------S---P--A---E------GD------------------------
---------------------------ELR------LTARNG------------------
----------------------------------------------K-------------
----------------------------------------L-----TGP-----------
--------------------------------------------------GIGR------
----------DKTFTKF---------------NGWTDTKV--------------------
----E-----------IFWDLEFATA-GEADIV--------FL----FANR---------
----------------------AY--------------QA-----------GALMRI---
--NF------------------------------------G----------------D--
------------------KD---------K-NQT-IET----PTEFSG------G--ID-
--------VT-KLMKMG---------------T-INV---------DQPGK----YRFVI
R-------A-----IK-------KK-----------------------------------
-----------HTY---IG---------------------ELYH-VILS-----------
GS-AV-P-----------GSKV------------ID-------------FYGT-GAPST-
--HLI---------YR----------------GG-----N--N-AV-------M------
---------------------LYNEMIIN------------SS-------FPSS------
---FFMAVGF-D---------------------GGYFGIQE-----------------NE
------F-N-------GY-------------KKA--------------------------
---------LF-SLW--------------------------DV--------VSQ------
-----------------------------E------R-----------------------
----------SGEDD-----LAGV-ERK-------GQGVLV---------KR--------
--------------------------F---------GGE-------------------GT
GYQ-----------------------------SM-I-AF---------------PWETGK
K----------------YHF------------------------------LLTSE-----
-----------------P--------------K---------------------------
---------------------D-K---------------YIVIS----------------
AYIY--------YPK-----------------EQ--------------------------
---------------Q-WKL-----------------------------MSSLK------
------------------RVV---------------------------------------
-----T-K------KL----------L----------S--------FFHSFL-EDW----
-------------------E--G-K------------------------WGY-IP-----
------------------------------------------RIASY-NPW------VR-
G------T-D---G-K---WFQPQ-SAM-----------FSR---TG----KS-------
-----------PYVN-AW------V----E---D-----------G----RFY-------
----------------------------------MST------------------GGS--
-----IQ--------GKI--------------------KY---GDN-I------------
-YR-------N-------------V-----S-D-E-------------------------
---------FPS------------VLN---------------------------------
---------DI------------------------DKILEEERFL---------------
-----------------------------------P------------------------
------------------------------------------------------------
------------------------------------------------------------
------------------------------------------------------------
------------------------------------------------------------
------------------------------------------------------------
------------------------------------------------------------
------------------------------------------------------------
------------------------------------------------------------
------------------------------------------------------------
------------------------------------------------------------
------------------------------------------------------------
------------------------------------------------------------
------------------------------------------------------------
------------------------------------------------------------
------------------------------------------------------------
------------------------------------------------------------
------------------------------------------------------------
------------------------------------------------------------
------------------------------------------------------------
------------------------------------------------------------
------------------------------------------------------------
------------------------------------------------------------
------------------------------------------------------------
------------------------------------------------------------
------------------------------------------------------------
------------------------------------------------
>Scolopendromorpha____Scolopendra_morsitans____GASH01000056
------------------------------------------------------------
------------------------------------------------------------
------------------------------------------------------------
------------------------------------------------------------
------------------------------------------------------------
------------------------------------------------------------
------------------------------------------------------------
------------------------------------------------------------
------------------------------------------------------------
------------------------------------------------------------
------------------------------------------------------------
------------------------------------------------------------
------------------------------------------------------------
------------------------------------------------------------
------------------------------------------------------------
------------------------------------------------------------
------------------------------------------------------------
------------------------------------------------------------
------------------------------------------------------------
------------------------------------------------------------
------------------------------------------------------------
------------------------------------------------------------
------------------------------------------------------------
------------------------------------------------------------
------------------------------------------------------------
------------------------------------------------------------
------------------------------------------------------------
------------------------------------------------------------
------------------------------------------------------------
------------------------------------------------------------
------------------------------------------------------------
-----------------------------------------------------M------
------------------------------------------------------------
------------------------------------------------------------
------------------------------------------------------------
------------------------------------------------------------
------------------------------------------------------------
-----------------------DS-----------------------------------
------------------------------------------------------------
------------------------------------------------------------
------------------------------------------------------------
----------ASL-----------------------PLKI---------LY---------
---------VAL------------------------------------------------
---------S--------------------------------------------------
------------------------------------------------------------
--------------------------------------IALIT-----------------
-------------------------------------------------AEE--------
----------------S---P--A---E------GD------------------------
---------------------------ELR------LTARNG------------------
----------------------------------------------K-------------
----------------------------------------L-----TGP-----------
--------------------------------------------------GIGR------
----------DKTFTKF---------------NGWTDTKV--------------------
----E-----------IFWDLEFATA-GEADIV--------FL----FANR---------
----------------------AY--------------QA-----------GALMRI---
--NF------------------------------------G----------------D--
------------------KD---------K-NQT-IET----PTEFSG------G--ID-
--------VT-KLMKMG---------------T-INV---------DQPGK----YRFVI
R-------A-----IK-------KK-----------------------------------
-----------HTY---IG---------------------ELYH-VILS-----------
GS-AI-P-----------GSKV------------ID-------------FYGT-GAPST-
--HLI---------YR----------------GG-----N--N-AV-------M------
---------------------LYNEMIIN------------SS-------FPSS------
---FFMAVGF-D---------------------GGYFGIQE-----------------NE
------F-N-------GY-------------KKA--------------------------
---------LF-SLW--------------------------DV--------VSQ------
-----------------------------E------R-----------------------
----------SGEDD-----LAGV-ERK-------GQGVLV---------KR--------
--------------------------F---------GGE-------------------GT
GYQ-----------------------------SM-I-AF---------------PWETGK
K----------------YHF------------------------------LLTSE-----
-----------------P--------------K---------------------------
---------------------D-K---------------YIVIS----------------
AYIY--------YPK-----------------EQ--------------------------
---------------Q-WKL-----------------------------MSSLK------
------------------RVV---------------------------------------
-----T-K------KL----------L----------S--------FFHSFL-EDW----
-------------------E--G-K------------------------WGY-IP-----
------------------------------------------RIASY-NPW------VR-
G------T-D---G-K---WFQPQ-SAM-----------FSR---TG----KS-------
-----------PYVN-AW------V----E---D-----------G----RFY-------
----------------------------------MST------------------GGS--
-----IQ--------GKI--------------------KY---GDN-I------------
-YR-------N-------------V-----S-D-E-------------------------
---------FPS------------VLN---------------------------------
---------DI------------------------DKILEEERFL---------------
-----------------------------------P------------------------
------------------------------------------------------------
------------------------------------------------------------
------------------------------------------------------------
------------------------------------------------------------
------------------------------------------------------------
------------------------------------------------------------
------------------------------------------------------------
------------------------------------------------------------
------------------------------------------------------------
------------------------------------------------------------
------------------------------------------------------------
------------------------------------------------------------
------------------------------------------------------------
------------------------------------------------------------
------------------------------------------------------------
------------------------------------------------------------
------------------------------------------------------------
------------------------------------------------------------
------------------------------------------------------------
------------------------------------------------------------
------------------------------------------------------------
------------------------------------------------------------
------------------------------------------------------------
------------------------------------------------------------
------------------------------------------------------------
------------------------------------------------
>Scolopendromorpha____Cormocephalus_westwoodi____GASL01000019
------------------------------------------------------------
------------------------------------------------------------
------------------------------------------------------------
------------------------------------------------------------
------------------------------------------------------------
------------------------------------------------------------
------------------------------------------------------------
------------------------------------------------------------
------------------------------------------------------------
------------------------------------------------------------
------------------------------------------------------------
------------------------------------------------------------
------------------------------------------------------------
------------------------------------------------------------
------------------------------------------------------------
------------------------------------------------------------
------------------------------------------------------------
------------------------------------------------------------
------------------------------------------------------------
------------------------------------------------------------
------------------------------------------------------------
------------------------------------------------------------
------------------------------------------------------------
------------------------------------------------------------
------------------------------------------------------------
------------------------------------------------------------
------------------------------------------------------------
------------------------------------------------------------
------------------------------------------------------------
------------------------------------------------------------
------------------------------------------------------------
-----------------------------------------------------M------
------------------------------------------------------------
------------------------------------------------------------
------------------------------------------------------------
------------------------------------------------------------
------------------------------------------------------------
------------------------------------------------------------
------------------------------------------------------------
------------------------------------------------------------
------------------------------------------------------------
------------------------------------------------------------
------------------------------------------------------------
------------------------------------------------------------
------------------------------------------------------------
------------------------------------------------------------
------------------------------------------------------------
------------------------------------------------------------
------------------------------------------------------------
------------------------------------------------------------
------------------------------------------------------------
------------------------------------------------------------
------------------------------------------------------------
------------------------------------------------------------
------------------------------------------------------------
------------------------------------------------------------
------------------------------------------------------------
------------------------------------------------------------
------------------------------------------------------------
---------------------------------------------VVIS-----------
------------------------------------------------------ESKKI-
------------------------------------------------------------
------------------------------------------------------------
----------------------------------------------------------IS
--------K-------VT-------------KKT--------------------------
---------LF-SLW--------------------------DV--------KSQ------
-----------------------------E------R-----------------------
----------SLEDE-----LAAV-EKA-------GKNVTV---------KR--------
--------------------------F---------GGE-------------------GT
GYQ-----------------------------SM-L-DF---------------PWDIGK
K----------------YHF------------------------------LVTAQ-----
-----------------P--------------K---------------------------
---------------------D-K---------------YIVLT----------------
AFIY--------YDK-----------------EK--------------------------
---------------Q-WKL-----------------------------MSSLR------
------------------RVA---------------------------------------
-----N-L------KL----------L----------S--------GFHSFL-EDW----
-------------------I--G-R------------------------YGY-VR-----
------------------------------------------RQASF-NPW------VR-
T------A-R---G-K---WFQPQ-VAT-----------FTR---TG----VN------S
N------------VN-GW------V----K---D-----------G----RFY-------
----------------------------------MST------------------GGD--
-----TK--------GST--------------------KN---YGQ-I------------
-QR-------T-------------V-----A-D-E-------------------------
---------FPS------------VLQ---------------------------------
---------DI------------------------DKIIEEGRYL---------------
-----------------------------------P------------------------
------------------------------------------------------------
------------------------------------------------------------
------------------------------------------------------------
------------------------------------------------------------
------------------------------------------------------------
------------------------------------------------------------
------------------------------------------------------------
------------------------------------------------------------
------------------------------------------------------------
------------------------------------------------------------
------------------------------------------------------------
------------------------------------------------------------
------------------------------------------------------------
------------------------------------------------------------
------------------------------------------------------------
------------------------------------------------------------
------------------------------------------------------------
------------------------------------------------------------
------------------------------------------------------------
------------------------------------------------------------
------------------------------------------------------------
------------------------------------------------------------
------------------------------------------------------------
------------------------------------------------------------
------------------------------------------------------------
------------------------------------------------
>Scolopendromorpha____Cryptops_hortensis_trunk____TR22915__c0__g1__i1
------------------------------------------------------------
------------------------------------------------------------
------------------------------------------------------------
------------------------------------------------------------
------------------------------------------------------------
------------------------------------------------------------
------------------------------------------------------------
------------------------------------------------------------
------------------------------------------------------------
------------------------------------------------------------
------------------------------------------------------------
------------------------------------------------------------
------------------------------------------------------------
------------------------------------------------------------
------------------------------------------------------------
------------------------------------------------------------
------------------------------------------------------------
------------------------------------------------------------
------------------------------------------------------------
------------------------------------------------------------
------------------------------------------------------------
------------------------------------------------------------
------------------------------------------------------------
------------------------------------------------------------
------------------------------------------------------------
------------------------------------------------------------
------------------------------------------------------------
------------------------------------------------------------
------------------------------------------------------------
------------------------------------------------------------
------------------------------------------------------------
-----------------------------------------------------M------
------------------------------------------------------------
------------------------------------------------------------
------------------------------------------------------------
------------------------------------------------------------
------------------------------------------------------------
-----------------------KL-----------------------------------
------------------------------------------------------------
------------------------------------------------------------
------------------------------------------------------------
------------------------------------------------------------
------------------------------------------------------------
------------------------------------------------------------
------------------------------------------------------------
------------------------------------------------------------
------------------------------------------------------------
------------------------------------------------------------
-------------------------------------TTENG------------------
----------------------------------------------KQ------------
----------------------------------------------T-------------
-------------------SD-----------------------------GVYQ------
----------ND--GRF---------------AGWISTTV--------------------
----Q-----------IFWDIQFATS-GNLDIA--------FN----IGND---------
----------------------AS--------------QA-----------GNVFEI---
--TL------------------------------------G----------------D--
------------------DK---------T-NTT-IRG----TSTSSG------G--YF-
--------TP-KLMPMG---------------T-IQV---------TSPKK----LRLSI
R-------A-----VN-------IK-----------------------------------
-----------GGV---AG---------------------DLYY-VLLT-----------
GN-PS-N-----------NAHV------------VD-------------VYPP-RADSI-
--HLT---------YE----------------HG-----D--D-AL-------M------
---------------------YYNDVIPY------------ET-------FPAT------
---YFCTSGF-N---------------------SGYMGFQH-----------------ND
------F-K-------DY-------------KQA--------------------------
---------IF-SLW--------------------------DV--------VDQ------
-----------------------------EN-----K-----------------------
----------AARDE-----LAGV-VRV-------GKGVKI---------ER--------
--------------------------F---------GGE-------------------GT
GYK-----------------------------ST-F-PF---------------PWKVGE
K----------------VQT------------------------------LVVVE-----
-----------------Q-----------------------------------------G
Q--------------------N-G---------------YVHFT----------------
GFIY--------MPN-----------------EK--------------------------
---------------Q-WKL-----------------------------MSTLK------
------------------RTD---------------------------------------
-----N-Y------KY----------M----------K--------GYYSFL-EDW----
-------------------L--G-G------------------------WGY-MA-----
------------------------------------------RSASF-NPW------VR-
K------L-D---G-T---WVQSK-TAT-----------FTQ---AG----TL-N-----
N------------VN-GW------L----N---A-----------G----RFY-------
----------------------------------MRT------------------GGD--
-----TI--------NTI--------------------AG---QNNFL------------
-RR-------N-------------V-----N-D-K-------------------------
---------LPD------------VLI---------------------------------
---------GV------------------------DDMIKHQSYL---------------
-----------------------------------P------------------------
------------------------------------------------------------
------------------------------------------------------------
------------------------------------------------------------
------------------------------------------------------------
------------------------------------------------------------
------------------------------------------------------------
------------------------------------------------------------
------------------------------------------------------------
------------------------------------------------------------
------------------------------------------------------------
------------------------------------------------------------
------------------------------------------------------------
------------------------------------------------------------
------------------------------------------------------------
------------------------------------------------------------
------------------------------------------------------------
------------------------------------------------------------
------------------------------------------------------------
------------------------------------------------------------
------------------------------------------------------------
------------------------------------------------------------
------------------------------------------------------------
------------------------------------------------------------
------------------------------------------------------------
------------------------------------------------------------
------------------------------------------------
>Scolopendromorpha____Cryptops_hortensis_trunk____TR22915__c0__g1__i2
------------------------------------------------------------
------------------------------------------------------------
------------------------------------------------------------
------------------------------------------------------------
------------------------------------------------------------
------------------------------------------------------------
------------------------------------------------------------
------------------------------------------------------------
------------------------------------------------------------
------------------------------------------------------------
------------------------------------------------------------
------------------------------------------------------------
------------------------------------------------------------
------------------------------------------------------------
------------------------------------------------------------
------------------------------------------------------------
------------------------------------------------------------
------------------------------------------------------------
------------------------------------------------------------
------------------------------------------------------------
------------------------------------------------------------
------------------------------------------------------------
------------------------------------------------------------
------------------------------------------------------------
------------------------------------------------------------
------------------------------------------------------------
------------------------------------------------------------
------------------------------------------------------------
------------------------------------------------------------
------------------------------------------------------------
------------------------------------------------------------
------------------------------------------------------------
------------------------------------------------------------
------------------------------------------------------------
------------------------------------------------------------
------------------------------------------------------------
------------------------------------------------------------
------------------------------------------------------------
------------------------------------------------------------
------------------------------------------------------------
------------------------------------------------------------
------------------------------------------------------------
------------------------------------------------------------
------------------------------------------------------------
------------------------------------------------------------
------------------------------------------------------------
------------------------------------------------------------
------------------------------------------------------------
------------------------------------------------------------
------------------------------------------------------------
------------------------------------------------------------
------------------------------------------------------------
------------------------------------------------------------
------------------------------------------------------------
------------------------------------------------------------
------------------------------------------------------------
------------------------------------------------------------
------------------------------------M---------TSPKK----LRLSI
R-------A-----VN-------IK-----------------------------------
-----------GGV---AG---------------------DLYY-VLLT-----------
GN-PS-N-----------NAHV------------VD-------------VYPP-RADSI-
--HLT---------YE----------------HG-----D--D-AL-------M------
---------------------YYNDVIPY------------ET-------FPAT------
---YFCTSGF-N---------------------SGYMGFQH-----------------ND
------F-K-------DY-------------KQA--------------------------
---------IF-SLW--------------------------DV--------VDQ------
-----------------------------EN-----K-----------------------
----------AARDE-----LAGV-VRV-------GKGVKI---------ER--------
--------------------------F---------GGE-------------------GT
GYK-----------------------------ST-F-PF---------------PWKVGE
K----------------VQT------------------------------LVVVE-----
-----------------Q-----------------------------------------G
Q--------------------N-G---------------YVHFT----------------
GFIY--------MPN-----------------EK--------------------------
---------------Q-WKL-----------------------------MSTLK------
------------------RTD---------------------------------------
-----N-Y------KY----------M----------K--------GYYSFL-EDW----
-------------------L--G-G------------------------WGY-MA-----
------------------------------------------RSASF-NPW------VR-
K------L-D---G-T---WVQSK-TAT-----------FTQ---AG----TL-N-----
N------------VN-GW------L----N---A-----------G----RFY-------
----------------------------------MRT------------------GGD--
-----TI--------NTI--------------------AG---QNNFL------------
-RR-------N-------------V-----N-D-K-------------------------
---------LPD------------VLI---------------------------------
---------GV------------------------DDMIKHQSYL---------------
-----------------------------------P------------------------
------------------------------------------------------------
------------------------------------------------------------
------------------------------------------------------------
------------------------------------------------------------
------------------------------------------------------------
------------------------------------------------------------
------------------------------------------------------------
------------------------------------------------------------
------------------------------------------------------------
------------------------------------------------------------
------------------------------------------------------------
------------------------------------------------------------
------------------------------------------------------------
------------------------------------------------------------
------------------------------------------------------------
------------------------------------------------------------
------------------------------------------------------------
------------------------------------------------------------
------------------------------------------------------------
------------------------------------------------------------
------------------------------------------------------------
------------------------------------------------------------
------------------------------------------------------------
------------------------------------------------------------
------------------------------------------------------------
------------------------------------------------
>Scolopendromorpha____Cryptops_hortensis_trunk____TR22915__c0__g2__i1
------------------------------------------------------------
------------------------------------------------------------
------------------------------------------------------------
------------------------------------------------------------
------------------------------------------------------------
------------------------------------------------------------
------------------------------------------------------------
------------------------------------------------------------
------------------------------------------------------------
------------------------------------------------------------
------------------------------------------------------------
------------------------------------------------------------
------------------------------------------------------------
------------------------------------------------------------
------------------------------------------------------------
------------------------------------------------------------
------------------------------------------------------------
------------------------------------------------------------
------------------------------------------------------------
------------------------------------------------------------
------------------------------------------------------------
------------------------------------------------------------
------------------------------------------------------------
------------------------------------------------------------
------------------------------------------------------------
------------------------------------------------------------
------------------------------------------------------------
------------------------------------------------------------
------------------------------------------------------------
------------------------------------------------------------
------------------------------------------------------------
------------------------------------------------------------
------------------------------------------------------------
------------------------------------------------------------
------------------------------------------------------------
------------------------------------------------------------
------------------------------------------------------------
------------------------------------------------------------
------------------------------------------------------------
------------------------------------------------------------
------------------------------------------------------------
------------------------------------------------------------
------------------------------------------------------------
------------------------------------------------------------
------------------------------------------------------------
------------------------------------------------------------
------------------------------------------------------------
------------------------------------------------------------
------------------------------------------------------------
------------------------------------------------------------
------------------------------------------------------------
------------------------------------------------------------
------------------------------------------------------------
------------------------------------------------------------
------------------------------------------------------------
------------------------------------------------------------
------------------------------------------------------------
------------------------------------------------------------
------------------------------------------------------------
------------------------------------------------------------
------------------------------------------------------------
------------------------------------------------------------
------------------------------------------------------------
------------------------------------------------------------
------------------------------------------------------------
------------------------------------------------------------
------------------------------------------------------------
------------------------------------------------------------
------------------------------------------------------------
------------------------------------------------------------
------------------------------------------------------------
------------------------------------------------------------
------------------------------------------------------------
------------------------------------------------------------
------------------------------------------------------------
------------------------------------------------------------
------------------------------------------------------------
-------------------M--G-G------------------------WGY-MA-----
------------------------------------------RSASF-NPW------VR-
K------L-D---G-T---WVQSK-TAT-----------FTQ---AG----TL-N-----
N------------VN-GW------L----N---A-----------G----RFY-------
----------------------------------MRT------------------GGD--
-----TI--------NTI--------------------AG---QNNFL------------
-RR-------N-------------V-----N-D-K-------------------------
---------LPD------------VLI---------------------------------
---------GV------------------------DDMIKHQSYL---------------
-----------------------------------P------------------------
------------------------------------------------------------
------------------------------------------------------------
------------------------------------------------------------
------------------------------------------------------------
------------------------------------------------------------
------------------------------------------------------------
------------------------------------------------------------
------------------------------------------------------------
------------------------------------------------------------
------------------------------------------------------------
------------------------------------------------------------
------------------------------------------------------------
------------------------------------------------------------
------------------------------------------------------------
------------------------------------------------------------
------------------------------------------------------------
------------------------------------------------------------
------------------------------------------------------------
------------------------------------------------------------
------------------------------------------------------------
------------------------------------------------------------
------------------------------------------------------------
------------------------------------------------------------
------------------------------------------------------------
------------------------------------------------------------
------------------------------------------------
>Scolopendromorpha____Cryptops_hortensis_trunk____TR69529__c0__g1__i1
------------------------------------------------------------
------------------------------------------------------------
------------------------------------------------------------
------------------------------------------------------------
------------------------------------------------------------
------------------------------------------------------------
------------------------------------------------------------
------------------------------------------------------------
------------------------------------------------------------
------------------------------------------------------------
------------------------------------------------------------
------------------------------------------------------------
------------------------------------------------------------
------------------------------------------------------------
------------------------------------------------------------
------------------------------------------------------------
------------------------------------------------------------
------------------------------------------------------------
------------------------------------------------------------
------------------------------------------------------------
------------------------------------------------------------
------------------------------------------------------------
------------------------------------------------------------
------------------------------------------------------------
------------------------------------------------------------
------------------------------------------------------------
------------------------------------------------------------
------------------------------------------------------------
------------------------------------------------------------
------------------------------------------------------------
------------------------------------------------------------
------------------------------------------------------------
------------------------------------------------------------
------------------------------------------------------------
------------------------------------------------------------
------------------------------------------------------------
------------------------------------------------------------
------------------------------------------------------------
------------------------------------------------------------
------------------------------------------------------------
------------------------------------------------------------
------------------------------------------------------------
------------------------------------------------------------
------------------------------------------------------------
------------------------------------------------------------
------------------------------------------------------------
------------------------------------------------------------
------------------------------------------------------------
------------------------------------------------------------
------------------------------------------------------------
------------------------------------------------------------
------------------------------------------------------------
------------------------------------------------------------
------------------------------------------------------------
------------------------------------------------------------
------------------------------------------------------------
------------------------------------------------------------
------------------------------------------------------------
------------------------------------------------------------
------------------------------------------------------------
------------------------------------------------------------
------------------------------------------------------------
------------------------------------------------------------
------------------------------------------------------------
------------------------------------------------------------
------------------------------------------------------------
------------------------------------------------------------
------------------------------------------------------------
------------------------------------------------------------
------------------------------------------------------------
------------------------------------------------------------
------------------------------------------------------------
------------------------------------------------------------
------------------------------------------------------------
------------------------------------------------------------
------------------------------------------------------------
--------------------------M----------K--------EYYSFL-EDW----
-------------------E--G-G------------------------WGH-VA-----
------------------------------------------REASF-NPW------VR-
T------A-D---G-K---WEQPK-TAV-----------FTS---SNI--PTI-NE---S
N------------LN-AW------E----E---D-----------G----RF--------
------------------------------------------------------------
------------------------------------------------------------
------------------------------------------------------------
------------------------------------------------------------
------------------------------------------------------------
------------------------------------------------------------
------------------------------------------------------------
------------------------------------------------------------
------------------------------------------------------------
------------------------------------------------------------
------------------------------------------------------------
------------------------------------------------------------
------------------------------------------------------------
------------------------------------------------------------
------------------------------------------------------------
------------------------------------------------------------
------------------------------------------------------------
------------------------------------------------------------
------------------------------------------------------------
------------------------------------------------------------
------------------------------------------------------------
------------------------------------------------------------
------------------------------------------------------------
------------------------------------------------------------
------------------------------------------------------------
------------------------------------------------------------
------------------------------------------------------------
------------------------------------------------------------
------------------------------------------------------------
------------------------------------------------------------
------------------------------------------------------------
------------------------------------------------
>Bacteroidetes____Sphingobacteriia____TAG30500.1
------------------------------------------------------------
------------------------------------------------------------
------------------------------------------------------------
------------------------------------------------------------
------------------------------------------------------------
------------------------------------------------------------
------------------------------------------------------------
------------------------------------------------------------
------------------------------------------------------------
------------------------------------------------------------
------------------------------------------------------------
------------------------------------------------------------
------------------------------------------------------------
------------------------------------------------------------
------------------------------------------------------------
------------------------------------------------------------
------------------------------------------------------------
------------------------------------------------------------
------------------------------------------------------------
------------------------------------------------------------
------------------------------------------------------------
------------------------------------------------------------
------------------------------------------------------------
------------------------------------------------------------
------------------------------------------------------------
------------------------------------------------------------
------------------------------------------------------------
------------------------------------------------------------
------------------------------------------------------------
------------------------------------------------------------
------------------------------------------------------------
------------------------------------------------------------
------------------------------------------------------------
------------------------------------------------------------
------------------------------------------------------------
------------------------------------------------------------
------------------------------------------------------------
------------------------------------------------------------
------------------------------------------------------------
------------------------------------------------------------
------MK---------------------T------------------------------
----------I-F------------------------L-----------L----------
------------------------------------------------------------
------------------------------------------------------------
------------------------------------------------------------
------------------------------------------------------------
------------------------------------------------------------
------------------------------------------------------------
-------------------------L----------------------------------
------------------------------------------------------------
------------------------------------------------------------
------------------------------------------------------------
----------------F---------------CSW-------------------------
------------------------------------------------------------
------------------------------------------------------LSI---
--QV------------------------------------F-------------------
----------------------------------------------SQ------H---T-
------------------------------------------------------------
------------------------------------------------------------
------------------------------------------------------------
------------------------L---------------------------------V-
--AND---------FK-------IP-------DS-----G--R-VF-------T------
---------------------LYTEFLVK----------ENSI-------KRKQ------
---IFIANGF-Q---------------------SGEIQL-I-----------------RK
--------A-------RK-------------RRV--------------------------
---------GF-AL----------------------------------------------
------------------------------------T-----------------------
----------ALPTQ-----QVEL-FAA-------GIGI-A---------TS--------
--------------------------I---------KKQ-------------------SD
GSNI--------------------------ATAL-W-NK---------------TWKENQ
V----------------YKT------------------------------MVTAL-----
-----------------PD------------SA--------------------------T
-----------------------K---------------STIYT----------------
AYFL--------EPD-----------------LQ--------------------------
---------------R-WKF-----------------------------LAAYK------
------------------LTN---------------------------------------
-----E-A-----------------------------I--------AFTRFQ-QTL----
-------------------L--G-V------------------------D----------
--------------------------------------------PAKTNPW------IQ-
T------E-R---G-K---WIAIQ-SGD-----------FFA---KQ----SS-GERPVV
D------------WT-KN------T----D---S---------LQQ--------------
------------------------------------------------------------
---------------AQK--------------------DYA-------------------
------------E-----------------------------------------------
------------------------IID---------------------------------
------------------------------------------------------------
------------------------------------------------------------
-----------------------------------------AVNAKRIDTTGSKDGV---
------------------------------------------------------------
--YYKIVKEGK-------------------------------------------------
------------------------------------------------------------
------------------------------------------------------------
------------------------------------------------------------
-----------------------------------GAFVK--------------------
---------------------LTDTVTVFYKGSL-------------------------L
VDDSIFDQT-------------------KDKPAVFPLNR---------------------
----------------------LIK-GWQL---------------IVPQCKVGSVVKIFI
------------------------------------------------------------
-----PSALAYS-----------------------------------IRSR---------
------------------------------------------------------------
---------------SKSIPPNSV------------------------------------
------------------------------------------------------------
------------------------------------------------------------
------------------------------------------------------------
------------------------LVFEIEVVDTK-------------------------
------------------------------------------------------------
------------------------------------------------------------
------------------------------------------------------------
------------------------------------------------------------
------------------------------------------------------------
------------------------------------------------------------
------------------------------------------------------------
------------------------------------------------
>Bacterium____Sp.____RYX84122.1
------------------------------------------------------------
------------------------------------------------------------
------------------------------------------------------------
------------------------------------------------------------
------------------------------------------------------------
------------------------------------------------------------
------------------------------------------------------------
------------------------------------------------------------
------------------------------------------------------------
------------------------------------------------------------
------------------------------------------------------------
------------------------------------------------------------
------------------------------------------------------------
------------------------------------------------------------
------------------------------------------------------------
------------------------------------------------------------
------------------------------------------------------------
------------------------------------------------------------
------------------------------------------------------------
------------------------------------------------------------
------------------------------------------------------------
------------------------------------------------------------
------------------------------------------------------------
------------------------------------------------------------
------------------------------------------------------------
------------------------------------------------------------
------------------------------------------------------------
------------------------------------------------------------
------------------------------------------------------------
------------------------------------------------------------
------------------------------------------------------------
---------------------------------------------------MQT------
------------------------------------------------------------
------------------------------------------------------------
------------------------------------------------------------
------------------------------------------------------------
------------------------------------------------------------
-----------------------KI-------------------L---------------
------------------------------------------------------------
------------------------------------------------------------
----TALG---------------------A------------------------------
----------C-V------------------------A-----------L----------
---------SSC------------------------------------------------
------------------------------------------------------------
------------------------------------------------------------
------------------------------------------------------------
------------------------------------------------------------
---A------------A---Y--A---E------P-------------------------
-------------------------A-NIP-------AF-TA-MSEP-K-L-------D-
-----------------GI---------------------------D-----V-------
----------------------------------------R-----E-------------
-------------------GD-----------------------------G---------
----------------A---------------YGWDDKTQ--------------------
----S-----------LVWYGDLRDT-GALQAA--------LK----MTL----------
----------------------PA--------------GA-----------SASWRL---
--SI------------------------------------R----------------G--
------------------LN---------P-DSA-NGQNFILTTKGTG------T---G-
-A-------E-QTVDFG---------------T-VNI---------TKPGF----YRIAL
E-------G-----VE-------KS-----------------------------------
-----------GAT---FG---------------------DIKT-LVLD-----------
GP-AA-A-------------TIVSKQGF-----------NL--------THWR-GQTSV-
--HLT---------YQ-------LP-------KE-----E--T-VT-------A------
---------------------FYNEVT------------AQTN-------PSSS------
---YYCAIGF-G---------------------GGYFGMQV-----------------TS
--------P-------VQ-------------RRV--------------------------
---------IF-SVW--------------------------DN-------ATEG------
-----------------------------MSRD---K-----------------------
----------VEEKD-----RSGL-LAK-------GDKVFA---------GG--------
--------------------------F---------GGE-------------------GT
GGH-----------------------------SH-L-KF---------------DWNTGE
K----------------QRF------------------------------LVTVK-----
-----------------P--------------D--------------------------G
-----------------------D---------------ASIFA----------------
GYFY--------RND-----------------LK--------------------------
---------------K-WTL-----------------------------ISAWR------
------------------RPR---------------------------------------
-----T-E------AK----------L----------T--------GFYSFI-EDF----
----------------------A-H------------------------NAQ-AT-----
------------------------------------------RRASFGNAW------VR-
T------A-D---G-K---WSEPL-TAR-----------FTR---TA----GK-E-PVRR
D------------WE-AG------T----D---K-----------D----QFW-------
----------------------------------MQI------------------GGY--
-----ID--------RNT--------------------EY---GDL-F------------
-TR-------E-------------K-----S-N-R-------------------------
---------PPTD-----------L-E---------------------------------
----------L------------------------PPL----------------------
-----------------------------------PDKMPPMAPEVTLAP----------
---------------ALKLLA-------------------QNNGAEAIQSARALAAVP--
---------------------------------------------GAS--------PEVK
AMALDIERLGA-------------------------------------------------
------------------------------------------------------------
------------------------------------------------------------
------------------------------------------------------------
-----------------------------------PEPKSY-------------------
--------------------LSPANVSAASKSAF-------------------------L
SDLAWTSAQVGYGRPTR-------NRALTENSGDFPLLRTEEKV---------------Y
EKGIFAHA-------KSRIVFDLGG-KWKRF-------------SALGGLQRGGNSVVFV
V--------------------------------------------------------KGD
GKELYRSPLVQG-----------------------------------EDTR---------
------------------------------------------------------------
---------------ELQVNVSGVKTL---------------------------------
------------------------------------------------------------
----ELITEDG--------------------------------------------GDGIG
TDW---------------------------------------------------------
-----------------------SVWFDPKLTR---------------------------
------------------------------------------------------------
------------------------------------------------------------
------------------------------------------------------------
------------------------------------------------------------
------------------------------------------------------------
------------------------------------------------------------
------------------------------------------------------------
------------------------------------------------
>Bacterium____Sp.____RYG46174.1
------------------------------------------------------------
------------------------------------------------------------
------------------------------------------------------------
------------------------------------------------------------
------------------------------------------------------------
------------------------------------------------------------
------------------------------------------------------------
------------------------------------------------------------
------------------------------------------------------------
------------------------------------------------------------
------------------------------------------------------------
------------------------------------------------------------
------------------------------------------------------------
------------------------------------------------------------
------------------------------------------------------------
------------------------------------------------------------
------------------------------------------------------------
------------------------------------------------------------
------------------------------------------------------------
------------------------------------------------------------
------------------------------------------------------------
------------------------------------------------------------
------------------------------------------------------------
------------------------------------------------------------
------------------------------------------------------------
------------------------------------------------------------
------------------------------------------------------------
------------------------------------------------------------
------------------------------------------------------------
------------------------------------------------------------
------------------------------------------------------------
------------------------------------------------------------
------------------------------------------------------------
------------------------------------------------------------
------------------------------------------------------------
------------------------------------------------------------
------------------------------------------------------------
------------------------------------------------------------
------------------------------------------------------------
------------------------------------------------------------
------------------------------------------------------------
------------------------------------------------------------
------------------------------------------------------------
------------------------------------------------------------
------------------------------------------------------------
------------------------------------------------------------
------------------------------------------------------------
------------------------------------------------------------
------------------------------------------------------------
------------------------------------------------------------
------------------------------------------------------------
------------------------------------------------------------
------------------------------------------------------------
------------------------------------------------------------
------------------------------------------------------------
------------------------------------------------------------
------------------------------------------------------------
------------------------------------------------------------
------------------------------------------------------------
-----------------------------------------LEG-IRLQ-----------
GA-GS-E-------------EA----VF-----------NR--------YARR-GTASV-
--HLG---------YK-------AA-------DG----------SE-------W------
---------------------VYQEAT------------ARTD-------PLWT------
---YYCAIGW-H---------------------RGYFGFQV-----------------NS
--------P-------TE-------------RRI--------------------------
---------IF-SVW--------------------------DA-------GDEA------
-----------------------------NDRD---K-----------------------
----------VGDSN-----RVRL-LEK-------GEDVVA---------GD--------
--------------------------F---------GNE-------------------GT
GGH-----------------------------SH-L-VY---------------PWKRGQ
K----------------MRF------------------------------LVRAQ-----
-----------------P--------------K--------------------------D
-----------------------G---------------ATTYT----------------
GWFW----------D-----------------AG--------------------------
---------------A-WRM-----------------------------VARMS------
------------------APK---------------------------------------
-----D-G------SL----------L----------K--------GIYSFD-ENF----
-------------------G--D-A------------------------NGQ-LL-----
------------------------------------------RECDFGPLV------YR-
S------P-G---E-D---WAVSP-TAR-----------FTI---DK----LG-R-QRRD
D------------VG-AD------V----V---E-----------N----RIR-------
----------------------------------LWT------------------GGF--
-----RP--------GSA--------------------VY---GQS-L------------
-KA-------R-------------N-------A-A-------------------------
---------FPE------------I-V---------------------------------
----------L------------------------PEE----------------------
------------------------------------------------------------
------------------------------------------------------------
------------------------------------------------------------
------------------------------------------------------------
------------------------------------------------------------
------------------------------------------------------------
------------------------------------------------------------
------------------------------------------------------------
------------------------------------------------------------
------------------------------------------------------------
------------------------------------------------------------
------------------------------------------------------------
------------------------------------------------------------
------------------------------------------------------------
------------------------------------------------------------
------------------------------------------------------------
------------------------------------------------------------
------------------------------------------------------------
------------------------------------------------------------
------------------------------------------------------------
------------------------------------------------------------
------------------------------------------------------------
------------------------------------------------------------
------------------------------------------------------------
------------------------------------------------------------
------------------------------------------------------------
------------------------------------------------
>Bacterium____Sp.____RYG38031.1
------------------------------------------------------------
------------------------------------------------------------
------------------------------------------------------------
------------------------------------------------------------
------------------------------------------------------------
------------------------------------------------------------
------------------------------------------------------------
------------------------------------------------------------
------------------------------------------------------------
------------------------------------------------------------
------------------------------------------------------------
------------------------------------------------------------
------------------------------------------------------------
------------------------------------------------------------
------------------------------------------------------------
------------------------------------------------------------
------------------------------------------------------------
------------------------------------------------------------
------------------------------------------------------------
------------------------------------------------------------
------------------------------------------------------------
------------------------------------------------------------
------------------------------------------------------------
------------------------------------------------------------
------------------------------------------------------------
------------------------------------------------------------
------------------------------------------------------------
------------------------------------------------------------
------------------------------------------------------------
------------------------------------------------------------
------------------------------------------------------------
-----------------------------------------------------M------
------------------------------------------------------------
------------------------------------------------------------
------------------------------------------------------------
------------------------------------------------------------
------------------------------------------------------------
------------------------------------------------------------
------------------------------------------------------------
------------------------------------------------------------
------------------------------------------------------------
------------L-----------------------PL-----------L----------
------------------------------------------------------------
------------------------------------------------------------
------------------------------------------------------------
------------------------------------------------------------
------------------------------------------------------------
----------------A---L--A---A------P-------------------------
-------------------------T-ILP-------VW-TS-YVEP-N-P-------E-
-----------------GA---------------------------A-----I-------
----------------------------------------Q-----H-------------
-------------------PQ-----------------------------S---------
----------------L---------------SSLPAGQT--------------------
----------------LVWYVRTTRF-GAFDAK---------------------------
--------------------PVPA--------------QP-----------EAKVRI---
------------------------------------------------------------
-----------------------------------V------------------G-----
----------------------------------------------PEIGW----KRIEL
T-----------------------------------------------------------
-----------GAL---TS---------------------PLQG-IRLQ-----------
GV-GS-E-------------EA----IY-----------NR--------FARR-GTASV-
--HLG---------YK-------QA-------DG----------AE-------W------
---------------------VYQEAT------------AQTD-------PIWT------
---YYCAIGW-H---------------------RGYFGFQV-----------------NS
--------P-------TE-------------RRV--------------------------
---------IF-SVW--------------------------DA-------GGEA------
-----------------------------VDRD---K-----------------------
----------VGDSN-----RVKL-MEK-------GTDVVA---------GD--------
--------------------------F---------GNE-------------------GT
GGH-----------------------------SH-L-VY---------------PWKLGQ
K----------------MRF------------------------------LVHAQ-----
-----------------P--------------Q--------------------------D
-----------------------G---------------ATLYS----------------
GWFW----------D-----------------KG--------------------------
---------------A-WRL-----------------------------MARML------
------------------APK---------------------------------------
-----D-G------SL----------L----------K--------GIYSFD-ENF----
-------------------G--D-G------------------------NGQ-LL-----
------------------------------------------RSCDFGPVS------YR-
K------P-S---E-P---WAQTT-DAR-----------FTI---DR----LG-R-ERRD
D------------LG-AD------V----K---G-----------S----SIR-------
----------------------------------LWT------------------GGY--
-----RP--------GTA--------------------TY---GQI-L------------
-KT-------P-------------A-------G-M-------------------------
---------PPE------------M-A---------------------------------
----------L------------------------PE-----------------------
------------------------------------------------------------
------------------------------------------------------------
------------------------------------------------------------
------------------------------------------------------------
------------------------------------------------------------
------------------------------------------------------------
------------------------------------------------------------
------------------------------------------------------------
------------------------------------------------------------
------------------------------------------------------------
------------------------------------------------------------
------------------------------------------------------------
------------------------------------------------------------
------------------------------------------------------------
------------------------------------------------------------
------------------------------------------------------------
------------------------------------------------------------
------------------------------------------------------------
------------------------------------------------------------
------------------------------------------------------------
------------------------------------------------------------
------------------------------------------------------------
------------------------------------------------------------
------------------------------------------------------------
------------------------------------------------------------
------------------------------------------------------------
------------------------------------------------
>Verrumicrobia____Sp.____TAE76701.1
------------------------------------------------------------
------------------------------------------------------------
------------------------------------------------------------
------------------------------------------------------------
------------------------------------------------------------
------------------------------------------------------------
------------------------------------------------------------
------------------------------------------------------------
------------------------------------------------------------
------------------------------------------------------------
------------------------------------------------------------
------------------------------------------------------------
------------------------------------------------------------
------------------------------------------------------------
------------------------------------------------------------
------------------------------------------------------------
------------------------------------------------------------
------------------------------------------------------------
------------------------------------------------------------
------------------------------------------------------------
------------------------------------------------------------
------------------------------------------------------------
------------------------------------------------------------
------------------------------------------------------------
------------------------------------------------------------
------------------------------------------------------------
------------------------------------------------------------
------------------------------------------------------------
------------------------------------------------------------
------------------------------------------------------------
------------------------------------------------------------
-----------------------------------------------------M------
------------------------------------------------------------
------------------------------------------------------------
------------------------------------------------------------
------------------------------------------------------------
------------------------------------------------------------
-----------------------FL-------------------I---------------
------------------------------------------------------------
------------------------------------------------------------
----LRFR---------------------R------------------------------
----------L-A------------------------L-----------V----------
---------LGL------------------------------------------------
------------------------------------------------------------
------------------------------------------------------------
------------------------------------------------------------
-----------------------------------------------------------V
---M------------Q---V--R---A------E-------------------------
-------------------------L-LVP-------AH-TA-YLSP-D-P-------E-
-----------------RG---------------------------A-----C-------
----------------------------------------R-----S-------------
-------------------SD-----------------------------G---------
---------------MV---------------SEW-QAGT--------------------
----R-----------LTWYGRLESR-GDLELA--------LR----CIK----------
----------------------PV--------------AD-----------ATELVM---
--KV------------------------------------K----------------A--
------------------RG---------N-DAA-SW-------TLRG------R---P-
-E-------A-EGFSFG---------------R-IVI---------PAAGY----YGFTL
E-------G-----EG--------------------------------------------
-------------D---LP---------------------DLES-LRLD-----------
GP-AA-E-------------LA----RF-----------SR--------VERR-NAASV-
--HLR---------YP-------LA-------GE-----VEEE-IE-------W------
---------------------FHMELT------------PRTD-------PLWS------
---YYMATGW-H---------------------RGYFGMQV-----------------NG
--------P-------GE-------------RRI--------------------------
---------IF-SVW--------------------------DA-------GDEG------
-----------------------------VDRA---K-----------------------
----------VDPRR-----RVVL-LAK-------GEGVEA---------GD--------
--------------------------F---------GNE-------------------GT
GGH-----------------------------SH-L-VY---------------PWKLGD
T----------------LQF------------------------------MTRAE-----
-----------------I--------------S--------------------------D
-----------------------G---------------LTTYT----------------
GWFR--------DSR-----------------SQ--------------------------
---------------D-WRL-----------------------------IASFR------
------------------APE---------------------------------------
-----D-G------RY----------L----------H--------DLYSFN-ENF----
-------------------S--G-V------------------------NGD-LR-----
------------------------------------------RVCEFGNAW------VR-
T------K-S---G-R---WLPLS-SAV-----------FSH---DG----HG-D-LQRL
D------------RS-AG------V----K---D-----------G----RFY-------
----------------------------------LAN------------------GGF--
-----VDD----PL-GSA--------------------VML-SGGE-L------------
-RI-------P------------PP-----A-R-L-------------------------
---------VP-------------------------------------------------
-----------------------------------PVL----------------------
-----------------------------------PEP----------------------
------------------------------------------------------------
------------------------------------------------------------
------------------------------------------------------------
------------------------------------------------------------
------------------------------------------------------------
------------------------------------------------------------
------------------------------------------------------------
------------------------------------------------------------
------------------------------------------------------------
------------------------------------------------------------
------------------------------------------------------------
------------------------------------------------------------
------------------------------------------------------------
------------------------------------------------------------
------------------------------------------------------------
------------------------------------------------------------
------------------------------------------------------------
------------------------------------------------------------
------------------------------------------------------------
------------------------------------------------------------
------------------------------------------------------------
------------------------------------------------------------
------------------------------------------------------------
------------------------------------------------------------
------------------------------------------------------------
------------------------------------------------
>Verrumicrobia____Sp.____RYD66759.1
------------------------------------------------------------
------------------------------------------------------------
------------------------------------------------------------
------------------------------------------------------------
------------------------------------------------------------
------------------------------------------------------------
------------------------------------------------------------
------------------------------------------------------------
------------------------------------------------------------
------------------------------------------------------------
------------------------------------------------------------
------------------------------------------------------------
------------------------------------------------------------
------------------------------------------------------------
------------------------------------------------------------
------------------------------------------------------------
------------------------------------------------------------
------------------------------------------------------------
------------------------------------------------------------
------------------------------------------------------------
------------------------------------------------------------
------------------------------------------------------------
------------------------------------------------------------
------------------------------------------------------------
------------------------------------------------------------
------------------------------------------------------------
------------------------------------------------------------
------------------------------------------------------------
------------------------------------------------------------
------------------------------------------------------------
------------------------------------------------------------
------------------------------------------------------------
------------------------------------------------------------
------------------------------------------------------------
------------------------------------------------------------
------------------------------------------------------------
------------------------------------------------------------
--------------------------------------------M---------------
------------------------------------------------------------
------------------------------------------------------------
----KKWL---------------------S------------------------------
----------C-S------------------------V-----------F----------
---------AAL------------------------------------------------
------------------------------------------------------------
------------------------------------------------------------
------------------------------------------------------------
-----------------------------------------------------------T
---A------------T---A--L---A------A-------------------------
-------------------------V-EVP-------AF-TA-YSAP-E-P-------N-
-----------------KG---------------------------P-----Q-------
----------------------------------------R-----G-------------
-------------------KD-----------------------------G---------
---------------EV---------------TGW-EEET--------------------
----K-----------LRWFGQIAKK-GELDLS--------LK----LAG----------
----------------------EL--------------SA-----------GNKLKL---
--TV------------------------------------S----------------P--
------------------QE---------G-SSK-NR-------PLDG------K---A-
-T-------G-DQVAFG---------------K-FDI---------PAPGY----YRFEL
E-------G-----RG--------------------------------------------
------------DK---LP---------------------ALKA-LVLD-----------
GP-AS-K-------------DA----HF-----------SM--------VERR-NSASI-
--HLG---------YT-------VP-------ES-----AKDE-VE-------W------
---------------------FYLEVT------------PKTE-------PLWS------
---YYMATGW-H---------------------RGYFGMQV-----------------NS
--------P-------TE-------------RRI--------------------------
---------IF-SVW--------------------------DS-------GGEA------
-----------------------------VDRG---K-----------------------
----------VDDDN-----RVKL-LAK-------GPGVNA---------GD--------
--------------------------F---------GNE-------------------GT
GGH-----------------------------SH-L-VY---------------PWKLGD
T----------------VHF------------------------------LMRAQ-----
-----------------A--------------E--------------------------G
-----------------------D---------------KTTYT----------------
GWFR--------DSK-----------------SK--------------------------
---------------T-WRL-----------------------------VSSFR------
------------------APK---------------------------------------
-----D-G------KF----------L----------H--------GLYSFN-ENF----
-------------------G--G-Q------------------------NGD-ER-----
------------------------------------------RVCEFGNGW------IR-
T------K-S---G-K---WIDLT-EAK-----------FTH---DG----HG-K-SERL
D------------RS-AG------T----I---G-----------K----RFY-------
----------------------------------LAN------------------GGF--
-----VED----SN-KNA--------------------VTK-AYDA-M------------
-KI-------P------------SS-----E-G-K-------------------------
---------HPAD-----------V-E---------------------------------
----------L------------------------EKL----------------------
-----------------------------------PLK----------------------
------------------------------------------------------------
------------------------------------------------------------
------------------------------------------------------------
------------------------------------------------------------
------------------------------------------------------------
------------------------------------------------------------
------------------------------------------------------------
------------------------------------------------------------
------------------------------------------------------------
------------------------------------------------------------
------------------------------------------------------------
------------------------------------------------------------
------------------------------------------------------------
------------------------------------------------------------
------------------------------------------------------------
------------------------------------------------------------
------------------------------------------------------------
------------------------------------------------------------
------------------------------------------------------------
------------------------------------------------------------
------------------------------------------------------------
------------------------------------------------------------
------------------------------------------------------------
------------------------------------------------------------
------------------------------------------------------------
------------------------------------------------
>Verrumicrobia____Haloferula_sp._BvORR071____WP__081886226.1
------------------------------------------------------------
------------------------------------------------------------
------------------------------------------------------------
------------------------------------------------------------
------------------------------------------------------------
------------------------------------------------------------
------------------------------------------------------------
------------------------------------------------------------
------------------------------------------------------------
------------------------------------------------------------
------------------------------------------------------------
------------------------------------------------------------
------------------------------------------------------------
------------------------------------------------------------
------------------------------------------------------------
------------------------------------------------------------
------------------------------------------------------------
------------------------------------------------------------
------------------------------------------------------------
------------------------------------------------------------
------------------------------------------------------------
------------------------------------------------------------
------------------------------------------------------------
------------------------------------------------------------
------------------------------------------------------------
------------------------------------------------------------
------------------------------------------------------------
------------------------------------------------------------
------------------------------------------------------------
------------------------------------------------------------
------------------------------------------------------------
-----------------------------------------------------M------
------------------------------------------------------------
------------------------------------------------------------
------------------------------------------------------------
------------------------------------------------------------
------------------------------------------------------------
------------------------------------------------------------
------------------------------------------------------------
------------------------------------------------------------
----KKCL---------------------L------------------------------
----------V-I------------------------S-----------L----------
---------ASS------------------------------------------------
------------------------------------------------------------
------------------------------------------------------------
------------------------------------------------------------
------------------------------------------------------------
---A------------L---A--S---A------A-------------------------
-------------------------V-EVP-------AF-TA-YTAP-D-P-------NR
-----------------GV---------------------------N-----R-------
----------------------------------------N-----D-------------
-------------------KS-----------------------------G---------
---------------VL---------------TNW-DSKT--------------------
----T-----------LSWYGLLAAK-GDLDLS--------LA----VTE----------
--------------------------------------GT-----------KAKLKL---
--TV------------------------------------A----------------S--
------------------QE---------K-PAS-SW-------KRDG------E---G-
-E-------G-ESVSFG---------------K-VTI---------PEPGY----YRFTL
E-------G-----SG-------K------------------------------------
-----------------LP---------------------DLKA-LKLD-----------
GA-AS-E-------------GA----HF-----------SK--------VERR-NSASV-
--HLA---------YE-------VP-------AE-----AKEE-VE-------W------
---------------------FYQEVT------------PKTD-------PLWS------
---YYMATGW-H---------------------RGYFGMQV-----------------NS
--------P-------TE-------------RRI--------------------------
---------IF-SVW--------------------------DS-------GGES------
-----------------------------THRD---K-----------------------
----------VGDDD-----RVKL-LAK-------GPKTDA---------GD--------
--------------------------F---------GNE-------------------GT
GGH-----------------------------SH-L-VY---------------PWKLGD
T----------------VEF------------------------------LMRAQ-----
-----------------A--------------E--------------------------G
-----------------------D---------------KTIYT----------------
GWYR--------DSK-----------------KK--------------------------
---------------D-WEL-----------------------------VASFR------
------------------APK---------------------------------------
-----D-G------KY----------L----------H--------GLYSFN-ENF----
-------------------G--G-Q------------------------NGN-ER-----
------------------------------------------RVCEFGNGW------VK-
T------H-A---G-K---WLPVT-KAA-----------FTH---DG----HG-K-EERR
D------------RS-AG------L----D---G-----------K----RFY-------
----------------------------------LAN------------------GGF--
-----VED----KN-KSA--------------------VTK-AYDK-L------------
-EI-------A------------SP-----E-G-K-------------------------
---------HPDD-----------A-E---------------------------------
----------L------------------------EKL----------------------
-----------------------------------A------------------------
------------------------------------------------------------
------------------------------------------------------------
------------------------------------------------------------
------------------------------------------------------------
------------------------------------------------------------
------------------------------------------------------------
------------------------------------------------------------
------------------------------------------------------------
------------------------------------------------------------
------------------------------------------------------------
------------------------------------------------------------
------------------------------------------------------------
------------------------------------------------------------
------------------------------------------------------------
------------------------------------------------------------
------------------------------------------------------------
------------------------------------------------------------
------------------------------------------------------------
------------------------------------------------------------
------------------------------------------------------------
------------------------------------------------------------
------------------------------------------------------------
------------------------------------------------------------
------------------------------------------------------------
------------------------------------------------------------
-----------------------------------------------K
>Acidobacteria____Acidipila_dinghuensis____WP__129208924.1
------------------------------------------------------------
------------------------------------------------------------
------------------------------------------------------------
------------------------------------------------------------
------------------------------------------------------------
------------------------------------------------------------
------------------------------------------------------------
------------------------------------------------------------
------------------------------------------------------------
------------------------------------------------------------
------------------------------------------------------------
------------------------------------------------------------
------------------------------------------------------------
------------------------------------------------------------
------------------------------------------------------------
------------------------------------------------------------
------------------------------------------------------------
------------------------------------------------------------
------------------------------------------------------------
------------------------------------------------------------
------------------------------------------------------------
------------------------------------------------------------
------------------------------------------------------------
------------------------------------------------------------
------------------------------------------------------------
------------------------------------------------------------
------------------------------------------------------------
------------------------------------------------------------
------------------------------------------------------------
------------------------------------------------------------
------------------------------------------------------------
-----------------------------------------------------M------
------------------------------------------------------------
------------------------------------------------------------
------------------------------------------------------------
------------------------------------------------------------
------------------------------------------------------------
------------------------------------------------------------
------------------------------------------------------------
------------------------------------------------------------
------------------------------------------------------------
------------------------------------------------------------
------------------------------------------------------------
------------------------------------------------------------
------------------------------------------------------------
------------------------------------------------------------
------------------------------------------------------------
---P------------V---A--P---A------S-------------------------
-------------------------L-AIP-------GF-TA-YAEP-D-P-------E-
-----------------AF---------------------------E-----I-------
----------------------------------------P-----A-------------
-------------------TD-----------------------------P---------
----------------I---------------QGWSDSKT--------------------
----T-----------IAWYGLIRTP-GKLDVA--------VR----LHL----------
----------------------PT--------------GA-----------QSRLSM---
--KV------------------------------------G----------------D--
------------------HE---------L-KSKTV----------RG------A---D-
-G-------M-VTVSFG---------------S-LNI---------EQAGG----YRFAL
S-------G-----VK-------KS-----------------------------------
-----------GQD---FA---------------------EIDS-LILT-----------
GP-AV-K-------------NA----LF-----------NL--------TPQR-GAPSV-
--HLN---------FS-------LP-------DG-----V--Q-AK-------W------
---------------------FYNEVT------------VKTD-------PVWS------
---YYEACGF-A---------------------RGYFGIQV-----------------NS
--------P-------TE-------------RRI--------------------------
---------IF-SVW--------------------------DS-------GTEP------
-----------------------------TDRD---K-----------------------
----------VSAEN-----QVQL-IAK-------GPDVFV---------SG--------
--------------------------F---------GNE-------------------GT
GGH-----------------------------SH-L-IY---------------PWKTGE
T----------------YRF------------------------------LVSAQ-----
-----------------P--------------E--------------------------G
-----------------------N---------------STIYT----------------
GYFY--------FPE-----------------KH--------------------------
---------------A-WGL-----------------------------IASFR------
------------------APK---------------------------------------
-----D-G------GY----------L----------R--------HLYSFN-EDF----
-------------------E--G-S------------------------NGQ-QR-----
------------------------------------------RLAEFGNQW------IK-
T------T-D---D-K---WMELT-KAR-----------FTH---TA----RG-IYKDRL
D------------RG-AG------V----I---G-----------D----RFY-------
----------------------------------LTN------------------GGF--
-----KA--------ESI--------------------EF---NDE-I------------
-SR-------P-------------A-----S-G-H-------------------------
---------IPD------------V-E---------------------------------
----------L------------------------PVD----------------------
-----------------------------------ADKQ---------------------
------------------------------------------------------------
------------------------------------------------------------
------------------------------------------------------------
------------------------------------------------------------
------------------------------------------------------------
------------------------------------------------------------
------------------------------------------------------------
------------------------------------------------------------
------------------------------------------------------------
------------------------------------------------------------
------------------------------------------------------------
------------------------------------------------------------
------------------------------------------------------------
------------------------------------------------------------
------------------------------------------------------------
------------------------------------------------------------
------------------------------------------------------------
------------------------------------------------------------
------------------------------------------------------------
------------------------------------------------------------
------------------------------------------------------------
------------------------------------------------------------
------------------------------------------------------------
------------------------------------------------------------
------------------------------------------------------------
------------------------------------------------
>Armatimonadetes____Sp.____GDX40822.1
------------------------------------------------------------
------------------------------------------------------------
------------------------------------------------------------
------------------------------------------------------------
------------------------------------------------------------
------------------------------------------------------------
------------------------------------------------------------
------------------------------------------------------------
------------------------------------------------------------
------------------------------------------------------------
------------------------------------------------------------
------------------------------------------------------------
------------------------------------------------------------
------------------------------------------------------------
------------------------------------------------------------
------------------------------------------------------------
------------------------------------------------------------
------------------------------------------------------------
------------------------------------------------------------
------------------------------------------------------------
------------------------------------------------------------
------------------------------------------------------------
------------------------------------------------------------
------------------------------------------------------------
------------------------------------------------------------
------------------------------------------------------------
------------------------------------------------------------
------------------------------------------------------------
------------------------------------------------------------
------------------------------------------------------------
------------------------------------------------------------
-----------------------------------------------------M------
------------------------------------------------------------
------------------------------------------------------------
------------------------------------------------------------
------------------------------------------------------------
------------------------------------------------------------
-----------------------IQ-------------------G---------------
------------------------------------------------------------
------------------------------------------------------------
----VKLI---------------------W------------------------------
----------T-L------------------------L-----------F----------
---------AGA------------------------------------------------
---------A--------------------------------------------------
------------------------------------------------------------
------------------------------------------------------------
---------------------------------------------------L-------T
---A------------K---A--Q----------E-------------------------
-------------------------L-RVP-------AF-TA-YVEP-D-A-------E-
-----------------AV---------------------------N-----V-------
----------------------------------------S-----E-------------
-------------------QS-----------------------------G---------
----------------V---------------TEWKDAHQ--------------------
----K-----------IVWYGKLS-A-GELHLS--------LV----TTL----------
----------------------PK--------------AE-----------RATLRL---
--TV------------------------------------G----------------K--
------------------QK---------Q-ERT-I----------EG------G---G-
-E-------E-QSVDFG---------------A-FAL---------SKKGY----QRIEL
Q-------G-----IK-------KS-----------------------------------
-----------GSA---FP---------------------NLKA-LHMN-----------
GT-AT-Q-------------NA----HF-----------SL--------VERR-NAASV-
--HLS---------YP-------IP-------KE-----A--Q-VE-------W------
---------------------FYNEVT------------VRTT-------PLWS------
---YYMACGF-Q---------------------RGYFGIQV-----------------NS
--------P-------TE-------------RRV--------------------------
---------IF-SIW--------------------------DS-------GKEP------
-----------------------------DKRD---L-----------------------
----------VPDEN-----RVKL-LAK-------GDSVVA---------DS--------
--------------------------F---------GGE-------------------GT
GGH-----------------------------SH-L-VY---------------SWKQGE
T----------------YRF------------------------------LVHSQ-----
-----------------P--------------E--------------------------G
-----------------------S---------------FTTYS----------------
GYFY--------FPE-----------------TQ--------------------------
---------------K-WGL-----------------------------IARFR------
------------------APK---------------------------------------
-----D-G------NY----------L----------K--------GLYSFN-ENF----
-------------------G--G-A------------------------NGQ-LL-----
------------------------------------------RVAEFGRQW------VR-
T------K-E---G-T---WVELT-QAK-----------FSH---DS----HG-K-TERK
D------------YA-TG------T----K---Q-----------G----RFY-------
----------------------------------LSN------------------GGF--
-----VE--------NGV--------------------RY---GDS-V------------
-TR-------P-------------H-----S-T-N-------------------------
---------PLES-----------T-P---------------------------------
----------L------------------------PE-----------------------
------------------------------------------------------------
------------------------------------------------------------
------------------------------------------------------------
------------------------------------------------------------
------------------------------------------------------------
------------------------------------------------------------
------------------------------------------------------------
------------------------------------------------------------
------------------------------------------------------------
------------------------------------------------------------
------------------------------------------------------------
------------------------------------------------------------
------------------------------------------------------------
------------------------------------------------------------
------------------------------------------------------------
------------------------------------------------------------
------------------------------------------------------------
------------------------------------------------------------
------------------------------------------------------------
------------------------------------------------------------
------------------------------------------------------------
------------------------------------------------------------
------------------------------------------------------------
------------------------------------------------------------
------------------------------------------------------------
------------------------------------------------------------
------------------------------------------------
>Armatimonadetes____Sp.____OJU61900.1
------------------------------------------------------------
------------------------------------------------------------
------------------------------------------------------------
------------------------------------------------------------
------------------------------------------------------------
------------------------------------------------------------
------------------------------------------------------------
------------------------------------------------------------
------------------------------------------------------------
------------------------------------------------------------
------------------------------------------------------------
------------------------------------------------------------
------------------------------------------------------------
------------------------------------------------------------
------------------------------------------------------------
------------------------------------------------------------
------------------------------------------------------------
------------------------------------------------------------
------------------------------------------------------------
------------------------------------------------------------
------------------------------------------------------------
------------------------------------------------------------
------------------------------------------------------------
------------------------------------------------------------
------------------------------------------------------------
------------------------------------------------------------
------------------------------------------------------------
------------------------------------------------------------
------------------------------------------------------------
------------------------------------------------------------
------------------------------------------------------------
------------------------------------------------------------
------------------------------------------------------------
------------------------------------------------------------
------------------------------------------------------------
------------------------------------------------------------
------------------------------------------------------------
------------------------------------------------------------
------------------------------------------------------------
------------------------------------------------------------
------------------------------------------------------------
-------------------------------------M-----------T----------
---------SLA------------------------------------------------
---------I--------------------------------------------------
------------------------------------------------------------
------------------------------------------------------------
---------------------------------------------------L-------A
---V------------L---A--Q---S------E-------------------------
-------------------------L-RIP-------GF-TA-YLSP-N-P-------E-
-----------------AF---------------------------E-----V-------
----------------------------------------S-----E-------------
-------------------RR-----------------------------G---------
----------------V---------------VGWNDPAT--------------------
----H-----------ILWFGKFAQS-GNVKVE--------VQ----ITG----------
----------------------GK--------------GA-----------GSSFRM---
--SF------------------------------------A----------------G--
------------------QT---------K-VAK-S----------DA------S---G-
------------SVDFG---------------V-FKL---------GKAGY----QKFDL
S-------A-----LG-------KK-----------------------------------
-----------GTA---FG---------------------TPSA-LVLS-----------
GP-GT-A-------------GA----HF-----------NV--------ESRR-NAASV-
--HLG---------YP-------TP-------ED-----A--K-VV-------K------
---------------------FYNEVT------------AKED-------PLHT------
---YYCAIGF-R---------------------RGYFGMQV-----------------NS
--------P-------TE-------------RRI--------------------------
---------IF-SIW--------------------------DS-------GNEA------
-----------------------------NDRD---K-----------------------
----------VGAED-----RVKL-LAK-------GPNVVA---------GD--------
--------------------------F---------GNE-------------------GT
GGH-----------------------------SH-E-VY---------------NWKKGQ
T----------------YKF------------------------------LVTAK-----
-----------------P--------------E--------------------------G
-----------------------T---------------ATIYS----------------
GYFF--------FPE-----------------KK--------------------------
---------------A-WQL-----------------------------IASFR------
------------------APK---------------------------------------
-----D-G------GY----------L----------R--------GFYSFD-ENF----
-------------------W--G-T------------------------NGY-LL-----
------------------------------------------RKAEFGNQW------MQ-
T------E-D---G-T---WTEVT-KAR-----------FTH---DP----TG-K-EARK
D------------YS-AG------P----K---G-----------T----AFF-------
----------------------------------LAN------------------GGF--
-----ED--------NGV--------------------KY---GDT-F------------
-ER-------K-------------P-----T-G-R-------------------------
---------KPDI-----------S-T---------------------------------
----------L------------------------PN-----------------------
------------------------------------------------------------
------------------------------------------------------------
------------------------------------------------------------
------------------------------------------------------------
------------------------------------------------------------
------------------------------------------------------------
------------------------------------------------------------
------------------------------------------------------------
------------------------------------------------------------
------------------------------------------------------------
------------------------------------------------------------
------------------------------------------------------------
------------------------------------------------------------
------------------------------------------------------------
------------------------------------------------------------
------------------------------------------------------------
------------------------------------------------------------
------------------------------------------------------------
------------------------------------------------------------
------------------------------------------------------------
------------------------------------------------------------
------------------------------------------------------------
------------------------------------------------------------
------------------------------------------------------------
------------------------------------------------------------
------------------------------------------------------------
------------------------------------------------
>Verrumicrobia____Sp.____RZO70764.1
------------------------------------------------------------
------------------------------------------------------------
------------------------------------------------------------
------------------------------------------------------------
------------------------------------------------------------
------------------------------------------------------------
------------------------------------------------------------
------------------------------------------------------------
------------------------------------------------------------
------------------------------------------------------------
------------------------------------------------------------
------------------------------------------------------------
------------------------------------------------------------
------------------------------------------------------------
------------------------------------------------------------
------------------------------------------------------------
------------------------------------------------------------
------------------------------------------------------------
------------------------------------------------------------
------------------------------------------------------------
------------------------------------------------------------
------------------------------------------------------------
------------------------------------------------------------
------------------------------------------------------------
------------------------------------------------------------
------------------------------------------------------------
------------------------------------------------------------
------------------------------------------------------------
------------------------------------------------------------
------------------------------------------------------------
------------------------------------------------------------
------------------------------------------------------------
------------------------------------------------------------
------------------------------------------------------------
------------------------------------------------------------
------------------------------------------------------------
------------------------------------------------------------
-----------------------MP-------------------L---------------
------------------------------------------------------------
------------------------------------------------------------
----LLLA---------------------T------------------------------
----------M-L------------------------F-----------V----------
---------VSY------------------------------------------------
------------------------------------------------------------
------------------------------------------------------------
------------------------------------------------------------
------------------------------------------------------------
---P------------V---K--G---A------S-------------------------
-------------------------L-EIP-------AE-TA-YLEP-N-H-------G-
-----------------DA---------------------------R-----V-------
----------------------------------------S-----R-------------
-------------------EG-----------------------------G---------
----------------I---------------VGWASSST--------------------
----S-----------IQWYGKAREA-GTVDVR--------LR----IKG----------
----------------------ND--------------DG-----------EATLLF---
--QI------------------------------------G----------------R--
------------------KT---------T-QRA-I----------KI------K---Q-
SE-------E-TMVAFD---------------S-FPI---------PSTGY----HAFRL
S-------R-----VDL-----QKN-----------------------------------
-----------NPP---SM---------------------DILK-LELS-----------
GE-NA-S-------------NM----HF-----------NL--------KPRR-NAASI-
--HLA---------YP-------VR-------ND-----M--G-VA-------A------
---------------------FYCEMT------------ALED-------PVHS------
---YYMACGW-H---------------------RGYFGMQV-----------------NS
--------P-------SE-------------RRI--------------------------
---------IF-SVW--------------------------DR-------GNEP------
-----------------------------TDPS---K-----------------------
----------VENED-----RVKL-IKK-------GDGVFT---------GR--------
--------------------------F---------GNE-------------------GT
GGH-----------------------------SH-L-KY---------------PWKTDS
L----------------QKF------------------------------LVTAK-----
-----------------P-------------KD--------------------------E
-----------------------T---------------HTVFS----------------
GYYF--------HPD-----------------SQ--------------------------
---------------Q-WML-----------------------------ISSWS------
------------------TPG---------------------------------------
-----E-G------GY----------M----------R--------GLYSFS-ENF----
-------------------V--G-R------------------------NGH-LL-----
------------------------------------------RKALYGNQW------IL-
D------S-K---D-T---WHEQT-TAK-----------FSH---DP----TG-R-EDRL
D------------RY-MG------L----E---Q-----------G----QFF-------
----------------------------------LSH------------------GGF--
-----LD--------GFT--------------------AY---GTL-F------------
-QR-------P-------------A-----S-G-T-------------------------
---------RPKE-----------L-MD--------------------------------
--------LSL------------------------DQ-----------------------
------------------------------------------------------------
------------------------------------------------------------
------------------------------------------------------------
------------------------------------------------------------
------------------------------------------------------------
------------------------------------------------------------
------------------------------------------------------------
------------------------------------------------------------
------------------------------------------------------------
------------------------------------------------------------
------------------------------------------------------------
------------------------------------------------------------
------------------------------------------------------------
------------------------------------------------------------
------------------------------------------------------------
------------------------------------------------------------
------------------------------------------------------------
------------------------------------------------------------
------------------------------------------------------------
------------------------------------------------------------
------------------------------------------------------------
------------------------------------------------------------
------------------------------------------------------------
------------------------------------------------------------
------------------------------------------------------------
------------------------------------------------------------
------------------------------------------------
>Verrumicrobia____Sp.____RFC50701.1
------------------------------------------------------------
------------------------------------------------------------
------------------------------------------------------------
------------------------------------------------------------
------------------------------------------------------------
------------------------------------------------------------
------------------------------------------------------------
------------------------------------------------------------
------------------------------------------------------------
------------------------------------------------------------
------------------------------------------------------------
------------------------------------------------------------
------------------------------------------------------------
------------------------------------------------------------
------------------------------------------------------------
------------------------------------------------------------
------------------------------------------------------------
------------------------------------------------------------
------------------------------------------------------------
------------------------------------------------------------
------------------------------------------------------------
------------------------------------------------------------
------------------------------------------------------------
------------------------------------------------------------
------------------------------------------------------------
------------------------------------------------------------
------------------------------------------------------------
------------------------------------------------------------
------------------------------------------------------------
------------------------------------------------------------
------------------------------------------------------------
---------------------------------------------------MNL------
------------------------------------------------------------
------------------------------------------------------------
------------------------------------------------------------
------------------------------------------------------------
------------------------------------------------------------
-----------------------RL-------------------L---------------
------------------------------------------------------------
------------------------------------------------------------
----LSLL---------------------P------------------------------
----------A-L------------------------A-----------A----------
---------LST------------------------------------------------
------------------------------------------------------------
------------------------------------------------------------
------------------------------------------------------------
------------------------------------------------------------
---L------------P---A--S---A------E-------------------------
-------------------------L-RIP-------GG-TA-YSDP-D-P-------N-
-----------------AI---------------------------R-----M-------
----------------------------------------S-----E-------------
-------------------RE-----------------------------N---------
----------------V--------------LRSWSDPAQ--------------------
----H-----------ALWFGQFLQT-GDITAS--------LA----VKA----------
----------------------PK--------------DA-----------PSKLRL---
--SL------------------------------------G----------------D--
------------------QH---------L-DAS-I----------TG------T---G-
-E-------P-LTIPLG---------------K-LSI---------PSKGY----HRFSL
S-------S-----LN-------PK-----------------------------------
-----------GSP---TG---------------------DVLA-LILD-----------
GT-PA-T-------------DA----HF-----------NL--------KPRR-NAASV-
--HLS---------YQ-------TP-------KD-----T--D-IT-------G------
---------------------FYNEVT------------AVTD-------PVTT------
---FYMACGF-A---------------------RGYFGMQV-----------------NS
--------E-------TE-------------RRI--------------------------
---------IF-SVW--------------------------DAA-----EGSNA------
-----------------------------DSRE---K-----------------------
----------VNPEN-----HVQL-LAK-------GDGVEA---------SV--------
--------------------------F---------GGE-------------------GT
[truncated: 5,289,614 more chars]
