# Supplementary material for: Phylogenetic analyses suggest centipede venom arsenals were repeatedly stocked by horizontal gene transfer
Source: Nat Commun. 2021 Feb 5;12:818. doi: 10.1038/s41467-021-21093-8 (PMC7864903; doi:10.1038/s41467-021-21093-8)
Supplement: Supplementary file 8 — Supplementary Data 4 [file 41467_2021_21093_MOESM8_ESM.zip › SI Datafile S6 - alignments/BPFTx.fasta]

>Paenibacillus_zanthoxyli_WP_025688443.1
--------------------
--------------------
--------------------
--------------------
--------------------
--------------------
--------------------
--------------------
--------------------
--------------------
--------------------
--------------------
--------------------
--------------------
--------------------
--------------------
--------------------
--------------------
--------------------
--------------------
--------------------
---------MDKLDQSYFKV
NENPYIDHSVSSPTVPGQPP
SVGTVNPN--LETIEAINDM
QQDIIGAADVKIINLEEAIF
AYANEFAKSHSTTL------
--------------------
--------------------
--------------------
--------------------
--------------------
--------------------
--------------------
--------------------
--------------------
--------------------
--------------------
--------------------
--------------------
--------------------
--------------------
--------------------
--------------------
--------------------
--------------------
--------------------
--------------------
--------------------
--------------------
--------------------
--------------------
--------------------
--------------------
--------------------
--------------------
--------------------
--------------------
--------------------
--------------------
--------------------
--------------------
--------------------
--------------------
--------------------
--------------------
--------------------
--------------------
--------K----DVLYAD-
--------------------
--------------------
--------------------
--------------------
--------------------
--------------------
--------------------
--------------------
--------------------
--------------------
--------------------
--------------------
--------------------
--------------------
--------------------
--------------------
--------------------
--------------------
--------------------
--------------------
--------------------
--------------------
--------------------
----------TSRNRYLNV-
KDAYIEYF------------
------GQAQTKETGATLST
Q-------------------
----YT--------------
--------------------
--------------------
----------TN-PS-ESS-
--LDTKITMG--GEVANQ--
----LYWG--VYTTFQLP-I
P-------LR--VPAPL-PP
--------------------
--------------------
-----S-ALVHY--------
----------------NTNL
TADLQGVRSQEQTYI----N
FAA-QAMV-TIPANHGIKAD
LMMQ-KQTIIQ-NFNNVVIL
TGF------------IAIVT
HDPID---------------
-----------GKDIW----
----FQPIVNVTPFLPP---
--------------------
--------------------
-----------------TVF
TVQG--TDLIFKGLG-----
-------------------V
FQ------------------
SS--LNMYPYYHFTKFNTQN
--------------------
KVPVEEYDFYNVTIEADKPL
LLAAL---------------
--------------------
--------------------
--------------------
--------------------
--------------------
--------------------
--------------------
--------------------
--------------------
--------------------
--------------------
--------------------
--------------------
--------------------
--------------------
--------------------
--------------------
--------------------
--------------------
--------------------
--------------------
--------------------
--------------------
--------------------
--------------------
--------------------
--------------------
--------------------
----------
>Bacillus_cereus_WP_098905720.1
--------------------
--------------------
--------------------
--------------------
--------------------
--------------------
--------------------
--------------------
--------------------
--------------------
--------------------
--------------------
--------------------
--------------------
--------------------
--------------------
--------------------
--------------------
--------------------
--------------------
--------------------
---------MDRLDNSYFKI
SEMPFIDQSVSSPEVPGQQN
VKMNEETPNLNFADINMLLE
QDGIIGSANKRIVNLEEAIH
AYANEFCISHGTTL------
--------------------
--------------------
--------------------
--------------------
--------------------
--------------------
--------------------
--------------------
--------------------
--------------------
--------------------
--------------------
--------------------
--------------------
--------------------
--------------------
--------------------
--------------------
--------------------
--------------------
--------------------
--------------------
--------------------
--------------------
--------------------
--------------------
--------------------
--------------------
--------------------
--------------------
--------------------
--------------------
--------------------
--------------------
--------------------
--------------------
--------------------
--------------------
--------------------
--------------------
--------------------
--------K----EVLFAD-
--------------------
--------------------
--------------------
--------------------
--------------------
--------------------
--------------------
--------------------
--------------------
--------------------
--------------------
--------------------
--------------------
--------------------
--------------------
--------------------
--------------------
--------------------
--------------------
--------------------
--------------------
--------------------
--------------------
----------TSRNKYLTI-
KDAYIEYF------------
------GQGASEEIDVSLAT
Q-------------------
----YT--------------
--------------------
--------------------
----------SN-PS-GDS-
--FNAKVTMG--GEVENQ--
----LFWA--IYTSFQAP-L
Q-------LI--TPAPL-PP
--------------------
--------------------
-----S-VLVQY--------
----------------NTQL
TIDLQGVKNEESSFSPI--N
FAA-QANV-TIPPNHSMKSE
LKMK-KQNIIQ-NFYNVIHL
TGS------------IAIVP
HEPIA---------------
-----------GKDVW----
----FQPIANVAPYLPP---
--------------------
--------------------
-----------------RLI
TVEN--EDLIFKGLG-----
-------------------V
FK------------------
GS--LNMYPYYHFTLFHMGD
--------------------
AQAVEEYDYFSISLEADKPL
LLAAL---------------
--------------------
--------------------
--------------------
--------------------
--------------------
--------------------
--------------------
--------------------
--------------------
--------------------
--------------------
--------------------
--------------------
--------------------
--------------------
--------------------
--------------------
--------------------
--------------------
--------------------
--------------------
--------------------
--------------------
--------------------
--------------------
--------------------
--------------------
--------------------
----------
>Bacillus_cereus_PGM93662.1
--------------------
--------------------
--------------------
--------------------
--------------------
--------------------
--------------------
--------------------
--------------------
--------------------
--------------------
--------------------
--------------------
--------------------
--------------------
--------------------
--------------------
--------------------
--------------------
--------------------
--------------------
--------------------
--------------------
--------------------
-------MVRIYPDFDEMVW
EAAQKWAAANGLLFQKSSYA
DPVDNTDTISL---------
--------------------
--------------------
--------------------
--------------------
--------------------
--------------------
--------------------
--------------------
--------------------
--------------------
--------------------
--------------------
--------------------
--------------------
--------------------
--------------------
--------------------
--------------------
--------------------
--------------------
--------------------
--------------------
--------------------
--------------------
--------------------
--------------------
--------------------
--------------------
--------------------
--------------------
--------------------
--------------------
--------------------
--------------------
--------------------
--------------------
--------------------
--------------------
--------------------
--------------------
--------------------
--------------------
--------------------
--------------------
--------------------
--------------------
--------------------
--------------------
--------------------
--------------------
--------------------
--------------------
--------------------
--------------------
--------------------
--------------------
--------------------
--------------------
--------------------
--------------------
--------------------
--------------------
--------------------
--------------------
--------------------
---NVKFT------------
---DIGCPEECVELEKIRIS
Q-------------------
----AF--------------
--------------------
--------------------
----------SN-NT-EQK-
--QKETFENI--TYVENH--
----FTWE--NEYQFVLP--
--------GQSFLTIPRLPM
--------------------
--------------------
-----S-AHEDI--------
----------------HPGF
LVNLFGMNQQFHTKLRE--R
RPL-RADV-FVEPSSSATVQ
LKVE-KQHISQ-PYQIELSI
QGS------------IIVTA
QDRQEQSKEY----------
--------------------
----YVRLTELMPFFCS---
--------------------
--------------------
----------------HKNL
SWEG--QALVFREKG-----
-------------------K
FTGILSRAIHAYVTQTCYNG
GK-------------TLEYE
--------------------
IPLLGPASERESVSAQQPMP
ARRLSDEASSTLPSISSNPA
AYSQQPMTTTSTSCGCASY-
--------------------
--------------------
--------------------
--------------------
--------------------
--------------------
--------------------
--------------------
--------------------
--------------------
--------------------
--------------------
--------------------
--------------------
--------------------
--------------------
--------------------
--------------------
--------------------
--------------------
--------------------
--------------------
--------------------
--------------------
--------------------
--------------------
--------------------
----------
>Clostridium_septicum_BAA04550.1
--------------------
--------------------
--------------------
--------------------
--------------------
--------------------
--------------------
--------------------
--------------------
--------------------
--------------------
--------------------
--------------------
--------------------
--------------------
--------------------
--------------------
--------------------
--------------------
--------------------
--------------------
--------MSKKSFAKKVIC
TSMIAIQCAAVVPHVQAYAL
TNLEEGGYANHNNASSIKIF
GYEDNEDLKAKIIQDPEFIR
NWANVAHSLGFGWCGGTANP
NVGQGFEFKREVGAGGKVSY
LLSARYNPNDPYASGYRAKD
RLSMKIS-------------
--------------------
--------------------
--------------------
--------------------
--------------------
--------------------
--------------------
--------------------
--------------------
--------------------
--------------------
--------------------
--------------------
--------------------
--------------------
--------------------
--------------------
--------------------
--------------------
--------------------
--------------------
--------------------
--------------------
--------------------
--------------------
--------------------
--------------------
--------------------
--------------------
--------------------
--------------------
--------------------
--------------------
--------------------
--------------------
--------------------
--------------------
--------------------
--------------------
--------------------
--------------------
--------------------
--------------------
--------------------
--------------------
--------------------
--------------------
--------------------
--------------------
--------------------
--------------------
--------------------
--------------------
--------------------
--------------------
--------------------
--------------------
--------------------
--------------------
--------------------
--------------------
--------------------
--------------------
---NVRFV---------IDN
DSIKLGTPKVKKLAPLNSAS
F-------------------
----DL--------------
--------------------
--------------------
----------IN-ES-KTES
K-LSKTFNYT--TSKTVS--
----KTDN--FKFGEKIG-V
K-------TS--FKVGL-EA
--------------------
------I--------ADS--
-----K-V--ET--------
----------------SFEF
NAEQGWSNTNSTTET-K--Q
EST-TYTA-TVSPQTKKRLF
LDVL-GSQIDI-PYEGKIYM
E-------------------
--------------------
--------------------
-----YDIELMGFLRYTGNA
REDHTEDRPTVKLKF-GKNG
MSAEEHLKDLYSHKNINGYS
EWDWKWVDEKFGYLFKNSYD
ALTS--RKLGGIIKG-----
-------------------S
FT------------------
NI------NGTKIV-IREGK
--------------------
EIPLPDK----KRRGKRSVD
SLDARLQNEGIRIENIETQD
VPGFRLNSITYNDKKLILIN
NI------------------
--------------------
--------------------
--------------------
--------------------
--------------------
--------------------
--------------------
--------------------
--------------------
--------------------
--------------------
--------------------
--------------------
--------------------
--------------------
--------------------
--------------------
--------------------
--------------------
--------------------
--------------------
--------------------
--------------------
--------------------
--------------------
--------------------
----------
>Clostridium_botulinum_WP_013726737.1
--------------------
--------------------
--------------------
--------------------
--------------------
--------------------
--------------------
--------------------
--------------------
--------------------
--------------------
--------------------
--------------------
--------------------
--------------------
--------------------
--------------------
--------------------
--------------------
--------------------
--------------------
--------MLKKSLFKKALC
TSLIAVQCLIVIPYTHALAS
TNFASEIYKIPDDNHSIKLF
GYEDNEDLKAKIIQDSKFID
NWASIAHSLGFGWCGGTASQ
SIGEDFEFRREEEEGGKVSY
TLTARYNSNDPYAEGYRANE
RLCMKIS-------------
--------------------
--------------------
--------------------
--------------------
--------------------
--------------------
--------------------
--------------------
--------------------
--------------------
--------------------
--------------------
--------------------
--------------------
--------------------
--------------------
--------------------
--------------------
--------------------
--------------------
--------------------
--------------------
--------------------
--------------------
--------------------
--------------------
--------------------
--------------------
--------------------
--------------------
--------------------
--------------------
--------------------
--------------------
--------------------
--------------------
--------------------
--------------------
--------------------
--------------------
--------------------
--------------------
--------------------
--------------------
--------------------
--------------------
--------------------
--------------------
--------------------
--------------------
--------------------
--------------------
--------------------
--------------------
--------------------
--------------------
--------------------
--------------------
--------------------
--------------------
--------------------
--------------------
--------------------
---NVRFV---------VEP
NSIKLGKPKITKLTPLDSQS
F-------------------
----EV--------------
--------------------
--------------------
----------IN-PN-KTDA
K-LSGGFNYI--TTKTTS--
----KTEN--FRFGEKIG-V
K-------TS--FKIGI-PS
--------------------
------I--------VDS--
-----K-V--ET--------
----------------SFEV
SADQGWSNTNSNVET-K--Q
AST-TYMS-TVAPQSKKRIF
LDVL-ATQSDV-PYEGKIYM
E-------------------
--------------------
--------------------
-----YDIEFFGFLRYTGNA
RKDHTEDRPYVSFKFGGKNG
MSAVEHLKDLYKHRNINGYS
QWDWKWVDDNVKGIFQPSYE
DLTT--NHNGGVISG-----
-------------------V
FT------------------
SV------NGTRAS-IREGN
--------------------
AVALPEHKRSKRST------
------KDSDVRIENVQTKS
TAEFKVNGIICNDKTIDVTG
TK------------------
--------------------
--------------------
--------------------
--------------------
--------------------
--------------------
--------------------
--------------------
--------------------
--------------------
--------------------
--------------------
--------------------
--------------------
--------------------
--------------------
--------------------
--------------------
--------------------
--------------------
--------------------
--------------------
--------------------
--------------------
--------------------
--------------------
----------
>Clostridium_botulinum_WP_039256751.1
--------------------
--------------------
--------------------
--------------------
--------------------
--------------------
--------------------
--------------------
--------------------
--------------------
--------------------
--------------------
--------------------
--------------------
--------------------
--------------------
--------------------
--------------------
--------------------
--------------------
--------------------
--------MLKKSFIKRALC
TSFIAAQCLTVVPHVQAFAS
TNFASETYNMQGNKTSINMF
AYEDNEDLKAKIIQNPDFIT
NWAMIADTFGFAWCGGTAGS
MVGENFEFSREEESGKPV-Y
YLKARYNSNDPYAQGYRANE
RLVMKIT-------------
--------------------
--------------------
--------------------
--------------------
--------------------
--------------------
--------------------
--------------------
--------------------
--------------------
--------------------
--------------------
--------------------
--------------------
--------------------
--------------------
--------------------
--------------------
--------------------
--------------------
--------------------
--------------------
--------------------
--------------------
--------------------
--------------------
--------------------
--------------------
--------------------
--------------------
--------------------
--------------------
--------------------
--------------------
--------------------
--------------------
--------------------
--------------------
--------------------
--------------------
--------------------
--------------------
--------------------
--------------------
--------------------
--------------------
--------------------
--------------------
--------------------
--------------------
--------------------
--------------------
--------------------
--------------------
--------------------
--------------------
--------------------
--------------------
--------------------
--------------------
--------------------
--------------------
--------------------
---NTRFV---------IDE
SSIKLGKPKVKKISPLSSQS
A-------------------
----DV--------------
--------------------
--------------------
----------VN-PN-KTDA
K-LTGGFTYT--TSQTIS--
----KTDN--FKFGEKIG-V
K-------TS--FKVGI-PF
--------------------
------L--------ADN--
-----K-I--ET--------
----------------NFEI
SAEQGWSQTNSNVET-K--Q
ATT-SYMS-TVAPKTKKTIF
LDVL-RKQSDV-PYEAKIYM
E-------------------
--------------------
--------------------
-----YDIEFTGFLKYTENA
RKDHPTDRPTISFKLGGKNG
MSAVEHLKDLYKHRNINGYS
QWDWKWIENNRNYSFSSIYK
DLNT--VYYGGEMSG-----
-------------------V
FT------------------
NV------NGTKAV-VREGK
--------------------
AISLDETDKNARTRLKRST-
------ENSDVRVENIKVKD
APGFKLDSITYTTNNETKTI
DVENKK--------------
--------------------
--------------------
--------------------
--------------------
--------------------
--------------------
--------------------
--------------------
--------------------
--------------------
--------------------
--------------------
--------------------
--------------------
--------------------
--------------------
--------------------
--------------------
--------------------
--------------------
--------------------
--------------------
--------------------
--------------------
--------------------
--------------------
----------
>Clostridium_botulinum_WP_039258915.1
--------------------
--------------------
--------------------
--------------------
--------------------
--------------------
--------------------
--------------------
--------------------
--------------------
--------------------
--------------------
--------------------
--------------------
--------------------
--------------------
--------------------
--------------------
--------------------
--------------------
--------------------
--------MLKKSFIKRALC
TSFIAAQCLTVVPYVQAFAS
TNFASETYNMQGNKTSINMF
AYEDNEDLKAKIIQNPDFIT
NWAMIADTFGFAWCGGTAGF
MVGQDFEFSRKEEDGKPV-Y
YLKARYNSNDRMSNGYRANE
RLVMKIT-------------
--------------------
--------------------
--------------------
--------------------
--------------------
--------------------
--------------------
--------------------
--------------------
--------------------
--------------------
--------------------
--------------------
--------------------
--------------------
--------------------
--------------------
--------------------
--------------------
--------------------
--------------------
--------------------
--------------------
--------------------
--------------------
--------------------
--------------------
--------------------
--------------------
--------------------
--------------------
--------------------
--------------------
--------------------
--------------------
--------------------
--------------------
--------------------
--------------------
--------------------
--------------------
--------------------
--------------------
--------------------
--------------------
--------------------
--------------------
--------------------
--------------------
--------------------
--------------------
--------------------
--------------------
--------------------
--------------------
--------------------
--------------------
--------------------
--------------------
--------------------
--------------------
--------------------
--------------------
---NTRFV---------IDE
SSIKLGKPKVRKISPLSSQS
A-------------------
----DV--------------
--------------------
--------------------
----------IN-PN-KTDA
K-LTGAFTYT--TTQTTS--
----KTEN--YKFGEKIG-V
K-------TS--FKVGI-PF
--------------------
------L--------ADN--
-----K-I--ET--------
----------------NFDI
SAEQGWSTTKSNVET-R--Q
ATN-SYMS-TVAPKSKKTIF
LDVL-RKQSDV-PYEAKIYM
E-------------------
--------------------
--------------------
-----YDIEFTGFLKYTGNA
RKDHPVDRPTVSFKLGGKNG
MSAVEHLKDLYKHRNINGYS
QWDWKWIEDNENYSFTSRYE
ELNK--IYYGGEISG-----
-------------------V
FT------------------
NV------NGTKAV-VREGK
--------------------
EISLDETDKNAKTRSKRST-
------ENSDVRVENIKVKD
APGFKLDSITYTTNNEAKTI
DVENKK--------------
--------------------
--------------------
--------------------
--------------------
--------------------
--------------------
--------------------
--------------------
--------------------
--------------------
--------------------
--------------------
--------------------
--------------------
--------------------
--------------------
--------------------
--------------------
--------------------
--------------------
--------------------
--------------------
--------------------
--------------------
--------------------
--------------------
----------
>Clostridium_botulinum_WP_039276503.1
--------------------
--------------------
--------------------
--------------------
--------------------
--------------------
--------------------
--------------------
--------------------
--------------------
--------------------
--------------------
--------------------
--------------------
--------------------
--------------------
--------------------
--------------------
--------------------
--------------------
--------------------
--------MLKKSFIKRALC
TSFIAVQCLTVVPHVQAFAS
TNFASQNYSMQGNKTSIDIF
AYEDNEDLKAKIIQDPNFTR
NWAAIAHSLGFAWCGGTAKP
EIGEDFEFRRAEEDGKPV-Y
YLSSRYNSNDPYAEGYRANE
RLVMKIT-------------
--------------------
--------------------
--------------------
--------------------
--------------------
--------------------
--------------------
--------------------
--------------------
--------------------
--------------------
--------------------
--------------------
--------------------
--------------------
--------------------
--------------------
--------------------
--------------------
--------------------
--------------------
--------------------
--------------------
--------------------
--------------------
--------------------
--------------------
--------------------
--------------------
--------------------
--------------------
--------------------
--------------------
--------------------
--------------------
--------------------
--------------------
--------------------
--------------------
--------------------
--------------------
--------------------
--------------------
--------------------
--------------------
--------------------
--------------------
--------------------
--------------------
--------------------
--------------------
--------------------
--------------------
--------------------
--------------------
--------------------
--------------------
--------------------
--------------------
--------------------
--------------------
--------------------
--------------------
---NTRFV---------IDE
SSIKLGKPKVRKISPLSSQS
A-------------------
----DV--------------
--------------------
--------------------
----------VN-PN-KTDA
K-LSGGFTYT--TSKTIS--
----KTDN--FKFGEKIG-V
K-------TS--FKVGI-PF
--------------------
------L--------ADN--
-----K-I--ET--------
----------------NFEI
SAEQGWSQTNSNVET-K--Q
ATT-SYMS-TVAPKTKKTIF
LDVL-GKQSDV-PYEAKIYM
E-------------------
--------------------
--------------------
-----YDIEFTGFLRYTGNA
RKDHPTDRPTISFKLGGKNG
MSAVEHLRDLYKHKNINGYS
NWDWKWIEDNMKDIFLPTYE
DLNT--IYYGGEMSG-----
-------------------V
FT------------------
NV------NGTKAV-VREGK
--------------------
AISLEETDKNARTRSKRST-
------ENSDVRVENIKVKD
APGFKLDSITYTTNNETKTI
DVQNKK--------------
--------------------
--------------------
--------------------
--------------------
--------------------
--------------------
--------------------
--------------------
--------------------
--------------------
--------------------
--------------------
--------------------
--------------------
--------------------
--------------------
--------------------
--------------------
--------------------
--------------------
--------------------
--------------------
--------------------
--------------------
--------------------
--------------------
----------
>Clostridium_haemolyticum_WP_039222421.1
--------------------
--------------------
--------------------
--------------------
--------------------
--------------------
--------------------
--------------------
--------------------
--------------------
--------------------
--------------------
--------------------
--------------------
--------------------
--------------------
--------------------
--------------------
--------------------
--------------------
--------------------
--------MLKKSIIKKTLF
SSFIAIQCLTIVPHVQAFAY
SSNYSSNYKMSDIKPEIILF
GYQDDEDLKAKIIQDSSFIR
NWAMIAHSMGFAWCGGTDSK
SVGNGFEFRMDYENSKPV-Y
YLTSRYNANDPYAKGWRANE
RLNMKIS-------------
--------------------
--------------------
--------------------
--------------------
--------------------
--------------------
--------------------
--------------------
--------------------
--------------------
--------------------
--------------------
--------------------
--------------------
--------------------
--------------------
--------------------
--------------------
--------------------
--------------------
--------------------
--------------------
--------------------
--------------------
--------------------
--------------------
--------------------
--------------------
--------------------
--------------------
--------------------
--------------------
--------------------
--------------------
--------------------
--------------------
--------------------
--------------------
--------------------
--------------------
--------------------
--------------------
--------------------
--------------------
--------------------
--------------------
--------------------
--------------------
--------------------
--------------------
--------------------
--------------------
--------------------
--------------------
--------------------
--------------------
--------------------
--------------------
--------------------
--------------------
--------------------
--------------------
--------------------
---NVRFI---------IDD
SSIRLGTPKVTNLEPLTSKS
M-------------------
----EV--------------
--------------------
--------------------
----------IN-PN-NTEG
K-GSLNFNYI--SSQSKS--
----KTDN--FKFSEKIG-V
K-------TT--FSVDI-AL
--------------------
---------------INN--
-----K-I--ET--------
----------------SFDF
SSEQGWSTSTNNTET-K--Q
DIV-SYTT-TISPNSKKTVY
LDVL-RKKCDV-PYDATIYM
E-------------------
--------------------
--------------------
-----YDIEFTGFLKYSGNA
RKDHPKDRPTVSFKFGGKNN
MSAVEHLAYLYNHKNINGHS
NWDWNWIDANYGKCFNNAYY
NLNN--LYYGGVISG-----
-------------------V
FN------------------
NV------DGSKAI-VKEGT
--------------------
EVPLNKEKSERS--------
------ADSNVKVENVKTQE
VPGFKVKDITISTSDGTTTI
NSKN----------------
--------------------
--------------------
--------------------
--------------------
--------------------
--------------------
--------------------
--------------------
--------------------
--------------------
--------------------
--------------------
--------------------
--------------------
--------------------
--------------------
--------------------
--------------------
--------------------
--------------------
--------------------
--------------------
--------------------
--------------------
--------------------
--------------------
----------
>Laccaria_amethystina_LaAM081_KIJ98194.1
--------------------
--------------------
--------------------
--------------------
--------------------
--------------------
--------------------
--------------------
--------------------
--------------------
--------------------
--------------------
--------------------
--------------------
--------------------
--------------------
--------------------
--------------------
--------------------
--------------------
--------------------
--------------------
--------------------
--------------------
--------------------
--------------------
--------------------
--------------------
--------------------
--------------------
--------------------
--------------------
--------------------
--------------------
--------------------
--------------------
--------------------
--------------------
--------------------
--------------------
--------------------
--------------------
--------------------
--------------------
--------------------
--------------------
--------------------
--------------------
--------------------
--------------------
--------------------
--------------------
--------------------
--------------------
--------------------
--------------------
--------------------
--------------------
--------------------
--------------------
--------------------
--------------------
--------------------
--------------------
--------------------
--------------------
--------------------
--------------------
--------------------
--------------------
--------------------
--------------------
--------------------
--------------------
--------------------
--------------------
--------------------
--------------------
--------------------
--------------MLLFLV
QNSGHAQNVVGKASETGAAC
LGNASFEKTEPDYQCEVIVE
YLSDNPEQFYLRSWEGTYFE
YFGFGTSPHNVFVADSKSIQ
S-------------------
--------------------
--------------------
--------------------
-------------STVPFTL
LDI-GVKDTFVFRTPEGAFV
QPLVLPDYN-TQTDVLPVTA
QSDS---ARIKVGEPVLHA-
VITKIKYN---------TDP
---SETTITELT--PEIALS
T-------------------
----MV--------------
--------------------
--------------------
----------RN-DS-TSD-
--ITETLAYS--YLVSDV--
----GTWT--TTIGASVT-K
K-------AS--TKVEI-PF
--------------------
-------------L-FEG--
-----E-V--EV--------
----------------SATV
NASC--AWGGSTTHT-K--T
VTS-SSTV-AVPPMMKAVAS
ILIR-KSIIDI-PFTYTKSI
W-------------------
--------------------
--------------------
--------------------
--------------------
--------------------
-------------------Y
RSGG---YEEVKKSG-----
-------------------V
YH------------------
NV------ESWNVD-VQVDN
--------------------
--------------------
--------------------
--------------------
--------------------
--------------------
--------------------
--------------------
--------------------
--------------------
--------------------
--------------------
--------------------
--------------------
--------------------
--------------------
--------------------
--------------------
--------------------
--------------------
--------------------
--------------------
--------------------
--------------------
--------------------
--------------------
--------------------
--------------------
--------------------
--------------------
--------------------
----------
>Laccaria_bicolor_S238NH82_XP_001883485.1
--------------------
--------------------
--------------------
--------------------
--------------------
--------------------
--------------------
--------------------
--------------------
--------------------
--------------------
--------------------
--------------------
--------------------
--------------------
--------------------
--------------------
--------------------
--------------------
--------------------
--------------------
--------------------
--------------------
--------------------
--------------------
--------------------
--------------------
--------------------
--------------------
--------------------
--------------------
--------------------
--------------------
--------------------
--------------------
--------------------
--------------------
--------------------
--------------------
--------------------
--------------------
--------------------
--------------------
--------------------
--------------------
--------------------
--------------------
--------------------
--------------------
--------------------
--------------------
--------------------
--------------------
--------------------
--------------------
--------------------
--------------------
--------------------
--------------------
--------------------
--------------------
--------------------
--------------------
--------------------
--------------------
--------------------
--------------------
--------------------
--------------------
--------------------
--------------------
--------------------
--------------------
--------------------
--------------------
--------------------
--------------------
---MRTHPTGLIGFECQIYL
IDPQGRYYSIYE--------
--------------------
--------------------
-GIASFEKTEPDLQCEVIVE
YLADNPEQFYLQSWEGTYFE
YFGSGVLIASFNKSI-----
--------------------
--------------------
--------------------
--------------------
-----------IPNAILFTL
LDVAGIKDTFVFCTPYGVFI
VPQLKSDPNFADSKILVVTA
QSDL---VWIKVSEPVLYA-
VITSINYN---------TDP
---SETSITKLQ--PEIALS
T-------------------
----MV--------------
--------------------
--------------------
----------HN-DSSSDT-
--ITQNLTYS--YLVSDV--
----STWT--TTIGGSLS-T
R-------IS--GKVEI-PF
--------------------
-------------L-AET--
-----G-V--ET--------
----------------TYTV
NTSY--TWGGSTTHA-K--T
VTS-SSAI-AIPPMKKVVAT
ILIK-KSIIDI-PFTYTKSI
W-------------------
--------------------
--------------------
--------------------
--------------------
--------------------
-------------------Y
RSGR---YEEVMKSG-----
-------------------V
YH------------------
NI------ELWGVD-VQVDD
--------------------
WHKIEISKTGE---------
--------------------
--------------------
--------------------
--------------------
--------------------
--------------------
--------------------
--------------------
--------------------
--------------------
--------------------
--------------------
--------------------
--------------------
--------------------
--------------------
--------------------
--------------------
--------------------
--------------------
--------------------
--------------------
--------------------
--------------------
--------------------
--------------------
--------------------
--------------------
--------------------
----------
>Planktothrix_rubescens_WP_026785854.1
--------------------
--------------------
--------------------
--------------------
--------------------
--------------------
--------------------
--------------------
--------------------
--------------------
--------------------
--------------------
--------------------
--------------------
--------------------
--------------------
--------------------
--------------------
--------------------
--------------------
--------------------
--------------------
--------------------
--------------------
--------------------
--------------------
--------------------
--------------------
--------------------
--------------------
--------------------
--------------------
--------------------
--------------------
--------------------
--------------------
--------------------
--------------------
--------------------
--------------------
--------------------
--------------------
--------------------
--------------------
--------------------
--------------------
--------------------
--------------------
--------------------
--------------------
--------------------
--------------------
--------------------
--------------------
--------------------
--------------------
--------------------
--------------------
--------------------
--------------------
--------------------
--------------------
--------------------
--------------------
--------------------
--------------------
--------------------
--------------------
--------------------
--------------------
--------------------
--------------------
--------------------
--------------------
--------------------
--------------------
--------------------
--------------------
--------------------
--------------------
--------------------
--------------------
--------------------
--------------------
--------------------
--------------------
--------------------
--------------------
--------------------
--------------------
--------------------
---------MEVGEPILKK-
EIISIQYD---------VDA
---FE-KTDV-T--PEVALR
T-------------------
----TV--------------
--------------------
--------------------
----------QN-SG-SES-
--VTQTLTYE--YTKSVE--
----GTWN--NSAGLEIG-V
A-------AT--FKAGV-PL
--------------------
-------------L-AET--
-----E-I--EV--------
----------------STTA
SYSH--EWGGSSSTE-K--K
ISS-STQV-VVPARSKGKAK
VIIK-KCLISV-PFSYTERR
T-------------------
--------------------
--------------------
--------------------
--------------------
--------------------
-------------------Y
LNGK--TEDVIVKTG-----
-------------------V
YE------------------
NV------EAYDVD-VQTYD
--------------------
FVSYG---------------
--------------------
--------------------
--------------------
--------------------
--------------------
--------------------
--------------------
--------------------
--------------------
--------------------
--------------------
--------------------
--------------------
--------------------
--------------------
--------------------
--------------------
--------------------
--------------------
--------------------
--------------------
--------------------
--------------------
--------------------
--------------------
--------------------
--------------------
--------------------
--------------------
----------
>Armillaria_gallica_PBK92997.1
--------------------
--------------------
--------------------
--------------------
--------------------
--------------------
--------------------
--------------------
--------------------
--------------------
--------------------
--------------------
--------------------
--------------------
--------------------
--------------------
--------------------
--------------------
--------------------
--------------------
--------------------
--------------------
--------------------
--------------------
--------------------
--------------------
--------------------
--------------------
--------------------
--------------------
--------------------
--------------------
--------------------
--------------------
--------------------
--------------------
--------------------
--------------------
--------------------
--------------------
--------------------
--------------------
--------------------
--------------------
--------------------
--------------------
--------------------
--------------------
--------------------
--------------------
--------------------
--------------------
--------------------
--------------------
--------------------
--------------------
--------------------
--------------------
--------------------
--------------------
--------------------
--------------------
--------------------
--------------------
--------------------
--------------------
--------------------
--------------------
--------------------
--------------------
--------------------
--------------------
--------------------
--------------------
--------------------
---------MSIKDTNTDNS
SSVPVIKSVDDKLDEETPPT
VPTPRSDPDTVYLLPKWLYI
RDRDGRYLSVRNGPTYGTVT
FR------------------
--------------------
---------SGDADNSSAFQ
AIPNGSR-YRFQGDNSHHL-
--------------------
--------------------
-------TRYYNGWLSCDGD
VG-SSSLPVGYYQVITTSGN
YVYLKDNFSGPARFPSSDLD
--------------------
--------------------
----------QNGRPICYDY
IRDS---SRFEVVQAAIKN-
EIVNVQYD---------ING
---AA-VREA-A--PVIALS
T-------------------
----SV--------------
--------------------
--------------------
----------RN-DS-DGD-
--ASQALQYS--YEKSKV--
----GTWN--NTAGVTIG-M
S-------TS--FSAGV-PF
--------------------
-------------V-ASA--
-----D-Y--EI--------
----------------SVSA
SYSH--EWGGEEGIT-E--T
VTS-TTTV-FIPPKKKARAT
VIIR-NAQIDV-GFTYTERI
L-------------------
--------------------
--------------------
--------------------
--------------------
--------------------
-------------------W
ANGT---NEETKKTG-----
-------------------I
YK------------------
NV------DSWHVD-VQLDN
--------------------
WEDA----------------
--------------------
--------------------
--------------------
--------------------
--------------------
--------------------
--------------------
--------------------
--------------------
--------------------
--------------------
--------------------
--------------------
--------------------
--------------------
--------------------
--------------------
--------------------
--------------------
--------------------
--------------------
--------------------
--------------------
--------------------
--------------------
--------------------
--------------------
--------------------
--------------------
----------
>Armillaria_solidipes_PBK76236.1
--------------------
--------------------
--------------------
--------------------
--------------------
--------------------
--------------------
--------------------
--------------------
--------------------
--------------------
--------------------
--------------------
--------------------
--------------------
--------------------
--------------------
--------------------
--------------------
--------------------
--------------------
--------------------
--------------------
--------------------
--------------------
--------------------
--------------------
--------------------
--------------------
--------------------
--------------------
--------------------
--------------------
--------------------
--------------------
--------------------
--------------------
--------------------
--------------------
--------------------
--------------------
--------------------
--------------------
--------------------
--------------------
--------------------
--------------------
--------------------
--------------------
--------------------
--------------------
--------------------
--------------------
--------------------
--------------------
--------------------
--------------------
--------------------
--------------------
--------------------
--------------------
--------------------
--------------------
--------------------
--------------------
--------------------
--------------------
--------------------
--------------------
--------------------
--------------------
--------------------
--------------------
--------------------
--------------------
--------------MSTNEG
TQANTSPSV--PDLNDNPPT
QPIPRSDPDTTYLLPKWVYI
RDRNGRYLSVRSGPTYGTVT
FR------------------
--------------------
---------GGDADITSAFQ
AVPRGSR-YSFQGSNSNYI-
--------------------
--------------------
-------MRYYNDWYSCD-P
AS------MPSFQIITATGN
YVYLKDNY-GPSRFPSSDLT
--------------------
--------------------
----------ANGAPIAYDY
IKDS---SRFEIVQAAIKN-
EIFDVNYN---------ISG
---AQ-VRDA-T--PVIALS
T-------------------
----SV--------------
--------------------
--------------------
----------RN-DS-DGD-
--ASQTLTYS--YSKSKV--
----GTWN--NTAGVTLG-V
S-------TT--FSAGV-PF
--------------------
-------------V-ASA--
-----E-F--EV--------
----------------SVST
SYSH--EWGGEEGET-E--T
ISS-STTV-IVPPKKKARAT
IIIR-NAQIDV-GFTYKERI
L-------------------
--------------------
--------------------
--------------------
--------------------
--------------------
-------------------W
TNGQ---SEENVKSG-----
-------------------I
YK------------------
NV------DSWHVD-VQLDN
--------------------
WEDA----------------
--------------------
--------------------
--------------------
--------------------
--------------------
--------------------
--------------------
--------------------
--------------------
--------------------
--------------------
--------------------
--------------------
--------------------
--------------------
--------------------
--------------------
--------------------
--------------------
--------------------
--------------------
--------------------
--------------------
--------------------
--------------------
--------------------
--------------------
--------------------
--------------------
----------
>Armillaria_solidipes_PBK76237.1
--------------------
--------------------
--------------------
--------------------
--------------------
--------------------
--------------------
--------------------
--------------------
--------------------
--------------------
--------------------
--------------------
--------------------
--------------------
--------------------
--------------------
--------------------
--------------------
--------------------
--------------------
--------------------
--------------------
--------------------
--------------------
--------------------
--------------------
--------------------
--------------------
--------------------
--------------------
--------------------
--------------------
--------------------
--------------------
--------------------
--------------------
--------------------
--------------------
--------------------
--------------------
--------------------
--------------------
--------------------
--------------------
--------------------
--------------------
--------------------
--------------------
--------------------
--------------------
--------------------
--------------------
--------------------
--------------------
--------------------
--------------------
--------------------
--------------------
--------------------
--------------------
--------------------
--------------------
--------------------
--------------------
--------------------
--------------------
--------------------
--------------------
--------------------
--------------------
--------------------
--------------------
--------------------
--------------------
--------------MSTNEG
TQSNTSPSVPAPNSEDNPPT
QPIPRRDPDTTYLLPKWVYI
RDRNGRYLSVRSGPVYGTLT
FR------------------
--------------------
---------EGDADITSAFQ
AVPQGSR-YSFQGSNTKYV-
--------------------
--------------------
-------MRYYSDWYSCDQL
TN------IITFQIITTTGN
YVYMKDNY-GPSRFPSSDLD
--------------------
--------------------
----------AHGRPIAYDY
IKDS---SRFEIVQAAIKN-
EIFDVNYD---------ISG
---AQ-IREA-T--PVIALS
T-------------------
----SV--------------
--------------------
--------------------
----------RN-DS-DGD-
--ANQTLTYS--YEKSKV--
----GTWN--NTAGVTLG-V
S-------TT--FSAGV-PF
--------------------
-------------V-ASA--
-----E-F--EV--------
----------------SVSA
SYSH--EWGGEEGET-E--T
ISS-STTV-TVPPKKKARAT
IIIR-NAQIDV-GFTYKERI
L-------------------
--------------------
--------------------
--------------------
--------------------
--------------------
-------------------W
TNGQ---SEENVKSG-----
-------------------I
YK------------------
NV------DSWHVD-VQLDN
--------------------
WEDA----------------
--------------------
--------------------
--------------------
--------------------
--------------------
--------------------
--------------------
--------------------
--------------------
--------------------
--------------------
--------------------
--------------------
--------------------
--------------------
--------------------
--------------------
--------------------
--------------------
--------------------
--------------------
--------------------
--------------------
--------------------
--------------------
--------------------
--------------------
--------------------
--------------------
----------
>Armillaria_gallica_PBK93639.1
--------------------
--------------------
--------------------
--------------------
--------------------
--------------------
--------------------
--------------------
--------------------
--------------------
--------------------
--------------------
--------------------
--------------------
--------------------
--------------------
--------------------
--------------------
--------------------
--------------------
--------------------
--------------------
--------------------
--------------------
--------------------
--------------------
--------------------
--------------------
--------------------
--------------------
--------------------
--------------------
--------------------
--------------------
--------------------
--------------------
--------------------
--------------------
--------------------
--------------------
--------------------
--------------------
--------------------
--------------------
--------------------
--------------------
--------------------
--------------------
--------------------
--------------------
--------------------
--------------------
--------------------
--------------------
--------------------
--------------------
--------------------
--------------------
--------------------
--------------------
--------------------
--------------------
--------------------
--------------------
--------------------
--------------------
--------------------
--------------------
--------------------
--------------------
--------------------
--------------------
--------------------
--------------------
--------------------
--------------MSTNES
TQSSTSPSVPAPKSEDNPPT
QPIPRRDPDTTYLLPKWVYI
RDRNGRYLSVRPGPVYNTLT
FR------------------
--------------------
---------EGDADITSAFQ
AVPQGSR-YRFQGSNSNYI-
--------------------
--------------------
-------MRYYNGWLSCDNP
ET------GASYQIITATGN
YVYLKDNYAGPACFPSSDLD
--------------------
--------------------
----------KDGSPICYDY
IKDS---SRFEIIQAAIKN-
EIFDVNYD---------ISG
---AQ-IREA-T--PVIALS
T-------------------
----SV--------------
--------------------
--------------------
----------RN-DS-DGD-
--ANQTLTYS--YEKSKV--
----GTWN--NTAGVTIG-V
S-------TS--FEAGV-PF
--------------------
-------------V-ASA--
-----E-F--EV--------
----------------SVSA
SYSH--EWGGEEGET-E--T
ISS-STTV-TVPPKKKARAT
IIIR-NAQIDV-GFTYKERI
L-------------------
--------------------
--------------------
--------------------
--------------------
--------------------
-------------------W
TNGQ---SEENVKSG-----
-------------------V
YK------------------
NV------DSWHVD-VQLDN
--------------------
WEDA----------------
--------------------
--------------------
--------------------
--------------------
--------------------
--------------------
--------------------
--------------------
--------------------
--------------------
--------------------
--------------------
--------------------
--------------------
--------------------
--------------------
--------------------
--------------------
--------------------
--------------------
--------------------
--------------------
--------------------
--------------------
--------------------
--------------------
--------------------
--------------------
--------------------
----------
>Armillaria_ostoyae_SJL13629.1
--------------------
--------------------
--------------------
--------------------
--------------------
--------------------
--------------------
--------------------
--------------------
--------------------
--------------------
--------------------
--------------------
--------------------
--------------------
--------------------
--------------------
--------------------
--------------------
--------------------
--------------------
--------------------
--------------------
--------------------
--------------------
--------------------
--------------------
--------------------
--------------------
--------------------
--------------------
--------------------
--------------------
--------------------
--------------------
--------------------
--------------------
--------------------
--------------------
--------------------
--------------------
--------------------
--------------------
--------------------
--------------------
--------------------
--------------------
--------------------
--------------------
--------------------
--------------------
--------------------
--------------------
--------------------
--------------------
--------------------
--------------------
--------------------
--------------------
--------------------
--------------------
--------------------
--------------------
--------------------
--------------------
--------------------
--------------------
--------------------
--------------------
--------------------
--------------------
--------------------
--------------------
--------------------
--------------------
--------------MSTNEG
TQSSTSPSVSARKSEVNPPT
TPIPRRDPDTTYLLPKWVYI
RDRNGRYLSVRPGPLYSTLT
FR------------------
--------------------
---------EGDADITSAFQ
AVPQGSR-YSFQGSNSNYV-
--------------------
--------------------
-------IRYYYDWYSCDGG
GG------GLSFQIITSTGN
YIYLKD----PSRFPSSDLD
--------------------
--------------------
----------KDGSPIAYDY
IKDS---SRFEIVQAAVKN-
EIFDVNYD---------ISG
---AQ-IRDA-T--PVIALS
T-------------------
----SV--------------
--------------------
--------------------
----------RN-DS-DGD-
--ANQTLTYS--YAKSKV--
----GTWN--NTAGVTIG-V
S-------TT--FSAGV-PF
--------------------
-------------V-ASA--
-----E-F--EV--------
----------------SVSA
SYSH--EWGGEEGET-E--T
IES-STTV-TVPPKKKARAT
VIIR-NALIDV-GFTYKERI
L-------------------
--------------------
--------------------
--------------------
--------------------
--------------------
-------------------W
TNGQ---SEENVKSG-----
-------------------V
YK------------------
NV------DSWHVD-VQLDN
--------------------
WEDA----------------
--------------------
--------------------
--------------------
--------------------
--------------------
--------------------
--------------------
--------------------
--------------------
--------------------
--------------------
--------------------
--------------------
--------------------
--------------------
--------------------
--------------------
--------------------
--------------------
--------------------
--------------------
--------------------
--------------------
--------------------
--------------------
--------------------
--------------------
--------------------
--------------------
----------
>Fibroporia_radiculosa_XP_012177058.1
--------------------
--------------------
--------------------
--------------------
--------------------
--------------------
--------------------
--------------------
--------------------
--------------------
--------------------
--------------------
--------------------
--------------------
--------------------
--------------------
--------------------
--------------------
--------------------
--------------------
--------------------
--------------------
--------------------
--------------------
--------------------
--------------------
--------------------
--------------------
--------------------
--------------------
--------------------
--------------------
--------------------
--------------------
--------------------
--------------------
--------------------
--------------------
--------------------
--------------------
--------------------
--------------------
--------------------
--------------------
--------------------
--------------------
--------------------
--------------------
--------------------
--------------------
--------------------
--------------------
--------------------
--------------------
--------------------
--------------------
--------------------
--------------------
--------------------
--------------------
--------------------
--------------------
--------------------
--------------------
--------------------
--------------------
--------------------
--------------------
--------------------
--------------------
--------------------
--------------------
--------------------
--------------------
--------------------
--------MSTNDAKSEAPT
TYSVVVKSGEKEVVLTAPPV
PNFPREGDEPTYLLPKWLYI
RDKDGRYLSVRSGPTYHTLT
IR------------------
--------------------
---------GGDADRDCIFQ
AVPKGNGWYQFQGNNGKYW-
--------------------
--------------------
-------DRYYSGWLSCDDA
AS-----VPFSFRFIHTADS
SIYLTDNVNPTGYYISSDLD
--------------------
--------------------
----------GNGSPLYWDF
IKAS---SRFEVVQAAIKN-
EIYDVKYE---------ISG
---AQ-VREA-P--PLIVLS
T-------------------
----SV--------------
--------------------
--------------------
----------RN-DS-DST-
--VTQDLGFS--YTKSES--
----GTWN--NSVGVTLG-V
S-------AT--FKSGV-PF
--------------------
-------------I-ASV--
-----E-W--NI--------
----------------SVSA
EYSH--EWGGSVGVE-K--T
VSE-STSV-TVPPHKKAQAT
VVVR-NAFLDV-GFSYKERV
L-------------------
--------------------
--------------------
--------------------
--------------------
--------------------
-------------------Y
TNGQ---TEDLLKQG-----
-------------------V
YK------------------
NV------DSYHVD-VELTN
--------------------
WEPTDT--------------
--------------------
--------------------
--------------------
--------------------
--------------------
--------------------
--------------------
--------------------
--------------------
--------------------
--------------------
--------------------
--------------------
--------------------
--------------------
--------------------
--------------------
--------------------
--------------------
--------------------
--------------------
--------------------
--------------------
--------------------
--------------------
--------------------
--------------------
--------------------
--------------------
----------
>Fibroporia_radiculosa_XP_012185781.1
--------------------
--------------------
--------------------
--------------------
--------------------
--------------------
--------------------
--------------------
--------------------
--------------------
--------------------
--------------------
--------------------
--------------------
--------------------
--------------------
--------------------
--------------------
--------------------
--------------------
--------------------
--------------------
--------------------
--------------------
--------------------
--------------------
--------------------
--------------------
--------------------
--------------------
--------------------
--------------------
--------------------
--------------------
--------------------
--------------------
--------------------
--------------------
--------------------
--------------------
--------------------
--------------------
--------------------
--------------------
--------------------
--------------------
--------------------
--------------------
--------------------
--------------------
--------------------
--------------------
--------------------
--------------------
--------------------
--------------------
--------------------
--------------------
--------------------
--------------------
--------------------
--------------------
--------------------
--------------------
--------------------
--------------------
--------------------
--------------------
--------------------
--------------------
--------------------
--------------------
--------------------
--------------------
--------------------
--------MSTNDAKSEAPT
TYSVVVKSGEKEVVLTAPPA
PNFPREGDEPTYLLPKWLYI
RDKDGRYLSVRSIPMYGTLT
FR------------------
--------------------
---------SGDADRDCVFQ
AVSKGNGWYQFQGNNGKYW-
--------------------
--------------------
-------TRYYSGWLSCDDA
AS-----VPFSFRFIHTADS
SIYLTDNVSPTGYYISSDLD
--------------------
--------------------
----------KNGCPLYWDF
IKAS---SRFDVVQASIKN-
EVYDVKYE---------ISG
---AQ-VRQA-P--PLIVLS
T-------------------
----SV--------------
--------------------
--------------------
----------RN-DS-DST-
--VTQDLGFS--YSKSES--
----GTWN--NSVGITLG-V
S-------GT--FKAGV-PF
--------------------
-------------I-ASV--
-----E-W--EI--------
----------------SVSA
SYSH--EWGGSVGVE-K--T
VSE-STSV-TVPPHKKAQAK
VIVR-NAFLDV-GFSYREKV
L-------------------
--------------------
--------------------
--------------------
--------------------
--------------------
-------------------Y
TNGQ---TEDLLKQG-----
-------------------V
YK------------------
NV------DSYHVD-VELTN
--------------------
WEPTD---------------
--------------------
--------------------
--------------------
--------------------
--------------------
--------------------
--------------------
--------------------
--------------------
--------------------
--------------------
--------------------
--------------------
--------------------
--------------------
--------------------
--------------------
--------------------
--------------------
--------------------
--------------------
--------------------
--------------------
--------------------
--------------------
--------------------
--------------------
--------------------
--------------------
----------
>Fibroporia_radiculosa_XP_012185927.1
--------------------
--------------------
--------------------
--------------------
--------------------
--------------------
--------------------
--------------------
--------------------
--------------------
--------------------
--------------------
--------------------
--------------------
--------------------
--------------------
--------------------
--------------------
--------------------
--------------------
--------------------
--------------------
--------------------
--------------------
--------------------
--------------------
--------------------
--------------------
--------------------
--------------------
--------------------
--------------------
--------------------
--------------------
--------------------
--------------------
--------------------
--------------------
--------------------
--------------------
--------------------
--------------------
--------------------
--------------------
--------------------
--------------------
--------------------
--------------------
--------------------
--------------------
--------------------
--------------------
--------------------
--------------------
--------------------
--------------------
--------------------
--------------------
--------------------
--------------------
--------------------
--------------------
--------------------
--------------------
--------------------
--------------------
--------------------
--------------------
--------------------
--------------------
--------------------
--------------------
--------------------
--------------------
--------------------
--------------------
--------------------
--------------------
--------------------
--------------------
--------------------
--------------------
--------------------
--------------------
--------------------
--------------------
--------------------
--------------------
--------------------
--------------------
--------------------
--------------------
--------------------
------MRSL-E--P----N
T-------------------
----SV--------------
--------------------
--------------------
----------RN-DS-DST-
--VTQDLGFS--YSKSES--
----GTWN--NSVGITLG-V
S-------AT--FKAGV-PF
--------------------
-------------I-ASV--
-----E-W--NV--------
----------------SVSA
EYSH--QWGGSVGVE-K--T
VSE-STSV-TVPPHKKAQAK
VIVR-NAFLDV-GFSYKEKV
L-------------------
--------------------
--------------------
--------------------
--------------------
--------------------
-------------------Y
TNGQ---TEDLLKQG-----
-------------------V
YK------------------
NV------DSYHVD-VELTN
--------------------
WEPTD---------------
--------------------
--------------------
--------------------
--------------------
--------------------
--------------------
--------------------
--------------------
--------------------
--------------------
--------------------
--------------------
--------------------
--------------------
--------------------
--------------------
--------------------
--------------------
--------------------
--------------------
--------------------
--------------------
--------------------
--------------------
--------------------
--------------------
--------------------
--------------------
--------------------
----------
>Postia_placenta_MAD698RSB12_XP_024341305.1
--------------------
--------------------
--------------------
--------------------
--------------------
--------------------
--------------------
--------------------
--------------------
--------------------
--------------------
--------------------
--------------------
--------------------
--------------------
--------------------
--------------------
--------------------
--------------------
--------------------
--------------------
--------------------
--------------------
--------------------
--------------------
--------------------
--------------------
--------------------
--------------------
--------------------
--------------------
--------------------
--------------------
--------------------
--------------------
--------------------
--------------------
--------------------
--------------------
--------------------
--------------------
--------------------
--------------------
--------------------
--------------------
--------------------
--------------------
--------------------
--------------------
--------------------
--------------------
--------------------
--------------------
--------------------
--------------------
--------------------
--------------------
--------------------
--------------------
--------------------
--------------------
--------------------
--------------------
--------------------
--------------------
--------------------
--------------------
--------------------
--------------------
--------------------
--------------------
--------------------
-------MLLDTMLQECHLA
LRSPPVRTVPKLQRLTFVFI
PLGVKKASIASACIVPVSVH
SDSYLQALPLAMSSNNETRS
DYTGAVKATGDGEVLGVLPQ
LPQPRADVETTYLLPKWLYI
RDISDRYLTVRPGPVYGTAT
LR------------------
--------------------
---------SGDYDRNSIFQ
AVQKGNGWWRIIGNNGNSL-
--------------------
--------------------
-------MRYYSGWLSCDGT
EG---NGTLLLQKFITSADG
SIYLTDNAGPGGMYLSADLD
--------------------
--------------------
----------SHGRPLYYNY
IKDN---SRFRIIQAAVKN-
EIYDVKYD---------ISG
---AQ-VRDA-P--PLIVLS
T-------------------
----SV--------------
--------------------
--------------------
----------RN-DS-DVT-
--VTQTLSYQ--YSKSET--
----GTWN--NTAGVTLG-A
S-------AT--FKAGV-PF
--------------------
-------------I-ASV--
-----E-W--EI--------
----------------SVSA
SYSH--EWGGSVGTE-K--V
VSE-STSV-TVPPHQKAQAT
IVVR-NAQIDV-GFSYREEI
L-------------------
--------------------
--------------------
--------------------
--------------------
--------------------
-------------------Y
ANGE---KEDLQKQAHQLGA
HGLTSPRAADIRDMRCLIPA
EAIVDHVSGSLRQTEFREFV
AM------NRYDAG-ALLTQ
--------------------
ALR-----------------
--------------------
--------------------
--------------------
--------------------
--------------------
--------------------
--------------------
--------------------
--------------------
--------------------
--------------------
--------------------
--------------------
--------------------
--------------------
--------------------
--------------------
--------------------
--------------------
--------------------
--------------------
--------------------
--------------------
--------------------
--------------------
--------------------
--------------------
--------------------
--------------------
----------
>Dichomitus_squalens_TBU44121.1
--------------------
--------------------
--------------------
--------------------
--------------------
--------------------
--------------------
--------------------
--------------------
--------------------
--------------------
--------------------
--------------------
--------------------
--------------------
--------------------
--------------------
--------------------
--------------------
--------------------
--------------------
--------------------
--------------------
--------------------
--------------------
--------------------
--------------------
--------------------
--------------------
--------------------
--------------------
--------------------
--------------------
--------------------
--------------------
--------------------
--------------------
--------------------
--------------------
--------------------
--------------------
--------------------
--------------------
--------------------
--------------------
--------------------
--------------------
--------------------
--------------------
--------------------
--------------------
--------------------
--------------------
--------------------
--------------------
--------------------
--------------------
--------------------
--------------------
--------------------
--------------------
--------------------
--------------------
--------------------
--------------------
--------------------
--------------------
--------------------
--------------------
--------------------
--------------------
--------------------
--------------------
--------------------
--------------------
--------------------
-------------MSTLKKK
IVPIAGAPPSETILPEYVYF
KNPDGKYLKCLPNKIGW---
--------------------
--------------------
-YGLKWESTQPDLNTRFKIV
QIPDHPGKFYVTG-PSENYY
TTVSNYRSILSIKYYDADQQ
KLPLNAPSPYPDALWRIVSL
GG------------------
--------------------
--------------------
---------------DDIYL
IHNATCDCETVFLSNHVGLY
FKLWEHNDDSWLYVVHTTTY
ANDE---NKIKVESAALKT-
EVYDVKYN---------VDD
---AD-FIEL-Q--PTIAIE
K-------------------
----VL--------------
--------------------
--------------------
----------EN-NT-GSE-
--GSESVEYT--YTKSEE--
----GTWN--NVAGIELG-Q
S-------FT--FKAEV-PF
--------------------
-------------I-AST--
-----E-I--GI--------
----------------SFTE
SYQH--EWGGSTIKS-D--L
VKT-TTTI-TVPAHTKIKLT
VLIY-KTQLNI-PFTYSERV
T-------------------
--------------------
--------------------
--------------------
--------------------
--------------------
-------------------L
YDGK--VIENKNKKG-----
-------------------V
YY------------------
NV------QFIKDH-ATTDV
--------------------
IGD-----------------
--------------------
--------------------
--------------------
--------------------
--------------------
--------------------
--------------------
--------------------
--------------------
--------------------
--------------------
--------------------
--------------------
--------------------
--------------------
--------------------
--------------------
--------------------
--------------------
--------------------
--------------------
--------------------
--------------------
--------------------
--------------------
--------------------
--------------------
--------------------
--------------------
----------
>Dichomitus_squalens_TBU34951.1
--------------------
--------------------
--------------------
--------------------
--------------------
--------------------
--------------------
--------------------
--------------------
--------------------
--------------------
--------------------
--------------------
--------------------
--------------------
--------------------
--------------------
--------------------
--------------------
--------------------
--------------------
--------------------
--------------------
--------------------
--------------------
--------------------
--------------------
--------------------
--------------------
--------------------
--------------------
--------------------
--------------------
--------------------
--------------------
--------------------
--------------------
--------------------
--------------------
--------------------
--------------------
--------------------
--------------------
--------------------
--------------------
--------------------
--------------------
--------------------
--------------------
--------------------
--------------------
--------------------
--------------------
--------------------
--------------------
--------------------
--------------------
--------------------
--------------------
--------------------
--------------------
--------------------
--------------------
--------------------
--------------------
--------------------
--------------------
--------------------
--------------------
--------------------
--------------------
--------------------
--------------------
--------------------
--------------------
--------------------
-------------MSTLKQK
IGPIAGAPPSETILPEYVYF
KNPDGKYLKHLPNNIGW---
--------------------
--------------------
-YGLKWEPTKPDLNTRFKIV
QIPDHPGKFYVTG-PAEDYY
TTVSNYKNSGSTKLYDTDQS
KLPSNAPSPYPDALWRIVSL
GG------------------
--------------------
--------------------
---------------DDIYL
IRNATYDRPTVFLSNNDNER
YKLWDHNNDSWLDVVRTTTY
ANDS---NKIKVERAALKT-
EVYDVKYN---------VDD
---AD-LVEL-Q--PTIAIE
K-------------------
----VL--------------
--------------------
--------------------
----------EN-NT-GSE-
--GSQSVAYT--YTKSDE--
----GTWN--NVAGIELG-Q
S-------FT--FKAEV-PF
--------------------
-------------I-AST--
-----E-I--GI--------
----------------SFTE
SYQH--EWGGSTIES-T--S
VTT-TTNI-TVPAHTKVKLT
VLIY-KTQLNI-PFTYTERV
T-------------------
--------------------
--------------------
--------------------
--------------------
--------------------
-------------------L
YDGS--VITTKDKEG-----
-------------------I
YY------------------
NV------QFIKDH-ATTDV
--------------------
VGE-----------------
--------------------
--------------------
--------------------
--------------------
--------------------
--------------------
--------------------
--------------------
--------------------
--------------------
--------------------
--------------------
--------------------
--------------------
--------------------
--------------------
--------------------
--------------------
--------------------
--------------------
--------------------
--------------------
--------------------
--------------------
--------------------
--------------------
--------------------
--------------------
--------------------
----------
>Dichomitus_squalens_LYAD421_SS1_XP_007360006.1
--------------------
--------------------
--------------------
--------------------
--------------------
--------------------
--------------------
--------------------
--------------------
--------------------
--------------------
--------------------
--------------------
--------------------
--------------------
--------------------
--------------------
--------------------
--------------------
--------------------
--------------------
--------------------
--------------------
--------------------
--------------------
--------------------
--------------------
--------------------
--------------------
--------------------
--------------------
--------------------
--------------------
--------------------
--------------------
--------------------
--------------------
--------------------
--------------------
--------------------
--------------------
--------------------
--------------------
--------------------
--------------------
--------------------
--------------------
--------------------
--------------------
--------------------
--------------------
--------------------
--------------------
--------------------
--------------------
--------------------
--------------------
--------------------
--------------------
--------------------
--------------------
--------------------
--------------------
--------------------
--------------------
--------------------
--------------------
--------------------
--------------------
--------------------
--------------------
--------------------
--------------------
--------------------
--------------------
--------------------
-------------MSTLKQK
IGPIAGAPPSETILPEYVYF
KNPDGKYLKHLPNNIGW---
--------------------
--------------------
-YGLKWEPTKPDLDTRFKIV
QIPDHPGKFYVTG-PAEDYY
TTVYNHKNSGSTKLYDTDQS
KLPSNAPSPYPDALWRIVSL
GG------------------
--------------------
--------------------
---------------DDIYL
IRNATYDRPTVFLSNNDNQR
YKLWDHNNDSWLDVVRTTTY
ANDS---NKIKVERAALKT-
EVYDVKYN---------VED
---AD-LVEL-Q--PTIAIE
K-------------------
----VL--------------
--------------------
--------------------
----------EN-NT-GSE-
--GSQSVAYT--YTKSDE--
----GTWN--NVAGIELG-Q
S-------FE--FDAKV-PF
--------------------
-------------V-AKG--
-----K-L--EI--------
----------------SFTE
SYQH--EWGGSTIKS-T--S
VTT-TTNI-TVPAHTKVKLT
VLIY-KTQLNI-PFTYTERV
T-------------------
--------------------
--------------------
--------------------
--------------------
--------------------
-------------------L
YDGS--VITTKNKEG-----
-------------------I
YY------------------
NV------QFIKDH-AITDI
--------------------
IGK-----------------
--------------------
--------------------
--------------------
--------------------
--------------------
--------------------
--------------------
--------------------
--------------------
--------------------
--------------------
--------------------
--------------------
--------------------
--------------------
--------------------
--------------------
--------------------
--------------------
--------------------
--------------------
--------------------
--------------------
--------------------
--------------------
--------------------
--------------------
--------------------
--------------------
----------
>Gloeophyllum_trabeum_ATCC_11539_XP_007866423.1
--------------------
--------------------
--------------------
--------------------
--------------------
--------------------
--------------------
--------------------
--------------------
--------------------
--------------------
--------------------
--------------------
--------------------
--------------------
--------------------
--------------------
--------------------
--------------------
--------------------
--------------------
--------------------
--------------------
--------------------
--------------------
--------------------
--------------------
--------------------
--------------------
--------------------
--------------------
--------------------
--------------------
--------------------
--------------------
--------------------
--------------------
--------------------
--------------------
--------------------
--------------------
--------------------
--------------------
--------------------
--------------------
--------------------
--------------------
--------------------
--------------------
--------------------
--------------------
--------------------
--------------------
--------------------
--------------------
--------------------
--------------------
--------------------
--------------------
--------------------
--------------------
--------------------
--------------------
--------------------
--------------------
--------------------
--------------------
--------------------
--------------------
--------------------
--------------------
--------------------
--------------------
--------------------
--------------------
--------------------
-------------MPTLKNK
IGPIAGAPPSEVILPEYVYF
KNPAGQYLKHLPNKIGW---
--------------------
--------------------
-YGLKWEPTQPDLNTRFKII
QIPNHPGKFYATG-PSATYY
TAALYYKRSGDTKYYDSDQQ
TMPSNAPNPNPDFVWRIVSL
GG------------------
--------------------
--------------------
---------------NDIYL
IRDATYDSETVFFSNHDNRR
YKLWDHNDNSWLDVVRATTY
ANDS---NRIKVERAAVKT-
EVYDVKYK---------VDD
---AD-LVEL-N--PTVAIE
K-------------------
----VL--------------
--------------------
--------------------
----------EN-NT-GSE-
--GSQSVSYT--YTKSDE--
----GNWN--NVAGIELG-Q
S-------FT--FKAEV-PF
--------------------
-------------I-AST--
-----E-I--GI--------
----------------SFTE
SYQH--EWGGSTIES-T--S
VTT-STNI-TVPAHTTIKLT
VLIY-KTQLNI-PFTYTERI
T-------------------
--------------------
--------------------
--------------------
--------------------
--------------------
-------------------L
YDGT--SVENKNKEG-----
-------------------I
YY------------------
NV------QFIKDH-ATTDI
--------------------
IERK----------------
--------------------
--------------------
--------------------
--------------------
--------------------
--------------------
--------------------
--------------------
--------------------
--------------------
--------------------
--------------------
--------------------
--------------------
--------------------
--------------------
--------------------
--------------------
--------------------
--------------------
--------------------
--------------------
--------------------
--------------------
--------------------
--------------------
--------------------
--------------------
--------------------
----------
>Coprinopsis_cinerea_okayama7#130_XP_001830968.2
--------------------
--------------------
--------------------
--------------------
--------------------
--------------------
--------------------
--------------------
--------------------
--------------------
--------------------
--------------------
--------------------
--------------------
--------------------
--------------------
--------------------
--------------------
--------------------
--------------------
--------------------
--------------------
--------------------
--------------------
--------------------
--------------------
--------------------
--------------------
--------------------
--------------------
--------------------
--------------------
--------------------
--------------------
--------------------
--------------------
--------------------
--------------------
--------------------
--------------------
--------------------
--------------------
--------------------
--------------------
--------------------
--------------------
--------------------
--------------------
--------------------
--------------------
--------------------
--------------------
--------------------
--------------------
--------------------
--------------------
--------------------
--------------------
--------------------
--------------------
--------------------
--------------------
--------------------
--------------------
--------------------
--------------------
--------------------
--------------------
--------------------
--------------------
--------------------
--------------------
--------------------
--------------------
--------------------
--------------------
----------MSQAGITPIS
ERETRGSPPTNYILPEYVHF
KNPQGRYLKSTANKIGW---
--------------------
--------------------
-YGLKWDPTVPDIDCRFRVQ
HIPEEPGNFYVLGRAGDKYR
FSVSMYKTSGSTKYYDCDVS
SIPVNVVP--PSYVWRLVAV
GG------------------
--------------------
--------------------
---------------NDIYL
VSDNTYDRPIIFMSNYDNQR
YRLWDHNNDSWLDVVRSTTY
AGDS---NRITVERAALRT-
DIYDVNYN---------IDA
---GK-VIDL-T--PTIAVE
K-------------------
----VL--------------
--------------------
--------------------
----------EN-RT-GAD-
--ASQSVAYT--YTKSEE--
----GNWN--NVLGIELG-Q
T-------FT--FKAGI-PF
--------------------
-------------I-AQG--
-----E-A--EI--------
----------------SISE
AYER--QWGGSTIES-N--E
VQT-STTV-TVPAHTTVRLT
VLIY-KSQLDI-PFTYTERI
T-------------------
--------------------
--------------------
--------------------
--------------------
--------------------
-------------------N
FDGT--VTEIKNKEG-----
-------------------M
YH------------------
NV------QFIKDH-ATSEV
--------------------
IGRI----------------
--------------------
--------------------
--------------------
--------------------
--------------------
--------------------
--------------------
--------------------
--------------------
--------------------
--------------------
--------------------
--------------------
--------------------
--------------------
--------------------
--------------------
--------------------
--------------------
--------------------
--------------------
--------------------
--------------------
--------------------
--------------------
--------------------
--------------------
--------------------
--------------------
----------
>Coprinopsis_cinerea_okayama7#130_XP_001831765.2
--------------------
--------------------
--------------------
--------------------
--------------------
--------------------
--------------------
--------------------
--------------------
--------------------
--------------------
--------------------
--------------------
--------------------
--------------------
--------------------
--------------------
--------------------
--------------------
--------------------
--------------------
--------------------
--------------------
--------------------
--------------------
--------------------
--------------------
--------------------
--------------------
--------------------
--------------------
--------------------
--------------------
--------------------
--------------------
--------------------
--------------------
--------------------
--------------------
--------------------
--------------------
--------------------
--------------------
--------------------
--------------------
--------------------
--------------------
--------------------
--------------------
--------------------
--------------------
--------------------
--------------------
--------------------
--------------------
--------------------
--------------------
--------------------
--------------------
--------------------
--------------------
--------------------
--------------------
--------------------
--------------------
--------------------
--------------------
--------------------
--------------------
--------------------
--------------------
--------------------
--------------------
--------------------
--------------------
------------------MD
GAEFENRWKNSKLGRDQAYY
RASTRASPPTEFILPEFVHF
KNPQGRYLKSVPNSIGW---
--------------------
--------------------
-YGLKWDPTAPDLDCRFRVR
QIPEEPGKFYVLGRASDDYR
FCVSLYKSSGSTK-------
--------------------
--------------------
--------------------
--------------------
--------------------
--------------------
--------------------
--------------------
-----------------IDD
---SK-IIEL-T--PTIAIE
K-------------------
----VL--------------
--------------------
--------------------
----------EN-RT-DAD-
--ASQSVSYT--YTKSEE--
----GNWN--NAAGIELG-Q
G-------FT--FKAGV-PF
--------------------
-------------I-TEA--
-----E-V--EV--------
----------------SVTE
AYEH--QWGGSTIES-V--E
VQT-STST-VVPAHTTVKLT
VLIY-KSQLDI-PFSYTERV
T-------------------
--------------------
--------------------
--------------------
--------------------
--------------------
-------------------N
FDGS--VVEVKNKEG-----
-------------------V
YH------------------
NV------QFIKDH-ATSDP
--------------------
IRRI----------------
--------------------
--------------------
--------------------
--------------------
--------------------
--------------------
--------------------
--------------------
--------------------
--------------------
--------------------
--------------------
--------------------
--------------------
--------------------
--------------------
--------------------
--------------------
--------------------
--------------------
--------------------
--------------------
--------------------
--------------------
--------------------
--------------------
--------------------
--------------------
--------------------
----------
>Coprinopsis_cinerea_okayama7#130_XP_001837897.2
--------------------
--------------------
--------------------
--------------------
--------------------
--------------------
--------------------
--------------------
--------------------
--------------------
--------------------
--------------------
--------------------
--------------------
--------------------
--------------------
--------------------
--------------------
--------------------
--------------------
--------------------
--------------------
--------------------
--------------------
--------------------
--------------------
--------------------
--------------------
--------------------
--------------------
--------------------
--------------------
--------------------
--------------------
--------------------
--------------------
--------------------
--------------------
--------------------
--------------------
--------------------
--------------------
--------------------
--------------------
--------------------
--------------------
--------------------
--------------------
--------------------
--------------------
--------------------
--------------------
--------------------
--------------------
--------------------
--------------------
--------------------
--------------------
--------------------
--------------------
--------------------
--------------------
--------------------
--------------------
--------------------
--------------------
--------------------
--------------------
--------------------
--------------------
--------------------
--------------------
--------------------
--------------------
--------------------
----------------MRYL
LRLNPIFDSIVSFLPVSSES
APTQKPTAPSQFILPEHVYF
KNPRGRYLKCVPNHLGMG--
--------------------
--------------------
-VGLRWDHTKLDESCQFKIM
RVPDQPGKFKIIGKPSGNYL
QITHCRAPKPRGSSYSASL-
--------------------
----------------PDTA
DGGGKDAGSLQLGQIWQILS
TDNADDDSEIYLVSETSHPP
ASSSRMRSRSRARSSSRRRG
STATASAGTDTPDTGSLFLS
NNYNQVHWPGPRYAIGLTTY
ANDG---NKITVERAALKT-
EICDIVYQ---------TDQ
---KV-VGEL-N--PTIAVQ
K-------------------
----VL--------------
--------------------
--------------------
----------EN-LT-GVE-
--ASQSVGYK--YSKSEE--
----GNWN--NKLGFELG-Q
R-------LT--FAVGV-PM
--------------------
-------------V-GSG--
-----E-G--EL--------
----------------TFSE
GYEH--TWGGSTTES-Q--E
VTT-STTV-CVPPYTTVELS
VLIY-KKEITI-PFTYTERA
T-------------------
--------------------
--------------------
--------------------
--------------------
--------------------
-------------------L
FDGS--VVEKKNKEG-----
-------------------I
YH------------------
NV------QFIRDH-ATSSV
--------------------
IGRVGDLEVKLKKAC-----
--------------------
--------------------
--------------------
--------------------
--------------------
--------------------
--------------------
--------------------
--------------------
--------------------
--------------------
--------------------
--------------------
--------------------
--------------------
--------------------
--------------------
--------------------
--------------------
--------------------
--------------------
--------------------
--------------------
--------------------
--------------------
--------------------
--------------------
--------------------
--------------------
----------
>Hordeum_vulgare_subsp._vulgare_BAJ87987.1
--------------------
--------------------
--------------------
--------------------
--------------------
--------------------
--------------------
--------------------
--------------------
--------------------
--------------------
--------------------
--------------------
--------------------
--------------------
--------------------
--------------------
--------------------
--------------------
--------------------
--------------------
--------------------
--------------------
--------------------
--------------------
--------------------
--------------------
--------------------
--------------------
--------------------
--------------------
--------------------
--------------------
--------------------
--------------------
-----MPGAIHLPC------
--------------------
--------------------
-CFA----------------
----------LKSE--RHEN
-----YLRY--VHEDTDE--
----TTYGQLQLNGEDA---
-V-NPFTRFDSEPSQLH--E
G-L-VHIR--CRYNRKYWV-
--------------------
--------------------
--------------------
--------------------
--------------------
--------------------
--------PRQRGG-GWWI-
-VADAHEPEEDLDSPNCTLI
KPIISVTNPKDDDAATTKPA
VKVKDDDAAATEPVVRVKDD
DATTEPVNVMTVRFVHAGNA
QPGKDTR-MTFSGDSGTAA-
CMCVVVSDAKH---------
--------------------
--------------------
--------------------
--------------------
--------------------
--------------------
--------------------
---------EHDDGGDAFTV
LNFARSPRRLPRFLVFK-GH
N-DLYLS------GVTINDT
NYLQ--FSASDPGDPTVVHE
IRYPG-REGVVIVRNI-H--
----LDRYW--ADTQ-GQ--
-------W----ILALYT--
--PQEMQR---PPV---ASW
FTTVDV--KDYFAISPYDMS
GT--LYF--LKNVTRD----
--D-F---TNCLNVDFWNRT
I-------------------
--------------------
--------------------
--------------------
--------------------
--------------------
--------------------
--------------------
--------------------
--------------------
--------------------
--------------------
--------------------
--------------------
--------------------
--------------------
-TAD---ARIRVEEAVLDR-
EIYNVEYR---------LRE
---AR-VYDT-S--VLTMAT
T-------------------
----AA--------------
--------------------
--------------------
----------VN-DT-SRE-
--NTKRLTLA--YEESEM--
----STWD--ATLELKFG-F
Q-------SR--IRAGF-PK
--------------------
-------------L-GLG--
----AT-V--NI--------
----------------SAEF
FGAY--NWGETMEKT-V--S
HEV-EYEV-TVPPKTKVTVS
LIAT-RSAVDV-PFNYRQRD
I-------------------
--------------------
--------------------
--------------------
--------------------
--------------------
------------------MS
TDGG--ARDVAMTDG-----
-------------------L
YT------------------
GI------NSYNFK-FQTTE
--------------------
EKLKA----------RRLAP
TPP-----------------
--------------------
--------------------
--------------------
--------------------
--------------------
--------------------
--------------------
--------------------
--------------------
--------------------
--------------------
--------------------
--------------------
--------------------
--------------------
--------------------
--------------------
--------------------
--------------------
--------------------
--------------------
--------------------
--------------------
--------------------
--------------------
--------------------
--------------------
--------------------
----------
>Dichanthelium_oligosanthes_OEL20271.1
--------------------
--------------------
--------------------
--------------------
--------------------
--------------------
--------------------
--------------------
--------------------
--------------------
--------------------
--------------------
--------------------
--------------------
--------------------
--------------------
--------------------
--------------------
--------------------
--------------------
--------------------
--------------------
--------------------
--------------------
--------------------
--------------------
--------------------
--------------------
--------------------
--------------------
--------------------
--------------------
--------------------
--------------------
--------------------
------MEKMHLPS------
--------------------
--------------------
-CFA----------------
----------LQSK--RQER
-----YLRY--VHEEGDE--
----TTYGQLQLNGEDA---
-V-NPFTRFDSEPSLLH--E
G-L-VHIR--CRYNRKYWV-
--------------------
--------------------
--------------------
--------------------
--------------------
--------------------
--------PRQRGGCGWWI-
-VADAHEPEEDLDSPNCTLI
KPIISVTDDKDD--------
------------------AK
DASTEP-HLMTVRFLHAGH-
--GKDTRMMTFSEDGGAAAS
CMRV----AEH---------
--------------------
--------------------
--------------------
--------------------
--------------------
--------------------
--------------------
---------DDDAGDDAFIV
LNFARSPRRLPKFVVFK-GY
N-DLYLS------GVTINGR
NYLQ--FSARDPGHPTVMHE
ITYRV-GDGVFFVRNI-H--
----LDRYW--LHGS-GE--
-------W----ILAYYT--
--PQQMQR---PTN---QSM
FTAVDV--KDYFAISIFERP
GSRDLYF--LKSITRD----
--G-F---THCLNDNSMNRT
I-------------------
--------------------
--------------------
--------------------
--------------------
--------------------
--------------------
--------------------
--------------------
--------------------
--------------------
--------------------
--------------------
--------------------
--------------------
--------------------
-TAE---ARIRVEEAVLDR-
EIYNVEYR---------LRE
---AR-IYDT-S--VLTMAT
T-------------------
----AA--------------
--------------------
--------------------
----------VN-DT-SKE-
--NTKTLTLA--YEESEM--
----STWD--ATLELKLG-Y
E-------SK--IRAGF-PK
--------------------
-------------L-GLG--
----AT-V--NI--------
----------------SAEF
FGAY--NWGETMEKK-V--S
HEV-EYEV-TVPPKTKVTVS
LIAT-RSAVDI-PFDYRQRD
V-------------------
--------------------
--------------------
--------------------
--------------------
--------------------
------------------MS
TDGQ--ARDVAMTDG-----
-------------------L
YT------------------
GI------NSYNFK-FQTTE
--------------------
EKLKP----------RLFLA
PPSDP---------------
--------------------
--------------------
--------------------
--------------------
--------------------
--------------------
--------------------
--------------------
--------------------
--------------------
--------------------
--------------------
--------------------
--------------------
--------------------
--------------------
--------------------
--------------------
--------------------
--------------------
--------------------
--------------------
--------------------
--------------------
--------------------
--------------------
--------------------
--------------------
----------
>Dichanthelium_oligosanthes_OEL20270.1
--------------------
--------------------
--------------------
--------------------
--------------------
--------------------
--------------------
--------------------
--------------------
--------------------
--------------------
--------------------
--------------------
--------------------
--------------------
--------------------
--------------------
--------------------
--------------------
--------------------
--------------------
--------------------
--------------------
--------------------
--------------------
--------------------
--------------------
--------------------
--------------------
--------------------
--------------------
--------------------
--------------------
--------------------
--------MMSADGTGDDAF
TVLNLVNSARLLPKLVMFKG
NNDRLLASRWINNRDVLQFV
VTDIADGSARFELFPRDDGS
YCIATNSPPGGSTWSSYWNL
AAGDWIAANMIQSNAASNSS
AWFRIHQHG-----------
---------ETYRQLQLDGK
DTINPYSRYDVQVSRRHTGL
----VHIR------------
--------------------
--------------------
--------------------
--------------------
--------------------
--------------------
--------------------
-CRYNRIGQTDDSMDACRFV
GA------------------
--------------------
--------------------
--------------------
--------------------
--------------------
--------------------
--------------------
--------------------
--------------------
--------------------
--------GDGKRMTTFAKD
DDAAPCMMLADGAGDDAFTV
LNLVNSARLLPKLVMFK-GD
N-DRFLA------SRWINNR
NVLQ--FVVTDIADGSARFE
L-FPR-DDGSFCIATN-SPP
GGWTWSSYWNLAAGDWIA--
--------------------
--PNMMQSNAASNS---SAW
FRIHQV--NDKFAIR----S
GGSR--F--CKRLTTS----
------DFTSCLNA--ADTT
I-------------------
--------------------
--------------------
--------------------
--------------------
--------------------
--------------------
--------------------
--------------------
--------------------
--------------------
--------------------
--------------------
--------------------
--------------------
--------------------
-TAE---ARLAVEEPILHR-
EIHSISYR---------LDE
---AR-VYDS-T--VLTMAT
T-------------------
----AA--------------
--------------------
--------------------
----------VN-DT-STE-
--NTKRLRLV--YEEEEM--
----STWD--ATLELKLG-Y
N-------ST--IRAGF-PK
--------------------
-------------LGLGG--
-----Q-V--SI--------
----------------SAEF
FGAY--NWGHTMEKK-V--R
HEV-EYEA-AVPPRTKVTVK
AIAM-RSTIDV-PFTYWQRD
V-------------------
--------------------
--------------------
--------------------
--------------------
--------------------
-------------------T
IDGK--VEDNLKTDG-----
-------------------L
YT------------------
GI------NSYNFN-FETVE
--------------------
EELPERIPVT----------
--------------------
--------------------
--------------------
--------------------
--------------------
--------------------
--------------------
--------------------
--------------------
--------------------
--------------------
--------------------
--------------------
--------------------
--------------------
--------------------
--------------------
--------------------
--------------------
--------------------
--------------------
--------------------
--------------------
--------------------
--------------------
--------------------
--------------------
--------------------
--------------------
----------
>Brachypodium_distachyon_KQK20715.1
--------------------
--------------------
--------------------
--------------------
--------------------
--------------------
--------------------
--------------------
--------------------
--------------------
--------------------
--------------------
--------------------
--------------------
--------------------
--------------------
--------------------
--------------------
--------------------
--------------------
--------------------
--------------------
--------------------
--------------------
--------------------
--------------------
--------------------
--------------------
--------------------
--------------------
--------------------
--------------------
--------------------
--------------------
--------------------
--------------------
--------------------
--------------------
--------------------
--------------------
--------------------
--------------------
-----MLVFLVDPRRAGVTE
LGLRVHIKRSICRASLYF--
--------------------
--------------------
--------------------
--------------------
--------------------
--------------------
----------------HYMD
GIAAVCLGKNDLDGRLIINY
ES------------------
--------------------
--------------------
--------------------
--------------------
--------------------
--------------------
--------------------
--------------------
--------------------
--------------------
--------------------
------------VDPAQFTA
IDLETHGMVLPEHVCFR-GD
N-GMYLR--------AVDAM
GRLQ--FSSNDIADPRAKQT
I-VAD-QDGTICIKNN-Y--
----LDKFW--RFNEPSD--
-------GDYG-IYADAK--
-------DKRMY-----DTI
FHLVKLD-NNEIALQVKDRM
RNKI--Y--CQRVTYN----
--DKT---RDLLCT--STKS
I-------------------
--------------------
--------------------
--------------------
--------------------
--------------------
--------------------
--------------------
--------------------
--------------------
--------------------
--------------------
--------------------
--------------------
--------------------
--------------------
-MKE---ARLQMHEAILSR-
RIYNVEYH---------TLD
---AR-VYGQ-K--TLTLTS
A-------------------
----QA--------------
--------------------
--------------------
----------IN-RS-SKE-
--NKAKLTLT--YSSTKQ--
----ATWE--SSVSATAG-V
A-------VT--MKVEV-PE
--------------------
-------------I-VEALG
AKIGFE-I--QS--------
----------------HYEL
SASY--NWGETKVDT-T--E
QSI-EYEI-TVLPRTKVRLS
LVAT-QGVCEI-PFSYMQED
I-------------------
--------------------
--------------------
--------------------
--------------------
--------------------
-------------------L
INGG--KVTSRLEDG-----
-------------------L
FR------------------
GV------NSYNFQ-YEVQE
--------------------
WPITN----------DDPKI
IM------------------
--------------------
--------------------
--------------------
--------------------
--------------------
--------------------
--------------------
--------------------
--------------------
--------------------
--------------------
--------------------
--------------------
--------------------
--------------------
--------------------
--------------------
--------------------
--------------------
--------------------
--------------------
--------------------
--------------------
--------------------
--------------------
--------------------
--------------------
--------------------
----------
>Dichanthelium_oligosanthes_OEL38756.1
--------------------
--------------------
--------------------
--------------------
--------------------
--------------------
--------------------
--------------------
--------------------
--------------------
--------------------
--------------------
--------------------
--------------------
--------------------
--------------------
--------------------
--------------------
--------------------
--------------------
--------------------
--------------------
--------------------
--------------------
--------------------
--------------------
--------------------
--------------------
--------------------
--------------------
--------------------
--------------------
--------------------
--------------------
--------------------
-----MASPLVTGG------
--------------------
--------------------
-CLA----------------
----------LRSK--LNGK
-----YVRY--MP-EHEE--
------GKVLQVSGKDA---
-I-SPYTRFQVEPSKKH--E
G-H-IHLR--CCYNSKYWV-
--------------------
--------------------
--------------------
--------------------
--------------------
--------------------
--------ARQLPG--AWL-
-I------------------
--------------------
--------------------
---------------HAK--
-LTANVYMLSDSDKTKQTLR
G-CLL-LGDK--DS------
--------------------
--------------------
--------------------
--------------------
--------------------
--------------------
--------------------
---------SN-KDAYMFSV
INLDKQ-MVLPKYICFK-AD
N-DMYGR-------IIDDDN
RYIQ--FSSDDIGDPRVRHT
I-HTN-EDGTIRIKSA-L--
----NDRFW--RRDP--N--
-------W----IKADSD--
-------DTTSNNP---NTL
FRAVKF--GDMFALQ---NL
GNNR--Y--CTRLTLD----
--K-K---KSCLNA--DVST
I-------------------
--------------------
--------------------
--------------------
--------------------
--------------------
--------------------
--------------------
--------------------
--------------------
--------------------
--------------------
--------------------
--------------------
--------------------
--------------------
-TKE---SQFRLEEAVLSR-
RIYDVEYH---------LMD
---AK-IYDK-K--VLTMAT
A-------------------
----QA--------------
--------------------
--------------------
----------VN-RA-STD-
--NTVKVTLN--YSVTKE--
----RSWE--SSVSLKLG-V
T-------AT--VSAGV-PE
--------------------
-------------I-FGV--
-----S-M--EL--------
----------------QAEI
TGSY--TWGKSDTRT-Q--E
HSV-EYEI-NVPKKTKHNLR
VLAT-QAMCDV-PFSYFQED
V-------------------
--------------------
--------------------
--------------------
--------------------
--------------------
-------------------L
TTGE--KVVQKFDDG-----
-------------------I
YR------------------
GV------NSYDFT-YEVTE
--------------------
EKL-----------------
--------------------
--------------------
--------------------
--------------------
--------------------
--------------------
--------------------
--------------------
--------------------
--------------------
--------------------
--------------------
--------------------
--------------------
--------------------
--------------------
--------------------
--------------------
--------------------
--------------------
--------------------
--------------------
--------------------
--------------------
--------------------
--------------------
--------------------
--------------------
--------------------
----------
>Dichanthelium_oligosanthes_OEL12762.1
--------------------
--------------------
--------------------
--------------------
--------------------
--------------------
--------------------
--------------------
--------------------
--------------------
--------------------
--------------------
--------------------
--------------------
--------------------
--------------------
--------------------
--------------------
--------------------
--------------------
--------------------
--------------------
--------------------
--------------------
--------------------
--------------------
--------------------
--------------------
--------------------
--------------------
--------------------
--------------------
--------------------
--------------------
--------------------
--------------------
--------------------
--------------------
--------------------
--------------------
--------------------
----------------MDGE
DAVNPYTRFQVQRSALH--E
A-L-VHIR--CCYNHKYWV-
--------------------
--------------------
--------------------
--------------------
--------------------
--------------------
---PRRR----GDG--WWL-
-AADADEPEEDLSKPSCTLI
EL-VPVVTTNED--------
--------------------
-----GHAPTSVRFRHAQ--
-LGRMGATTGS---TKSTLG
S-CMR-MGNN--ADDG----
--------------------
--------------------
--------------------
--------------------
--------------------
--------------------
--------------------
---------PDNLDTAAVTV
LNLSTR-L-LPEHVVFKSAA
N-SKYLS------ARVIQRF
NYLQ--FASDDIGDPTVQNR
V-VHR-RDGTIRVRNA-H--
----FGMFW--RRSP--N--
-------W----IWADA---
-------SASADNA---DTR
FEVVQL--GDLFALR---NM
GNAR--F--CTSLTAD----
--R-K---DDCLNA--SSGT
I-------------------
--------------------
--------------------
--------------------
--------------------
--------------------
--------------------
--------------------
--------------------
--------------------
--------------------
--------------------
--------------------
--------------------
--------------------
--------------------
-TNL---ARIQVEEAVLSR-
EIYNVVFN---------LGE
---AR-VYGD-R--TLTLFT
E-------------------
----TT--------------
--------------------
--------------------
----------TN-AT-ASE-
--STKTIASS--YTLTKT--
----STWD--SSLELKLG-V
T-------LT--FRAGA-PF
--------------------
-------------I-ADG--
-----G-I--EI--------
----------------TSEF
NSSY--TWGESIETT-E--T
RQV-SYNV-TVPPMSKTTAR
VIAS-EGSCDI-PFSYEQRD
I-------------------
--------------------
--------------------
--------------------
--------------------
--------------------
-------------------L
TDGR--VVIRKLNDG-----
-------------------L
YT------------------
GV------NAFNIQ-TRFEE
--------------------
ESI-----------------
--------------------
--------------------
--------------------
--------------------
--------------------
--------------------
--------------------
--------------------
--------------------
--------------------
--------------------
--------------------
--------------------
--------------------
--------------------
--------------------
--------------------
--------------------
--------------------
--------------------
--------------------
--------------------
--------------------
--------------------
--------------------
--------------------
--------------------
--------------------
--------------------
----------
>Triticum_aestivum_AML47770.1
--------------------
--------------------
--------------------
--------------------
--------------------
--------------------
--------------------
--------------------
--------------------
--------------------
--------------------
--------------------
--------------------
--------------------
--------------------
--------------------
--------------------
--------------------
--------------------
--------------------
--------------------
--------------------
--------------------
--------------------
--------------------
--------------------
--------------------
--------------------
--------------------
--------------------
--------------------
--------------------
--------------------
--------------------
--------------------
-----MFPLSALPR------
--------------------
--------------------
-CVA----------------
----------LRSK--HGNS
-----YLRS--VH-DKSQ--
----GGNFVEL--SADNDGG
VM-NPRCRFYLEASKEH--D
G-L-VHVR--CCYNNKYWA-
--------------------
--------------------
--------------------
--------------------
--------------------
--------------------
---PQQRLLH-GSA--RWT-
-IGTANELEEDLSKPSCTLF
KH-IPV--SGED--------
--------------------
--------GSTCRFLHSQ--
-LGKYACVLSS---SDMSKH
P-YLH-IAREESDQD-----
--------------------
--------------------
--------------------
--------------------
--------------------
--------------------
--------------------
------------NLLDAFTV
LDVSEQ-MQLPSYLAFK-GD
N-GRFLG------AKIVEGY
RYLE--YSKDDIGDLSVLHT
I-FTN-KDGVVRIKSN-Y--
----FDMFW--RRSP--N--
-------W----IWADST--
-------DTTHNNR---DTL
FKVTTG--PDFIALR---NL
GNNN--F--CKRLTTE----
--G-K---YDCLNA--AVGS
I-------------------
--------------------
--------------------
--------------------
--------------------
--------------------
--------------------
--------------------
--------------------
--------------------
--------------------
--------------------
--------------------
--------------------
--------------------
--------------------
-TAE---VKMRCIEPIVSR-
DIYDVDFR---------LGE
---AK-IYTN-G--IEGLDS
Q-------------------
----IV--------------
--------------------
--------------------
----------EN-MT-TTT-
--NKTKMIFT--YTNTVQ--
----STWS--STVSLKIG-V
K-------TK--FKSGI-PF
--------------------
-------------V-VDG--
-----E-V--EV--------
----------------STEF
SGSY--TWGGAKSDT-K--V
VSK-QIDV-EVPPMKKVTVK
AIGS-NGLCDI-PFSYKQRD
I-------------------
--------------------
--------------------
--------------------
--------------------
--------------------
-------------------L
TNGD--EVIQEFTDG-----
-------------------M
YF------------------
GV------KTSSIT-FHTKE
--------------------
EHL-----------------
--------------------
--------------------
--------------------
--------------------
--------------------
--------------------
--------------------
--------------------
--------------------
--------------------
--------------------
--------------------
--------------------
--------------------
--------------------
--------------------
--------------------
--------------------
--------------------
--------------------
--------------------
--------------------
--------------------
--------------------
--------------------
--------------------
--------------------
--------------------
--------------------
----------
>Panicum_hallii_XP_025791335.1
--------------------
--------------------
--------------------
--------------------
--------------------
--------------------
--------------------
--------------------
--------------------
--------------------
--------------------
--------------------
--------------------
--------------------
--------------------
--------------------
--------------------
--------------------
--------------------
--------------------
--------------------
--------------------
--------------------
--------------------
--------------------
--------------------
--------------------
--------------------
--------------------
--------------------
--------------------
--------------------
--------------------
--------------------
--------------------
----MSFPLSALPR------
--------------------
--------------------
-CVA----------------
----------LRSK--HDNS
-----YLCS--VH-DESH--
----GGNLVELVGGGGPDGG
VM-NPRSRFYLEPSKEH--E
G-L-MHVR--CCYNNKYWV-
--------------------
--------------------
--------------------
--------------------
--------------------
--------------------
---PQQRVLHGGSA--RWI-
-IGTADEPEEDLSKPSCTLL
KH-IPI--AGEQ--------
--------------------
-----AEGGSTCRFLHSQ--
-LGKYACVSST---PFTSIR
S-YLH-IASREEADDH----
--------------------
--------------------
--------------------
--------------------
--------------------
--------------------
--------------------
---------QDGGLIDAFTV
IDVSGQ-KQLPSYLAFK-GD
N-GCFLG------ANIIEGY
KYLQ--FSGKDIGDPRVFHT
I-FTN-DDGVVRIKSN-Y--
----FGLFW--RRSP--N--
-------W----IWADSE--
-------DATHSNS---DTL
FRVTTW--DDFIALR---NL
GNNN--F--CKRLTKE----
--G-K---TDCLNA--DVDS
I-------------------
--------------------
--------------------
--------------------
--------------------
--------------------
--------------------
--------------------
--------------------
--------------------
--------------------
--------------------
--------------------
--------------------
--------------------
--------------------
-TIE---ARLQCHEPVLSR-
DIYDVDFH---------QHE
---AR-MYTK-D--IDGLGS
Q-------------------
----TV--------------
--------------------
--------------------
----------KN-QS-STI-
--NKTTLTFT--YTNTVA--
----TTWS--TTVSLKIG-I
K-------TT--LKSGI-LF
--------------------
-------------V-VDG--
-----K-I--EV--------
----------------SSEF
SGSY--TWGKTETEQ-K--Q
TSK-QITV-DVPPMKKVTIK
AIGS-NGVCDI-PFSYKQTD
V-------------------
--------------------
--------------------
--------------------
--------------------
--------------------
-------------------L
TNGQ--VVTKKFTDG-----
-------------------M
YF------------------
GV------KTSSIT-FQTIE
--------------------
EDL-----------------
--------------------
--------------------
--------------------
--------------------
--------------------
--------------------
--------------------
--------------------
--------------------
--------------------
--------------------
--------------------
--------------------
--------------------
--------------------
--------------------
--------------------
--------------------
--------------------
--------------------
--------------------
--------------------
--------------------
--------------------
--------------------
--------------------
--------------------
--------------------
--------------------
----------
>Triticum_aestivum_AAW48295.1
--------------------
--------------------
--------------------
--------------------
--------------------
--------------------
--------------------
--------------------
--------------------
--------------------
--------------------
--------------------
--------------------
--------------------
--------------------
--------------------
--------------------
--------------------
--------------------
--------------------
--------------------
--------------------
--------------------
--------------------
--------------------
--------------------
--------------------
--------------------
--------------------
--------------------
--------------------
--------------------
--------------------
--------------------
--------------------
-----MFPVTGSPK------
--------------------
--------------------
-CVA----------------
----------FRSK--HTRK
-----YLGS--VQ-AGSEES
A-GGGKFFEELSHGAD-DVD
VLASPYTRFYLEPSKEH--D
G-L-LHVR--CCHKNKYWV-
--------------------
--------------------
--------------------
--------------------
--------------------
--------------------
---AKHVGEGS--G--HWI-
-IGIVNEPEDDLSKPSCTLF
EP-IPL--ADTD--------
--------------------
-----N--NLSIRFFRPQ-Q
TTSSESDMTKE---KGTTEE
A-YLF-LGIGGHEKTV----
--------------------
--------------------
--------------------
--------------------
--------------------
--------------------
--------------------
---------DQVKSLHDFSA
IDLSKQ-LVLPKYVAFK-GD
N-DMYLR------ARIIQKR
NYLE--FSSSDIADSTVVNT
I-FPNYANGNVRIKSN-H--
----FNRFW--RLSP--N--
-------W----IWADSA--
-------DTSSRDR---DTL
FRVVML--PDYIGLQ---NL
GNSR--Y--CKRLTAD----
--K-K---TSCLNA--AVDT
I-------------------
--------------------
--------------------
--------------------
--------------------
--------------------
--------------------
--------------------
--------------------
--------------------
--------------------
--------------------
--------------------
--------------------
--------------------
--------------------
-TLE---ARLRVEEAVLSR-
EVYGVEFK---------LFE
---AR-IYGE-K--PLTFPS
M-------------------
----TS--------------
--------------------
--------------------
----------TN-DT-NET-
--HAKTLTLE--YEETQA--
----KTWS--STVSLKIG-V
T-------AK--LRAGI-PV
--------------------
-------------I-AEG--
-----K-V--EV--------
----------------STEF
NSEY--EWGSSIQTT-T--S
QEA-SYQA-VVPPMTKVTIR
AAAT-QGSIDV-PFSYTQRD
I-------------------
--------------------
--------------------
--------------------
--------------------
--------------------
-------------------L
TTGE--VVTYKMDDG-----
-------------------L
FT------------------
GM------NNYNFQ-FEATQ
--------------------
EPI-----------------
--------------------
--------------------
--------------------
--------------------
--------------------
--------------------
--------------------
--------------------
--------------------
--------------------
--------------------
--------------------
--------------------
--------------------
--------------------
--------------------
--------------------
--------------------
--------------------
--------------------
--------------------
--------------------
--------------------
--------------------
--------------------
--------------------
--------------------
--------------------
--------------------
----------
>Aegilops_tauschii_subsp._tauschii_XP_020197120.1
--------------------
--------------------
--------------------
--------------------
--------------------
--------------------
--------------------
--------------------
--------------------
--------------------
--------------------
--------------------
--------------------
--------------------
--------------------
--------------------
--------------------
--------------------
--------------------
--------------------
--------------------
--------------------
--------------------
--------------------
--------------------
--------------------
--------------------
--------------------
--------------------
--------------------
--------------------
--------------------
--------------------
--------------------
--------------------
-----MFPVTGSPK------
--------------------
--------------------
-CVA----------------
----------FRSK--HTRK
-----YLGS--VH-VGSEES
AVGGGRFFEELSDGAD-DVD
VLASPYTRFYLEPSKEH--D
G-L-LHVR--CCHNNKYWV-
--------------------
--------------------
--------------------
--------------------
--------------------
--------------------
---AKHGGEGS--G--HWI-
-IGIVNEPNDDLSKPSCTLF
EP-VPL--TDGD--------
--------------------
-----N--NLSIRFFRPQ-Q
TTSSESEMVME---KETAEE
A-YLR-LGTGGHEKTV----
--------------------
--------------------
--------------------
--------------------
--------------------
--------------------
--------------------
---------DQVKSLHDFSA
IDLSKQ-LVLPKYVAFK-GD
N-DMYLR------ARIIQKY
NYLE--FSSSDIADSTVVNT
I-FPNYANGNVRIKSN-H--
----FNRFW--RLSP--N--
-------W----IWADSA--
-------DSSSRDR---DTL
FRVVML--PDYIGLQ---NL
GNSR--Y--CKRLTAD----
--R-K---TSCLNA--AVDT
I-------------------
--------------------
--------------------
--------------------
--------------------
--------------------
--------------------
--------------------
--------------------
--------------------
--------------------
--------------------
--------------------
--------------------
--------------------
--------------------
-TLE---ARLRVEEAVLSR-
EIYGVEFK---------LSE
---AR-IYGE-K--PITFPS
M-------------------
----TS--------------
--------------------
--------------------
----------TN-DT-NEP-
--HAKTLTLK--YEETQA--
----KTWS--STVSLKIG-V
T-------AK--LRAGI-PV
--------------------
-------------I-AEG--
-----K-V--EV--------
----------------STEF
NSEY--EWGSSVHTT-A--S
QEA-SYHA-VVPPMTKVTVR
AAVT-QGSVDV-PFSYTQRD
I-------------------
--------------------
--------------------
--------------------
--------------------
--------------------
-------------------L
TTGE--VVTYKMDDG-----
-------------------L
FT------------------
GM------NNYNFQ-FEATQ
--------------------
EPI-----------------
--------------------
--------------------
--------------------
--------------------
--------------------
--------------------
--------------------
--------------------
--------------------
--------------------
--------------------
--------------------
--------------------
--------------------
--------------------
--------------------
--------------------
--------------------
--------------------
--------------------
--------------------
--------------------
--------------------
--------------------
--------------------
--------------------
--------------------
--------------------
--------------------
----------
>Brachypodium_distachyon_XP_003577350.1
--------------------
--------------------
--------------------
--------------------
--------------------
--------------------
--------------------
--------------------
--------------------
--------------------
--------------------
--------------------
--------------------
--------------------
--------------------
--------------------
--------------------
--------------------
--------------------
--------------------
--------------------
--------------------
--------------------
--------------------
--------------------
--------------------
--------------------
--------------------
--------------------
--------------------
--------------------
--------------------
--------------------
--------------------
--------------------
-----MFPLTDSPK------
--------------------
--------------------
-CVA----------------
----------FRSK--RTGN
-----YLRS--VA-FRSQE-
----GKFFADQSSAGDGDND
VLASPYARFYLEPSKEH--E
G-L-IHVR--CCYNNKYWV-
--------------------
--------------------
--------------------
--------------------
--------------------
--------------------
---AKHDGDGSGCG--HWI-
-IGIVNEPDDDLSKPSCTLF
QP-VPL--TDKD--------
--------------------
-----S--NLSIRFLPPQHQ
TPSSESDM--E---KETPQE
ACYLL-LGTG-----A----
--------------------
--------------------
--------------------
--------------------
--------------------
--------------------
--------------------
---------DQEKPVHEFTV
LDLSQQ-LVLPKYVAFK-GD
N-DKYLS------ARVIQRY
NYLE--FAATDIADPTVLNI
I-HPNYADGNIRVKSN-H--
----FDRFW--RRSP--N--
-------W----IWADSP--
-------DTHSRNR---DTL
FRVVQL--SGYIGLQ---NL
GNYN--F--CKRLTAD----
--R-K---KNCLNA--AVSS
I-------------------
--------------------
--------------------
--------------------
--------------------
--------------------
--------------------
--------------------
--------------------
--------------------
--------------------
--------------------
--------------------
--------------------
--------------------
--------------------
-TEE---AKIRVEEAVLSR-
EIYNVEFN---------LSE
---AK-IYGE-K--ALSIPN
V-------------------
----HS--------------
--------------------
--------------------
----------VN-RT-SEP-
--NKKTLTLK--YEETES--
----KTWS--STVSMKIG-V
M-------AK--FRAGI-PI
--------------------
-------------I-ANG--
-----K-I--EV--------
----------------STEF
SAEY--EWGASIVKT-T--T
QEV-NYEA-VVPPMTKVTLR
AAVT-QGSVDV-PFSYTQRD
V-------------------
--------------------
--------------------
--------------------
--------------------
--------------------
-------------------L
VTGE--VVTTRMDDG-----
-------------------M
FS------------------
GI------NNYNFN-YETTE
--------------------
ESIV----------------
--------------------
--------------------
--------------------
--------------------
--------------------
--------------------
--------------------
--------------------
--------------------
--------------------
--------------------
--------------------
--------------------
--------------------
--------------------
--------------------
--------------------
--------------------
--------------------
--------------------
--------------------
--------------------
--------------------
--------------------
--------------------
--------------------
--------------------
--------------------
--------------------
----------
>Momordica_charantia_XP_022155428.1
--------------------
--------------------
--------------------
--------------------
--------------------
--------------------
--------------------
--------------------
--------------------
--------------------
--------------------
--------------------
--------------------
--------------------
--------------------
--------------------
--------------------
--------------------
--------------------
--------------------
--------------------
--------------------
--------------------
--------------------
--------------------
--------------------
--------------------
--------------------
--------------------
--------------------
--------------------
--------------------
--------------------
--------------------
-----------MQPEFGKLE
RVARFDKMISSIPR------
--------------------
--------------------
-HFA----------------
----------LKSV--SNNS
-----YLQY--VN-EENE--
----VRGF-LQYSGDQA---
-L-TPYTKFEIEKSNVGRRF
----VHIK--CCYNNKYWV-
--------------------
--------------------
--------------------
--------------------
--------------------
--------------------
--------LHSPSS--HYI-
-VATAKERDEDRSKPSCTLF
KL-NPDDDDDDD--------
--------------------
-----SNEIKTIRFRHVH--
-LNHNLRLKPFGEHQG----
--CVF-VGAE----------
--------------------
--------------------
--------------------
--------------------
--------------------
--------------------
--------------------
---------ESNTGSDLSTV
VNWDTL-FILPKYVAFK-SN
N-NHYLR------PVHRPNS
NIVEVQFKGSERADPGVRHE
V-ITT-PDGHVRIKNV-P--
----YGKFLIPDTRHKHR--
-------I----ILDNKS--
-------SDEHVDP---KSL
FWPIKLG-DNTVALR---NM
DNNC--F--LRRMSND----
--------INRVIA--DFDY
I-------------------
--------------------
--------------------
--------------------
--------------------
--------------------
--------------------
--------------------
--------------------
--------------------
--------------------
--------------------
--------------------
--------------------
--------------------
--------------------
-TDE---AKMEVVELVLSR-
EIYNVHFH---------LSD
---AR-VYNE-Q--PVSMTS
A-------------------
----LV--------------
--------------------
--------------------
----------EN-NN-SED-
--QKLSMKLS--YEDTTT--
----STWS--ANVNTTFG-V
K-------LT--IETGV-PK
--------------------
-------------V-SEG--
-----E-V--EI--------
----------------SAEI
SEGY--TWGKTEQFK-Y--L
AEV-VHDV-VVPAWTKVKGS
ILAT-QASCDV-PFSYTQRD
K-------------------
--------------------
--------------------
--------------------
--------------------
--------------------
-------------------L
MSGK--FVTRRYHDG-----
-------------------V
YN------------------
VV------NSYNFH-FVTEE
--------------------
VD------------------
--------------------
--------------------
--------------------
--------------------
--------------------
--------------------
--------------------
--------------------
--------------------
--------------------
--------------------
--------------------
--------------------
--------------------
--------------------
--------------------
--------------------
--------------------
--------------------
--------------------
--------------------
--------------------
--------------------
--------------------
--------------------
--------------------
--------------------
--------------------
--------------------
----------
>Momordica_charantia_XP_022157624.1
--------------------
--------------------
--------------------
--------------------
--------------------
--------------------
--------------------
--------------------
--------------------
--------------------
--------------------
--------------------
--------------------
--------------------
--------------------
--------------------
--------------------
--------------------
--------------------
--------------------
--------------------
--------------------
--------------------
--------------------
--------------------
--------------------
--------------------
--------------------
--------------------
--------------------
--------------------
--------------------
--------------------
--------------------
--------------------
--------------------
--------------------
--------------------
--------------------
--------------------
--------------------
--------------------
--------------------
--------------------
--------------------
--------------------
--------------------
--------------------
--------------------
--------------------
--------------------
--------------------
--------------------
--------------------
--------------------
--------------------
--------------------
--------------------
--------------------
--------------------
--------------------
--------------------
--------------------
--------------------
--------------------
--------------------
--------------------
--------------------
--------------------
--------------------
--------------------
--------------------
--------------------
--------------------
--------------------
--------------------
--------------------
--------------------
--------------------
--------------------
--------------------
--------------------
--------------------
--------------------
--------------------
--------------------
--------------------
--------------------
--------------------
--------------------
--------------------
---------MEVVELVISR-
EIYNINFH---------LSD
---AR-VYNE-K--PLLVAT
G-------------------
----TD--------------
--------------------
--------------------
----------EN-LK-DAA-
--EKVSVKLS--YEDTVT--
----TTWK--SSISTKFG-V
K-------VT--VETGV-PK
--------------------
-------------I-SEG--
-----E-I--EI--------
----------------SAEF
QEEY--EWGGSQQTK-T--H
VEV-THDV-TVPAWSKVRGS
IIAT-QAICDV-PFSYTQRD
K-------------------
--------------------
--------------------
--------------------
--------------------
--------------------
-------------------L
MNGR--SVISRLDDG-----
-------------------I
FT------------------
GV------NCYNYQ-FLAEE
--------------------
I-------------------
--------------------
--------------------
--------------------
--------------------
--------------------
--------------------
--------------------
--------------------
--------------------
--------------------
--------------------
--------------------
--------------------
--------------------
--------------------
--------------------
--------------------
--------------------
--------------------
--------------------
--------------------
--------------------
--------------------
--------------------
--------------------
--------------------
--------------------
--------------------
--------------------
----------
>Cucumis_sativus_KGN46332.1
--------------------
--------------------
--------------------
--------------------
--------------------
--------------------
--------------------
--------------------
--------------------
--------------------
--------------------
--------------------
--------------------
--------------------
--------------------
--------------------
--------------------
--------------------
--------------------
--------------------
--------------------
--------------------
--------------------
--------------------
--------------------
--------------------
--------------------
--------------------
--------------------
--------------------
--------------------
--------------------
--------------------
--------------------
--------------------
-MDEESQINDPLPK------
--------------------
--------------------
-YFT----------------
----------LRSK--HNDG
-----FLRY--INADDKT--
----MHGF-LKFSGSHV---
-V-NPFAKFEFEKAKEK-SN
KVL-VHIR--CCYNNKYLV-
--------------------
--------------------
--------------------
--------------------
--------------------
--------------------
--------RWSEKS--KYI-
-VATGNELNEDKTKFSSTLF
EL-IYVQDR-----------
--------------------
---------NAFCIKHVQ--
-LNRYIQLRRH---STSQFQ
G-TLF-AGST--GL------
--------------------
--------------------
--------------------
--------------------
--------------------
--------------------
--------------------
---------EN-DETDLLNI
IDWSTF-FILPKHVAFK-GD
N-GKYLR-------VRSSGT
KYLE--FSGSDVGDPRVGNQ
I-FTT-YDGHIMIKND-S--
----LEKFW--IRDP--N--
-------W----ILGEGS--
-------ESDFTDR---NAL
FWPVQLGDGHGVALR---NR
GNNR--F--CKRLSTE----
--G-K---NNCLNA--DAES
I-------------------
--------------------
--------------------
--------------------
--------------------
--------------------
--------------------
--------------------
--------------------
--------------------
--------------------
--------------------
--------------------
--------------------
--------------------
--------------------
-NAE---AMLQIEELVISR-
TIYDVNFR---------VLD
---AR-FYDE-T--PMTMVS
S-------------------
----EM--------------
--------------------
--------------------
----------VN-KN-SEP-
--ELQRLKLQ--YEDTKS--
----STWT--NSVGMKLG-M
K-------MS--IESGC-PE
--------------------
-------------I-SSQ--
-----E-I--EI--------
----------------SAEF
KEEY--TWGETKETK-S--T
REV-EHQV-TVPPYTKVIAK
VLAT-KGFCDI-PYSYTQRD
V-------------------
--------------------
--------------------
--------------------
--------------------
--------------------
-------------------L
TNGK--VEIQQFDDG-----
-------------------I
YT------------------
GS------NCYNYT-FSTEQ
--------------------
EDL-----------------
--------------------
--------------------
--------------------
--------------------
--------------------
--------------------
--------------------
--------------------
--------------------
--------------------
--------------------
--------------------
--------------------
--------------------
--------------------
--------------------
--------------------
--------------------
--------------------
--------------------
--------------------
--------------------
--------------------
--------------------
--------------------
--------------------
--------------------
--------------------
--------------------
----------
>Cucumis_sativus_XP_004140599.2
--------------------
--------------------
--------------------
--------------------
--------------------
--------------------
--------------------
--------------------
--------------------
--------------------
--------------------
--------------------
--------------------
--------------------
--------------------
--------------------
--------------------
--------------------
--------------------
--------------------
--------------------
--------------------
--------------------
--------------------
--------------------
--------------------
--------------------
--------------------
--------------------
--------------------
--------------------
--------------------
--------------------
--------------------
--------------------
--MEEESQLNTVPK------
--------------------
--------------------
-YFT----------------
----------LKSR--QNGR
-----YLRY--IN-DDKT--
----MHGF-LTFSGTHV---
-V-SPFAKFEVEKAKEK-SN
KGL-VHIR--CCYNNKYWV-
--------------------
--------------------
--------------------
--------------------
--------------------
--------------------
--------RWSEKS--KYI-
-VAKANEPNEDRTKFSSTLF
EPTVFNNDQ-----------
--------------------
---------KIFRFKHVQ--
-LNHYVELRYH---KAKQFQ
D-ALF-ANGL--AF------
--------------------
--------------------
--------------------
--------------------
--------------------
--------------------
--------------------
---------GF-DKSDLFTI
FDWSTL-FVLPKHVAFK-GN
N-GHYLK-------VHSSGT
KYLE--FSGSDVGDPRVGNQ
I-FTT-ADGHVRIKND-Y--
----LGKFW--IRDP--N--
-------W----ILVKAS--
-------ESDFDDP---NNL
FWPVRLGDGQGIALR---NR
GNDM--F--CKSLSKD----
--G-K---NNCLNA--AVDS
I-------------------
--------------------
--------------------
--------------------
--------------------
--------------------
--------------------
--------------------
--------------------
--------------------
--------------------
--------------------
--------------------
--------------------
--------------------
--------------------
-SPE---AKLQIEELVISR-
TIYDVNFR---------VLD
---AR-FYNE-T--PITMTS
K-------------------
----EM--------------
--------------------
--------------------
----------VN-RS-SEP-
--ELQKLKLR--YEDTKS--
----STWT--NSVGKKLG-M
K-------MS--IETGT-PE
--------------------
-------------I-SSQ--
-----E-I--EV--------
----------------SAEF
KEEY--TWGETKETK-S--R
MEV-EHHV-TVPPNSRVIAK
VLST-KGFCDI-PYSYTQRD
V-------------------
--------------------
--------------------
--------------------
--------------------
--------------------
-------------------L
TNGK--VIIQHFDDG-----
-------------------V
YI------------------
GS------NCYNYT-FSAEQ
--------------------
EDL-----------------
--------------------
--------------------
--------------------
--------------------
--------------------
--------------------
--------------------
--------------------
--------------------
--------------------
--------------------
--------------------
--------------------
--------------------
--------------------
--------------------
--------------------
--------------------
--------------------
--------------------
--------------------
--------------------
--------------------
--------------------
--------------------
--------------------
--------------------
--------------------
--------------------
----------
>Cucumis_melo_XP_008460021.1
--------------------
--------------------
--------------------
--------------------
--------------------
--------------------
--------------------
--------------------
--------------------
--------------------
--------------------
--------------------
--------------------
--------------------
--------------------
--------------------
--------------------
--------------------
--------------------
--------------------
--------------------
--------------------
--------------------
--------------------
--------------------
--------------------
--------------------
--------------------
--------------------
--------------------
--------------------
--------------------
--------------------
--------------------
--------------------
--MEEESQLNTVPK------
--------------------
--------------------
-YFT----------------
----------LKSR--QNGR
-----YLRY--IN-DDKT--
----MHGF-LKFSGTQV---
-V-SPFAKFEVEKAKEK-SN
KGL-VHVR--CCYNNKYWV-
--------------------
--------------------
--------------------
--------------------
--------------------
--------------------
--------RWSEKS--KYI-
-VATANEPNEDKTKFSSTLF
QP-IYDQDR-----------
--------------------
---------NVFRFKHVQ--
-LDRYIQLRQH---ITSQFQ
D-ALF-ADSS--GF------
--------------------
--------------------
--------------------
--------------------
--------------------
--------------------
--------------------
---------ED-DESDLLTI
VDWSTL-FVLPKHVAFK-GD
N-GNYLK-------VHSSGT
KYLE--FSGSDVGDPRVGNQ
I-FTT-SDGHVRIKND-Y--
----LEKFW--IRDP--N--
-------W----IHVKAS--
-------ESDFDDP---NTL
FWPVRLGDGHGVALR---NR
GNDK--F--CKRLSTE----
--G-K---DNCLNA--AVDS
I-------------------
--------------------
--------------------
--------------------
--------------------
--------------------
--------------------
--------------------
--------------------
--------------------
--------------------
--------------------
--------------------
--------------------
--------------------
--------------------
-SAE---AKLQIEELVISR-
TIYDVNFR---------VLD
---AR-FYDE-T--PITMVS
K-------------------
----EM--------------
--------------------
--------------------
----------VN-RN-SEP-
--ELQKLKLR--YEDTKS--
----STWT--NSVGMKLG-M
K-------MS--IESGN-PE
--------------------
-------------L-SSQ--
-----E-V--EI--------
----------------SAEF
KEEY--TWGETKETK-S--R
REV-EHQV-TVPPYTKVTAK
VLAT-KGFCDI-PYSYTQRD
V-------------------
--------------------
--------------------
--------------------
--------------------
--------------------
-------------------L
TNGK--VVIQHFDDG-----
-------------------I
YI------------------
GS------NCYNYT-FSTEQ
--------------------
EDL-----------------
--------------------
--------------------
--------------------
--------------------
--------------------
--------------------
--------------------
--------------------
--------------------
--------------------
--------------------
--------------------
--------------------
--------------------
--------------------
--------------------
--------------------
--------------------
--------------------
--------------------
--------------------
--------------------
--------------------
--------------------
--------------------
--------------------
--------------------
--------------------
--------------------
----------
>Cucurbita_moschata_XP_022953531.1
--------------------
--------------------
--------------------
--------------------
--------------------
--------------------
--------------------
--------------------
--------------------
--------------------
--------------------
--------------------
--------------------
--------------------
--------------------
--------------------
--------------------
--------------------
--------------------
--------------------
--------------------
--------------------
--------------------
--------------------
--------------------
--------------------
--------------------
--------------------
--------------------
--------------------
--------------------
--------------------
--------------------
--------------------
--------------------
MYGSEEESQDTVPK------
--------------------
--------------------
-YFT----------------
----------IKSK--SNGR
-----YLRY--IN-DDKI--
----MHGF-LKFSGTHV---
-V-NPFAKFEVEKAKEK-SN
KGL-VHIR--CCYNNKYWV-
--------------------
--------------------
--------------------
--------------------
--------------------
--------------------
--------RWSGKS--KYI-
-VATANEPNEDKSKFSSTLF
EP-IKDHDR-----------
--------------------
---------KVFRFKHVQ--
-LGQYLQLRQH---LSSQFQ
D-ALF-VGSS--GF------
--------------------
--------------------
--------------------
--------------------
--------------------
--------------------
--------------------
---------EH-DESDLFHV
VDWSTL-FILPKHVAFK-GN
N-GRYLQ-------VHSSGT
KYLE--FSGSDVGDPRVGNQ
I-FTT-ADGHVRIKND-Y--
----LGKFW--IRDP--N--
-------W----IHAKAT--
-------EHDFDDP---NTL
FWPVRLGDGHGVALR---NR
GNDR--F--CKRLTTE----
--G-K---DNCLNA--AETT
I-------------------
--------------------
--------------------
--------------------
--------------------
--------------------
--------------------
--------------------
--------------------
--------------------
--------------------
--------------------
--------------------
--------------------
--------------------
--------------------
-GAE---AKLEIEELVISR-
AIYDVNFR---------VLD
---AR-YYDE-T--PMTMIS
K-------------------
----EI--------------
--------------------
--------------------
----------VN-KN-SEP-
--ELQKVKLR--YEDSKS--
----STWS--NSVGTKLG-M
K-------IS--IEAGS-PE
--------------------
-------------I-SSQ--
-----E-V--SI--------
----------------SAEF
KKEV--TWGETTETV-S--R
REV-EHQV-TVPPNCRVKAK
VLAT-KGFCDI-PYSYTQRD
V-------------------
--------------------
--------------------
--------------------
--------------------
--------------------
-------------------L
TNGK--VVIQHFDDG-----
-------------------I
YI------------------
GS------NCYNYT-FVTDQ
--------------------
EAL-----------------
--------------------
--------------------
--------------------
--------------------
--------------------
--------------------
--------------------
--------------------
--------------------
--------------------
--------------------
--------------------
--------------------
--------------------
--------------------
--------------------
--------------------
--------------------
--------------------
--------------------
--------------------
--------------------
--------------------
--------------------
--------------------
--------------------
--------------------
--------------------
--------------------
----------
>Momordica_charantia_XP_022157625.1
--------------------
--------------------
--------------------
--------------------
--------------------
--------------------
--------------------
--------------------
--------------------
--------------------
--------------------
--------------------
--------------------
--------------------
--------------------
--------------------
--------------------
--------------------
--------------------
--------------------
--------------------
--------------------
--------------------
--------------------
--------------------
--------------------
--------------------
--------------------
--------------------
--------------------
--------------------
--------------------
--------------------
--------------------
--------------------
MNESDEEGRKSLPK------
--------------------
--------------------
-YFT----------------
----------LKSR--MNGR
-----YLRY--IR-DDKV--
----MNGF-LKFSGTHV---
-V-SPFAKFEVEEAKDKATK
KGL-VHIR--CCYNNKYWV-
--------------------
--------------------
--------------------
--------------------
--------------------
--------------------
--------RWSDKS--KYI-
-VATANEPDEDRSKFSSTLF
EP-IYDYDE-----------
--------------------
---------EVYRFKHVQ--
-LNEFLQLREH---LLNQFQ
D-ALF-ANND--GY------
--------------------
--------------------
--------------------
--------------------
--------------------
--------------------
--------------------
---------GM-DESYQTTV
VDWSTL-FILPKHVAFK-GD
N-GKYLK-------VHSSGT
RYLE--FSGSDVADAAVGNQ
I-FIT-SDGHVRIKND-D--
----NGKFW--IRDP--N--
-------W----IHAKAT--
-------ERDFDDP---NTL
FWPVRVGSRNSVALR---NR
GNNH--F--VKRLTKD----
--G-K---TNCLNA--AEST
I-------------------
--------------------
--------------------
--------------------
--------------------
--------------------
--------------------
--------------------
--------------------
--------------------
--------------------
--------------------
--------------------
--------------------
--------------------
--------------------
-VPE---AKFEMEELVMSR-
SIYDVNFR---------VSD
---AR-VYDE-T--PTTMTT
K-------------------
----ET--------------
--------------------
--------------------
----------VN-MN-SEP-
--QKQKLKLR--FEDTKS--
----STWT--NSVATKIG-M
K-------IT--VEVGN-PE
--------------------
-------------I-SSS--
-----A-L--EV--------
----------------STEF
REER--TWGETKETK-T--R
REI-EHEV-TVPPMTKVRAK
VLAT-KGFIDI-PYSYTQRD
V-------------------
--------------------
--------------------
--------------------
--------------------
--------------------
-------------------L
TNGK--VVIQHFDDG-----
-------------------V
YI------------------
GS------NCYNYT-FLAEQ
--------------------
EAV-----------------
--------------------
--------------------
--------------------
--------------------
--------------------
--------------------
--------------------
--------------------
--------------------
--------------------
--------------------
--------------------
--------------------
--------------------
--------------------
--------------------
--------------------
--------------------
--------------------
--------------------
--------------------
--------------------
--------------------
--------------------
--------------------
--------------------
--------------------
--------------------
--------------------
----------
>Prunus_yedoensis_var._nudiflora_PQP96964.1
--------------------
--------------------
--------------------
--------------------
--------------------
--------------------
--------------------
--------------------
--------------------
--------------------
--------------------
--------------------
--------------------
--------------------
--------------------
--------------------
--------------------
--------------------
--------------------
--------------------
--------------------
--------------------
--------------------
--------------------
--------------------
--------------------
--------------------
--------------------
--------------------
--------------------
--------------------
--------------------
--------------------
--------------------
--------------------
-------MVDTLPR------
--------------------
--------------------
-YMV----------------
----------LKSR--YNAK
-----YLSY--VK-EDVQ--
----IHGF-LKFSGEEV---
-V-SLYAKFHVEMAKGG--K
G-L-VHIR--CCYNNKYWV-
--------------------
--------------------
--------------------
--------------------
--------------------
--------------------
--------RWSDHH--YWI-
-VAGANEPEEDQSKWSCTLF
EP-VYVD---DK--------
--------------------
-----DPAQGV-RFRHVQ--
-LGHYACLWRV----APPQD
S-CLF-AGSE--AP------
--------------------
--------------------
--------------------
--------------------
--------------------
--------------------
--------------------
---------DE-ELCDACLI
ADWETL-LVLPKHVAFK-GD
N-GKYLS------ASTFNGY
PFLQ--FSSNDIGQSSVGNE
V-FSS-GDGSVRIKSN-L--
----FEKFW--RRSP--N--
-------W----IWADSN--
------LDGNESNK---DML
FWPIKLDNDKKVALR---NL
GNDN--F--CVRLTTD----
--G-F---DSCLNA--GHPS
I-------------------
--------------------
--------------------
--------------------
--------------------
--------------------
--------------------
--------------------
--------------------
--------------------
--------------------
--------------------
--------------------
--------------------
--------------------
--------------------
-IKE---AHMELEELVVSR-
SIYNVNFR---------LLD
---SR-IYSQ-R--VVTMAT
G-------------------
----DA--------------
--------------------
--------------------
----------IN-QT-QEQ-
--NTIDLRLS--YKDTRS--
----TTWN--SSVSMKMG-L
K-------TT--VETGV-PL
--------------------
-------------I-AKG--
-----E-I--EI--------
----------------SAEF
AAEF--QWGKTDTSE-S--E
VET-VYKV-VVPPMSRVKVS
LMAT-RGSCDV-PFSYTQRD
T-------------------
--------------------
--------------------
--------------------
--------------------
--------------------
-------------------L
TNGK--HVTHTMDDG-----
-------------------V
YS------------------
GV------NSYNFK-YETKQ
--------------------
ESL-----------------
--------------------
--------------------
--------------------
--------------------
--------------------
--------------------
--------------------
--------------------
--------------------
--------------------
--------------------
--------------------
--------------------
--------------------
--------------------
--------------------
--------------------
--------------------
--------------------
--------------------
--------------------
--------------------
--------------------
--------------------
--------------------
--------------------
--------------------
--------------------
--------------------
----------
>Prunus_yedoensis_var._nudiflora_PQQ08910.1
--------------------
--------------------
--------------------
--------------------
--------------------
--------------------
--------------------
--------------------
--------------------
--------------------
--------------------
--------------------
--------------------
--------------------
--------------------
--------------------
--------------------
--------------------
--------------------
--------------------
--------------------
--------------------
--------------------
--------------------
--------------------
--------------------
--------------------
--------------------
--------------------
--------------------
--------------------
--------------------
--------------------
--------------------
--------------------
-------MVDTLPR------
--------------------
--------------------
-YMV----------------
----------LKSR--YNTK
-----YLSY--VK-EDVQ--
----IHGF-LKFSGEEV---
-V-SPYALFHVEMAKGG--K
G-L-VHIR--CCYNNKYWV-
--------------------
--------------------
--------------------
--------------------
--------------------
--------------------
--------RWSDHH--YWI-
-VAGANEPEEDQSKWSCTLF
EP-IYVD---DK--------
--------------------
-----DPAQGV-RFRHVQ--
-LGHYACLWRV----APPQD
S-CLF-AGSE--EP------
--------------------
--------------------
--------------------
--------------------
--------------------
--------------------
--------------------
---------ND-ELCDACLI
VDWETL-LVLPKHVAFK-GD
N-GKYLC------NSE---Y
PYLQ--FLSNDLGESGVGNE
V-FSN-GDGSVRIKCN-L--
----SGKFW--KRGS--N--
-------W----ILVNSN--
------LDGNENNM---DML
FWPIKLD-DNKVVLR---NL
GNHN--F--CVRSNAN----
--G-F---FNCLNA--AEPC
I-------------------
--------------------
--------------------
--------------------
--------------------
--------------------
--------------------
--------------------
--------------------
--------------------
--------------------
--------------------
--------------------
--------------------
--------------------
--------------------
-TKE---ARMEVEELVVSR-
SIYDVNFR---------LLD
---SR-IYSQ-R--VVTMAT
G-------------------
----EA--------------
--------------------
--------------------
----------IN-QT-QEQ-
--NTIDLKLS--YKATRS--
----STWN--SSVSVKMG-V
K-------TK--VEAGI-PL
--------------------
-------------I-VKG--
-----E-I--EI--------
----------------SAEF
GAEF--QWGKTDTSE-S--E
VET-VYNV-VVPPMSKVKVS
LMAT-RGSCDV-PFTYTQRD
M-------------------
--------------------
--------------------
--------------------
--------------------
--------------------
-------------------L
TNGE--QVTHTMDDG-----
-------------------I
YS------------------
GI------NSYNFK-YETKQ
--------------------
ESL-----------------
--------------------
--------------------
--------------------
--------------------
--------------------
--------------------
--------------------
--------------------
--------------------
--------------------
--------------------
--------------------
--------------------
--------------------
--------------------
--------------------
--------------------
--------------------
--------------------
--------------------
--------------------
--------------------
--------------------
--------------------
--------------------
--------------------
--------------------
--------------------
--------------------
----------
>Prunus_yedoensis_var._nudiflora_PQP96967.1
--------------------
--------------------
--------------------
--------------------
--------------------
--------------------
--------------------
--------------------
--------------------
--------------------
--------------------
--------------------
--------------------
--------------------
--------------------
--------------------
--------------------
--------------------
--------------------
--------------------
--------------------
--------------------
--------------------
--------------------
--------------------
--------------------
--------------------
--------------------
--------------------
--------------------
--------------------
--------------------
--------------------
--------------------
--------------------
--------------------
--------------------
--------------------
--------------------
--------------------
--------------------
--------------------
--------------------
--------------------
--------------------
--------------------
--------------------
--------------------
--------------------
--------------------
--------------------
--------------------
--------------------
--------------------
--------------------
--------------------
--------------------
--------------------
--------------------
--------------------
--------------------
--------------------
--------------------
--------------------
--------------------
--------------------
--------------------
--------------------
--------------------
--------------------
--------------------
------------------ML
FWPIKLDNDNKVALR---NA
GNNN--F--CVRLTTD----
--G-F---DSCLNA--AHPS
I-------------------
--------------------
--------------------
--------------------
--------------------
--------------------
--------------------
--------------------
--------------------
--------------------
--------------------
--------------------
--------------------
--------------------
--------------------
--------------------
-IKE---ARMELEELVVSR-
GIYNVNFR---------LLD
---SR-IYSQ-K--VVTMAT
E-------------------
----DA--------------
--------------------
--------------------
----------SN-DT-QKE-
--NIIDLKLS--YKKTQS--
----TTWN--SSVSMKMG-V
K-------TR--FEASV-PL
--------------------
-------------I-ANG--
-----D-F--EI--------
----------------SAEL
GTEF--QWGKTNTSE-I--L
VET-LYKV-VVPPMSKVKVS
LMAT-RGSCDV-PFSYTQQD
T-------------------
--------------------
--------------------
--------------------
--------------------
--------------------
-------------------L
TNGE--QVTHTMDDG-----
-------------------V
YS------------------
GE------NSYNFK-YVSKQ
--------------------
ESL-----------------
--------------------
--------------------
--------------------
--------------------
--------------------
--------------------
--------------------
--------------------
--------------------
--------------------
--------------------
--------------------
--------------------
--------------------
--------------------
--------------------
--------------------
--------------------
--------------------
--------------------
--------------------
--------------------
--------------------
--------------------
--------------------
--------------------
--------------------
--------------------
--------------------
----------
>Vitis_vinifera_RVW19126.1
--------------------
--------------------
--------------------
--------------------
--------------------
--------------------
--------------------
--------------------
--------------------
--------------------
--------------------
--------------------
--------------------
--------------------
--------------------
--------------------
--------------------
--------------------
--------------------
--------------------
--------------------
--------------------
--------------------
--------------------
--------------------
--------------------
--------------------
--------------------
--------------------
--------------------
--------------------
--------------------
--------------------
--------------------
--------------------
---------MALPR------
--------------------
--------------------
-YVV----------------
----------LKSK--YNNK
-----YLRY--IH-EDVQ--
----IHGF-LQFSGEEV---
-V-TPYSKYQVEMAKNG--K
G-L-VHIR--CCYNNKYWV-
--------------------
--------------------
--------------------
--------------------
--------------------
--------------------
--------RWSKNH--WWI-
-VAGADEPDEDQSSWSCTLF
EP-VYVD-------------
--------------------
-----GDAQTL-QFRHVQ--
-LGHYACLWRL----PPPYG
S-CLF-AGST--SP------
--------------------
--------------------
--------------------
--------------------
--------------------
--------------------
--------------------
---------DN-DLCDVCTI
IDWESL-LLLPKHIAFK-GD
N-GYFLS------ARTIEGH
PYLE--FASSDIGDPTVGNE
V-FTT-HDGSVQIKSD-Y--
----FGRFW--RRSP--N--
-------W----IWADSD--
-------DSTTNNP---DTL
FWPVRVD-KNVVALR---NS
GNNN--F--CKRLTTE----
--G-K---ISCLNA--GVST
I-------------------
--------------------
--------------------
--------------------
--------------------
--------------------
--------------------
--------------------
--------------------
--------------------
--------------------
--------------------
--------------------
--------------------
--------------------
--------------------
-SRE---ARLEVAELVLSR-
NIYNVNFR---------LMD
---AR-IYDQ-R--VIVMTT
G-------------------
----EA--------------
--------------------
--------------------
----------IN-MT-QEL-
--HTQQVKLS--YTETKS--
----RTWK--GSVSLKLG-V
K-------MT--MESGV-PF
--------------------
-------------I-ADG--
-----K-L--EI--------
----------------SSEF
SGTY--EWGETESVT-T--A
MET-VYNV-TVPAMTKVTVS
MIAT-QGSCDV-PFSYTQRD
T-------------------
--------------------
--------------------
--------------------
--------------------
--------------------
-------------------L
TDGK--NVVYNMDDG-----
-------------------V
YV------------------
GV------NCFNVK-YHTKE
--------------------
EKL-----------------
--------------------
--------------------
--------------------
--------------------
--------------------
--------------------
--------------------
--------------------
--------------------
--------------------
--------------------
--------------------
--------------------
--------------------
--------------------
--------------------
--------------------
--------------------
--------------------
--------------------
--------------------
--------------------
--------------------
--------------------
--------------------
--------------------
--------------------
--------------------
--------------------
----------
>Vitis_vinifera_CBI37299.3
--------------------
--------------------
--------------------
--------------------
--------------------
--------------------
--------------------
--------------------
--------------------
--------------------
--------------------
--------------------
--------------------
--------------------
--------------------
--------------------
--------------------
--------------------
--------------------
--------------------
--------------------
--------------------
--------------------
--------------------
--------------------
--------------------
--------------------
--------------------
--------------------
--------------------
--------------------
--------------------
--------------------
--------------------
--------------------
---------MALPR------
--------------------
--------------------
-YVV----------------
----------LKSK--YNNK
-----YLRY--IH-EDVQ--
----IHGF-LQFSGEEV---
-V-TPYSKYQVEMAKNG--K
G-L-VHIR--CCYNNKYWVR
WSKNHWWIVAGADEPDEDQS
SWSCTLFEPVYVDGDAQTLQ
FRHVQLGHYACLWRLPPPYG
SCLFAGSTSPDNDLCDVCTI
IDWESLLLLPKHIAFKGMWC
SNQNITTSTCGTSMKMCKFM
DFSNSRERRWSKNH--WWI-
-VAGADEPDEDQSSWSCTLF
EP-VHVD-------------
--------------------
-----GDAQTL-RFRHVQ--
-LGHYACLWRL----PPPYG
S-CLF-AGST--SA------
--------------------
--------------------
--------------------
--------------------
--------------------
--------------------
--------------------
---------DN-DLCDVCTI
IDWESL-LILPKHIAFK-GD
N-GHYLS------ARKIEGH
PYLE--FASSDIGDPTVGNE
V-FTT-HDGSVRIKSD-Y--
----FGRFW--RRSP--N--
-------W----IWADSD--
-------DSTTNNS---DTL
FWPVRVD-NNVVALR---NL
GNNN--F--CKRLTTE----
--G-K---TSCLNA--AVST
I-------------------
--------------------
--------------------
--------------------
--------------------
--------------------
--------------------
--------------------
--------------------
--------------------
--------------------
--------------------
--------------------
--------------------
--------------------
--------------------
-SRE---ARLEVAELVLSR-
NIYNVNFR---------LMD
---AR-IYDQ-S--VIVMTT
A-------------------
----EA--------------
--------------------
--------------------
----------IN-RT-HEP-
--HTQQVKLS--YTETKS--
----STWK--GSVSLKLG-V
K-------IT--MESGV-PF
--------------------
-------------I-ANG--
-----K-L--EI--------
----------------SSEF
SGAY--EWGETESVT-T--A
MET-MYNV-TVPAMTRVTVS
MIGT-KGSCDV-PFSYTQRD
T-------------------
--------------------
--------------------
--------------------
--------------------
--------------------
-------------------L
TDGK--IVVDNMDDG-----
-------------------V
YV------------------
GV------NCFNVK-YETKE
--------------------
ENL-----------------
--------------------
--------------------
--------------------
--------------------
--------------------
--------------------
--------------------
--------------------
--------------------
--------------------
--------------------
--------------------
--------------------
--------------------
--------------------
--------------------
--------------------
--------------------
--------------------
--------------------
--------------------
--------------------
--------------------
--------------------
--------------------
--------------------
--------------------
--------------------
--------------------
----------
>Vitis_vinifera_XP_002264858.1
--------------------
--------------------
--------------------
--------------------
--------------------
--------------------
--------------------
--------------------
--------------------
--------------------
--------------------
--------------------
--------------------
--------------------
--------------------
--------------------
--------------------
--------------------
--------------------
--------------------
--------------------
--------------------
--------------------
--------------------
--------------------
--------------------
--------------------
--------------------
--------------------
--------------------
--------------------
--------------------
--------------------
--------------------
--------------------
---------MALPR------
--------------------
--------------------
-YVV----------------
----------LKSK--YNNK
-----YLRY--IH-EDVQ--
----IHGF-LQFSGEEV---
-V-TPYSKYQVERAKNG--G
G-L-VHIR--CCYNNKYWV-
--------------------
--------------------
--------------------
--------------------
--------------------
--------------------
--------RWSKNH--WWI-
-VAGADEPDEDQSSWSCTLF
EP-VHVD-------------
--------------------
-----GDAQTL-RFRHVQ--
-LGHYACLWRL----PPPYG
S-CLF-AGST--SA------
--------------------
--------------------
--------------------
--------------------
--------------------
--------------------
--------------------
---------DN-DLCDVCTI
IDWESL-LILPKHIAFK-GD
N-GHYLS------ARKIEGH
PYLE--FASSDIGDPTVGNE
V-FTT-HDGSVRIKSD-Y--
----FGRFW--RRSP--N--
-------W----IWADSD--
-------DSTTNNS---DTL
FWPVRVD-NNVVALR---NL
GNNN--F--CKRLTTE----
--G-K---TSCLNA--AVST
I-------------------
--------------------
--------------------
--------------------
--------------------
--------------------
--------------------
--------------------
--------------------
--------------------
--------------------
--------------------
--------------------
--------------------
--------------------
--------------------
-SRE---ARLEVAELVLSR-
NIYNVNFR---------LMD
---AR-IYDQ-S--VIVMTT
A-------------------
----EA--------------
--------------------
--------------------
----------IN-RT-HEP-
--HTQQVKLS--YTETKS--
----STWK--GSVSLKLG-V
K-------IT--MESGV-PF
--------------------
-------------I-ANG--
-----K-L--EI--------
----------------SSEF
SGAY--EWGETESVT-T--A
MET-MYNV-TVPAMTRVTVS
MIGT-KGSCDV-PFSYTQRD
T-------------------
--------------------
--------------------
--------------------
--------------------
--------------------
-------------------L
TDGK--IVVDNMDDG-----
-------------------V
YV------------------
GV------NCFNVK-YETKE
--------------------
ENL-----------------
--------------------
--------------------
--------------------
--------------------
--------------------
--------------------
--------------------
--------------------
--------------------
--------------------
--------------------
--------------------
--------------------
--------------------
--------------------
--------------------
--------------------
--------------------
--------------------
--------------------
--------------------
--------------------
--------------------
--------------------
--------------------
--------------------
--------------------
--------------------
--------------------
----------
>Vitis_vinifera_RVW76449.1
--------------------
--------------------
--------------------
--------------------
--------------------
--------------------
--------------------
--------------------
--------------------
--------------------
--------------------
--------------------
--------------------
--------------------
--------------------
--------------------
--------------------
--------------------
--------------------
--------------------
--------------------
--------------------
--------------------
--------------------
--------------------
--------------------
--------------------
--------------------
--------------------
--------------------
--------------------
--------------------
--------------------
--------------------
--------------------
---------MALPR------
--------------------
--------------------
--------------------
--------------------
--------------------
------------GGRDT---
-L----LKVPSGEGKEW--R
G-L-VHIR--CCYNNKYWV-
--------------------
--------------------
--------------------
--------------------
--------------------
--------------------
--------RWSKNH--WWI-
-VAGADEPDEDQSSWSCTLF
EP-VHVD-------------
--------------------
-----GDAQTL-RFRHVQ--
-LGHYACLWRL----PPPYG
S-CLF-AGST--SA------
--------------------
--------------------
--------------------
--------------------
--------------------
--------------------
--------------------
---------DN-DLCD----
------------------GD
N-GHYLS------ARKIEGH
PYLE--FASSDIGDPTVGNE
V-FTT-HDGSVRIKSD-Y--
----FGRFW--RRSP--N--
-------W----IWADSD--
-------DSTTNNS---DTL
FWPVRVD-NNVVALR---NL
GNNN--F--CKRLTTE----
--G-K---TSCLNA--AVST
I-------------------
--------------------
--------------------
--------------------
--------------------
--------------------
--------------------
--------------------
--------------------
--------------------
--------------------
--------------------
--------------------
--------------------
--------------------
--------------------
-SRE---ARLEVAELVLSR-
NIYNVNFR---------LMD
---AR-IYDQ-S--VIVMTT
A-------------------
----EA--------------
--------------------
--------------------
----------IN-RT-HEP-
--HTQQVKLS--YTETKS--
----RTWK--GSVSLKLG-V
K-------IT--MESGV-PF
--------------------
-------------I-ANG--
-----K-L--EI--------
----------------SSEF
SGAY--EWGETESVT-T--A
TET-VYNV-TVPAMTRVTVS
MIGT-KGSCDV-PFSYTRRD
T-------------------
--------------------
--------------------
--------------------
--------------------
--------------------
-------------------L
TDGK--IVVDNMDDG-----
-------------------V
YV------------------
GV------NCFNVK-YETKE
--------------------
ENL-----------------
--------------------
--------------------
--------------------
--------------------
--------------------
--------------------
--------------------
--------------------
--------------------
--------------------
--------------------
--------------------
--------------------
--------------------
--------------------
--------------------
--------------------
--------------------
--------------------
--------------------
--------------------
--------------------
--------------------
--------------------
--------------------
--------------------
--------------------
--------------------
--------------------
----------
>Vitis_vinifera_XP_002264098.1
--------------------
--------------------
--------------------
--------------------
--------------------
--------------------
--------------------
--------------------
--------------------
--------------------
--------------------
--------------------
--------------------
--------------------
--------------------
--------------------
--------------------
--------------------
--------------------
--------------------
--------------------
--------------------
--------------------
--------------------
--------------------
--------------------
--------------------
--------------------
--------------------
--------------------
--------------------
--------------------
--------------------
--------------------
--------------------
---------MALPR------
--------------------
--------------------
-YVV----------------
----------LKSK--YNDK
-----YLRY--IH-EDVQ--
----IHGF-LQFSGEEV---
-V-TPYSKYQVERAKNG--K
G-L-VHIR--CCYNNKYWV-
--------------------
--------------------
--------------------
--------------------
--------------------
--------------------
--------RWSKNH--WWI-
-VAGADEPDEDQSSWSCTLF
EP-VHVD-------------
--------------------
-----GNAQTL-RFRHVQ--
-LGHYACLWRL----PPPYG
S-CLF-AGSA--SP------
--------------------
--------------------
--------------------
--------------------
--------------------
--------------------
--------------------
---------NK-DLCDVCTI
IDWESL-LILPKHVAFK-GD
N-GNYLS------ARTIEGH
PYLE--FASSDIGDPTVGNE
V-FTT-HDRSVRIKSH-H--
----FGRFW--RRSP--N--
-------W----IWADSD--
-------DSTTNNS---DTL
FWPVRVD-KNVVALR---NF
GNNN--F--CMRLTTE----
--G-K---TSCLNA--GVST
I-------------------
--------------------
--------------------
--------------------
--------------------
--------------------
--------------------
--------------------
--------------------
--------------------
--------------------
--------------------
--------------------
--------------------
--------------------
--------------------
-SRE---ARLEVAELVLSR-
NIYNVNFR---------LMD
---AR-IYDQ-R--VIIMTT
G-------------------
----EA--------------
--------------------
--------------------
----------IN-MT-HEP-
--HTQQVKLS--YTETKS--
----RTWK--GSVSLKLG-V
K-------IT--MESGV-PF
--------------------
-------------I-ADG--
-----K-L--EI--------
----------------SSEF
SGTY--EWGGTESVT-T--A
MET-LYNV-TVPAMTRVTVS
MIAT-QGSCDV-PFSYSQRD
T-------------------
--------------------
--------------------
--------------------
--------------------
--------------------
-------------------L
TDGK--NVIYNMDDG-----
-------------------V
YN------------------
GV------NCFNVK-YQTKE
--------------------
EKL-----------------
--------------------
--------------------
--------------------
--------------------
--------------------
--------------------
--------------------
--------------------
--------------------
--------------------
--------------------
--------------------
--------------------
--------------------
--------------------
--------------------
--------------------
--------------------
--------------------
--------------------
--------------------
--------------------
--------------------
--------------------
--------------------
--------------------
--------------------
--------------------
--------------------
----------
>Vitis_vinifera_RVW64315.1
--------------------
--------------------
--------------------
--------------------
--------------------
--------------------
--------------------
--------------------
--------------------
--------------------
--------------------
--------------------
--------------------
--------------------
--------------------
--------------------
--------------------
--------------------
--------------------
--------------------
--------------------
--------------------
--------------------
--------------------
--------------------
--------------------
--------------------
--------------------
--------------------
--------------------
--------------------
--------------------
--------------------
--------------------
--------------------
--------------------
--------------------
--------------------
-MKV----------------
----------LET-------
--------------------
------GF-QKLGKTNISHC
LL-RKDDEYFYTDVSSI--K
G-L-VHIR--CCYNNKYWV-
--------------------
--------------------
--------------------
--------------------
--------------------
--------------------
--------RWSKNH--WWI-
-VAGADEPDEDQSSWSCTLF
EP-VHVD-------------
--------------------
-----GNAQTL-RFRHVQ--
-LGHYACLWRL----PPPYG
S-CLF-AGSA--SP------
--------------------
--------------------
--------------------
--------------------
--------------------
--------------------
--------------------
---------NK-DLCDVCTI
IDWESL-LILPKHVAFK-GD
N-GNYLS------ARTIEGH
PYLE--FASSDIGDPTVGNE
V-FTT-HDGSVRIKSH-H--
----FGRFW--RRSP--N--
-------W----IWADSD--
-------DSTTNNS---DTL
FWPVRVD-KNVVALR---NF
GNNN--F--CMRLTTE----
--G-K---TSCLNA--GVST
I-------------------
--------------------
--------------------
--------------------
--------------------
--------------------
--------------------
--------------------
--------------------
--------------------
--------------------
--------------------
--------------------
--------------------
--------------------
--------------------
-SRE---ARLEVAELVLSR-
NIYNVNFR---------LMD
---AR-IYDQ-R--VIIMTT
G-------------------
----EA--------------
--------------------
--------------------
----------IN-MT-HEP-
--HTQQVKLS--YTETKS--
----RTWK--GSVSLKLG-V
K-------IT--MESGV-PF
--------------------
-------------I-ADG--
-----K-L--EI--------
----------------SSEF
SGTY--EWGGTESVT-T--A
MET-LYNV-TVPAMTRVTVS
MIAT-QGSCDV-PFSYSQRD
T-------------------
--------------------
--------------------
--------------------
--------------------
--------------------
-------------------L
TDGK--NVIYNMDDG-----
-------------------V
YN------------------
GV------NCFNVK-YQTKE
--------------------
EKL-----------------
--------------------
--------------------
--------------------
--------------------
--------------------
--------------------
--------------------
--------------------
--------------------
--------------------
--------------------
--------------------
--------------------
--------------------
--------------------
--------------------
--------------------
--------------------
--------------------
--------------------
--------------------
--------------------
--------------------
--------------------
--------------------
--------------------
--------------------
--------------------
--------------------
----------
>Actinidia_chinensis_var._chinensis_PSS21691.1
--------------------
--------------------
--------------------
--------------------
--------------------
--------------------
--------------------
--------------------
--------------------
--------------------
--------------------
--------------------
--------------------
--------------------
--------------------
--------------------
--------------------
--------------------
--------------------
--------------------
--------------------
--------------------
--------------------
--------------------
--------------------
--------------------
--------------------
--------------------
--------------------
--------------------
--------------------
--------------------
--------------------
--------------------
--------------------
---------MALPR------
--------------------
--------------------
-FVV----------------
----------LKSN--YNDK
-----YLRY--IN-EDVQ--
----VHGF-LQFSGEEV---
-V-SPYVKYEVEMAKNG--K
G-L-VHIR--CCYNNKYWV-
--------------------
--------------------
--------------------
--------------------
--------------------
--------------------
--------RWSSSH--WWI-
-VAGADEPEEDQSKWSCTLF
EP-VYAD-------------
--------------------
-----DAKTIV-RFRHVQ--
-LGHNACLWRA----APPHE
S-CLF-AGSA--QP------
--------------------
--------------------
--------------------
--------------------
--------------------
--------------------
--------------------
---------DK-DRCDIYTI
IDWESL-LILPKHIAFK-GD
N-GNYLS------ARWIEGY
RYLQ--FGSSDIGDPTVGNE
V-FTT-HDGSVRIKSD-H--
----FGKFW--RRSP--N--
-------W----IWADSD--
-------DTTSNNS---DTL
FWPIKVD-NNIVALR---NL
GNNN--F--CKRLTTE----
--G-K---TSCLNA--AVSS
I-------------------
--------------------
--------------------
--------------------
--------------------
--------------------
--------------------
--------------------
--------------------
--------------------
--------------------
--------------------
--------------------
--------------------
--------------------
--------------------
-SRE---ARLEVCELVISR-
NIYNVNFR---------LMD
---AR-IYNQ-N--VLTMAT
G-------------------
----NA--------------
--------------------
--------------------
----------IN-RS-QEP-
--NTIDMKLS--YTDTRS--
----STWN--TNVSLKLG-V
K-------TS--FQTGI-PL
--------------------
-------------I-AEG--
-----K-V--EI--------
----------------SAEF
SGAY--QWGETQSST-T--V
MET-VYKV-TVPPMTMVKVS
LLAT-KGSCDV-PFSYSQRD
T-------------------
--------------------
--------------------
--------------------
--------------------
--------------------
-------------------L
INGQ--QTTHHMDDG-----
-------------------V
YT------------------
GM------NCFNFK-YETKQ
--------------------
EKL-----------------
--------------------
--------------------
--------------------
--------------------
--------------------
--------------------
--------------------
--------------------
--------------------
--------------------
--------------------
--------------------
--------------------
--------------------
--------------------
--------------------
--------------------
--------------------
--------------------
--------------------
--------------------
--------------------
--------------------
--------------------
--------------------
--------------------
--------------------
--------------------
--------------------
----------
>Camellia_sinensis_XP_028088021.1
--------------------
--------------------
--------------------
--------------------
--------------------
--------------------
--------------------
--------------------
--------------------
--------------------
--------------------
--------------------
--------------------
--------------------
--------------------
--------------------
--------------------
--------------------
--------------------
--------------------
--------------------
--------------------
--------------------
--------------------
--------------------
--------------------
--------------------
--------------------
--------------------
--------------------
--------------------
--------------------
--------------------
--------------------
--------------------
---------MALPR------
--------------------
--------------------
-FLV----------------
----------LKSN--YNNK
-----YLRY--IN-EDVQ--
----VHGF-VQFSGEEV---
-V-SPYVKFQVELAKSG--S
GNL-VHIR--CCYDNKYLV-
--------------------
--------------------
--------------------
--------------------
--------------------
--------------------
--------RWSANH--WWI-
-VAGADEPNEDQSTWSCTLF
EP-IYVQGTASD--------
--------------------
-----GDAQTL-RFRHVQ--
-LGHYACLWRA----APPHY
A-CLF-AGSA--DI------
--------------------
--------------------
--------------------
--------------------
--------------------
--------------------
--------------------
---------DK-DGCDVYTI
IDWESL-LILPKHVAFK-GD
N-GSYLS------ARMIEGH
PYLQ--FASSDIGDETVGNE
V-FTT-NGGSIRIKSD-F--
----FGKFW--RRSP--N--
-------W----IWADSD--
-------DTTSNNS---DTL
FWPIKVE-DNIIALR---NL
GNNN--F--CKRLTTE----
--G-K---TSCLNA--AVRT
I-------------------
--------------------
--------------------
--------------------
--------------------
--------------------
--------------------
--------------------
--------------------
--------------------
--------------------
--------------------
--------------------
--------------------
--------------------
--------------------
-TTE---ARLQLYETVLSR-
RIYNVNFR---------LMD
---AR-IYNQ-N--VLTMAN
G-------------------
----DA--------------
--------------------
--------------------
----------IN-ST-QEP-
--NTIDMKLS--YTDTRT--
----STWN--ASVSVKLG-V
K-------TT--FQTGV-PF
--------------------
-------------I-AEG--
-----K-I--EV--------
----------------SAEI
NSAY--EWGETITST-S--V
VET-VYKV-TVPPMTRVKVS
LLAT-RGSCDV-PFSYTQQD
T-------------------
--------------------
--------------------
--------------------
--------------------
--------------------
-------------------L
TNGK--QITYNMDDG-----
-------------------V
YT------------------
GI------NCFNFK-YETRQ
--------------------
EKL-----------------
--------------------
--------------------
--------------------
--------------------
--------------------
--------------------
--------------------
--------------------
--------------------
--------------------
--------------------
--------------------
--------------------
--------------------
--------------------
--------------------
--------------------
--------------------
--------------------
--------------------
--------------------
--------------------
--------------------
--------------------
--------------------
--------------------
--------------------
--------------------
--------------------
----------
>Camellia_sinensis_XP_028098184.1
--------------------
--------------------
--------------------
--------------------
--------------------
--------------------
--------------------
--------------------
--------------------
--------------------
--------------------
--------------------
--------------------
--------------------
--------------------
--------------------
--------------------
--------------------
--------------------
--------------------
--------------------
--------------------
--------------------
--------------------
--------------------
--------------------
--------------------
--------------------
--------------------
--------------------
--------------------
--------------------
--------------------
--------------------
--------------------
---------MALPR------
--------------------
--------------------
-FLV----------------
----------LKSN--YNNK
-----YLRY--IN-EDVQ--
----VHGF-VQFSGEEV---
-V-SPYVKFQVELAKSG--S
GNL-VHIR--CCYNNKYLV-
--------------------
--------------------
--------------------
--------------------
--------------------
--------------------
--------RWSANH--WWI-
-VAGADEPNEDQSTWSCTLF
EP-TYVQGTASD--------
--------------------
-----GDAQTL-RFRHVQ--
-LGHYACLWRS---TSPAHY
A-CLL-ASSA--DI------
--------------------
--------------------
--------------------
--------------------
--------------------
--------------------
--------------------
---------DK-DGCDVYTI
IDWESL-LILPKHVAFK-GN
N-GNFLS------ARTIEGH
PYLQ--FASSDIGDERVGNE
V-FTT-HGGSIRIKSD-F--
----FGKFW--RRSP--N--
-------W----IWADSD--
-------DTTSNNS---DTL
FWPIKVE-DDIIALR---NL
GNNN--F--CKSLTTE----
--G-K---TNCLNA--AVST
I-------------------
--------------------
--------------------
--------------------
--------------------
--------------------
--------------------
--------------------
--------------------
--------------------
--------------------
--------------------
--------------------
--------------------
--------------------
--------------------
-TKE---ARLQVYETVLSR-
RIYNVNFR---------LMD
---AR-IYNQ-N--VLTMAN
G-------------------
----DA--------------
--------------------
--------------------
----------TN-NT-QEP-
--NTIDMKLS--YTDTKT--
----STWN--ASVSVKLG-V
K-------TT--LQTGV-PF
--------------------
-------------I-ANG--
-----Q-I--EV--------
----------------SAEI
DSAY--QWGETFTST-S--V
VET-VYKV-TVPPMTRVKVS
LLAT-MGACDV-PFSYTQHD
I-------------------
--------------------
--------------------
--------------------
--------------------
--------------------
-------------------L
TNGD--PITYNMDDG-----
-------------------V
YT------------------
GV------NCCNFK-YETQQ
--------------------
EPL-----------------
--------------------
--------------------
--------------------
--------------------
--------------------
--------------------
--------------------
--------------------
--------------------
--------------------
--------------------
--------------------
--------------------
--------------------
--------------------
--------------------
--------------------
--------------------
--------------------
--------------------
--------------------
--------------------
--------------------
--------------------
--------------------
--------------------
--------------------
--------------------
--------------------
----------
>Carica_papaya_XP_021912292.1
--------------------
--------------------
--------------------
--------------------
--------------------
--------------------
--------------------
--------------------
--------------------
--------------------
--------------------
--------------------
--------------------
--------------------
--------------------
--------------------
--------------------
--------------------
--------------------
--------------------
--------------------
--------------------
--------------------
--------------------
--------------------
--------------------
--------------------
--------------------
--------------------
--------------------
--------------------
--------------------
--------------------
--------------------
--------------------
---------MVLPR------
--------------------
--------------------
-YIV----------------
----------LKSK--YNNK
-----YLRY--IH-EDTQ--
----VHGF-LQFSGDEV---
-V-SPYSKFEVEPSKTA--S
G-L-VHLR--CCYNNKYWV-
--------------------
--------------------
--------------------
--------------------
--------------------
--------------------
--------RWSKNH--WWI-
-ICGADQHNENQSDWSCTLF
QP-IFID-------------
--------------------
-----GDSQKL-RFLHVQ--
-LKHYCSLWRL----DPPFG
D-CLF-AGYD--HP------
--------------------
--------------------
--------------------
--------------------
--------------------
--------------------
--------------------
---------EE-YECDICII
VDWESL-LILPKHVAFK-GD
N-GQYLS------ARWIEGH
QYHQ--YASNDIGDPTVGYE
I-FTT-NDGSVRVKSD-Y--
----FGKFW--RRSP--N--
-------W----IWADTT--
-------YTKDNNP---DTL
FWPVKVA-SNVVALR---NF
GNNY--Y--CARLTTE----
--G-K---TSCLNA--SVPT
I-------------------
--------------------
--------------------
--------------------
--------------------
--------------------
--------------------
--------------------
--------------------
--------------------
--------------------
--------------------
--------------------
--------------------
--------------------
--------------------
-PKE---ARMEVSELVISR-
QIYNVNFR---------LLD
---AR-VYGE-K--VITMAN
G-------------------
----VA--------------
--------------------
--------------------
----------VN-KT-NQS-
--DEVEITLT--YSDTTS--
----KTWN--SSVSLKLG-V
T-------TA--IKTGI-PI
--------------------
-------------I-AEG--
-----N-I--EI--------
----------------SADF
EGSY--EWGETKETK-Q--E
IQT-VYKA-TVPPMTTVRVM
LLAT-VGTCDV-PFSYSQRD
T-------------------
--------------------
--------------------
--------------------
--------------------
--------------------
-------------------L
TNGE--QTTYYLDDG-----
-------------------L
YT------------------
GI------NSFNFK-YEIKE
--------------------
EKL-----------------
--------------------
--------------------
--------------------
--------------------
--------------------
--------------------
--------------------
--------------------
--------------------
--------------------
--------------------
--------------------
--------------------
--------------------
--------------------
--------------------
--------------------
--------------------
--------------------
--------------------
--------------------
--------------------
--------------------
--------------------
--------------------
--------------------
--------------------
--------------------
--------------------
----------
>Carica_papaya_XP_021912293.1
--------------------
--------------------
--------------------
--------------------
--------------------
--------------------
--------------------
--------------------
--------------------
--------------------
--------------------
--------------------
--------------------
--------------------
--------------------
--------------------
--------------------
--------------------
--------------------
--------------------
--------------------
--------------------
--------------------
--------------------
--------------------
--------------------
--------------------
--------------------
--------------------
--------------------
--------------------
--------------------
--------------------
--------------------
--------------------
---------MALPR------
--------------------
--------------------
-YVV----------------
----------LKSK--YNNK
-----YLRY--IH-EDTQ--
----VHGF-LQFSGDEV---
-V-SPYSKFEVEPSKTA--S
G-L-MAIL------------
--------------------
--------------------
--------------------
--------------------
--------------------
--------------------
--------------------
-------KSFDFSMFNLNII
AP------------------
--------------------
--------------------
--------------------
--C---GGYD--HP------
--------------------
--------------------
--------------------
--------------------
--------------------
--------------------
--------------------
---------EE-YECDICII
VDWESL-LILPKHVAFK-GD
N-GQYLS------ARWIEGH
PYHQ--YASNDIGDPTVGYE
I-FTT-NDGSIRVKSD-Y--
----FGKFW--RRSP--N--
-------W----IWADTT--
-------DTSNNNC---DTL
FWPVKVS-SNVVALQ---NL
GNNH--F--CKRLTTE----
--G-K---IDCLNA--GVST
I-------------------
--------------------
--------------------
--------------------
--------------------
--------------------
--------------------
--------------------
--------------------
--------------------
--------------------
--------------------
--------------------
--------------------
--------------------
--------------------
-SRE---ARMEISELVISR-
QIYNVNFR---------LLD
---AR-VYDQ-K--VITMAN
G-------------------
----VA--------------
--------------------
--------------------
----------VN-KT-NQP-
--NEAEIKLT--YSDTTS--
----NTWN--SSVSLKLG-V
S-------TT--IKTGI-PI
--------------------
-------------I-AEG--
-----N-I--EV--------
----------------STEF
EGSY--EWGETKETK-K--E
IQT-VYKV-TVPPMTTVK--
--------------------
--------------------
--------------------
--------------------
--------------------
--------------------
--------------------
--------------------
--------------------
--------------------
--------------------
--------------------
--------------------
--------------------
--------------------
--------------------
--------------------
--------------------
--------------------
--------------------
--------------------
--------------------
--------------------
--------------------
--------------------
--------------------
--------------------
--------------------
--------------------
--------------------
--------------------
--------------------
--------------------
--------------------
--------------------
--------------------
--------------------
--------------------
--------------------
--------------------
--------------------
--------------------
--------------------
----------
>Olea_europaea_var._sylvestris_XP_022864791.1
--------------------
--------------------
--------------------
--------------------
--------------------
--------------------
--------------------
--------------------
--------------------
--------------------
--------------------
--------------------
--------------------
--------------------
--------------------
--------------------
--------------------
--------------------
--------------------
--------------------
--------------------
--------------------
--------------------
--------------------
--------------------
--------------------
--------------------
--------------------
--------------------
--------------------
--------------------
--------------------
--------------------
--------------------
--------------------
--MEGTYSSVRLPR------
--------------------
--------------------
-YVV----------------
----------LQSQ--YNSK
-----YLSY--IN-DNTQ--
----LHGF-LRFSGKQA---
-V-SPYAKYEVERAKSSANT
G-L-VHIR--CSYNNKYWR-
--------------------
--------------------
--------------------
--------------------
--------------------
--------------------
--------KQSENS--LWI-
-AALADESNENHSDWSCTLF
EP-VYVN---GQ--------
--------------------
-----DATQGV-RFRSVQ--
-NKHYACLWRA----AEPYS
S-CLY-AGSE--SP------
--------------------
--------------------
--------------------
--------------------
--------------------
--------------------
--------------------
---------NN-ELCDVCTI
IDWETL-LVLPKHVAFK-GD
N-GKYLT------AAFQERH
QYLQ--FSSDDIGAPGVGNE
V-FIT-SNGSVVIKSD-Y--
----YGKFW--RRSP--N--
-------W----IWADTDLN
ITDPSSIDNTKVSN---DLL
FWPIKLG-DKEVALR---NL
GNNY--F--CKRLTTE----
--G-K---ESCLNA--GVST
I-------------------
--------------------
--------------------
--------------------
--------------------
--------------------
--------------------
--------------------
--------------------
--------------------
--------------------
--------------------
--------------------
--------------------
--------------------
--------------------
-SKE---ARLEVSEIVVSR-
DIYNVDYR---------LLD
---SR-IYNQ-T--AITMAT
G-------------------
----NA--------------
--------------------
--------------------
----------IN-DS-QEP-
--NTVDLKLS--YVETKT--
----TTWN--AGVSLKLG-A
K-------IT--FETGI-PQ
--------------------
-------------I-IDG--
-----K-V--EL--------
----------------SGEF
TGTY--TWGKAETTT-Q--T
LET-TYKV-AVPARTRVRVS
MLAT-KGSCNV-PFSYTQRD
T-------------------
--------------------
--------------------
--------------------
--------------------
--------------------
-------------------L
TNGQ--QVPYYMDDG-----
-------------------V
YT------------------
GF------NSYNFK-YETKE
--------------------
ETL-----------------
--------------------
--------------------
--------------------
--------------------
--------------------
--------------------
--------------------
--------------------
--------------------
--------------------
--------------------
--------------------
--------------------
--------------------
--------------------
--------------------
--------------------
--------------------
--------------------
--------------------
--------------------
--------------------
--------------------
--------------------
--------------------
--------------------
--------------------
--------------------
--------------------
----------
>Momordica_charantia_XP_022156054.1
--------------------
--------------------
--------------------
--------------------
--------------------
--------------------
--------------------
--------------------
--------------------
--------------------
--------------------
--------------------
--------------------
--------------------
--------------------
--------------------
--------------------
--------------------
--------------------
--------------------
--------------------
--------------------
--------------------
--------------------
--------------------
--------------------
--------------------
--------------------
--------------------
--------------------
--------------------
--------------------
--------------------
--------------------
--------------------
--------MALLPK------
--------------------
--------------------
-YVG----------------
----------LRSL--ADDL
-----YLRF--VK-EDVQ--
----IHGY-VKYDSHDV---
-V-TPYTKYEVEPAKVG--K
R-Y-VNIR--CCYSNKYWV-
--------------------
--------------------
--------------------
--------------------
--------------------
--------------------
--------RPSMNS--RYV-
-VAAADEPNEDESNWSCTLF
EP-IHD--------------
--------------------
-----SGNQAY-RIKHVQ--
-LGFNTCSSRD----GSIHN
E-CLFIMTSS--AP------
--------------------
--------------------
--------------------
--------------------
--------------------
--------------------
--------------------
---------PR-NFGDLHIV
MDWESF-FIFPKHVAFK-GG
NRGKFLK------AIWLQRH
EYQE--FSANDMADPAVGNE
V-SFT-RHGDVRIKSN-H--
----FGKFW--RLSP--N--
-------W----IWADST--
-------DPTANNK---HTL
FKPVKVA-NNIVALR---NL
GNNH--F--CIGLTTE----
--G-K---TDCLNA--WVST
I-------------------
--------------------
--------------------
--------------------
--------------------
--------------------
--------------------
--------------------
--------------------
--------------------
--------------------
--------------------
--------------------
--------------------
--------------------
--------------------
-TNE---ARMEIHELVLSR-
SIYNVDFH---------LFD
---AR-IYGE-N--IIAMAN
G-------------------
----NA--------------
--------------------
--------------------
----------VN-NT-NEP-
--NTITIRFS--YTNRVT--
----NTWS--STLSAKLG-V
K-------AT--FRAGI-PV
--------------------
-------------I-AQG--
-----R-V--TI--------
----------------SAEF
SGEY--TWGETRETT-D--E
IET-THTV-VVPPMTKMTVS
LLAT-QGYCDV-PFSYYQRD
V-------------------
--------------------
--------------------
--------------------
--------------------
--------------------
-------------------L
MNGE--TVIELYEDG-----
-------------------L
YT------------------
GA------NCYNFK-YEAKD
--------------------
EPL-----------------
--------------------
--------------------
--------------------
--------------------
--------------------
--------------------
--------------------
--------------------
--------------------
--------------------
--------------------
--------------------
--------------------
--------------------
--------------------
--------------------
--------------------
--------------------
--------------------
--------------------
--------------------
--------------------
--------------------
--------------------
--------------------
--------------------
--------------------
--------------------
--------------------
----------
>Momordica_charantia_XP_022156033.1
--------------------
--------------------
--------------------
--------------------
--------------------
--------------------
--------------------
--------------------
--------------------
--------------------
--------------------
--------------------
--------------------
--------------------
--------------------
--------------------
--------------------
--------------------
--------------------
--------------------
--------------------
--------------------
--------------------
--------------------
--------------------
--------------------
--------------------
--------------------
--------------------
--------------------
--------------------
--------------------
--------------------
--------------------
--------------------
---------MVLPR------
--------------------
--------------------
-YVA----------------
----------FKSK--ADDL
-----YLKF--IK-EDVQ--
----IHGY-VKYDAHSV---
-V-TSYTKYEVEPAKVG--K
G-Y-VNIR--CCYNNKYWV-
--------------------
--------------------
--------------------
--------------------
--------------------
--------------------
--------CPSMYT--QYV-
-VAAADERNEDQSNWACTLF
EP-TYD--------------
--------------------
-----PYHKAY-RIKHVY--
-LGYNTCSWRD----GTTRD
R-CLN-MGFS--NP------
--------------------
--------------------
--------------------
--------------------
--------------------
--------------------
--------------------
---------DA-NLCDLHIA
VDWESF-FVLPKHVAFK-GD
N-GSYLS------AQWIEDL
PYLQ--FSLDDIGDPKVGNE
V-LIT-SDGNVRIKSN-Y--
----FGKFW--RRSP--N--
-------W----IWADTT--
-------DTTSNDQ---DIL
FWPVRVE-NNVVALR---NL
GNNS--F--CKRLTTD----
--G-K---TNCLNA--AVPT
I-------------------
--------------------
--------------------
--------------------
--------------------
--------------------
--------------------
--------------------
--------------------
--------------------
--------------------
--------------------
--------------------
--------------------
--------------------
--------------------
-TRE---ARLVIEELVLSR-
SIYNIIFH---------LLD
---AR-IYDA-S--VITMAN
G-------------------
----DA--------------
--------------------
--------------------
----------SN-DS-SEA-
--NTIDIKLS--YTNSVS--
----NTWS--STLSAKLG-V
K-------TS--MQTGI-PL
--------------------
-------------I-AEG--
-----K-I--QI--------
----------------CAEF
SGSY--SWGETRLKS-S--V
IET-TYKV-TVPPMTRVRVS
LLAT-QAHCDI-PYSYTQRD
T-------------------
--------------------
--------------------
--------------------
--------------------
--------------------
-------------------L
INGD--QVTNYYDDG-----
-------------------I
YT------------------
SV------NCYNFK-YETKQ
--------------------
EPI-----------------
--------------------
--------------------
--------------------
--------------------
--------------------
--------------------
--------------------
--------------------
--------------------
--------------------
--------------------
--------------------
--------------------
--------------------
--------------------
--------------------
--------------------
--------------------
--------------------
--------------------
--------------------
--------------------
--------------------
--------------------
--------------------
--------------------
--------------------
--------------------
--------------------
----------
>Cucurbita_moschata_XP_022928595.1
--------------------
--------------------
--------------------
--------------------
--------------------
--------------------
--------------------
--------------------
--------------------
--------------------
--------------------
--------------------
--------------------
--------------------
--------------------
--------------------
--------------------
--------------------
--------------------
--------------------
--------------------
--------------------
--------------------
--------------------
--------------------
--------------------
--------------------
--------------------
--------------------
--------------------
--------------------
--------------------
--------------------
--------------------
--------------------
---------MLVSR------
--------------------
--------------------
--------------------
--------------------
--------------------
--------------------
--------------------
--------------------
--------------------
--------------------
--------------------
--------------------
--------------------
--------------------
---------PSIS-------
--------------------
-P-IL---------------
--------------------
--------------------
--------------------
--------------------
--------------------
--------------------
--------------------
--------------------
--------------------
--------------------
--------------------
--------------------
--------------------
--------------------
--------ANDIGDPKVGNE
V-STT-NDGNVRIKSN-H--
----FGKLW--RRSP--N--
-------W----IWADLN--
-------DTTGNNK---DTL
FWPVKVD-NKFVALR---NL
GNNY--F--CKRLTTE----
--G-K---TNCLNA--GVPT
I-------------------
--------------------
--------------------
--------------------
--------------------
--------------------
--------------------
--------------------
--------------------
--------------------
--------------------
--------------------
--------------------
--------------------
--------------------
--------------------
-TKE---ARLEIQELVLSR-
SIYNVIFH---------LLN
---AR-IYGQ-H--VITMAN
G-------------------
----DA--------------
--------------------
--------------------
----------SN-NS-SKE-
--NTIDMKLC--YTIFES--
----NRWS--STVSAKLC-V
Q-------TT--VQTGI-PL
--------------------
-------------I-AER--
-----K-I--EM--------
----------------SAEF
SGEY--TWRETKSKS-S--E
IET-VYTV-TVPPMSRVRVS
LLAT-KGQCDV-PYSYTQRD
T-------------------
--------------------
--------------------
--------------------
--------------------
--------------------
-------------------L
MNGD--QVTNYYDDG-----
-------------------I
YT------------------
AV------NCYNFK-YETKQ
--------------------
--------------------
--------------------
--------------------
--------------------
--------------------
--------------------
--------------------
--------------------
--------------------
--------------------
--------------------
--------------------
--------------------
--------------------
--------------------
--------------------
--------------------
--------------------
--------------------
--------------------
--------------------
--------------------
--------------------
--------------------
--------------------
--------------------
--------------------
--------------------
--------------------
--------------------
----------
>Cucurbita_pepo_subsp._pepo_XP_023521953.1
--------------------
--------------------
--------------------
--------------------
--------------------
--------------------
--------------------
--------------------
--------------------
--------------------
--------------------
--------------------
--------------------
--------------------
--------------------
--------------------
--------------------
--------------------
--------------------
--------------------
--------------------
--------------------
--------------------
--------------------
--------------------
--------------------
--------------------
--------------------
--------------------
--------------------
--------------------
--------------------
--------------------
--------------------
--------------------
---------MVLPR------
--------------------
--------------------
-YVA----------------
----------FKSK--ADDL
-----YLKY--VK-EDVQ--
----IHGY-IKYGAHNV---
-V-TPHTKYEVEPAKVG--K
G-Y-VNIR--CCYNNKYWV-
--------------------
--------------------
--------------------
--------------------
--------------------
--------------------
--------CPSINT--RYV-
-VAVADEPNEDQSNWACTLF
EP-IFD--------------
--------------------
-----PDHQAY-RIKHVY--
-FGYNTCSWRD----GLARD
R-CLY-MGYS--TP------
--------------------
--------------------
--------------------
--------------------
--------------------
--------------------
--------------------
---------DA-NLCDLHVA
IDWESF-YVLPKYVAFK-GD
N-GSYLQ------ACWFQGL
PYLQ--FSADDIGDPKVGNE
V-STT-NDGNVRIKSN-H--
----FGKLW--RRSP--N--
-------W----IWADSN--
-------DTSGNNK---DTL
FWPVKVD-NKFVALR---NL
GNNY--F--CKRLTTE----
--G-K---TNCLNA--GVPT
I-------------------
--------------------
--------------------
--------------------
--------------------
--------------------
--------------------
--------------------
--------------------
--------------------
--------------------
--------------------
--------------------
--------------------
--------------------
--------------------
-TKE---ARLEIQELVLSR-
SIYNVIFH---------LLD
---AR-IYGQ-H--VITMAN
G-------------------
----DA--------------
--------------------
--------------------
----------SN-NS-SKE-
--NTIDMKLR--YEISES--
----NTWS--STVSAKLG-V
Q-------TT--IQTGI-PL
--------------------
-------------I-AEG--
-----K-I--EM--------
----------------SAEF
SGEY--TWGKTKSKS-S--E
IET-VYTV-TVPPMSRVRVS
LLAT-KGQCDV-PYSYTQRD
T-------------------
--------------------
--------------------
--------------------
--------------------
--------------------
-------------------L
MNGD--QVTNYYDDG-----
-------------------I
YT------------------
AV------NCYNFK-YETKQ
--------------------
EPL-----------------
--------------------
--------------------
--------------------
--------------------
--------------------
--------------------
--------------------
--------------------
--------------------
--------------------
--------------------
--------------------
--------------------
--------------------
--------------------
--------------------
--------------------
--------------------
--------------------
--------------------
--------------------
--------------------
--------------------
--------------------
--------------------
--------------------
--------------------
--------------------
--------------------
----------
>Cucurbita_pepo_subsp._pepo_XP_023544075.1
--------------------
--------------------
--------------------
--------------------
--------------------
--------------------
--------------------
--------------------
--------------------
--------------------
--------------------
--------------------
--------------------
--------------------
--------------------
--------------------
--------------------
--------------------
--------------------
--------------------
--------------------
--------------------
--------------------
--------------------
--------------------
--------------------
--------------------
--------------------
--------------------
--------------------
--------------------
--------------------
--------------------
--------------------
--------------------
---------MVLPR------
--------------------
--------------------
-YVA----------------
----------FKSK--ADDL
-----YLKY--VK-EDVQ--
----IHGY-IKYDAHNV---
-M-TPHTKYEVEPAKVG--K
G-Y-VNIR--CCYNNKYWV-
--------------------
--------------------
--------------------
--------------------
--------------------
--------------------
--------CPSINT--RYV-
-VAVADEPNEDQSNWACTLF
EP-IFD--------------
--------------------
-----PDHQAY-RIKHVY--
-LGYNTCSWRD----GLTRD
K-CLY-MGYS--TP------
--------------------
--------------------
--------------------
--------------------
--------------------
--------------------
--------------------
---------DA-NLCDLHVA
IDWESF-YVLPKYVAFK-GD
N-GSYLQ------ACWVEGF
PYLQ--FSSNDIGDPTVGNE
V-STT-NDGNVRIKSN-H--
----FEKFW--RRSP--N--
-------W----IWADSH--
-------DTTANDK---DTL
FWPVKVD-NNIVALR---NL
GNNH--F--CKRLTTE----
--G-K---TSCLNA--GVPT
I-------------------
--------------------
--------------------
--------------------
--------------------
--------------------
--------------------
--------------------
--------------------
--------------------
--------------------
--------------------
--------------------
--------------------
--------------------
--------------------
-TKE---ARLEIQELVLSR-
SIYNVIFH---------LLD
---AR-IYGQ-H--VITMAN
G-------------------
----DA--------------
--------------------
--------------------
----------SN-SS-NKE-
--NTIDIKLR--YTISES--
----NTWS--STVSAKLG-V
K-------TT--IQTGI-PL
--------------------
-------------I-AEG--
-----K-I--EM--------
----------------SAEF
SGGY--TWGETQSKS-S--E
IET-VYKV-TVPPMSRVRVS
LLAT-KGHCDV-PYSYTQRD
T-------------------
--------------------
--------------------
--------------------
--------------------
--------------------
-------------------L
MNGD--QVTNYYDDG-----
-------------------I
YT------------------
AV------NCYNFK-YETKQ
--------------------
EPL-----------------
--------------------
--------------------
--------------------
--------------------
--------------------
--------------------
--------------------
--------------------
--------------------
--------------------
--------------------
--------------------
--------------------
--------------------
--------------------
--------------------
--------------------
--------------------
--------------------
--------------------
--------------------
--------------------
--------------------
--------------------
--------------------
--------------------
--------------------
--------------------
--------------------
----------
>Cucurbita_pepo_subsp._pepo_XP_023544067.1
--------------------
--------------------
--------------------
--------------------
--------------------
--------------------
--------------------
--------------------
--------------------
--------------------
--------------------
--------------------
--------------------
--------------------
--------------------
--------------------
--------------------
--------------------
--------------------
--------------------
--------------------
--------------------
--------------------
--------------------
--------------------
--------------------
--------------------
--------------------
--------------------
--------------------
--------------------
--------------------
--------------------
--------------------
--------------------
---------MVLPR------
--------------------
--------------------
-YVA----------------
----------FKSK--ADDL
-----YLKY--VK-EDVQ--
----IHGY-IKYDAYNV---
-M-TPYTKYEVESAKVG--K
G-Y-VNIR--CCYNNKYWV-
--------------------
--------------------
--------------------
--------------------
--------------------
--------------------
--------CPSINT--RYV-
-VAVADEPNEDQSNWACTLF
EP-IFD--------------
--------------------
-----SDHQAY-RIKHVY--
-SGYNTCSWRD----GSVRD
R-CLY-MGYS--TP------
--------------------
--------------------
--------------------
--------------------
--------------------
--------------------
--------------------
---------DG-NLSDLHIA
VDWESF-YVLPKYVAFK-VE
N-GGYLR------AWRFEDH
PYLQ--FSANDIGDPTVGNE
V-STT-HDGNVRIKSN-Y--
----FGKFW--RRSP--N--
-------W----IWADSH--
-------DTTASNK---DTL
FWPVKVE-NNIVALR---NL
GNNH--F--CKRLSMD----
--D-K---TNCLNA--DVPT
I-------------------
--------------------
--------------------
--------------------
--------------------
--------------------
--------------------
--------------------
--------------------
--------------------
--------------------
--------------------
--------------------
--------------------
--------------------
--------------------
-TNE---ARMEIQELVLSR-
SIYNVIFH---------LLD
---AR-IYGQ-H--VITMTS
G-------------------
----DA--------------
--------------------
--------------------
----------SN-DT-NKE-
--NTVGMKLH--YTVSES--
----NTWT--STISAKLG-I
Q-------TS--IQTGI-PL
--------------------
-------------I-AEG--
-----K-I--EM--------
----------------SAEF
SGEY--TWGETKSNS-S--E
IET-VYTV-TVPPMSRVRVS
LLAT-KGHCDI-PYSYTQRD
T-------------------
--------------------
--------------------
--------------------
--------------------
--------------------
-------------------L
MNGD--QVTNYYDDG-----
-------------------I
YT------------------
AV------NCYNFK-YETKQ
--------------------
EPL-----------------
--------------------
--------------------
--------------------
--------------------
--------------------
--------------------
--------------------
--------------------
--------------------
--------------------
--------------------
--------------------
--------------------
--------------------
--------------------
--------------------
--------------------
--------------------
--------------------
--------------------
--------------------
--------------------
--------------------
--------------------
--------------------
--------------------
--------------------
--------------------
--------------------
----------
>Carica_papaya_XP_021912486.1
--------------------
--------------------
--------------------
--------------------
--------------------
--------------------
--------------------
--------------------
--------------------
--------------------
--------------------
--------------------
--------------------
--------------------
--------------------
--------------------
--------------------
--------------------
--------------------
--------------------
--------------------
--------------------
--------------------
--------------------
--------------------
--------------------
--------------------
--------------------
--------------------
--------------------
--------------------
--------------------
--------------------
--------------------
--------------------
---------MELPR------
--------------------
--------------------
-YVV----------------
----------IKSP--ENQK
-----YLRY--IY-EDIQ--
----VHGL-LQFSGEEV---
-V-SPYVKFEVEPAKIG--K
G-L-VHIR--CCYNNKYWV-
--------------------
--------------------
--------------------
--------------------
--------------------
--------------------
--------RWTDKN--YWI-
-VSAADHPEEDDSKWNCTLF
KP-IVVD-------------
--------------------
-----GDLQNV-RLLHVQ--
-LNQYCGLWWT----NTHHN
K-CLF-AGAK--TP------
--------------------
--------------------
--------------------
--------------------
--------------------
--------------------
--------------------
---------DQ-YPVTKIAV
LDWESF-LIFPKHVAFK-GD
N-GLFLS------ARWINGL
PHHE--FAIDDVGHPSVGYE
I-FTT-HDGSIRVKSD-Y--
----FGKFL-ARRRY--D--
-------W----LLADVN--
--------EDDKTP---DSL
FWPVKVD-TNIVALK---NL
GNNF--F--CKRLTAE----
--G-K---TNCLNA--AVPT
I-------------------
--------------------
--------------------
--------------------
--------------------
--------------------
--------------------
--------------------
--------------------
--------------------
--------------------
--------------------
--------------------
--------------------
--------------------
--------------------
-ARE---ARLEVVELVVSR-
QIYNVNFR---------LLD
---AR-IYNE-K--PISMTK
G-------------------
----YA--------------
--------------------
--------------------
----------VN-SS-SQS-
--NEAEVKLT--YTETTS--
----STWN--ASVSLKLG-V
H-------TT--IKTGI-PF
--------------------
-------------I-AEG--
-----Q-I--DI--------
----------------SADL
EGSY--EWGKTREES-K--V
IET-VYKV-TVPPNTKMTIT
LLAT-KGSCDV-PFSYSQRD
T-------------------
--------------------
--------------------
--------------------
--------------------
--------------------
-------------------L
TNGM--QVTRYLHDG-----
-------------------I
YT------------------
GI------NCFNFK-YETKE
--------------------
EKL-----------------
--------------------
--------------------
--------------------
--------------------
--------------------
--------------------
--------------------
--------------------
--------------------
--------------------
--------------------
--------------------
--------------------
--------------------
--------------------
--------------------
--------------------
--------------------
--------------------
--------------------
--------------------
--------------------
--------------------
--------------------
--------------------
--------------------
--------------------
--------------------
--------------------
----------
>Carica_papaya_XP_021912487.1
--------------------
--------------------
--------------------
--------------------
--------------------
--------------------
--------------------
--------------------
--------------------
--------------------
--------------------
--------------------
--------------------
--------------------
--------------------
--------------------
--------------------
--------------------
--------------------
--------------------
--------------------
--------------------
--------------------
--------------------
--------------------
--------------------
--------------------
--------------------
--------------------
--------------------
--------------------
--------------------
--------------------
--------------------
--------------------
---------MDLPR------
--------------------
--------------------
-YIV----------------
----------IKSP--KNNK
-----YLRY--IH-EDVQ--
----VHSL-LQFTGEEA---
-V-NPYVKFEVEPAKTV--K
G-L-VHIK--CCYNNKYWV-
--------------------
--------------------
--------------------
--------------------
--------------------
--------------------
--------RWTDKN--YWI-
-VCAADQPEEDVSKWNCTLF
KP-TIIG-------------
--------------------
-----GNLENV-RLLHVQ--
-LNQYCALWFT----NTYHN
R-CLF-AGAK--EP------
--------------------
--------------------
--------------------
--------------------
--------------------
--------------------
--------------------
---------DQ-YSVTKLAV
FDWESF-LIFPKHVAFK-GD
N-DLLLS------ARWINGK
PHNE--FAIDDVGNPSVGYE
I-FTT-NDGSIRIKSD-Y--
----FGKFL-ARRGS--N--
-------W----VLGDAA--
--------DDDKSK---DTL
FWPVKVD-TNVVALK---NL
GNNY--F--CKRFTAE----
--R-M---TSCLNA--TVPT
I-------------------
--------------------
--------------------
--------------------
--------------------
--------------------
--------------------
--------------------
--------------------
--------------------
--------------------
--------------------
--------------------
--------------------
--------------------
--------------------
-ARE---ARLEVVELVVSR-
QIFNVNFR---------LLD
---AR-IYDE-K--PISMTR
E-------------------
----SV--------------
--------------------
--------------------
----------VN-RS-SQP-
--NEAEVKLS--YTESTS--
----STWN--ASVSLKLG-V
Q-------TT--FKTGI-PF
--------------------
-------------I-MEG--
-----E-I--QI--------
----------------SAEF
EGSY--QWGNTREES-K--E
IET-VYKV-TVPPHTKMTIS
VLAT-KGTCDV-PFSYTQRD
T-------------------
--------------------
--------------------
--------------------
--------------------
--------------------
-------------------L
MNGM--HVTRYLHDG-----
-------------------I
YT------------------
GI------NCFNFK-HETTE
--------------------
EKL-----------------
--------------------
--------------------
--------------------
--------------------
--------------------
--------------------
--------------------
--------------------
--------------------
--------------------
--------------------
--------------------
--------------------
--------------------
--------------------
--------------------
--------------------
--------------------
--------------------
--------------------
--------------------
--------------------
--------------------
--------------------
--------------------
--------------------
--------------------
--------------------
--------------------
----------
>Momordica_charantia_XP_022145233.1
--------------------
--------------------
--------------------
--------------------
--------------------
--------------------
--------------------
--------------------
--------------------
--------------------
--------------------
--------------------
--------------------
--------------------
--------------------
--------------------
--------------------
--------------------
--------------------
--------------------
--------------------
--------------------
--------------------
--------------------
--------------------
--------------------
--------------------
--------------------
--------------------
--------------------
--------------------
--------------------
--------------------
--------------------
--------------------
--------MVHLPR------
--------------------
--------------------
-YAA----------------
----------LKSR--CNNN
-----YLRC--TN-EASP--
----GQTF-LKYSGDEI---
-F-SPHTKFELEQAKAD--P
S-L-VHIR--CCYNNKYLV-
--------------------
--------------------
--------------------
--------------------
--------------------
--------------------
--------SWSEDR--SYI-
-VAGAEQKEEDRYKWTCTLF
RP-VYFD-------------
--------------------
-----TYNVGF-RFRHAH--
-REFFLCLWRD----DGPRG
D-CLR-ALWPSVDP------
--------------------
--------------------
--------------------
--------------------
--------------------
--------------------
--------------------
---------NR-DLCDLHEI
TDWELL-LSIPKYIAFK-GD
N-GCYLR------GYWNGYH
PYLQ--FSSSDIRDSSVVME
T-FLT-KDGSIRIKSN-H--
----FGRFW--RLSP--N--
-------W----IWADST--
-------DTTSQNI---DTL
FWPVKVDSSNVIALR---SM
SNKN--Y--VKRLTAD----
--D-K---TSCLNA--AEHS
I-------------------
--------------------
--------------------
--------------------
--------------------
--------------------
--------------------
--------------------
--------------------
--------------------
--------------------
--------------------
--------------------
--------------------
--------------------
--------------------
-NFY---TRLEMVEPVFSR-
KIYNVNFR---------LSD
---AR-IYDQ-T--VMLMAT
A-------------------
----TA--------------
--------------------
--------------------
----------TN-KT-QAS-
--NTVNLKLS--YTDTKS--
----STWT--SSISMKLG-I
A-------TT--IETGV-PF
--------------------
-------------I-ADG--
-----K-I--EV--------
----------------SAEF
SGGY--EWGKTKTSS-K--T
LEI-AYDV-SVPPMTTIIVS
LLAT-KGTCDI-PYSYTQCD
S-------------------
--------------------
--------------------
--------------------
--------------------
--------------------
-------------------L
YDGR--TITYDMDDG-----
-------------------V
YH------------------
SV------NCYNFK-YETKP
--------------------
KAI-----------------
--------------------
--------------------
--------------------
--------------------
--------------------
--------------------
--------------------
--------------------
--------------------
--------------------
--------------------
--------------------
--------------------
--------------------
--------------------
--------------------
--------------------
--------------------
--------------------
--------------------
--------------------
--------------------
--------------------
--------------------
--------------------
--------------------
--------------------
--------------------
--------------------
----------
>Momordica_charantia_XP_022150377.1
--------------------
--------------------
--------------------
--------------------
--------------------
--------------------
--------------------
--------------------
--------------------
--------------------
--------------------
--------------------
--------------------
--------------------
--------------------
--------------------
--------------------
--------------------
--------------------
--------------------
--------------------
--------------------
--------------------
--------------------
--------------------
--------------------
--------------------
--------------------
--------------------
--------------------
--------------------
--------------------
--------------------
--------------------
--------------------
--------MVQLPR------
--------------------
--------------------
-YVA----------------
----------FKSK--LKND
YRKIGYLRY--VN-EDSE--
----IKTY-LQYSGEAV---
-L-SPYTKFEVERSKCD--L
S-L-VNIR--CCYNNKYWV-
--------------------
--------------------
--------------------
--------------------
--------------------
--------------------
--------SLSETNYTHPT-
-VARAEKPEEDKSKWNCTLF
QP-VYD--------------
--------------------
-----SSHQAF-RFRHVF--
-TGYFVALWQV----GFAEG
N-CLR-ASFP--YP------
--------------------
--------------------
--------------------
--------------------
--------------------
--------------------
--------------------
---------DDCSLGDLNTV
IDYEAL-VSIPKYVAFK-GD
N-DCYLS------SRWIEGH
EYHQ--FSSSDLGDSRVRME
T-FIT-KDGNIRIKSN-Y--
----FGKFW--RRSP--N--
-------W----IWADST--
-------DTSTNNP---DTL
FCPTKVDNNNVIALR---NL
GNNN--F--IKRLTTE----
--G-K---TSCLNA--ATDS
I-------------------
--------------------
--------------------
--------------------
--------------------
--------------------
--------------------
--------------------
--------------------
--------------------
--------------------
--------------------
--------------------
--------------------
--------------------
--------------------
-DAY---SRLQMEEPVLER-
EIYNINFH---------PAD
---SR-IYDQ-T--VLVMAT
G-------------------
----NG--------------
--------------------
--------------------
----------TN-RT-EVP-
--NTMNLNLS--YIETES--
----SAWS--SSISIKLG-V
K-------TT--IQTGI-PR
--------------------
-------------I-VDG--
-----K-V--EV--------
----------------SSEL
TGSY--QWGKTITKT-Q--T
VGS-TYQV-TVPPKTTVIVS
LLAT-TGKCDV-PYSYSQRD
T-------------------
--------------------
--------------------
--------------------
--------------------
--------------------
-------------------L
INGE--IKYYEMDDG-----
-------------------V
YH------------------
GV------NNYNFT-YETKS
--------------------
KPAS----------------
--------------------
--------------------
--------------------
--------------------
--------------------
--------------------
--------------------
--------------------
--------------------
--------------------
--------------------
--------------------
--------------------
--------------------
--------------------
--------------------
--------------------
--------------------
--------------------
--------------------
--------------------
--------------------
--------------------
--------------------
--------------------
--------------------
--------------------
--------------------
--------------------
----------
>Momordica_charantia_XP_022150378.1
--------------------
--------------------
--------------------
--------------------
--------------------
--------------------
--------------------
--------------------
--------------------
--------------------
--------------------
--------------------
--------------------
--------------------
--------------------
--------------------
--------------------
--------------------
--------------------
--------------------
--------------------
--------------------
--------------------
--------------------
--------------------
--------------------
--------------------
--------------------
--------------------
--------------------
--------------------
--------------------
--------------------
--------------------
--------------------
--------------------
--------------------
--------------------
-MVL----------------
----------LKGN------
--------------------
--------------------
--------------------
--------------------
--------------------
--------------------
--------------------
--------------------
--------------------
--------------------
--------------------
--------------------
--------------------
--------------------
--------------------
--------------------
--------------------
--------------------
--------------------
--------------------
--------------------
--------------------
--------------------
--------------------
--------------------
---ASL-VSIPKYVAFK-GH
N-GCYLS------SRWIEGH
QYHQ--FSSSDIGDSRVRME
T-FIT-KDGNIRIKSN-Y--
----FGKFW--RRSP--N--
-------W----IWADST--
-------DTTTDDP---DTL
FCPTKID-NHVIALR---NL
GNKN--F--IKRFTYE----
--Y-K---TSCLNA--ATDS
I-------------------
--------------------
--------------------
--------------------
--------------------
--------------------
--------------------
--------------------
--------------------
--------------------
--------------------
--------------------
--------------------
--------------------
--------------------
--------------------
-DAY---SRLHMEEPILER-
EIYDINFH---------PAD
---SR-IYDQ-T--VLVMAT
G-------------------
----NG--------------
--------------------
--------------------
----------TN-RT-EVP-
--NTMNLNLS--YIETES--
----STWS--SSISIKLG-V
K-------TS--IETGI-PR
--------------------
-------------I-VDG--
-----K-V--EV--------
----------------SSEF
TGSY--QWGKTITKT-Q--T
IGS-TYQI-TVPPKTTVIVS
LLAT-TGKCDV-PYSYSQRD
T-------------------
--------------------
--------------------
--------------------
--------------------
--------------------
-------------------L
INGE--IKYYEMDDG-----
-------------------V
YH------------------
GV------NSYNFT-YETKS
--------------------
KPAS----------------
--------------------
--------------------
--------------------
--------------------
--------------------
--------------------
--------------------
--------------------
--------------------
--------------------
--------------------
--------------------
--------------------
--------------------
--------------------
--------------------
--------------------
--------------------
--------------------
--------------------
--------------------
--------------------
--------------------
--------------------
--------------------
--------------------
--------------------
--------------------
--------------------
----------
>Momordica_charantia_XP_022150379.1
--------------------
--------------------
--------------------
--------------------
--------------------
--------------------
--------------------
--------------------
--------------------
--------------------
--------------------
--------------------
--------------------
--------------------
--------------------
--------------------
--------------------
--------------------
--------------------
--------------------
--------------------
--------------------
--------------------
--------------------
--------------------
--------------------
--------------------
--------------------
--------------------
--------------------
--------------------
--------------------
--------------------
--------------------
--------------------
--------MVQLPR------
--------------------
--------------------
-HVA----------------
----------LKSK--YNAN
-----YLRY--LN-EASP--
----VQTF-LQYSGDTV---
-L-SPYTKFDIEQAKCD--P
S-L-VNIR--CCYNNKYWV-
--------------------
--------------------
--------------------
--------------------
--------------------
--------------------
--------SLPSDH--NYI-
-VAQADKTEEDKSKWNCTLF
QP-IYD--------------
--------------------
-----NTHHAF-RFRHIY--
-LGFNIVLWRV----GPPYG
D-CLR-AQWS--DP------
--------------------
--------------------
--------------------
--------------------
--------------------
--------------------
--------------------
---------DR-DLCDLSTI
IDWGTL-LSIPKYIAFK-GD
N-GCFLS------SRWIEGH
QYHQ--FASNDIGDPTIGME
T-FIT-KDGSIRVKSN-Y--
----FGKFW--RRSP--N--
-------W----IWADST--
-------DTSTNNP---DTL
FWPTKVDNNNVIALR---NL
GNNN--F--IKRLTTE----
--G-K---TSCLNA--AINT
I-------------------
--------------------
--------------------
--------------------
--------------------
--------------------
--------------------
--------------------
--------------------
--------------------
--------------------
--------------------
--------------------
--------------------
--------------------
--------------------
-DET---ARLQMVEPVLRR-
EIYNVNYR---------LAD
---SR-VYDQ-I--PLVMAT
G-------------------
----DA--------------
--------------------
--------------------
----------TN-RT-QVA-
--NTMNLNLS--YTETKS--
----STWS--SSVSTKLG-V
K-------TT--LETGV-PF
--------------------
-------------I-ADG--
-----K-V--EI--------
----------------SAEF
SGSY--QWGETKTTS-Q--T
LGT-TYQV-TVPPMSTVIVS
LLAT-KGTCDV-PYSYTQCD
T-------------------
--------------------
--------------------
--------------------
--------------------
--------------------
-------------------L
INGE--TKIYEMDDG-----
-------------------V
YT------------------
GI------NCYNFK-YEVKS
--------------------
KPLGC---------------
--------------------
--------------------
--------------------
--------------------
--------------------
--------------------
--------------------
--------------------
--------------------
--------------------
--------------------
--------------------
--------------------
--------------------
--------------------
--------------------
--------------------
--------------------
--------------------
--------------------
--------------------
--------------------
--------------------
--------------------
--------------------
--------------------
--------------------
--------------------
--------------------
----------
>Cucurbita_moschata_XP_022953934.1
--------------------
--------------------
--------------------
--------------------
--------------------
--------------------
--------------------
--------------------
--------------------
--------------------
--------------------
--------------------
--------------------
--------------------
--------------------
--------------------
--------------------
--------------------
--------------------
--------------------
--------------------
--------------------
--------------------
--------------------
--------------------
--------------------
--------------------
--------------------
--------------------
--------------------
--------------------
--------------------
--------------------
--------------------
--------------------
--------MVNLPR------
--------------------
--------------------
-YVA----------------
----------LKSK--YNNN
-----YLRY--VN-EASQ--
----VQKF-LQYSGESV---
-L-TPYTVYELEQAKCD--T
S-L-VNIR--CAYNNKYWV-
--------------------
--------------------
--------------------
--------------------
--------------------
--------------------
--------SWPSDH--HFI-
-VAQADNIEEDKSKWNCTLF
QP-IYD--------------
--------------------
-----SNHQAF-RFRHVY--
-LGFNVCLWRG----SAPYV
N-CLR-AQWS--SP------
--------------------
--------------------
--------------------
--------------------
--------------------
--------------------
--------------------
---------DR-DLCDLSTP
INWGTL-LSLPKHIVFK-GD
N-GYYLS------AQWIEEH
QYLQ--FASNDIGDPTVGME
T-FIT-KDGHIRFKSN-Y--
----FGKFW--RRSP--N--
-------W----IWADST--
-------DTTTNNS---DTL
FLPTKVD-KNVVALR---NM
GNNN--F--IKRLTAD----
--G-K---TSCLNA--AVST
I-------------------
--------------------
--------------------
--------------------
--------------------
--------------------
--------------------
--------------------
--------------------
--------------------
--------------------
--------------------
--------------------
--------------------
--------------------
--------------------
-DGT---ARLQFEESVLSR-
EIYNVKFR---------PSD
---SR-IYDQ-S--TLVMAT
E-------------------
----TA--------------
--------------------
--------------------
----------TN-TT-KES-
--HTMNLKFT--YTETKS--
----SMWN--SSVSIKLG-V
K-------TT--VQTGI-PF
--------------------
-------------I-VDG--
-----K-V--KI--------
----------------SATF
SGQY--QWGATKTTS-K--V
VET-LYQV-TVPSMTTVIVS
LLAT-QGTSDV-PYSYAQCD
T-------------------
--------------------
--------------------
--------------------
--------------------
--------------------
-------------------L
INGE--IKSYQMDDG-----
-------------------V
YK------------------
GV------NSYNFK-YETKS
--------------------
KPITA---------------
--------------------
--------------------
--------------------
--------------------
--------------------
--------------------
--------------------
--------------------
--------------------
--------------------
--------------------
--------------------
--------------------
--------------------
--------------------
--------------------
--------------------
--------------------
--------------------
--------------------
--------------------
--------------------
--------------------
--------------------
--------------------
--------------------
--------------------
--------------------
--------------------
----------
>Cucurbita_moschata_XP_022953936.1
--------------------
--------------------
--------------------
--------------------
--------------------
--------------------
--------------------
--------------------
--------------------
--------------------
--------------------
--------------------
--------------------
--------------------
--------------------
--------------------
--------------------
--------------------
--------------------
--------------------
--------------------
--------------------
--------------------
--------------------
--------------------
--------------------
--------------------
--------------------
--------------------
--------------------
--------------------
--------------------
--------------------
--------------------
--------------------
--------MVNLPR------
--------------------
--------------------
-YVA----------------
----------LKSK--YNNN
-----YLRY--VN-EGSQ--
----VQTF-LQYSGESI---
-L-TPYTMFEMEQAKCD--P
S-L-VNIR--CSYNNKYWV-
--------------------
--------------------
--------------------
--------------------
--------------------
--------------------
--------SWPSDH--NFI-
-VAQADNKEEDKSKWNCTLF
QP-IYD--------------
--------------------
-----SNHQAF-RFRHVY--
-LGFNVCLWRG----SAPYV
N-CLR-AQWS--SP------
--------------------
--------------------
--------------------
--------------------
--------------------
--------------------
--------------------
---------DQ-DLCDLSTP
IDWGTL-QSLPKHIVFK-GD
N-DCYLS------ARWIEGH
QYLQ--FASNDIGDPTVGME
T-FIT-KDGHIRLKSN-Y--
----FGKFW--RRSP--N--
-------W----IWADST--
-------DTTTNNP---DTL
FLPTKVD-KNVVALR---NM
GNNN--F--IKRLTTE----
--G-K---TSCLNA--AVRT
I-------------------
--------------------
--------------------
--------------------
--------------------
--------------------
--------------------
--------------------
--------------------
--------------------
--------------------
--------------------
--------------------
--------------------
--------------------
--------------------
-DVT---ARLQFEEAVLSR-
EIYNVKFR---------PSD
---SR-IYDQ-S--TLVMAT
E-------------------
----NA--------------
--------------------
--------------------
----------TN-TT-KEP-
--HTMNLKLT--YTETKS--
----SMWN--SSVSMKLG-V
K-------TT--IETGI-PF
--------------------
-------------I-FEG--
-----K-V--EI--------
----------------SAEF
SGQY--QWGETKTTS-K--A
VET-SYQV-TVPPMTTVIVS
LLAT-KGTSDV-PYSYTQRD
T-------------------
--------------------
--------------------
--------------------
--------------------
--------------------
-------------------L
INGE--TKTYQMDDG-----
-------------------V
YK------------------
GV------NSYNFK-YETKS
--------------------
TPIIA---------------
--------------------
--------------------
--------------------
--------------------
--------------------
--------------------
--------------------
--------------------
--------------------
--------------------
--------------------
--------------------
--------------------
--------------------
--------------------
--------------------
--------------------
--------------------
--------------------
--------------------
--------------------
--------------------
--------------------
--------------------
--------------------
--------------------
--------------------
--------------------
--------------------
----------
>Momordica_charantia_XP_022145137.1
--------------------
--------------------
--------------------
--------------------
--------------------
--------------------
--------------------
--------------------
--------------------
--------------------
--------------------
--------------------
--------------------
--------------------
--------------------
--------------------
--------------------
--------------------
--------------------
--------------------
--------------------
--------------------
--------------------
--------------------
--------------------
--------------------
--------------------
--------------------
--------------------
--------------------
--------------------
--------------------
--------------------
--------------------
--------------------
--------MVQLPR------
--------------------
--------------------
-YVA----------------
----------LKSK--YNHS
-----YLCH--MK-EDPK--
----TQQFDLRYCGDQV---
-L-TSYTKFEIEQAKCD--P
S-L-INIR--CCYNNKYLV-
--------------------
--------------------
--------------------
--------------------
--------------------
--------------------
-------ITWPSFQ--SFI-
-TTGASQKEEDKSKWTCTLF
QA-IYD--------------
--------------------
-----RDYDAY-RFRHVY--
-LGYYVYSWMF----DGPYK
N-CLV-AKQS--SF------
--------------------
--------------------
--------------------
--------------------
--------------------
--------------------
--------------------
---------SG-DISNVHSI
IDWESL-LSLPKYVAFK-GN
N-GCYLR------GCRIDGR
PYLQ--FSSSDIGDPAVWME
T-FVT-KDGSIRIKSN-Y--
----FEKFW--RRNS--D--
-------W----IWVDST--
-------DTTSENS---DTL
FWPTKVK-PNTIALR---NF
GNYK--F--VKRLTFD----
--D-K---TSCLSA--AVDT
I-------------------
--------------------
--------------------
--------------------
--------------------
--------------------
--------------------
--------------------
--------------------
--------------------
--------------------
--------------------
--------------------
--------------------
--------------------
--------------------
-DKY---SQLEVSEAVLSR-
QIYNVNFR---------LSN
---AR-IYNQ-S--VLVMAT
G-------------------
----NA--------------
--------------------
--------------------
----------TN-RT-QVP-
--NTLNLNLS--YTDTKS--
----NRWS--SSISMKLG-V
S-------TT--LEAGV-PL
--------------------
-------------I-ADG--
-----K-V--EI--------
----------------SAEF
SGSY--EWETTKTSS-E--T
IQT-TYEV-TVPPMTSMVVS
LLAT-KGTCDV-PYSYTQRD
T-------------------
--------------------
--------------------
--------------------
--------------------
--------------------
-------------------L
INGD--IVINTMDDG-----
-------------------V
YH------------------
GI------NCYNFT-YETKT
--------------------
KPM-----------------
--------------------
--------------------
--------------------
--------------------
--------------------
--------------------
--------------------
--------------------
--------------------
--------------------
--------------------
--------------------
--------------------
--------------------
--------------------
--------------------
--------------------
--------------------
--------------------
--------------------
--------------------
--------------------
--------------------
--------------------
--------------------
--------------------
--------------------
--------------------
--------------------
----------
>Momordica_charantia_XP_022150380.1
--------------------
--------------------
--------------------
--------------------
--------------------
--------------------
--------------------
--------------------
--------------------
--------------------
--------------------
--------------------
--------------------
--------------------
--------------------
--------------------
--------------------
--------------------
--------------------
--------------------
--------------------
--------------------
--------------------
--------------------
--------------------
--------------------
--------------------
--------------------
--------------------
--------------------
--------------------
--------------------
--------------------
--------------------
--------------------
--------MVYLPR------
--------------------
--------------------
-YVA----------------
----------FKSK--FHGL
-----YLRY--VNDEASS--
----IHTF-LASSEENV---
-V-SPYTKFELETANCD--S
S-L-VNIR--CCYNNKYLV-
--------------------
--------------------
--------------------
--------------------
--------------------
--------------------
--------SLSSDS--SFI-
-AAKAEKIEEDKSKWACTLF
KP-IY------D--------
--------------------
-----SAEKAY-RFRHIY--
-LGFDIYLLRI----TPVYT
N-CLV-ADSS--GT------
--------------------
--------------------
--------------------
--------------------
--------------------
--------------------
--------------------
---------CV-KLCDLNTI
IDWETL-VTLPKHVAFK-GD
N-GCYLR------ARWMNDY
GFLE--FETTDIGDPAVPME
T-FTT-KDGSIRIKSN-Y--
----IGKFW--RRCHILN--
-------S----ILAEST--
-------DVTNIDS---NTL
FWPTKID-NNTIALR---NL
GNNC--F--VKRSSYP----
--L-V---VNGLRP--LVRT
I-------------------
--------------------
--------------------
--------------------
--------------------
--------------------
--------------------
--------------------
--------------------
--------------------
--------------------
--------------------
--------------------
--------------------
--------------------
--------------------
-DQY---SKFQIEEAVISR-
DIYDVHFR---------PSD
---AR-IYDQ-S--LLVMAT
G-------------------
----TA--------------
--------------------
--------------------
----------TN-KT-EVP-
--NTVGLRLK--YTDTKS--
----STWN--ASVSLKLG-V
K-------TK--IQTKI-PF
--------------------
-------------F-VGG--
-----E-V--EI--------
----------------SAEF
SGAY--QWGKSVTKS-R--D
LET-TYHV-TVPPMTSLIVS
LLAT-QGTCDV-PYSYTQRD
V-------------------
--------------------
--------------------
--------------------
--------------------
--------------------
-------------------L
IDGE--IATSHLDDG-----
-------------------V
YS------------------
GT------SCYNFT-YQTKK
--------------------
IPMPA---------------
--------------------
--------------------
--------------------
--------------------
--------------------
--------------------
--------------------
--------------------
--------------------
--------------------
--------------------
--------------------
--------------------
--------------------
--------------------
--------------------
--------------------
--------------------
--------------------
--------------------
--------------------
--------------------
--------------------
--------------------
--------------------
--------------------
--------------------
--------------------
--------------------
----------
>Momordica_charantia_XP_022145196.1
--------------------
--------------------
--------------------
--------------------
--------------------
--------------------
--------------------
--------------------
--------------------
--------------------
--------------------
--------------------
--------------------
--------------------
--------------------
--------------------
--------------------
--------------------
--------------------
--------------------
--------------------
--------------------
--------------------
--------------------
--------------------
--------------------
--------------------
--------------------
--------------------
--------------------
--------------------
--------------------
--------------------
--------------------
--------------------
--------MVQLPR------
--------------------
--------------------
-YVA----------------
----------LKSK--YNAN
-----YLRY--VN-EASP--
----VQTF-VQYSGESI---
-S-TPYTKFEVEPAKSD--P
S-L-VNIR--CSYNNKYWV-
--------------------
--------------------
--------------------
--------------------
--------------------
--------------------
--------SSSSDP--RFI-
-IAGSDKSQEDKSQWTCTLF
EP-SY------D--------
--------------------
-----STNQAY-RFRHVY--
-RGFNVCLWRD----TTAYQ
N-CLI-TQQS--TP------
--------------------
--------------------
--------------------
--------------------
--------------------
--------------------
--------------------
---------DP-NLCDLCTI
TDWETL-LPLPNYVAFK-GL
D-GYYLRFFEIYVGLRFPSP
TFLV--FDTIDIGEDGVVMR
T-FTT-KDGSIYITPN-N--
----STKCW--KLSRESC--
-------D----ICVDSG--
-------DTTGSDP---TTL
FWATKLD-TNTIALR---NL
SNYN--F--ATRTPFP----
--ALN---VDGLRA--DSRT
I-------------------
--------------------
--------------------
--------------------
--------------------
--------------------
--------------------
--------------------
--------------------
--------------------
--------------------
--------------------
--------------------
--------------------
--------------------
--------------------
-EQA---SHLQMIEPLISR-
EIYDVCFR---------PGD
---AR-IYDQ-T--VLVMAT
G-------------------
----TA--------------
--------------------
--------------------
----------TN-DT-QVP-
--NTVTLNLK--YTDTTS--
----STWS--SSVSMKVG-I
S-------AK--FEAGI-PL
--------------------
-------------I-DKG--
-----E-I--TI--------
----------------SGEF
SGSY--QWGKTETTT-K--E
LQT-TYQL-TVPPMSTVTVS
LLAT-QGTCDV-PYSYTQRD
V-------------------
--------------------
--------------------
--------------------
--------------------
--------------------
-------------------L
TTGD--TVTYYLDDG-----
-------------------V
YX------------------
GV------NSYNFT-YNTKM
--------------------
KAF-----------------
--------------------
--------------------
--------------------
--------------------
--------------------
--------------------
--------------------
--------------------
--------------------
--------------------
--------------------
--------------------
--------------------
--------------------
--------------------
--------------------
--------------------
--------------------
--------------------
--------------------
--------------------
--------------------
--------------------
--------------------
--------------------
--------------------
--------------------
--------------------
--------------------
----------
>Momordica_charantia_XP_022157620.1
--------------------
--------------------
--------------------
--------------------
--------------------
--------------------
--------------------
--------------------
--------------------
--------------------
--------------------
--------------------
--------------------
--------------------
--------------------
--------------------
--------------------
--------------------
--------------------
--------------------
--------------------
--------------------
--------------------
--------------------
--------------------
--------------------
--------------------
--------------------
--------------------
--------------------
--------------------
--------------------
--------------------
----MLSTALMKAKREQEML
EEIYRNATQKEEENLEDMYR
MIAQKEDGENIIPR------
--------------------
--------------------
-YFA----------------
----------LKSK--HNTN
-----YLRY--INEYDDR--
----IGGF-LRFSGQRL---
-V-SPYTKFEVEYSDLG--K
G-Y-VHIR--CCYNNKYWV-
--------------------
--------------------
--------------------
--------------------
--------------------
--------------------
--------RQSSKS--SYI-
-VATANQADEDLSKWSCTLF
EP-IY---------------
--------------------
-----DNRQKAYRFRHVQ--
-LDQIVFLSHS----NDQYN
D-CIVAKAEREVEVLPMVTI
RK------------------
--------------------
--------------------
--------------------
--------------------
--------------------
--------------------
---------ADDEIYALSTL
VDWDSL-FILPKHVAFK-GD
N-GQYLS----------FSS
PYLK--FSSSDVKESSVVQE
I-FPT-KDGNIPIKND----
--------------------
--------------------
--------------------
------------------DS
GNNH--F--CQRLTIE----
--G-K---TSCLHA--GAIT
I-------------------
--------------------
--------------------
--------------------
--------------------
--------------------
--------------------
--------------------
--------------------
--------------------
--------------------
--------------------
--------------------
--------------------
--------------------
--------------------
-TKE---SRMEVVEVVISR-
TIDNVEYR---------IND
---AQ-IYGQ-K--VVSMGK
G-------------------
----TA--------------
--------------------
--------------------
----------VN-KT-KET-
--DTVTFQFK--YEEKNK--
----KNWS--SSVSSKIG-V
S-------VTTNFQVGV-PM
--------------------
-------------V-AKG--
-----K-I--EV--------
----------------SAEM
ETEY--EWGETHKDK-N--V
KEF-TYPV-IVPPMSKVKIH
ALIK-QGMCQV-PFSYRRTD
V-------------------
--------------------
--------------------
--------------------
--------------------
--------------------
-------------------L
RCS-----------------
--------------------
--------------------
--------------------
--------------------
--------------------
--------------------
--------------------
--------------------
--------------------
--------------------
--------------------
--------------------
--------------------
--------------------
--------------------
--------------------
--------------------
--------------------
--------------------
--------------------
--------------------
--------------------
--------------------
--------------------
--------------------
--------------------
--------------------
--------------------
--------------------
--------------------
--------------------
--------------------
--------------------
--------------------
----------
>Gossypium_raimondii_KJB27822.1
--------------------
--------------------
--------------------
--------------------
--------------------
--------------------
--------------------
--------------------
--------------------
--------------------
--------------------
--------------------
--------------------
--------------------
--------------------
--------------------
--------------------
--------------------
--------------------
--------------------
--------------------
--------------------
--------------------
--------------------
--------------------
--------------------
--------------------
--------------------
--------------------
--------------------
--------------------
--------------------
--------------------
--------------------
--------------------
--------------------
--------------------
--------------------
--------------------
--------------------
--------------------
--------------------
--------------------
--------------------
--------------------
--------------------
--------------------
--------------------
--------------------
--------------------
--------------------
--------------------
--------------------
--------------------
--------------------
--------------------
--------------------
--------------------
--------------------
--------------------
--------------------
--------------------
--------------------
--------------------
--------------------
--------------------
--------------------
--------------------
--------------------
--------------------
--------------------
--------------------
------N-DQTIALR---NL
GNNN--F--CKNLSKE----
--G-K---TNCLNA--DVSS
I-------------------
--------------------
--------------------
--------------------
--------------------
--------------------
--------------------
--------------------
--------------------
--------------------
--------------------
--------------------
--------------------
--------------------
--------------------
--------------------
-TKE---VQLRVEVPVLER-
KFYNIKYD---------LDN
---CR-IYDE-S--KLVIAM
N-------------------
----SA--------------
--------------------
--------------------
----------SN-YT-RKS-
--ESLELKLS--YTDTHT--
----RTWK--ANVSLKVG-A
K-------AT--MKFGL-PK
--------------------
-------------I-FEG--
-----S-I--EL--------
----------------SGEI
QTGF--EWEDTKTVT-S--M
MDV-LHKV-VVPPMTKVTVN
LTAI-NGTCDV-PFTYMQKD
T-------------------
--------------------
--------------------
--------------------
--------------------
--------------------
-------------------L
YNGN--IVISEVQGG-----
-------------------T
YT------------------
GS------NYYSLN-FQTKE
--------------------
ESLSS----------SVFST
SSP-----------------
--------------------
--------------------
--------------------
--------------------
--------------------
--------------------
--------------------
--------------------
--------------------
--------------------
--------------------
--------------------
--------------------
--------------------
--------------------
--------------------
--------------------
--------------------
--------------------
--------------------
--------------------
--------------------
--------------------
--------------------
--------------------
--------------------
--------------------
--------------------
----------
>Gossypium_raimondii_XP_012481457.1
--------------------
--------------------
--------------------
--------------------
--------------------
--------------------
--------------------
--------------------
--------------------
--------------------
--------------------
--------------------
--------------------
--------------------
---------MQYWGRWVGAH
KELPQQQILDTATNKIRIMH
VKSGCYLCLCWVDPPKFKKY
VLANDTDFDGNNSCGLFTVI
DWELLANKPFASPRFMVLKC
EARNKYLSYMREICDCKGYL
KFSETLAFSPYTKFEVERAK
CNGEDGLVHIKSCHNNKYCK
RVKNVSITGNSKEQYWISAA
ADQPEEGRSKESCTLFKFIP
VDTVTNKIRIMHVQSGCYLC
LWWVDPPTFNNCVLANYKVF
DGNSCDLFTVIDWELLANKP
FASPRFMVLKCEARNKYLSY
MHESYDCHGYLRFSETLACS
PYTKFEVERAKCSEDGLVHI
KSCHNNKYCKRVKNVSITGN
SNEQYWISAAADKPEEGRSE
ESCTLFKLIPVDTATNKIRI
MHVQSGCYLCLWWVDSPTFN
NCVLANYKVLDGNSCDLFTV
IDWELLAKPFASPR------
--------------------
--------------------
-FMV----------------
----------LKCE--ARNK
-----YLSL--MH-ESYD--
----CNGY-LKFSETLA---
-F-SPYTKFEVERAKCSEED
G-L-VHIK--SCHNKKYCK-
--------------------
--------------------
--------------------
--------------------
--------------------
--------------------
RVKNVSITGNSNEQ--YWI-
-SAAADKPEEGQSEESCTLF
KL-IPVD-------------
--------------------
-----TATNKI-RIMHVQ--
-SGCYLCLWWV---DSPTFN
N-CVL-ANYK--VFDGNSCD
LFTVIDWELLANKPFASPRF
IVLKSHQNNKYLGFDHEKGD
YKDGYLKFSETRVASPYAKF
EVEIAQRGGIDGLVHIRSSQ
NNKYLVSDETRITATARKPE
EDRSKKSCTLFKLISVDDAA
NDVQIVHVQSRKYLWVIRET
PNLFTSEHLDE-YSRDMFTI
IDWESL-VFLPRHVAFK-GN
N-GQYLC------LRQIEGH
PYLQ--FSSGDIGDAGVTME
V-FMN-NDGSIRIKPA-G--
----SNKFW--RRSP--N--
-------W----IWADSD--
-------DTTSNNK---DTL
FRPFKVN-DQTIALR---NL
GNNN--F--CKSLSKE----
--G-K---ANCLNA--DVSS
I-------------------
--------------------
--------------------
--------------------
--------------------
--------------------
--------------------
--------------------
--------------------
--------------------
--------------------
--------------------
--------------------
--------------------
--------------------
--------------------
-TKE---VQLGVEVPVLER-
KIYNIKYD---------LDN
---CR-IYDE-S--KLVIAM
N-------------------
----SA--------------
--------------------
--------------------
----------SN-YT-RKS-
--ESLDLKLS--YTDTHT--
----RTWK--ANVSLKVG-A
K-------AT--MNFGL-PK
--------------------
-------------I-FEG--
-----S-I--EL--------
----------------SGEI
QTGF--EWQDTKTVT-S--V
MDV-LHKV-VAPPMTKVTVN
LTAI-NGTCDV-PFTYMQKD
T-------------------
--------------------
--------------------
--------------------
--------------------
--------------------
-------------------L
YNGN--IVISEVQGG-----
-------------------T
YT------------------
GS------NYYSLN-FQTKE
--------------------
ESLSS----------SV---
--------------------
--------------------
--------------------
--------------------
--------------------
--------------------
--------------------
--------------------
--------------------
--------------------
--------------------
--------------------
--------------------
--------------------
--------------------
--------------------
--------------------
--------------------
--------------------
--------------------
--------------------
--------------------
--------------------
--------------------
--------------------
--------------------
--------------------
--------------------
--------------------
----------
>Gossypium_barbadense_PPD66721.1
--------------------
--------------------
--------------------
--------------------
--------------------
--------------------
--------------------
--------------------
--------------------
--------------------
--------------------
--------------------
--------------------
--------------------
--------------------
--------------------
--------------------
--------------------
---MFGLHFLIGLSFGTLLE
HAGKNVINYRNQI-------
--------------------
--------------------
--------------------
--------------------
--------------------
--------------------
--------------------
--------------------
--------------------
--------------------
--------------------
--------------------
--------------------
--------------------
--------------------
--------------------
--------------------
--------------------
--------------------
--------------------
--------------------
--------------------
--------------------
--------------------
--------------------
--------------------
--------------------
--------------------
--------------------
--------------------
--------------------
--------------------
--------------------
--------------------
--------------------
--------------------
--------------------
--------------------
--------------------
--------------------
--------------------
--------------------
------------------LV
INCEVYHVQSRKYLWVIRET
PNLFTSEHLDE-YSRDMFTI
IDWESL-VFLPRHVAFK-GN
N-GQYLC------LRQIEGH
PYLQ--FSSGDIGDAGVTME
V-FMN-NDGSIRIKPA-G--
----SNKFW--RRSP--N--
-------W----IWADSD--
-------DTTSNNK---DTL
FRPFKVN-DQTIALR---NL
GNNN--F--CKSLSKE----
--G-K---ANCLNA--DVSS
I-------------------
--------------------
--------------------
--------------------
--------------------
--------------------
--------------------
--------------------
--------------------
--------------------
--------------------
--------------------
--------------------
--------------------
--------------------
--------------------
-TKE---VQLGVEVPVLER-
KIYNIKYD---------LDN
---CR-IYDE-S--KLVIAM
N-------------------
----SA--------------
--------------------
--------------------
----------SN-YI-RKS-
--ESLDLKLS--YTDTHT--
----RTWK--ANVSLKVG-A
K-------AT--MNFGL-PK
--------------------
-------------I-FEG--
-----S-I--EL--------
----------------SGEI
QTGF--EWQDTKTVT-S--V
MDV-LHKV-VVPPMTKVTVN
LTAI-NGTCDV-PFTYMQKD
T-------------------
--------------------
--------------------
--------------------
--------------------
--------------------
-------------------L
YNGN--IVISEVQGG-----
-------------------T
YT------------------
GS------NYYSLN-FQTKE
--------------------
ESLSS----------SV---
--------------------
--------------------
--------------------
--------------------
--------------------
--------------------
--------------------
--------------------
--------------------
--------------------
--------------------
--------------------
--------------------
--------------------
--------------------
--------------------
--------------------
--------------------
--------------------
--------------------
--------------------
--------------------
--------------------
--------------------
--------------------
--------------------
--------------------
--------------------
--------------------
----------
>Gossypium_hirsutum_XP_016713948.1
--------------------
--------------------
--------------------
--------------------
--------------------
--------------------
--------------------
--------------------
--------------------
--------------------
--------------------
--------------------
--------------------
--------------------
--------------------
--------------------
--------------------
--------------------
--------------------
--------------------
--------------------
--------------------
--------------------
--------------------
--------------------
--------------------
--------------------
--------------------
--------------------
--------------------
--------------------
--------------------
--------------------
--------------------
--------------------
--------------------
--------------------
--------------------
--------------------
--------------------
--------------------
--------------------
--------------------
--------------------
--------------------
--------------------
--------------------
--------------------
--------------------
--------------------
--------------------
--------------------
--------------------
--------------------
--------------------
--------------------
--------------------
--------------------
--------------------
--------------------
--------------------
--------------------
--------------------
--------------------
--------------------
--------------------
M-ASISC------LRQIEGH
PYLQ--FSYGDIGDAGATME
V-FMN-NDGSIRTKPA-V--
----SKKLW--RRSP--N--
-------W----IWADSD--
-------DTTSNNK---DTL
FRPFKVN-DQTIALR---NM
GNNN--Y--CKSLSKE----
--G-K---TNCLNA--DVSS
I-------------------
--------------------
--------------------
--------------------
--------------------
--------------------
--------------------
--------------------
--------------------
--------------------
--------------------
--------------------
--------------------
--------------------
--------------------
--------------------
-TKE---VQLLVEVPVLER-
KIYNIKYD---------LDN
---CR-IYDE-S--KLVIAM
N-------------------
----SA--------------
--------------------
--------------------
----------SN-YT-RKS-
--ESLDLKLS--YTDTHT--
----RTWK--ANVSLKVG-T
K-------AT--MKFGL-SK
--------------------
-------------I-FEG--
-----S-I--EL--------
----------------SGEI
QTGF--EWQDTKTVT-S--V
MDV-VHKV-VVPPMTKVAVN
LTAI-NGTCDV-PFTYMQKD
T-------------------
--------------------
--------------------
--------------------
--------------------
--------------------
-------------------L
YNGN--VVISEVQGG-----
-------------------T
YT------------------
GS------NYYSLN-FQTK-
--------------------
-SLSS----------SV---
--------------------
--------------------
--------------------
--------------------
--------------------
--------------------
--------------------
--------------------
--------------------
--------------------
--------------------
--------------------
--------------------
--------------------
--------------------
--------------------
--------------------
--------------------
--------------------
--------------------
--------------------
--------------------
--------------------
--------------------
--------------------
--------------------
--------------------
--------------------
--------------------
----------
>Durio_zibethinus_XP_022719724.1
--------------------
--------------------
--------------------
--------------------
--------------------
--------------------
--------------------
--------------------
--------------------
--------------------
--------------------
--------------------
--------------------
--------------------
--------------------
--------------------
--------------------
--------------------
--------------------
--------------------
--------------------
--------------------
--------------------
--------------------
--------------------
--------------------
--------------------
--------------------
--------------------
--------------------
--------------------
--------------------
--------------------
--------------------
--------------------
---MALALTLALPR------
--------------------
--------------------
-YIV----------------
----------LKSN--DKID
-----YLGY--IH-DDGE--
----SNGY-IRFMETQA---
-V-SPYARFEVETAS---TN
G-L-VHIR--SCQNNKYWV-
--------------------
--------------------
--------------------
--------------------
--------------------
--------------------
RTKNLSITGNPAEQ--YWI-
-TATAVKPEEDQSKESCTLF
KP-ISVD-------------
--------------------
-----PATNAV-RIMDVQ--
-SGCYLCLWRF---NNQKFA
R-CVL-ANYK--VY------
--------------------
--------------------
--------------------
--------------------
--------------------
--------------------
--------------------
---------DH-NSLDIFTI
IDWQSL-VILPRYVAFK-GD
N-DQYLC------LRQIQGY
PYLQ--FSTNDIGDSSVPCE
V-FNT-NDGDVRIKTI-S--
----SDKFW--RRSP--N--
-------W----IWADSN--
-------DVSSNNK---DTL
FRPVIVN-NTTIGLL---NL
GNNN--F--CKRLTTE----
--G-K---TNCLNA--AVPS
V-------------------
--------------------
--------------------
--------------------
--------------------
--------------------
--------------------
--------------------
--------------------
--------------------
--------------------
--------------------
--------------------
--------------------
--------------------
--------------------
-TKE---AQLTVEEPVLTR-
DIYNVKYD---------LDN
---SR-VYDE-R--VLLVAK
N-------------------
----SA--------------
--------------------
--------------------
----------DN-YT-QQS-
--STLDVKLS--YTDTKT--
----SSWK--TMFSLKLG-M
K-------TT--FDVGL-PL
--------------------
-------------I-FEG--
-----K-V--EL--------
----------------SGEV
QSTT--EWGETTTST-S--V
VEV-VHKV-TVPPMTKVTVH
LIAT-NGKCDV-PFTFMQRD
T-------------------
--------------------
--------------------
--------------------
--------------------
--------------------
-------------------L
YNGA--TVTTEVQGG-----
-------------------T
FTVLSSFVWFDYLVNSLIFT
GAGCFLTDNIKAFF-MSTSP
HSPLVRCLCSGDATQVSPYL
EEIEL----------VVQKG
LIPWKQSLY-----------
--------------------
--------------------
--------------------
--------------------
--------------------
--------------------
--------------------
--------------------
--------------------
--------------------
--------------------
--------------------
--------------------
--------------------
--------------------
--------------------
--------------------
--------------------
--------------------
--------------------
--------------------
--------------------
--------------------
--------------------
--------------------
--------------------
--------------------
--------------------
----------
>Durio_zibethinus_XP_022719725.1
--------------------
--------------------
--------------------
--------------------
--------------------
--------------------
--------------------
--------------------
--------------------
--------------------
--------------------
--------------------
--------------------
--------------------
--------------------
--------------------
--------------------
--------------------
--------------------
--------------------
--------------------
--------------------
--------------------
--------------------
--------------------
--------------------
--------------------
--------------------
--------------------
--------------------
--------------------
--------------------
--------------------
--------------------
--------------------
---MALALTLALPR------
--------------------
--------------------
-YIV----------------
----------LKSN--DKID
-----YLGY--IH-DDGE--
----SNGY-IRFMETQA---
-V-SPYARFEVETAS---TN
G-M-VHIR--SCQNNKYWV-
--------------------
--------------------
--------------------
--------------------
--------------------
--------------------
RTKNLSITGNPAEQ--YWI-
-TATAVKPEEDQSKESCTLF
KP-ISVD-------------
--------------------
-----PSTNTV-RIMHVQ--
-SGCYLCLWRF---DNQKFV
R-CVL-ANYK--VY------
--------------------
--------------------
--------------------
--------------------
--------------------
--------------------
--------------------
---------DG-NSCDIFTI
IDWQSL-VILPRYVVFK-GD
N-GQYLC------QRQIEGY
PYLQ--FSTNDIGDSTVPCE
V-FNT-NDGVVGIKTI-S--
----SNKFW--RRSP--N--
-------W----IRPDSN--
-------DISSNNK---DTL
FRPVIVN-STTIGLL---NL
GNNN--F--CKRLSIE----
--G-K---TSCLNA--SVPS
V-------------------
--------------------
--------------------
--------------------
--------------------
--------------------
--------------------
--------------------
--------------------
--------------------
--------------------
--------------------
--------------------
--------------------
--------------------
--------------------
-TKE---AQLTVEEPVLTR-
DIYNVKYD---------LDN
---SR-VYDE-R--VLLVAK
N-------------------
----SA--------------
--------------------
--------------------
----------DN-YT-QQS-
--SALDVKLS--YTDTKT--
----SSWK--TMFSLKLG-M
K-------TT--FDIGL-PL
--------------------
-------------I-FEG--
-----K-V--EL--------
----------------SGEV
QSTT--EWGETTTST-S--V
VEV-VHKV-SVPAMTKVTVH
LIAT-NGKCDV-PFTFMQRD
T-------------------
--------------------
--------------------
--------------------
--------------------
--------------------
-------------------L
YNGA--TVTTEVQGG-----
-------------------T
FT------------------
GA------NYYNFH-FETKE
--------------------
EKITN---------------
--------------------
--------------------
--------------------
--------------------
--------------------
--------------------
--------------------
--------------------
--------------------
--------------------
--------------------
--------------------
--------------------
--------------------
--------------------
--------------------
--------------------
--------------------
--------------------
--------------------
--------------------
--------------------
--------------------
--------------------
--------------------
--------------------
--------------------
--------------------
--------------------
----------
>Durio_zibethinus_XP_022719727.1
--------------------
--------------------
--------------------
--------------------
--------------------
--------------------
--------------------
--------------------
--------------------
--------------------
--------------------
--------------------
--------------------
--------------------
--------------------
--------------------
--------------------
--------------------
--------------------
--------------------
--------------------
--------------------
--------------------
--------------------
--------------------
--------------------
--------------------
--------------------
--------------------
--------------------
--------------------
--------------------
--------------------
--------------------
--------------------
---MALALTLALPR------
--------------------
--------------------
-YIV----------------
----------LKSN--DKTD
-----YLGY--IR-DDGE--
----SNGY-ICFMETQA---
-V-SPYARFEVETAS---TN
G-L-VNIR--SCQNNKYWV-
--------------------
--------------------
--------------------
--------------------
--------------------
--------------------
RTKNLSITGNPAEQ--YWI-
-TATAVKPEEDQSKESCTLF
KT-ISVD-------------
--------------------
-----PATNTV-RIMHVQ--
-SGCYLCLWQL---NNQKFA
R-CVL-ANYQ--VY------
--------------------
--------------------
--------------------
--------------------
--------------------
--------------------
--------------------
---------DH-NSLDIFTI
IDWQSL-VILPRYVAFK-GD
N-GQYLC------LRQIEGY
PYLQ--FSTNDIGDSTVPCE
V-FNT-NDGDVRIKTI-S--
----SNKFW--RRSP--N--
-------W----IWVDSN--
-------DISSNNK---DTL
FRPVIVN-NTTIGLL---NL
GNNN--F--CKRLTTE----
--G-K---TNCLNA--AVPS
V-------------------
--------------------
--------------------
--------------------
--------------------
--------------------
--------------------
--------------------
--------------------
--------------------
--------------------
--------------------
--------------------
--------------------
--------------------
--------------------
-TKE---AQLTVEEPVLTR-
DIYNVKYV---------LDN
---SR-VYDE-R--VLLVAK
N-------------------
----TA--------------
--------------------
--------------------
----------DN-HT-QQS-
--STLDVKLS--YTDTKT--
----SSWK--TMFSLKLG-M
K-------TT--FDIGL-PL
--------------------
-------------I-FEG--
-----K-V--EL--------
----------------SGEV
QSAT--EWGETTTST-S--I
VEV-VHKV-TVPPMTKVTVH
LIAT-NGKCDV-PFTFMQRD
T-------------------
--------------------
--------------------
--------------------
--------------------
--------------------
-------------------L
YNGA--TVTTEVQGG-----
-------------------T
FT------------------
GS------NYYNFH-FETKE
--------------------
EKITN---------------
--------------------
--------------------
--------------------
--------------------
--------------------
--------------------
--------------------
--------------------
--------------------
--------------------
--------------------
--------------------
--------------------
--------------------
--------------------
--------------------
--------------------
--------------------
--------------------
--------------------
--------------------
--------------------
--------------------
--------------------
--------------------
--------------------
--------------------
--------------------
--------------------
----------
>Durio_zibethinus_XP_022719731.1
--------------------
--------------------
--------------------
--------------------
--------------------
--------------------
--------------------
--------------------
--------------------
--------------------
--------------------
--------------------
--------------------
--------------------
--------------------
--------------------
--------------------
--------------------
--------------------
--------------------
--------------------
--------------------
--------------------
--------------------
--------------------
--------------------
--------------------
--------------------
--------------------
--------------------
--------------------
--------------------
--------------------
--------------------
--------------------
---MALALTLALPR------
--------------------
--------------------
-YIV----------------
----------LKSN--DKSD
-----YLGY--IR-DDGE--
----SNGY-IRFMETEA---
-V-SPYARFEVETAS---TN
G-L-VHIR--SCQNNKYWV-
--------------------
--------------------
--------------------
--------------------
--------------------
--------------------
RTKNLSITGKPAEQ--YWI-
-TATAVKPEEDQSKESCTLF
KT-ISVD-------------
--------------------
-----PATNTV-RIMHVQ--
-SGCYLCLWGL---NNKKFD
R-CVL-ANYK--VY------
--------------------
--------------------
--------------------
--------------------
--------------------
--------------------
--------------------
---------DH-NSLDIFTI
IDWQSL-VILPRYVAFK-GN
N-GEYLC------LRQIQGY
PYLQ--FSTNDIGDSTVPCE
V-FNT-NDGNVRIKTI-S--
----SDKFW--RRSP--N--
-------W----IWADSN--
-------DISSNNK---DTV
FRPVIVN-NTTIGLL---NL
GNNN--F--CKRLTTE----
--G-K---TNCLNA--AVPS
V-------------------
--------------------
--------------------
--------------------
--------------------
--------------------
--------------------
--------------------
--------------------
--------------------
--------------------
--------------------
--------------------
--------------------
--------------------
--------------------
-TKE---AQLTVEEPVLTR-
DIYNVKYG---------FDN
---SR-VYDE-R--VLLVAK
N-------------------
----TA--------------
--------------------
--------------------
----------DN-HT-QQS-
--STLDVKLS--YTDTKT--
----SSWK--TMFSLKLG-M
K-------TN--IVMGV-PL
--------------------
-------------I-FEG--
-----K-V--EL--------
----------------SGEV
QSAT--EWGETTTST-A--I
VEV-VHKV-TVPPMTKVTVY
LIAT-NGTCDV-PFTFMQRD
T-------------------
--------------------
--------------------
--------------------
--------------------
--------------------
-------------------L
YNGA--TVTTEVQGG-----
-------------------T
FT------------------
GS------NYYNFH-FETKE
--------------------
EKITN---------------
--------------------
--------------------
--------------------
--------------------
--------------------
--------------------
--------------------
--------------------
--------------------
--------------------
--------------------
--------------------
--------------------
--------------------
--------------------
--------------------
--------------------
--------------------
--------------------
--------------------
--------------------
--------------------
--------------------
--------------------
--------------------
--------------------
--------------------
--------------------
--------------------
----------
>Durio_zibethinus_XP_022719726.1
--------------------
--------------------
--------------------
--------------------
--------------------
--------------------
--------------------
--------------------
--------------------
--------------------
--------------------
--------------------
--------------------
--------------------
--------------------
--------------------
--------------------
--------------------
--------------------
--------------------
--------------------
--------------------
--------------------
--------------------
--------------------
--------------------
--------------------
--------------------
--------------------
--------------------
--------------------
--------------------
--------------------
--------------------
--------------------
---MASALTLALPR------
--------------------
--------------------
-YIV----------------
----------LKSN--DKID
-----YLGY--SH-DDGE--
----SNGY-IRFMETQA---
-V-SPYARFEVETAS---TN
G-M-VHIR--SCQNNKYWV-
--------------------
--------------------
--------------------
--------------------
--------------------
--------------------
RTKNLSITGNPAEQ--YWI-
-TATTVKPEEDQSKESCTLF
KP-ISVD-------------
--------------------
-----PATNTV-RIMHVQ--
-SGCYLCLWRF---NNQNFA
R-CVL-ANYK--VY------
--------------------
--------------------
--------------------
--------------------
--------------------
--------------------
--------------------
---------DH-NSLDIFTI
IDWQSL-VILPRYVAFK-GD
N-GKYLC------LRQIQGY
PYLQ--FSTTDIGDSSVPCE
V-FNT-NDGDVRIKTI-S--
----SNKFW--RRSP--N--
-------W----IWADSN--
-------DISS-NK---DAL
FLPVIVN-DTTIGLL---NL
GNNN--F--CKRLTTE----
--G-K---TNCLNA--AVPS
V-------------------
--------------------
--------------------
--------------------
--------------------
--------------------
--------------------
--------------------
--------------------
--------------------
--------------------
--------------------
--------------------
--------------------
--------------------
--------------------
-TKE---AQLTVEEPVLTR-
DIYNVKYD---------LDN
---SR-VYDE-R--VLLVAK
N-------------------
----SA--------------
--------------------
--------------------
----------DN-YT-QQS-
--STLDVKLS--YTDTKT--
----STWK--TMFSLQLG-M
K-------TS--FDIGL-PL
--------------------
-------------I-FEG--
-----K-V--EL--------
----------------SGEV
QSAT--EWGETTTST-S--I
VEV-VHKV-TVPPMTKVTVH
LIAT-NGKCDV-PFTFMQRD
T-------------------
--------------------
--------------------
--------------------
--------------------
--------------------
-------------------L
YNGA--TVTTEVQGG-----
-------------------T
SLVQITT-------------
TS------TLKPKK-RRSRT
--------------------
EKILKTPLGHNLGITRIVRA
LSAVS---------------
--------------------
--------------------
--------------------
--------------------
--------------------
--------------------
--------------------
--------------------
--------------------
--------------------
--------------------
--------------------
--------------------
--------------------
--------------------
--------------------
--------------------
--------------------
--------------------
--------------------
--------------------
--------------------
--------------------
--------------------
--------------------
--------------------
--------------------
--------------------
----------
>Durio_zibethinus_XP_022723820.1
--------------------
--------------------
--------------------
--------------------
--------------------
--------------------
--------------------
--------------------
--------------------
--------------------
--------------------
--------------------
--------------------
--------------------
--------------------
--------------------
--------------------
--------------------
--------------------
--------------------
--------------------
--------------------
--------------------
--------------------
--------------------
--------------------
--------------------
--------------------
--------------------
--------------------
--------------------
--------------------
--------------------
--------------------
--------------------
-------MALTLPT------
--------------------
--------------------
-FMV----------------
----------LRSD--EKNE
-----YLGF--IH-ENGK--
----SDGY-LEFSEAQA---
-V-SPYAKFEVEMAAGAGKD
G-M-VHIR--SCQNNKYWV-
--------------------
--------------------
--------------------
--------------------
--------------------
--------------------
RTKNLSATETPGEG--YWI-
-TATASKPEEDQSKESCTLF
KP-ISVD-------------
--------------------
-----PVTNTV-RIIHVQ--
-SECYLCLWRLINSNPKPGD
R-CVL-AYYK--HF------
--------------------
--------------------
--------------------
--------------------
--------------------
--------------------
--------------------
---------DG-NSRDIFTI
IDWESL-LILPKYVAFK-GN
N-GQYLC------LRWIEYH
PYLT--FATDDIGDSTVPCE
I-FVT-HNGNIRIKPT-C--
----SEKFW--RLSP--N--
-------W----IWADSD--
-------DGATTVNIPVDTL
FRPVKVD-NRTIALI---NL
ANNN--F--CKSITME----
--G-K---TNCLKA--AVPS
V-------------------
--------------------
--------------------
--------------------
--------------------
--------------------
--------------------
--------------------
--------------------
--------------------
--------------------
--------------------
--------------------
--------------------
--------------------
--------------------
-TRD---AQLTVEEPVMTR-
QIHNVKYK---------LDY
---SR-VYDE-R--IIVAAK
N-------------------
----SA--------------
--------------------
--------------------
----------SN-YS-QQS-
--STLDVKLS--YTDTKT--
----STWK--TNFSLKLG-A
K-------AT--IDVNL-PL
--------------------
-------------I-FEG--
-----K-I--EL--------
----------------SGEV
QSGI--EWGETKTIT-T--V
VEV-VHKV-VVPPMTKVTVD
LIAT-NGKCDV-PFSFTQRD
T-------------------
--------------------
--------------------
--------------------
--------------------
--------------------
-------------------L
YNGT--TVTTEVQGG-----
-------------------T
YT------------------
GS------NYYNIS-FETKE
--------------------
EKLK----------------
--------------------
--------------------
--------------------
--------------------
--------------------
--------------------
--------------------
--------------------
--------------------
--------------------
--------------------
--------------------
--------------------
--------------------
--------------------
--------------------
--------------------
--------------------
--------------------
--------------------
--------------------
--------------------
--------------------
--------------------
--------------------
--------------------
--------------------
--------------------
--------------------
----------
>Gossypium_raimondii_XP_012480721.1
--------------------
--------------------
--------------------
--------------------
--------------------
--------------------
--------------------
--------------------
--------------------
--------------------
--------------------
--------------------
--------------------
--------------------
--------------------
--------------------
--------------------
--------------------
--------------------
--------------------
--------------------
--------------------
--------------------
--------------------
--------------------
--------------------
--------------------
--------------------
--------------------
--------------------
--------------------
--------------------
--------------------
--------------------
--------------------
---------MTLPR------
--------------------
--------------------
-FIV----------------
----------LKTL--CDPT
-----YLGY--KH-DNGN--
----FNGY-AEFTEPTV---
-V-SANAKFEVEFAK----D
G-L-VHIR--SCTNNKYLE-
--------------------
--------------------
--------------------
--------------------
--------------------
--------------------
RIHNLSITERPNEE--YWI-
-TITADKPEEDRSKESCTLF
KP-IVED-------------
--------------------
-----FVNQNY-RFVHVQ--
-SGYYLCLWSL---DTSELG
R-GVL-ANHN--HV------
--------------------
--------------------
--------------------
--------------------
--------------------
--------------------
--------------------
---------AA-NRDDIFKV
IDWETL-VILPRYVAFK-GN
N-NRFLR------LTEVGGQ
PSLE--FSSEDVGGHSVTMK
V-FYR-KDGDIRIKPV-C--
----SDRFW--RCSQ--N--
-------R----IWVDSD--
-------ETIVNDK---DTH
FRAFKVD-SKTIALL---NV
GNDK--F--CKRYITR----
--V-T---TDILAA--TDLS
I-------------------
--------------------
--------------------
--------------------
--------------------
--------------------
--------------------
--------------------
--------------------
--------------------
--------------------
--------------------
--------------------
--------------------
--------------------
--------------------
-TKE---AYLRVLEPVLSR-
TIYNLRYD---------TEN
---AR-VYNE-K--VLVVAQ
N-------------------
----SA--------------
--------------------
--------------------
----------TN-RT-TQA-
--NTLDVKLS--YSETNT--
----STWL--ARFTLDLE-T
K-------AT--FQVGV-PF
--------------------
-------------I-GET--
-----G-V--EI--------
----------------SSKY
ETGI--EWGKTKTMT-T--D
MEV-THQV-RVPPMTKVTVY
LKMT-NGTCDV-PFVFTQKD
S-------------------
--------------------
--------------------
--------------------
--------------------
--------------------
-------------------L
YNGF--FVTTDVLGN-----
-------------------T
FT------------------
GT------NYYNIQ-YDSKE
--------------------
EPLTSEPLTSEPLTSEPPTS
GNQNINVYCEII--------
--------------------
--------------------
--------------------
--------------------
--------------------
--------------------
--------------------
--------------------
--------------------
--------------------
--------------------
--------------------
--------------------
--------------------
--------------------
--------------------
--------------------
--------------------
--------------------
--------------------
--------------------
--------------------
--------------------
--------------------
--------------------
--------------------
--------------------
--------------------
----------
>Gossypium_arboreum_XP_017632588.1
--------------------
--------------------
--------------------
--------------------
--------------------
--------------------
--------------------
--------------------
--------------------
--------------------
--------------------
--------------------
--------------------
--------------------
--------------------
--------------------
--------------------
--------------------
--------------------
--------------------
--------------------
--------------------
--------------------
--------------------
--------------------
--------------------
--------------------
--------------------
--------------------
--------------------
--------------------
--------------------
--------------------
--------------------
--------------------
---------MTLPR------
--------------------
--------------------
-FIV----------------
----------LKTL--RAPT
-----YLGY--KH-DNGN--
----FNGY-AEFTELKV---
-V-SANAKFEVEFAK----D
G-L-VHIR--SCTNNKYLE-
--------------------
--------------------
--------------------
--------------------
--------------------
--------------------
RTHNLSITKRPNEE--YWI-
-TITADKPEEDRSKESCTLF
KA-IMED-------------
--------------------
-----SVNKNY-RFVHVQ--
-SGHYLCLWSL---DTSELG
R-GVL-ANHN--QV------
--------------------
--------------------
--------------------
--------------------
--------------------
--------------------
--------------------
---------AA-NRDHIFKV
IDWETL-VILPRYVAFK-GN
N-NRFLR------LTEVEGQ
SSLE--FSSKDVGGHSVTMK
V-FYM-KNGDIRIKLV-S--
----SDMFW--RSRQ--N--
-------N----IQADSD--
-------DSVGNDK---DTH
FRAFKVD-SKTIALL---NV
GNEK--FCNCERDITR----
--V-M---TDFLAA--TDTS
I-------------------
--------------------
--------------------
--------------------
--------------------
--------------------
--------------------
--------------------
--------------------
--------------------
--------------------
--------------------
--------------------
--------------------
--------------------
--------------------
-TKE---AYLRVIEPVLSR-
TIYNVRYD---------TEN
---AR-VYNE-K--VLVVAQ
N-------------------
----SA--------------
--------------------
--------------------
----------TN-RT-TQA-
--NTLDVKLS--YSETNT--
----STWL--APFTLDLE-T
K-------AT--FQVGV-PF
--------------------
-------------I-GET--
-----G-V--EI--------
----------------SLKY
ETGI--EWGKTKTTT-T--D
MEV-TLQV-SVPPMTKVTVY
LKMT-NGTCDV-PFVFTQKD
T-------------------
--------------------
--------------------
--------------------
--------------------
--------------------
-------------------L
YNGT--FATTNVLGN-----
-------------------T
FT------------------
GT------NYYNIQ-YDSKE
--------------------
EPLTS----------KPPNS
RNCEII--------------
--------------------
--------------------
--------------------
--------------------
--------------------
--------------------
--------------------
--------------------
--------------------
--------------------
--------------------
--------------------
--------------------
--------------------
--------------------
--------------------
--------------------
--------------------
--------------------
--------------------
--------------------
--------------------
--------------------
--------------------
--------------------
--------------------
--------------------
--------------------
----------
>Gossypium_raimondii_XP_012481461.1
--------------------
--------------------
--------------------
--------------------
--------------------
--------------------
--------------------
--------------------
--------------------
--------------------
--------------------
--------------------
--------------------
--------------------
--------------------
--------------------
--------------------
--------------------
--------------------
--------------------
--------------------
--------------------
--------------------
--------------------
--------------------
--------------------
--------------------
--------------------
--------------------
--------------------
--------------------
--------------------
--------------------
--------------------
--------------------
---------MSVPR------
--------------------
--------------------
-FIV----------------
----------LKSS--GAET
-----YLGY--KH-DNGK--
----YNGY-AEFTEPTV---
-V-SANAKFEVEFAK----D
G-L-VHIR--SCTNNKYLE-
--------------------
--------------------
--------------------
--------------------
--------------------
--------------------
RTHNPSITGKPDEE--YWI-
-TITADKPEEDRSKESCTFF
EP-ILKD-------------
--------------------
-----SVYKNF-RFVHAQ--
-SGCYLCLWPL---ATSELG
R-GVL-VNNK--NV------
--------------------
--------------------
--------------------
--------------------
--------------------
--------------------
--------------------
---------AD-NGNDIFKV
IDWESL-VILPRYVAFK-GN
N-DMFLR------LSQVEGH
PYLE--FSSTDVGAGSVPME
V-FYM-KNGDIRIKPV-S--
----SDKFW--RRSP--N--
-------W----IWADSN--
-------DTKGTDK---DTL
FRAFKVD-SKTIALL---NF
GNNN--F--CKRLTTE----
--G-K---TSCLNA--AVPS
I-------------------
--------------------
--------------------
--------------------
--------------------
--------------------
--------------------
--------------------
--------------------
--------------------
--------------------
--------------------
--------------------
--------------------
--------------------
--------------------
-TRE---AFLMVQEPVLSR-
QIYNLRYD---------TEN
---AR-VYNE-K--VLVVAK
N-------------------
----SA--------------
--------------------
--------------------
----------TN-RT-TQA-
--NTLDVKLS--YTETST--
----STWL--AHFTLGLE-T
K-------AT--FQVGV-PL
--------------------
-------------I-GEA--
-----G-V--EI--------
----------------SSKF
ETGI--EWGETKTTT-T--M
MEV-NHQV-HVPPMTKVTVN
LLMS-HGVCDV-PFVFTQKD
T-------------------
--------------------
--------------------
--------------------
--------------------
--------------------
-------------------L
YNGT--VVTTDVIGN-----
-------------------T
FT------------------
GT------NYYNIQ-YDTKE
--------------------
ESLTS---------------
--------------------
--------------------
--------------------
--------------------
--------------------
--------------------
--------------------
--------------------
--------------------
--------------------
--------------------
--------------------
--------------------
--------------------
--------------------
--------------------
--------------------
--------------------
--------------------
--------------------
--------------------
--------------------
--------------------
--------------------
--------------------
--------------------
--------------------
--------------------
--------------------
----------
>Gossypium_hirsutum_XP_016752429.1
--------------------
--------------------
--------------------
--------------------
--------------------
--------------------
--------------------
--------------------
--------------------
--------------------
--------------------
--------------------
--------------------
--------------------
--------------------
--------------------
--------------------
--------------------
--------------------
--------------------
--------------------
--------------------
--------------------
--------------------
--------------------
--------------------
--------------------
--------------------
--------------------
--------------------
--------------------
--------------------
--------------------
--------------------
--------------------
---------MSLPR------
--------------------
--------------------
-FIV----------------
----------LKSP--GAET
-----YLGS--KH-DNGK--
----YNGY-AEFTEPKV---
-V-SANAKFEVEFAK----D
G-L-VHIR--SCTNNKYLK-
--------------------
--------------------
--------------------
--------------------
--------------------
--------------------
RTHNPYITEKPNEE--YWI-
-TVTADKPEEDQSKESCTLF
KP-ILED-------------
--------------------
-----PVYKNF-RFVHVQ--
-SGCYLCLWPL---AKSELG
R-GVL-ANNN--HV------
--------------------
--------------------
--------------------
--------------------
--------------------
--------------------
--------------------
---------DA-NRDDIFKV
IDWESL-VILPRYVAFK-GN
N-DMFLR------LTQVEGH
PYLE--FSSADVGAGSVPME
V-FYM-KNGDIRIKPV-S--
----SDKFW--RRSP--N--
-------W----IWADSN--
-------DTKGTDK---DTL
FRAFKVD-SKTIALL---NF
GNNN--F--CKRLTTE----
--G-K---TSCLNA--AVPS
I-------------------
--------------------
--------------------
--------------------
--------------------
--------------------
--------------------
--------------------
--------------------
--------------------
--------------------
--------------------
--------------------
--------------------
--------------------
--------------------
-TRE---AFLMVQEPVLSR-
QIYNLRYD---------TEN
---AR-VYNE-K--VLVVAK
N-------------------
----SA--------------
--------------------
--------------------
----------TN-RT-TQA-
--NTLDVKLS--YTETST--
----STWL--AHLTLGLE-T
K-------AT--FQVGV-PL
--------------------
-------------I-GEA--
-----G-V--EI--------
----------------SSKF
ETGI--EWGETKTTT-T--M
MEV-NHQV-HVPPMTKVTVN
LLMS-HGVCDV-PFVFTQKD
T-------------------
--------------------
--------------------
--------------------
--------------------
--------------------
-------------------L
YNGT--VVTTDVIGN-----
-------------------T
FT------------------
GT------NYYNIQ-YDTKE
--------------------
ESLTS---------------
--------------------
--------------------
--------------------
--------------------
--------------------
--------------------
--------------------
--------------------
--------------------
--------------------
--------------------
--------------------
--------------------
--------------------
--------------------
--------------------
--------------------
--------------------
--------------------
--------------------
--------------------
--------------------
--------------------
--------------------
--------------------
--------------------
--------------------
--------------------
--------------------
----------
>Gossypium_arboreum_XP_017632589.1
--------------------
--------------------
--------------------
--------------------
--------------------
--------------------
--------------------
--------------------
--------------------
--------------------
--------------------
--------------------
--------------------
--------------------
--------------------
--------------------
--------------------
--------------------
--------------------
--------------------
--------------------
--------------------
--------------------
--------------------
--------------------
--------------------
--------------------
--------------------
--------------------
--------------------
--------------------
--------------------
--------------------
--------------------
--------------------
---------MSVPR------
--------------------
--------------------
-FIV----------------
----------LKSP--GAET
-----YLGY--KH-DKGK--
----YNGY-AEFTEPTV---
-V-SANAKFEVEFAK----D
G-L-VHIR--SCTNNKYLE-
--------------------
--------------------
--------------------
--------------------
--------------------
--------------------
RTHNPSITRKPDEE--YWI-
-TITADKPEEDRSKESCTLF
EP-ILKD-------------
--------------------
-----SVYKNF-RFVHVQ--
-SGCYLCLWPL---AKSELS
R-GVL-ANNK--NV------
--------------------
--------------------
--------------------
--------------------
--------------------
--------------------
--------------------
---------AD-NGNDIFKV
IDWESL-VILPRYVAFK-GN
N-DMFLR------LTQVDGH
PYLE--FSSADVGAGSVPME
V-FYM-KNGDIRFKPV-S--
----SDKFW--RRSP--N--
-------W----IWVDSN--
-------DTKGTDK---DTR
FRAFKVD-NKTIALL---NL
GNNK--F--CKRLTIE----
--G-K---TNCLNA--AVPS
I-------------------
--------------------
--------------------
--------------------
--------------------
--------------------
--------------------
--------------------
--------------------
--------------------
--------------------
--------------------
--------------------
--------------------
--------------------
--------------------
-TRE---AFLMVQEPVLSS-
QIYNLRYD---------IEN
---AR-VYNK-K--VLVLAE
N-------------------
----SA--------------
--------------------
--------------------
----------TN-RT-TQA-
--NTLDVKLS--YTETNT--
----STWL--AHFTLGLE-T
K-------AT--FEVGV-PL
--------------------
-------------I-GKA--
-----G-V--EI--------
----------------SAKL
EAGI--EWGETKTTT-T--V
MEV-NHQA-HVPPMTKVTVY
LSMT-HGTCDV-PFVFTQKD
T-------------------
--------------------
--------------------
--------------------
--------------------
--------------------
-------------------L
YNGT--VVTTDVTGN-----
-------------------T
FT------------------
GA------NYYNIQ-YDTKE
--------------------
EPLTT---------------
--------------------
--------------------
--------------------
--------------------
--------------------
--------------------
--------------------
--------------------
--------------------
--------------------
--------------------
--------------------
--------------------
--------------------
--------------------
--------------------
--------------------
--------------------
--------------------
--------------------
--------------------
--------------------
--------------------
--------------------
--------------------
--------------------
--------------------
--------------------
--------------------
----------
>Jatropha_curcas_XP_012075832.1
--------------------
--------------------
--------------------
--------------------
--------------------
--------------------
--------------------
--------------------
--------------------
--------------------
--------------------
--------------------
--------------------
--------------------
--------------------
--------------------
--------------------
--------------------
--------------------
--------------------
--------------------
--------------------
--------------------
--------------------
--------------------
--------------------
--------------------
--------------------
--------------------
--------------------
--------------------
--------------------
--------------------
--------------------
--------------------
-----MSLLLALPR------
--------------------
--------------------
-FVA----------------
----------IKTSISTNSK
-----YLRY--MN-EDDK--
----VRGF-FQFSEDEI---
-LRTPYTKFELQYPKTGDAD
D-L-VHIR--CCYNNKYLV-
--------------------
--------------------
--------------------
--------------------
--------------------
--------------------
--------RSSAED--DWI-
-VGAADEPEEDKSKWSCTLF
QL-LSSH-------------
--------------------
-----HTTNGY-TLRHVQ--
-TGFFVQTESF-----QSHP
H-CLS-ILPV----------
--------------------
--------------------
--------------------
--------------------
--------------------
--------------------
--------------------
---------GD-IDIQ---L
VDMDTL-VTLPMYIAFK-GD
N-GKYLR------AHMVNNH
EYNQ--FAADDIGGKVARYQ
V-FPL-YDGRVRIKSL-Q--
----YDKFW--RRSP--N--
-------W----IWSDSR--
-------DSTNNNK---DTL
FMPVKVA-SKVIALR---NL
GNNL--F--CKRLTTE----
--G-N---TNCLNA--GTSE
I-------------------
--------------------
--------------------
--------------------
--------------------
--------------------
--------------------
--------------------
--------------------
--------------------
--------------------
--------------------
--------------------
--------------------
--------------------
--------------------
-TRE---AQLEVVDTVLRR-
EIYNVTFQ---------IED
---GR-RYNM-T--TVDSIT
K-------------------
----DV--------------
--------------------
--------------------
----------TN-KN-STE-
--TVGDVSFS--YTETRS--
----NTWN--KSNSWSLG-V
S-------VD--MTTDI-PF
--------------------
-------------I-GET--
-----G-I--TI--------
----------------EGSY
SGEY--SWGESLETS-K--E
LST-SETV-TTPPMTRSIVT
MLVQ-RGTIDI-PFTYDQRD
T-------------------
--------------------
--------------------
--------------------
--------------------
--------------------
-------------------L
YDGT--TEITRQVDG-----
-------------------I
FT------------------
GV------NTF-VK-FDISY
--------------------
ESLLE----------EEI--
--------------------
--------------------
--------------------
--------------------
--------------------
--------------------
--------------------
--------------------
--------------------
--------------------
--------------------
--------------------
--------------------
--------------------
--------------------
--------------------
--------------------
--------------------
--------------------
--------------------
--------------------
--------------------
--------------------
--------------------
--------------------
--------------------
--------------------
--------------------
--------------------
----------
>Abrus_precatorius_XP_027341707.1
--------------------
--------------------
--------------------
--------------------
--------------------
--------------------
--------------------
--------------------
--------------------
--------------------
--------------------
--------------------
--------------------
--------------------
--------------------
--------------------
--------------------
--------------------
--------------------
--------------------
--------------------
--------------------
--------------------
--------------------
--------------------
--------------------
--------------------
--------------------
--------------------
--------------------
--------------------
--------------------
--------------------
--------------------
--------------------
-----MATVLALPR------
--------------------
--------------------
-LIA----------------
----------LQRK-GTDDK
-----YLRL--VH-KDKK--
----LQGF-LQNSGDEI---
-V-SPYTKFETERSKSD--E
N-L-VHIR--CCYNNKYLV-
--------------------
--------------------
--------------------
--------------------
--------------------
--------------------
--------RSSEED--NWI-
-VVAAHEPEEDKSKWSCTLF
QP-CVTD-------------
--------------------
-----ADGSSF-SFLHVQ--
-HGGYLDID--------ADL
N-CLC-IRQV----------
--------------------
--------------------
--------------------
--------------------
--------------------
--------------------
--------------------
---------DI-ASAQSFKV
LNMESS-VILPQHVTFK-GY
N-DLYLS------ARVIQSH
PYHQ--FASDDIYDSTIRYE
V-FRL-SNGNVRIKSN-H--
----FGKFW--RRSP--N--
-------W----IWADSD--
-------DTTANNS---DTV
FWPVKIK-DNVIALK---NL
GNNR--F--CNALTTE----
--G-K---TNCLNA--LEAE
V-------------------
--------------------
--------------------
--------------------
--------------------
--------------------
--------------------
--------------------
--------------------
--------------------
--------------------
--------------------
--------------------
--------------------
--------------------
--------------------
-NIW---SHLQLYEVVSKR-
EIYNVTFY---------TEN
---AK-IYDV-S--GGTTVT
K-------------------
----EV--------------
--------------------
--------------------
----------DN-KT-QNE-
--EQGTVSFS--YKETKS--
----STWN--ASHAWSVD-V
S-------TT--IKTGI-PI
--------------------
-------------L-AEG--
-----A-I--SI--------
----------------SSSY
SGEY--SWGETMEQS-T--E
IST-NLTV-KLPPMTRTKVT
LIVT-KGAIDV-PFSYTQRD
T-------------------
--------------------
--------------------
--------------------
--------------------
--------------------
-------------------L
FSGK--IVTSQFEDG-----
-------------------L
FT------------------
GV------NTY-FK-YDIVE
--------------------
QSLSS----------TTTE-
--------------------
--------------------
--------------------
--------------------
--------------------
--------------------
--------------------
--------------------
--------------------
--------------------
--------------------
--------------------
--------------------
--------------------
--------------------
--------------------
--------------------
--------------------
--------------------
--------------------
--------------------
--------------------
--------------------
--------------------
--------------------
--------------------
--------------------
--------------------
--------------------
----------
>Cucumis_melo_XP_008458670.1
--------------------
--------------------
--------------------
--------------------
--------------------
--------------------
--------------------
--------------------
--------------------
--------------------
--------------------
--------------------
--------------------
--------------------
--------------------
--------------------
--------------------
--------------------
--------------------
--------------------
--------------------
--------------------
--------------------
--------------------
--------------------
--------------------
--------------------
--------------------
--------------------
--------------------
--------------------
--------------------
--------------------
--------------------
--------------------
---------MTLPR------
--------------------
--------------------
-FVG----------------
----------FQS---VRGS
-----YLSY--ID-DGQT--
---------LAYISDDL---
-I-ASRNKFALDPASNG--E
DDV-FNIR--CCYNGKYWM-
--------------------
--------------------
--------------------
--------------------
--------------------
--------------------
-----PELKVDGYSTFILV-
-VAKASQPNENESDRTSTLF
KF-VLQE-------------
--------------------
--------IGRYDIIHVS--
-TGLFV---------TRDFS
D-NFL-ALYP----------
--------------------
--------------------
--------------------
--------------------
--------------------
--------------------
--------------------
---------ENMGTLHEHWV
LDWEGV-VLLPKYIVFK-GD
N-GLYLR------GHSQDGY
PYLR--FSSSDPYSHPVGNE
V-FRM-SDGKVRIKSL-Y--
----WGKFW--RCTG--S--
-------W----IWADST--
-------DTSANNH---YTL
FTPVQVS-DNVIALK---NL
GEGTQFF--VKRLSID----
--Y-K---ESCLAA--KEIT
I-------------------
--------------------
--------------------
--------------------
--------------------
--------------------
--------------------
--------------------
--------------------
--------------------
--------------------
--------------------
--------------------
--------------------
--------------------
--------------------
-NKY---CEMEISEYVSSR-
SIYNVKFR---------LKD
---SR-IYGE-T--IEVAAT
Q-------------------
----DA--------------
--------------------
--------------------
----------TN-DT-SGY-
--LTQTLSLA--YTDEVT--
----NTWN--NTIEMKLG-F
G-------LE--FSGGI-PL
--------------------
-------------I-TSA--
-----G-I--TV--------
----------------SGEI
SGSY--SWGETLTKK-T--S
KES-SYQT-IVPPKTRVKVS
LIAS-KGKCDI-PFSYMQRD
V-------------------
--------------------
--------------------
--------------------
--------------------
--------------------
-------------------Y
SDGT--VKIEEHDDG-----
-------------------I
YT------------------
GL------NCYSYN-YEVEE
--------------------
QKI-----------------
--------------------
--------------------
--------------------
--------------------
--------------------
--------------------
--------------------
--------------------
--------------------
--------------------
--------------------
--------------------
--------------------
--------------------
--------------------
--------------------
--------------------
--------------------
--------------------
--------------------
--------------------
--------------------
--------------------
--------------------
--------------------
--------------------
--------------------
--------------------
--------------------
----------
>Rosa_chinensis_PRQ53180.1
--------------------
--------------------
--------------------
--------------------
--------------------
--------------------
--------------------
--------------------
--------------------
--------------------
--------------------
--------------------
--------------------
--------------------
--------------------
--------------------
--------------------
--------------------
--------------------
--------------------
--------------------
--------------------
--------------------
--------------------
--------------------
--------------------
--------------------
--------------------
--------------------
--------------------
--------------------
--------------------
--------------------
--------------------
--------------------
-------MSFLLPP------
--------------------
--------------------
-TIA----------------
----------LKSS--QFNY
-----YLNY--SNDSDSE--
----NHGF-LKFNGANV---
-F-SSLAKFQVVTANTG--T
G-L-VHIR--CCHNKKFLR-
--------------------
--------------------
--------------------
--------------------
--------------------
--------------------
--------MRTEGD--VHL-
-SPEADEPEEDQSKWSCTLF
EPRLAAD-------------
--------------------
-----GNPDKA-RLFHVQ--
-SKKYATAWDEGG---KKFS
R--LH---------------
--------------------
--------------------
--------------------
--------------------
--------------------
--------------------
--------------------
---------ADQIDQGTFEI
IDLESL-VILPKHVAFK-AG
N-NLYLR---------HADS
NQLR--FMSTDKGVPESWFE
V-STD-GDGRVKIKVF-NSL
----SNNYLRFSDATYGN--
-------C----VFADGN--
--------SNGCPP---PTL
FWPVKVD-NSTVALK---CL
SNDK--F--CTRHTGY----
--IQ-----DGLNVNETSTT
I-------------------
--------------------
--------------------
--------------------
--------------------
--------------------
--------------------
--------------------
--------------------
--------------------
--------------------
--------------------
--------------------
--------------------
--------------------
--------------------
-SNL---SRFRLEELVLSR-
RIYNTDFD---------LKN
---AI-IYGE-T--PVTMAT
A-------------------
----NA--------------
--------------------
--------------------
----------TN-NT-SVA-
--NTVEFKFA--YTESKS--
----CMWS--ASHSWMVG-V
S-------AT--VDFKV-PF
--------------------
-------------I-GGT--
-----E-V--TV--------
----------------SAEY
SGSY--EWGETITSE-N--T
LET-TYTV-TVPAHTSISVS
LMAT-KGKCDV-PYSYYQRD
V-------------------
--------------------
--------------------
--------------------
--------------------
--------------------
-------------------L
YNGK--TVVYKKDDG-----
-------------------L
YT------------------
GV------NSYNFR-YVVTT
QKEPDSTAADSSPS-----E
QWLPD----------PSIFP
SKQQKIPLPVPFGSTT-MQS
PVTSTTAPKKELSMKIQQLD
LP------------------
--------------------
--------------------
--------------------
--------------------
--------------------
--------------------
--------------------
--------------------
--------------------
--------------------
--------------------
--------------------
--------------------
--------------------
--------------------
--------------------
--------------------
--------------------
--------------------
--------------------
--------------------
--------------------
--------------------
--------------------
--------------------
--------------------
----------
>Rosa_chinensis_XP_024179092.1
--------------------
--------------------
--------------------
--------------------
--------------------
--------------------
--------------------
--------------------
--------------------
--------------------
--------------------
--------------------
--------------------
--------------------
--------------------
--------------------
--------------------
--------------------
--------------------
--------------------
--------------------
--------------------
--------------------
--------------------
--------------------
--------------------
--------------------
--------------------
--------------------
--------------------
--------------------
--------------------
--------------------
--------------------
--------------------
-------MSFLLPP------
--------------------
--------------------
-TIV----------------
----------LKSS--WFNT
-----YLNY--NNDSDSE--
----THGF-LKVNGSNV---
-F-SPLAKFEVVTANTG--T
G-L-VHIR--CSQNRKFLR-
--------------------
--------------------
--------------------
--------------------
--------------------
--------------------
--------RKFESD--VNL-
-TPEADEPEEDQSKWSCTLF
EPQ-VVD-------------
--------------------
-----GNPDQA-RLFHVQ--
-AKLYATAWNEGGGENKKFF
R--LH---------------
--------------------
--------------------
--------------------
--------------------
--------------------
--------------------
--------------------
---------VATNVQGTFDI
IDLESL-VILPKHVAFK-GH
T-GNYLQ---------LVAD
AKLK--FISTDKGIPESWFE
V-STD-GDGRVQIKSY-H--
----DNSYF-FNSSDR----
------------IWSDPR--
--------VAATDP---STL
FWPVKVD-SNKVAFK-----
SNNK--F--CA-QISD----
--ANA---TDGLKA--AYTS
I-------------------
--------------------
--------------------
--------------------
--------------------
--------------------
--------------------
--------------------
--------------------
--------------------
--------------------
--------------------
--------------------
--------------------
--------------------
--------------------
-PTN---SRFTLEELVLSR-
RIYNTDFD---------LKN
---AI-IYGE-T--PITMAT
A-------------------
----NA--------------
--------------------
--------------------
----------SN-NT-SVD-
--NTVEFKFA--YTESKS--
----STWS--ASHSWSVG-V
S-------VT--ASFKV-PF
--------------------
-------------I-GGT--
-----D-V--TA--------
----------------SAEY
SGSY--EWGETVTSE-N--T
LET-TYTV-TVPANTSISVS
LMAT-KGTCDV-PYSYYQRD
V-------------------
--------------------
--------------------
--------------------
--------------------
--------------------
-------------------L
YNGK--TVVYKKDDG-----
-------------------L
YT------------------
GV------NSYNFR-YEVTT
LKEPETRADL------PTRQ
QKLPD----------PSVDP
SIKQKLPLPVPSESTTRVQN
KVTSTTTPKQELSMLGLESA
AARSAVKP------------
--------------------
--------------------
--------------------
--------------------
--------------------
--------------------
--------------------
--------------------
--------------------
--------------------
--------------------
--------------------
--------------------
--------------------
--------------------
--------------------
--------------------
--------------------
--------------------
--------------------
--------------------
--------------------
--------------------
--------------------
--------------------
--------------------
----------
>Rosa_chinensis_PRQ29243.1
--------------------
--------------------
--------------------
--------------------
--------------------
--------------------
--------------------
--------------------
--------------------
--------------------
--------------------
--------------------
--------------------
--------------------
--------------------
--------------------
--------------------
--------------------
--------------------
--------------------
--------------------
--------------------
--------------------
--------------------
--------------------
--------------------
--------------------
--------------------
--------------------
--------------------
--------------------
--------------------
--------------------
--------------------
--------------------
--------------------
--------------------
--------------------
--------------------
--------------------
--------------------
--------------------
-------------------M
G-L-VHIR--CSQNRKFLR-
--------------------
--------------------
--------------------
--------------------
--------------------
--------------------
--------TRIEGD--VYL-
-SPEADEPEEDQSKWSCTLF
EPQAAVD-------------
--------------------
-----GNPDKA-RLFHVQ--
-AKRYATVLDDGG---VRFF
K--LD---------------
--------------------
--------------------
--------------------
--------------------
--------------------
--------------------
--------------------
---------DGQSDQGIFDI
TDWQSL-VILPKHVAFK-AN
N-NLYLQ---------LGES
NQLR--FVSTDKGIPASWFE
V-STD-GDGMVKIKCY-K--
----NNSYLRFGGSDYSN--
-------W----IFADGG--
---------SASKP---PTL
FLPIKVD-TSAAALK---CL
GNDK--F--CALHTYE----
--YDY---TDGLNAPDTSTS
I-------------------
--------------------
--------------------
--------------------
--------------------
--------------------
--------------------
--------------------
--------------------
--------------------
--------------------
--------------------
--------------------
--------------------
--------------------
--------------------
-SNL---SRWGLEELVLSR-
RIYNADFD---------LKN
---AI-IYGE-T--PVTMAT
A-------------------
----NA--------------
--------------------
--------------------
----------SN-NT-SAE-
--NTVEFKFA--YKDGKS--
----STWK--ASHSWMIG-M
S-------VS--ASFKI-PF
--------------------
-------------I-GGT--
-----D-V--TA--------
----------------QAEY
SGSY--EWGETITSE-N--T
LET-TYKA-TVPANTSITVS
LMAT-KGSCDV-PYSMMGCT
R-------------------
--------------------
--------------------
--------------------
--------------------
--------------------
-------------------V
SIHT--ISATRLQHG-----
-----------------KSR
YL------------------
--------------------
--------------------
--------------------
--------------------
--------------------
--------------------
--------------------
--------------------
--------------------
--------------------
--------------------
--------------------
--------------------
--------------------
--------------------
--------------------
--------------------
--------------------
--------------------
--------------------
--------------------
--------------------
--------------------
--------------------
--------------------
--------------------
--------------------
--------------------
--------------------
--------------------
--------------------
--------------------
----------
>Rosa_chinensis_XP_024199838.1
--------------------
--------------------
--------------------
--------------------
--------------------
--------------------
--------------------
--------------------
--------------------
--------------------
--------------------
--------------------
--------------------
--------------------
--------------------
--------------------
--------------------
--------------------
--------------------
--------------------
--------------------
--------------------
--------------------
--------------------
--------------------
--------------------
--------------------
--------------------
--------------------
--------------------
--------------------
--------------------
--------------------
--------------------
--------------------
-------MSFLLPP------
--------------------
--------------------
-TIT----------------
----------LKSS--YFNQ
-----YVNY--SNDSDSE--
----THGF-LKVNGSNV---
--FSSLAKFEVVTANTG--M
G-L-VHIR--CSQNRKFLR-
--------------------
--------------------
--------------------
--------------------
--------------------
--------------------
--------TRIEGD--VYL-
-SPEADEPEEDQSKWSCTLF
EPQAAVD-------------
--------------------
-----GNPDKA-RLFHVQ--
-AKRYATVLDDGG---VRFF
K--LD---------------
--------------------
--------------------
--------------------
--------------------
--------------------
--------------------
--------------------
---------DGQSDQGIFDI
TDWQSL-VILPKHVAFK-AN
N-NLYLQ---------LGES
NQLR--FVSTDKGIPASWFE
V-STD-GDGMVKIKCY-K--
----NNSYLRFGGSDYSN--
-------W----IFADGG--
---------SASKP---PTL
FLPIKVD-TSAAALK---CL
GNDK--F--CALHTYE----
--YDY---TDGLNAPDTSTS
I-------------------
--------------------
--------------------
--------------------
--------------------
--------------------
--------------------
--------------------
--------------------
--------------------
--------------------
--------------------
--------------------
--------------------
--------------------
--------------------
-SNL---SRWGLEELVLSR-
RIYNADFD---------LKN
---AI-IYGE-T--PVTMAT
A-------------------
----NA--------------
--------------------
--------------------
----------SN-NT-SAE-
--NTVEFKFA--YKDGKS--
----STWK--ASHSWMIG-M
S-------VS--ASFKI-PF
--------------------
-------------I-GGT--
-----D-V--TA--------
----------------QAEY
SGSY--EWGETITSE-N--T
LET-TYKA-TVPANTSITVS
LMAT-KGSCDV-PYSYYQKD
V-------------------
--------------------
--------------------
--------------------
--------------------
--------------------
-------------------L
YNGK--SVIYKKDDG-----
-------------------V
YT------------------
GV------NSYNFR-YETTA
RKEPVSIADLLDPSADPTTE
QMLPD----------PSVDP
TIEQMIPEPVPSGSTTRVQN
KFKTIA--------------
--------------------
--------------------
--------------------
--------------------
--------------------
--------------------
--------------------
--------------------
--------------------
--------------------
--------------------
--------------------
--------------------
--------------------
--------------------
--------------------
--------------------
--------------------
--------------------
--------------------
--------------------
--------------------
--------------------
--------------------
--------------------
--------------------
--------------------
----------
>Chenopodium_quinoa_XP_021732234.1
--------------------
--------------------
--------------------
--------------------
--------------------
--------------------
--------------------
--------------------
--------------------
--------------------
--------------------
--------------------
--------------------
--------------------
--------------------
--------------------
--------------------
--------------------
--------------------
--------------------
--------------------
--------------------
--------------------
--------------------
--------------------
--------------------
--------------------
--------------------
--------------------
--------------------
--------------------
--------------------
--------------------
--------------------
--------------------
--------MSSSPQ------
--------------------
--------------------
-FVA----------------
----------LRTD--FNKR
-----YVAV--VT-DGSQ--
----KNGLEMSSEAEIV---
-V-NLKAKFTVEPSTTA---
-GL-VHIR--SNYNNKYWC-
--------------------
--------------------
--------------------
--------------------
--------------------
--------------------
--------SESPSS--GLI-
-AAKGVEQVEDKSSWNCTLF
RV------------------
--------------------
-----QFYGQNVSFYHVG--
-SNSDVQVSTV---------
NNQLLLDVNK----------
--------------------
--------------------
--------------------
--------------------
--------------------
--------------------
--------------------
---------TSTGNKEIFTP
VDLASI-VILPKRVTFKSFV
N-EGYLL------GRMVEGY
PYNE--FSGDDDMEKATNYE
I-FVT-ETGDIRVKSL-L--
----FGKYW--RSTP-----
-------W----IWSDSD--
-------DTSADNP---DTL
FEVFKVD-DNVIALR---NK
GNKK--F--CKRLTTE----
--G-K---VSCLNA--GATS
M-------------------
--------------------
--------------------
--------------------
--------------------
--------------------
--------------------
--------------------
--------------------
--------------------
--------------------
--------------------
--------------------
--------------------
--------------------
--------------------
-EVN---TRLIVKEPVISR-
KV-EVQFR---------VED
---AR-IYNK-R--PLTAAT
V-------------------
----TV--------------
--------------------
--------------------
----------PN-RT-TAA-
--HEVVEGVI--FTKTHV--
----STWS--KSTSLTLG-V
K-------AE--FKSGI-PF
--------------------
-------------I-AEG--
-----K-I--EV--------
----------------GTEI
SDTI--EFGQSTDFS-K--E
VKT-EYRV-PVPPMTKVTIT
VLGA-EATYDV-PFSYIQTD
L-------------------
--------------------
--------------------
--------------------
--------------------
--------------------
-------------------Y
ATGD--RVTTKLDDG-----
-------------------I
FK------------------
GV------ESYDFT-YETIY
--------------------
EPL-----------------
--------------------
--------------------
--------------------
--------------------
--------------------
--------------------
--------------------
--------------------
--------------------
--------------------
--------------------
--------------------
--------------------
--------------------
--------------------
--------------------
--------------------
--------------------
--------------------
--------------------
--------------------
--------------------
--------------------
--------------------
--------------------
--------------------
--------------------
--------------------
--------------------
----------
>Cucumis_sativus_KGN46317.1
--------------------
--------------------
--------------------
--------------------
--------------------
--------------------
--------------------
--------------------
--------------------
--------------------
--------------------
--------------------
--------------------
--------------------
--------------------
--------------------
--------------------
--------------------
--------------------
--------------------
--------------------
--------------------
--------------------
--------------------
--------------------
--------------------
--------------------
--------------------
--------------------
--------------------
--------------------
--------------------
--------------------
--------------------
--------------------
--------MSFLPK------
--------------------
--------------------
-FAG----------------
----------FQNH--TEGK
-----YLQY--LS--DGF--
----LFGN-LQYSSDQA---
-L-TPFTKFEIVPDK----D
--------------------
--------------------
--------------------
--------------------
--------------------
--------------------
--------------------
--------------------
--------------------
--------------------
--------------------
--------------------
--------------------
--------------------
--------------------
--------------------
--------------------
--------------------
--------------------
--------------------
--------------------
--------------------
--------------------
--------------------
--------------------
--------------------
--------------------
--------------------
--------------------
---VKIA-KNKVALR---NV
ANGM--I--CRRYSAD----
--S-K---VDCLNA--RADS
I-------------------
--------------------
--------------------
--------------------
--------------------
--------------------
--------------------
--------------------
--------------------
--------------------
--------------------
--------------------
--------------------
--------------------
--------------------
--------------------
-IKD---AELEIVEPIISR-
EIYNIRYR---------TMD
---AK-IYDE-Q--VLTMAT
E-------------------
----EA--------------
--------------------
--------------------
----------IN-SS-SKE-
--TVMAVSLK--YLEEKS--
----KTWE--SSLTVGVG-I
E-------TS--IKAGI-PE
--------------------
-------------I-LDT--
-----E-I--KV--------
----------------SYNF
EANY--TWGETISES-R--E
VTA-TYTV-PVPPNTRMKVT
LLAT-KAKCDI-PFSYTQRD
L-------------------
--------------------
--------------------
--------------------
--------------------
--------------------
-------------------L
RNGR--RVEIECDDG-----
-------------------L
YT------------------
GV------YTFKFD-YQNKP
--------------------
YPLHS----------K----
--------------------
--------------------
--------------------
--------------------
--------------------
--------------------
--------------------
--------------------
--------------------
--------------------
--------------------
--------------------
--------------------
--------------------
--------------------
--------------------
--------------------
--------------------
--------------------
--------------------
--------------------
--------------------
--------------------
--------------------
--------------------
--------------------
--------------------
--------------------
--------------------
----------
>Cucumis_sativus_XP_011656733.1
--------------------
--------------------
--------------------
--------------------
--------------------
--------------------
--------------------
--------------------
--------------------
--------------------
--------------------
--------------------
--------------------
--------------------
--------------------
--------------------
--------------------
--------------------
--------------------
--------------------
--------------------
--------------------
--------------------
--------------------
--------------------
--------------------
--------------------
--------------------
--------------------
--------------------
--------------------
--------------------
--------------------
--------------------
--------------------
--------MSFLPK------
--------------------
--------------------
-FAG----------------
----------FQNH--TEGK
-----YLQY--LS--DGF--
----LFGN-LQYSSDQA---
-L-TPFTKFEIVPDK----D
GKY-WHIK--CCYNDKYLA-
--------------------
--------------------
--------------------
--------------------
--------------------
--------------------
--------SSNDHN--RFV-
-TPFVSKPSENESSSPCTLF
NF-IP---------------
--------------------
-----GPTTGTYYLFDVL--
-LQTYARRCTS----SRIHP
D-VLT-TRYR--RD------
--------------------
--------------------
--------------------
--------------------
--------------------
--------------------
--------------------
---------EKRHDDKLVVL
VDFENI-IRLPKYLSFK--N
N-DKFLA------AYTYRNS
PYLQ--FNANDIGNPQVSHE
I-FNV-GDGTVKIKNE-S--
----TKKFW--RRDP--N--
-------W----ILADSN--
-------DQTKNDK---NTL
FWPVKIA-KNKVALR---NV
ANGM--I--CRRYSAD----
--S-K---VDCLNA--RADS
I-------------------
--------------------
--------------------
--------------------
--------------------
--------------------
--------------------
--------------------
--------------------
--------------------
--------------------
--------------------
--------------------
--------------------
--------------------
--------------------
-IKD---AELEIVEPIISR-
EIYNIRYR---------TMD
---AK-IYDE-Q--VLTMAT
E-------------------
----EA--------------
--------------------
--------------------
----------IN-SS-SKE-
--TVMAVSLK--YLEEKS--
----KTWE--SSLTVGVG-I
E-------TS--IKAGI-PE
--------------------
-------------I-LDT--
-----E-I--KV--------
----------------SYNF
EANY--TWGETISES-R--E
VTA-TYTV-PVPPNTRMKVT
LLAT-KAKCDI-PFSYTQRD
L-------------------
--------------------
--------------------
--------------------
--------------------
--------------------
-------------------L
RNGR--RVEIECDDG-----
-------------------L
YT------------------
GV------YTFKFD-YQNKP
--------------------
YPLHS----------K----
--------------------
--------------------
--------------------
--------------------
--------------------
--------------------
--------------------
--------------------
--------------------
--------------------
--------------------
--------------------
--------------------
--------------------
--------------------
--------------------
--------------------
--------------------
--------------------
--------------------
--------------------
--------------------
--------------------
--------------------
--------------------
--------------------
--------------------
--------------------
--------------------
----------
>Cucumis_sativus_XP_004145086.2
--------------------
--------------------
--------------------
--------------------
--------------------
--------------------
--------------------
--------------------
--------------------
--------------------
--------------------
--------------------
--------------------
--------------------
--------------------
--------------------
--------------------
--------------------
--------------------
--------------------
--------------------
--------------------
--------------------
--------------------
--------------------
--------------------
--------------------
--------------------
--------------------
--------------------
--------------------
--------------------
--------------------
--------------------
--------------------
--------MSFLPK------
--------------------
--------------------
-YAG----------------
----------FQNH--VEGK
-----YLQY--LS--DGF--
----LRGN-LQYSSDQA---
-L-TPFTKFEIVPDK----D
GKY-WHIK--CCYNDKYLA-
--------------------
--------------------
--------------------
--------------------
--------------------
--------------------
--------SSNDHN--RFV-
-TPFVSKPSENESSWPCTLF
NF-IP---------------
--------------------
-----GPTTGTYYLFDVL--
-LQTYARRCTS----SRIHP
D-VLT-TRYR--RD------
--------------------
--------------------
--------------------
--------------------
--------------------
--------------------
--------------------
---------EKRHDDKLVVL
VDFENI-IRLPKYLSFK--N
N-DKFLA------TYTYRNS
PYLQ--FNANDIGNPQVSHE
I-FNV-GDGTVKIKNE-S--
----TKKFW--RRDP--N--
-------W----ILADSN--
-------DQTKNDK---NTL
FWPVKIA-KNKVALR---NV
ANGR--F--VTRYTGD----
--G-K---VDFLNA--SSET
I-------------------
--------------------
--------------------
--------------------
--------------------
--------------------
--------------------
--------------------
--------------------
--------------------
--------------------
--------------------
--------------------
--------------------
--------------------
--------------------
-TKE---AELEIVEPIISR-
EIYNIRYR---------TMD
---AK-IYDE-Q--VLTMAT
E-------------------
----EA--------------
--------------------
--------------------
----------VN-SS-SKE-
--TVMAVSLR--YLEEKS--
----KTWE--SSLTVGVG-I
E-------TS--IKAGI-PE
--------------------
-------------I-LDT--
-----E-I--KV--------
----------------SYNF
EASY--TWGETISES-R--E
VTA-TYTV-PVPPNTRMKVT
LLAT-KAKCDI-PFSYTQRD
L-------------------
--------------------
--------------------
--------------------
--------------------
--------------------
-------------------L
RNGR--RVETEYDDG-----
-------------------L
YT------------------
GV------YTFKFD-YQNKP
--------------------
LPL-----------------
--------------------
--------------------
--------------------
--------------------
--------------------
--------------------
--------------------
--------------------
--------------------
--------------------
--------------------
--------------------
--------------------
--------------------
--------------------
--------------------
--------------------
--------------------
--------------------
--------------------
--------------------
--------------------
--------------------
--------------------
--------------------
--------------------
--------------------
--------------------
--------------------
----------
>Cucumis_melo_XP_008460196.1
--------------------
--------------------
--------------------
--------------------
--------------------
--------------------
--------------------
--------------------
--------------------
--------------------
--------------------
--------------------
--------------------
--------------------
--------------------
--------------------
--------------------
--------------------
--------------------
--------------------
--------------------
--------------------
--------------------
--------------------
--------------------
--------------------
--------------------
--------------------
--------------------
--------------------
--------------------
--------------------
--------------------
--------------------
--------------------
--------MSFLPK------
--------------------
--------------------
-FAG----------------
----------FQNH--AEGK
-----YLQF--LP--DGF--
----LRGV-LQYSSDQA---
-L-TPFTKFEIVPDK----D
GKY-WHIK--CCYNDKYLA-
--------------------
--------------------
--------------------
--------------------
--------------------
--------------------
--------SSDDHN--RFV-
-TPFVSKPSENESSRPCTMF
NI-MS---------------
--------------------
-----GPTTGTYYLFDVS--
-LQTYARRCTS----SRIHP
N-VLT-TRYR--RD------
--------------------
--------------------
--------------------
--------------------
--------------------
--------------------
--------------------
---------ENRHDDKLVLL
VDFENI-IRLPKYLSFK--N
N-DKFLA------AHTYYNS
PYLQ--FNATDIGNPLVSHE
I-FNV-GDGTVRIKNE-S--
----TKKFW--RRDP--N--
-------W----ILADSN--
-------DQTAHDK---NTL
FWPVKIA-KDKVALR---NV
ANGR--F--VTRYTGD----
--G-K---VDFLNA--SSET
I-------------------
--------------------
--------------------
--------------------
--------------------
--------------------
--------------------
--------------------
--------------------
--------------------
--------------------
--------------------
--------------------
--------------------
--------------------
--------------------
-TKQ---AELEICEPIVSR-
ELCDFKYR---------TMD
---AK-IYDE-Q--VLTMAT
E-------------------
----EA--------------
--------------------
--------------------
----------VN-TS-SKE-
--TVMTVSLK--YMEEKT--
----RAWE--SSLTIGVG-I
E-------AS--IKAGI-PE
--------------------
-------------I-LEG--
-----E-I--KT--------
----------------TYSF
EGNY--TWGETIQET-R--E
VTA-TYSV-PVPPNTRMKVT
LLAT-KAKCDI-PFSYTQRD
L-------------------
--------------------
--------------------
--------------------
--------------------
--------------------
-------------------L
RNGR--RVETKYDDG-----
-------------------I
FK------------------
GV------YTLKFD-YQNKP
--------------------
YPLHS----------K----
--------------------
--------------------
--------------------
--------------------
--------------------
--------------------
--------------------
--------------------
--------------------
--------------------
--------------------
--------------------
--------------------
--------------------
--------------------
--------------------
--------------------
--------------------
--------------------
--------------------
--------------------
--------------------
--------------------
--------------------
--------------------
--------------------
--------------------
--------------------
--------------------
----------
>Cucumis_melo_XP_016902480.1
--------------------
--------------------
--------------------
--------------------
--------------------
--------------------
--------------------
--------------------
--------------------
--------------------
--------------------
--------------------
--------------------
--------------------
--------------------
--------------------
--------------------
--------------------
--------------------
--------------------
--------------------
--------------------
--------------------
--------------------
--------------------
--------------------
--------------------
--------------------
--------------------
--------------------
--------------------
--------------------
--------------------
--------------------
--------------------
--------MSFLPK------
--------------------
--------------------
-YAG----------------
----------FQNH--AEGK
-----YLQY--IP--DGH--
----LRGN-LQYSSDQA---
-L-TPFTKFEIVPDK----D
GKY-WHIK--CCYNDKYLA-
--------------------
--------------------
--------------------
--------------------
--------------------
--------------------
--------SSDDHN--RFV-
-TPFVSKPSENESSRPCTMF
NI-IS---------------
--------------------
-----GPTTGTYYLFDVS--
-LQTYARRCTS----SRIHP
N-VLT-TRYR--RD------
--------------------
--------------------
--------------------
--------------------
--------------------
--------------------
--------------------
---------ENRHDDKLVLL
VDFENI-IRLPKYLSFK--N
N-DKFLA------AHTYYDS
PYLK--FKADDIGNPLVSHE
I-FNV-GDGTVRIKNE-S--
----TNKFW--RRDP--N--
-------W----ILADSN--
-------DQTAHDK---NTL
FWPVKIA-KDKVALR---NV
ANGR--F--VTRYTGD----
--G-K---VDFLNA--SSET
I-------------------
--------------------
--------------------
--------------------
--------------------
--------------------
--------------------
--------------------
--------------------
--------------------
--------------------
--------------------
--------------------
--------------------
--------------------
--------------------
-TKQ---AELEIYEPVISR-
ELCNFKYR---------TMD
---AK-IYDE-Q--VLTMAT
E-------------------
----EA--------------
--------------------
--------------------
----------VN-TS-SKE-
--TTMAISLR--YLEESS--
----KTWE--SSLTVGVG-I
E-------AS--IKAGI-PL
--------------------
-------------L-LES--
-----E-I--KV--------
----------------SYNF
EGSY--KWGETISET-K--E
VTS-TYTV-IVPPKTRMKVT
LLAT-KAKCDI-PFSYTQRD
L-------------------
--------------------
--------------------
--------------------
--------------------
--------------------
-------------------L
RNGR--RVEIECDDG-----
-------------------L
YT------------------
GV------YTFKFD-YQNKS
--------------------
LPL-----------------
--------------------
--------------------
--------------------
--------------------
--------------------
--------------------
--------------------
--------------------
--------------------
--------------------
--------------------
--------------------
--------------------
--------------------
--------------------
--------------------
--------------------
--------------------
--------------------
--------------------
--------------------
--------------------
--------------------
--------------------
--------------------
--------------------
--------------------
--------------------
--------------------
----------
>Cucumis_sativus_XP_004140687.2
--------------------
--------------------
--------------------
--------------------
--------------------
--------------------
--------------------
--------------------
--------------------
--------------------
--------------------
--------------------
--------------------
--------------------
--------------------
--------------------
--------------------
--------------------
--------------------
--------------------
--------------------
--------------------
--------------------
--------------------
--------------------
--------------------
--------------------
--------------------
--------------------
--------------------
--------------------
--------------------
--------------------
--------------------
--------------------
--------MSFLPK------
--------------------
--------------------
-YAG----------------
----------FQNH--AERK
-----YLEY--VR--DGF--
----LKGK-LKYSSDQA---
-L-TPFTKFEIVPDK----D
GKY-WHIK--CCYNGKYLA-
--------------------
--------------------
--------------------
--------------------
--------------------
--------------------
--------STNDGN--RFV-
-APFVSKPSENESSWPCTLF
NI-IP---------------
--------------------
-----GPTIGTYYLFDVM--
-IYTYACRCTD----RRVHH
D-VLT-TIYN--LE------
--------------------
--------------------
--------------------
--------------------
--------------------
--------------------
--------------------
---------EARDSDKLILL
VDFENV-IRLPKYVAFK--N
N-DKLLA------SFSYNNS
MYLQ--FNTDDIGNPWAAHE
V-FNV-GDGTIRIKND-Y--
----TKKFW--RRDP--N--
-------W----ILADSN--
-------DQTKNNK---NTL
FWPVKIA-KNKIALR---NV
ANGM--I--CRRYSAD----
--S-K---VDCLNA--RADS
I-------------------
--------------------
--------------------
--------------------
--------------------
--------------------
--------------------
--------------------
--------------------
--------------------
--------------------
--------------------
--------------------
--------------------
--------------------
--------------------
-IKD---AELEIVELVISR-
EIYNIRYR---------TMD
---AK-IYDE-Q--VLTMAT
E-------------------
----EA--------------
--------------------
--------------------
----------IN-SS-SKE-
--TVMAVSLK--YLEEKT--
----RSWE--SSLTIGAV-I
E-------AS--IKAGI-PE
--------------------
-------------I-LES--
-----E-I--KV--------
----------------TYSF
EGNY--TWGETLQET-R--E
VTS-TYTV-TVPPNKKMKVS
LLAT-KAKCDI-PFSYTQRD
L-------------------
--------------------
--------------------
--------------------
--------------------
--------------------
-------------------L
QNGK--KVEIDCDDG-----
-------------------L
YT------------------
GV------YTIKFD-YQNKT
--------------------
LPL-----------------
--------------------
--------------------
--------------------
--------------------
--------------------
--------------------
--------------------
--------------------
--------------------
--------------------
--------------------
--------------------
--------------------
--------------------
--------------------
--------------------
--------------------
--------------------
--------------------
--------------------
--------------------
--------------------
--------------------
--------------------
--------------------
--------------------
--------------------
--------------------
--------------------
----------
>Cucumis_sativus_XP_004153114.2
--------------------
--------------------
--------------------
--------------------
--------------------
--------------------
--------------------
--------------------
--------------------
--------------------
--------------------
--------------------
--------------------
--------------------
--------------------
--------------------
--------------------
--------------------
--------------------
--------------------
--------------------
--------------------
--------------------
--------------------
--------------------
--------------------
--------------------
--------------------
--------------------
--------------------
--------------------
--------------------
--------------------
--------------------
--------------------
--------MSFLPK------
--------------------
--------------------
-YVG----------------
----------FQNH--TERK
-----YLQY--LT--HGF--
----FKGN-LYFSSDQA---
-L-TPFTKFEIEPDK----N
GKY-WHIK--CCYNNKYLA-
--------------------
--------------------
--------------------
--------------------
--------------------
--------------------
--------SSNDYN--RFV-
-RPFVSKPSENDTSWPCTLF
NI-IQ---------------
--------------------
-----GPTVGTYYLFDVL--
-LQTYACRCTS----CKNHP
N-VLT-TRYK--QD------
--------------------
--------------------
--------------------
--------------------
--------------------
--------------------
--------------------
---------EKHHGDKLLLL
VDFENI-IRLPKYVTFK--N
G-DKFLA------AYPYNYT
TYLQ--FNAHDVGDPRVSQE
V-FNV-GDGTIRIKNE-S--
----TKMFW--RRDP--N--
-------W----IKADSD--
-------DQTENDK---NTL
FWPIKIA-KNKVALR---NV
ANGM--F--CRNLSAD----
--G-K---SNFLNS--NIDS
I-------------------
--------------------
--------------------
--------------------
--------------------
--------------------
--------------------
--------------------
--------------------
--------------------
--------------------
--------------------
--------------------
--------------------
--------------------
--------------------
-TQD---AELEIVDPIISR-
EIYNIQYR---------TMD
---AR-KYDA-Q--VLTMAA
E-------------------
----EA--------------
--------------------
--------------------
----------IN-TS-PKE-
--AIMTVSLR--YQEEKS--
----KTWE--SSLTIGVG-I
E-------TS--IKAGV-PS
--------------------
-------------L-FET--
-----E-I--KV--------
----------------NYTF
EGSY--KWGETIQES-K--E
VTG-TYTV-IVPPNTKMKVT
LLAT-KAKCDI-PFSYTQRD
L-------------------
--------------------
--------------------
--------------------
--------------------
--------------------
-------------------L
RNGR--KVERVCDDG-----
-------------------L
YT------------------
GV------YTFNFN-YQSKS
--------------------
LPL-----------------
--------------------
--------------------
--------------------
--------------------
--------------------
--------------------
--------------------
--------------------
--------------------
--------------------
--------------------
--------------------
--------------------
--------------------
--------------------
--------------------
--------------------
--------------------
--------------------
--------------------
--------------------
--------------------
--------------------
--------------------
--------------------
--------------------
--------------------
--------------------
--------------------
----------
>Salvia_splendens_TEY73966.1
--------------------
--------------------
--------------------
--------------------
--------------------
--------------------
--------------------
--------------------
--------------------
--------------------
--------------------
--------------------
--------------------
--------------------
--------------------
--------------------
--------------------
--------------------
--------------------
--------------------
--------------------
--------------------
--------------------
--------------------
--------------------
--------------------
--------------------
--------------------
--------------------
--------------------
--------------------
--------------------
--------------------
--------------------
--------------------
-------MAFNLPR------
--------------------
--------------------
-FIA----------------
----------IRTTNYSDRG
-----HFYY-----------
----NEGGSTVTLGEQS---
-VFSTLVKIEVERATG---N
ANY-VHLR--FCHSNRYWS-
--------------------
--------------------
--------------------
--------------------
--------------------
--------------------
---------KSATS--NVI-
-IAESKQPVEDTKDPSCTLF
QA-VQAA-------------
--------------------
-----GQAAGVFYLNHVP--
-TGGRLLVDNN---------
--------------------
--------------------
--------------------
--------------------
--------------------
--------------------
--------------------
--------------------
KTWGLYTEVNPPAAYGFLTF
VDWSTL-VKLPAHVAFK-GD
N-GSFLR------GMPWDGY
NYLQ--FSSNDPNELSSSHR
V-SFM-SDGHVHIASDH---
---W------LGLFW--RRS
P--N---W----IYADAN--
------NQSSLSNR---DTH
FWPVKVDD-NTIALR---NE
GNGQ--Y--CSRLTTE----
--G-K---TSMLN-------
--------------------
--------------------
--------------------
--------------------
--------------------
--------------------
--------------------
--------------------
--------------------
--------------------
--------------------
--------------------
--------------------
--------------------
--------------------
------A--AVRTITNE---
-------ARLVVQELVSSR-
KIYNVRYR---------MDN
---AR-VFGE-M--PYLAGT
T-------------------
----VV--------------
--------------------
--------------------
----------TN-SS-DRE-
--AAMAVQIT--YQDEKS--
----YTFS--RSMSLTAG-V
E-------TS--FSAGV-PF
--------------------
-------------I-VEG--
-----K-I--TV--------
----------------SFEI
SNTL--QWDTTTTTT-T--S
VTA-SGSV-PVPGRTTAIIE
YVGT-KGTCDI-PYYYTQQD
R-------------------
--------------------
--------------------
--------------------
--------------------
--------------------
------------------NS
TNGQ--ISYTEQVDG-----
-------------------I
YK------------------
GV------SCYNFN-FVIRS
--------------------
TQRLA---------------
--------------------
--------------------
--------------------
--------------------
--------------------
--------------------
--------------------
--------------------
--------------------
--------------------
--------------------
--------------------
--------------------
--------------------
--------------------
--------------------
--------------------
--------------------
--------------------
--------------------
--------------------
--------------------
--------------------
--------------------
--------------------
--------------------
--------------------
--------------------
--------------------
----------
>Salvia_splendens_TEY73969.1
--------------------
--------------------
--------------------
--------------------
--------------------
--------------------
--------------------
--------------------
--------------------
--------------------
--------------------
--------------------
--------------------
--------------------
--------------------
--------------------
--------------------
--------------------
--------------------
--------------------
--------------------
--------------------
--------------------
--------------------
--------------------
--------------------
--------------------
--------------------
--------------------
--------------------
--------------------
--------------------
--------------------
--------------------
--------------------
-------MAFMLPK------
--------------------
--------------------
-LIA----------------
----------IKTASYPDKG
-----HLYY-----------
----NESASVVGLGEQS---
-VFSTLVKIEVEQAAS---N
PNY-VHLR--FSNFNRYWS-
--------------------
--------------------
--------------------
--------------------
--------------------
--------------------
---------QRANG--NGI-
-VAELKKPVEDTTDPSCTLF
EV-VQAA-------------
--------------------
-----GE----FYLNHVQ--
-TGGRLLVD-T---------
--------------------
--------------------
--------------------
--------------------
--------------------
--------------------
--------------------
--------------------
EYWGVFVQVNALDSYDFLTF
VDWSTL-VKLPAHVAFK-GD
N-GRFLE------GRSWDGY
NYLQ--FSSDDPNEEASGHR
V-SLM-PDGHVRITSDY---
---W------DSQFW--RRS
P--N---W----IWADS---
------DQSSVDNN---DTH
FWPVKVDDNNTIALR---NA
GNNN--Y--CARLSTE----
--G-K---TDMLN-------
--------------------
--------------------
--------------------
--------------------
--------------------
--------------------
--------------------
--------------------
--------------------
--------------------
--------------------
--------------------
--------------------
--------------------
--------------------
------A--DVQNITKE---
-------ARLVVQELVSQR-
NIYNVVYR---------MQD
---AR-IYDE-V--PYVAGS
S-------------------
----VL--------------
--------------------
--------------------
----------TN-SS-DQE-
--AAMAVQIT--YQDEKS--
----YTFS--RSLSLTAG-V
E-------TT--FKTGV-PF
--------------------
-------------I-VEG--
-----E-I--SV--------
----------------SFEI
NTTL--QWDTTTTTT-T--S
VMA-SGSV-PVPARSSAVID
YVGT-RGTCDV-PYSYTQQD
K-------------------
--------------------
--------------------
--------------------
--------------------
--------------------
------------------E-
--------------------
--------------------
--------------------
---------LHRWH-GFLH-
--------------------
--------------------
--------------------
--------------------
--------------------
--------------------
--------------------
--------------------
--------------------
--------------------
--------------------
--------------------
--------------------
--------------------
--------------------
--------------------
--------------------
--------------------
--------------------
--------------------
--------------------
--------------------
--------------------
--------------------
--------------------
--------------------
--------------------
--------------------
--------------------
--------------------
--------------------
----------
>Salvia_splendens_TEY73994.1
--------------------
--------------------
--------------------
--------------------
--------------------
--------------------
--------------------
--------------------
--------------------
--------------------
--------------------
--------------------
--------------------
--------------------
--------------------
--------------------
--------------------
--------------------
--------------------
--------------------
--------------------
--------------------
--------------------
--------------------
--------------------
--------------------
--------------------
--------------------
--------------------
--------------------
--------------------
--------------------
--------------------
--------------------
--------------------
-------MGFMLPR------
--------------------
--------------------
-FIA----------------
----------IKSTNYPDKG
-----HLYY-----------
----YEKASTVNVGEES---
-VFSTLVKIEVEQATS---N
TNY-VHLR--FSTSNRYWS-
--------------------
--------------------
--------------------
--------------------
--------------------
--------------------
---------KRVGG--NGI-
-VAESKQPVEDIKNPSCTLF
QP-VQAA-------------
--------------------
-----KD---VFDLNYVP--
-TGARVLVD-P---------
--------------------
--------------------
--------------------
--------------------
--------------------
--------------------
--------------------
--------------------
KYWGIFVDGDPSDSYGNLIY
VDWSTL-VKLPAHLTFK-GD
N-KRYLR------GMGHGGH
NYLQ--YSASDI-DASCGHR
V-TLM-PDGHVRITSDH---
---W------EGQFW--RRS
P--N---W----IWADS---
------WMSSINNP---DTH
FWPVKLDNDNTIALR---NA
GNNH--Y--CSRLTAD----
--G-K---TDMLN-------
--------------------
--------------------
--------------------
--------------------
--------------------
--------------------
--------------------
--------------------
--------------------
--------------------
--------------------
--------------------
--------------------
--------------------
--------------------
------A--AGSDIYNS---
-------GKMVVQELVSER-
NVYDVKYR---------MED
---AR-IYDE-A--PYDAGS
S-------------------
----QL--------------
--------------------
--------------------
----------DN-PS-DEE-
--AAMAVSIT--YQDEKS--
----YTFS--RSFSLTAG-V
E-------TK--FQTGV-PF
--------------------
-------------I-VDG--
-----E-I--KV--------
----------------SFEI
NTTL--EWDTTTTTT-T--S
VTA-TGSI-PIPAKSSAVIE
YVGT-MGTCDV-PYSYTQQD
R-------------------
--------------------
--------------------
--------------------
--------------------
--------------------
------------------SS
TDGT--ISYTEQVDG-----
-------------------V
YK------------------
GV------SCYNFH-FVTKS
--------------------
IKALVIMVFMLPRFIAIRST
RYPDK----------GHLYY
DEKQSTVHIGEESVFSTLVK
IEVERATSNTNYVHLRFSNS
NRYWSKRVGGNGIDAVSKKP
EEDIKEPSCTLFQPVEVSGE
GEGVFQLIYVPTGHRVLVDP
EYWGIFVVEENPSSWYGSLK
YVDWSTLVKLPPHVAFKGDN
GRYLTGVSQDGYNYLQYSSS
GIDPSCGHRVYLMPEGHVRI
TSDHWGGKFWRRSPNWIWAD
SHASSINNPDTHFWPVKLGH
DNTIALRNAGNNRHCSRLSQ
DWKTDMLNAAWIEIHDVGKM
EVQELVSERNVYNVKYRMED
ARIYDEEPYIAGSSQLDNHS
DQEAAMSVSITYTDEKSYTF
SRSMSLTAGVETTFSTGVPF
IVEGKITVSFQINTTLQWDA
TTTTTTSVTASGSIPIPAKT
SAVIEYVGTQGTCDVPYSYT
QQDQSSTDGTISYTEQVDGI
YKGVSCYNFHYVTKSLKALV
--------------------
--------------------
--------------------
--------------------
--------------------
--------------------
----------
>Salvia_splendens_TEY76787.1
--------------------
--------------------
--------------------
--------------------
--------------------
--------------------
--------------------
--------------------
--------------------
--------------------
--------------------
--------------------
--------------------
--------------------
--------------------
--------------------
--------------------
--------------------
--------------------
--------------------
--------------------
--------------------
--------------------
--------------------
--------------------
--------------------
--------------------
--------------------
--------------------
--------------------
--------------------
--------------------
--------------------
--------------------
--------------------
--------------------
--------------------
--------------------
-------------------M
TTPHSIVLLVPSGTSNPYAC
CQDNGYLGYGGDS-------
--------------------
-VFNPLVKIAVEKATVNNNY
----VHLR--FTYNNKYWQR
SKDNYNL-------------
--------------------
--------------------
--------------------
--------------------
--------------------
--------------------
-VAVSNQPVEDTTDPFCTLF
EP------------------
--------------------
-----SVTSGHVKFTHVQ--
--------------------
--------------------
--------------------
--------------------
--------------------
--------------------
--------------------
--------------------
-------------SGLSVQS
SYAPNNLGLSKDYGYGSFGM
TDWDAL-VKMPKHIALK-GD
N-GMYLKAIERYGARVQ---
------FGSNDETDKLSAHT
V--TLMPDGHVRLHSD----
---YFGKFWFMAASDSGW--
------------VYGDFN--
-------DDPKFVS---TTI
FQPIKID-DNTIALR---ST
ANND--F--CIRYSDA----
------NVSDCLAA--RADY
I-------------------
--------------------
--------------------
--------------------
--------------------
--------------------
--------------------
--------------------
--------------------
--------------------
--------------------
--------------------
--------------------
--------------------
--------------------
--------------------
-QTS---SRMQVQELVMNR-
KIYNVIYR---------MED
---AR-IYGE-T--PFLAGT
T-------------------
----TL--------------
--------------------
--------------------
----------TN-TK-DQV-
--DTMSVQIT--YQDQKS--
----YTFS--RGFSLKAG-V
S-------AT--IKTGV-PF
--------------------
-------------V-AED--
-----K-I--QV--------
----------------SFEI
SGSF--QWDTTTTTT-T--T
VTA-QGSV-PVPANSTVKVH
YVGT-RGTCNV-PYSYSQED
Q-------------------
--------------------
--------------------
--------------------
--------------------
--------------------
------------------SS
TTGE--ITYYDLTDG-----
-------------------I
YE------------------
GV------SCYNFD-FKVE-
--------------------
--------------------
--------------------
--------------------
--------------------
--------------------
--------------------
--------------------
--------------------
--------------------
--------------------
--------------------
--------------------
--------------------
--------------------
--------------------
--------------------
--------------------
--------------------
--------------------
--------------------
--------------------
--------------------
--------------------
--------------------
--------------------
--------------------
--------------------
--------------------
--------------------
--------------------
----------
>Papaver_somniferum_XP_026379541.1
--------------------
--------------------
--------------------
--------------------
--------------------
--------------------
--------------------
--------------------
--------------------
--------------------
--------------------
--------------------
--------------------
--------------------
--------------------
--------------------
--------------------
--------------------
--------------------
--------------------
--------------------
--------------------
--------------------
--------------------
--------------------
--------------------
--------------------
--------------------
--------------------
--------------------
--------------------
--------------------
--------------------
--------------------
--------------------
--------------------
--------------------
--------------------
--------------------
--------------------
--------------------
--------------------
--------------------
--------------------
--------------------
--------------------
--------------------
--------------------
--------------------
--------------------
--------------------
--------------------
--------------------
--------------------
--------------------
--------------------
--------------------
--------------------
--------------------
--------------------
--------------------
--------------------
--------------------
--------------------
--------------------
--------------------
--------------------
--MD--YNFDVANSPDFEYE
V-FPS-RDGGICLKSI-Q--
----YGKYW--RLDDNSS--
-------W----VFANGY--
--------PMDHHI---NTV
FIPTQRD-DNTIALR---SL
ANNS--F--CARRTAG----
--S-K---ANCLAT--LFTY
V-------------------
--------------------
--------------------
--------------------
--------------------
--------------------
--------------------
--------------------
--------------------
--------------------
--------------------
--------------------
--------------------
--------------------
--------------------
--------------------
-DGY---APMVIEEPVLSR-
TIDDVIYH---------LTD
---AR-IYDD-H--ILAPST
E-------------------
----ES--------------
--------------------
--------------------
----------AR-NIKPYP-
--DTAKLILK--STETHT--
----REWT--ASVSLKIG-L
K-------VS--ISAGV-PL
--------------------
-------------V-MGG--
-----S-I--ET--------
----------------SYEF
NSSY--QWGESKEEK-T--E
VGA-EFTV-TVPPMSSVKVS
LMAT-RASCDI-PFSYTQRD
V-------------------
--------------------
--------------------
--------------------
--------------------
--------------------
-------------------L
TNGT--VKVYYKSDG-----
-------------------L
FK------------------
GS------NSYNYR-YESVQ
--------------------
IDLE----------------
--------------------
--------------------
--------------------
--------------------
--------------------
--------------------
--------------------
--------------------
--------------------
--------------------
--------------------
--------------------
--------------------
--------------------
--------------------
--------------------
--------------------
--------------------
--------------------
--------------------
--------------------
--------------------
--------------------
--------------------
--------------------
--------------------
--------------------
--------------------
--------------------
----------
>Papaver_somniferum_XP_026379549.1
--------------------
--------------------
--------------------
--------------------
--------------------
--------------------
--------------------
--------------------
--------------------
--------------------
--------------------
--------------------
--------------------
--------------------
--------------------
--------------------
--------------------
--------------------
--------------------
--------------------
--------------------
--------------------
--------------------
--------------------
--------------------
--------------------
--------------------
--------------------
--------------------
--------------------
--------------------
--------------------
--------------------
--------------------
--------------------
-------MAPRLPK------
--------------------
--------------------
-FII----------------
----------IQSN--FNHR
-----YLHF--EK-ANPT--
----VADA-LRFDGDYS---
-F-GLETKFEVVPA-ST--G
NGL-VHIL--SLQNNRFWE-
--------------------
--------------------
--------------------
--------------------
--------------------
--------------------
--------NLGGPD--SWI-
-TATAVKPEEDRSSKYCTLF
QP-VYLD---YG--------
--------------------
-----SS--EIVRLLHVH--
-TSCYVTFFSG----TNESN
G-CLHLSRYT----------
--------------------
--------------------
--------------------
--------------------
--------------------
--------------------
--------------------
---------QPSDHRDLCTI
IDWQSI-VMLPNLIRIKG-D
N-GKHLK--------AY-SD
GFMD--YNNDVANSPDFEYE
V-FPS-RNGGISLKSI-Q--
----YGKYW--KLDDNSS--
-------W----VFANGS--
-------PTTDHDI---KTV
FIPIKLD-DNTIALR---SL
ENNS--F--CARRTAD----
--S-K---ANCLAT--LFTY
V-------------------
--------------------
--------------------
--------------------
--------------------
--------------------
--------------------
--------------------
--------------------
--------------------
--------------------
--------------------
--------------------
--------------------
--------------------
--------------------
-DEY---APMVIEEPVLSR-
TIDNVIYH---------LTD
---AR-IYDE-H--VLALVN
E-------------------
----ET--------------
--------------------
--------------------
----------RN-KKQQHH-
--DTAKLNLK--RTETYT--
----RKWT--ASVSLGIG-I
K-------TS--ISVGV-PT
--------------------
-------------V-VGA--
-----K-I--ET--------
----------------SFEF
KSSY--QWGERNEDK-L--E
VGS-EYTV-DVPPMSGVKVS
LMAT-RASCDI-PFSYTQHD
I-------------------
--------------------
--------------------
--------------------
--------------------
--------------------
-------------------L
TNGA--AKVYHKSDG-----
-------------------L
FK------------------
GS------NAYNYR-YESAP
--------------------
LDLE----------------
--------------------
--------------------
--------------------
--------------------
--------------------
--------------------
--------------------
--------------------
--------------------
--------------------
--------------------
--------------------
--------------------
--------------------
--------------------
--------------------
--------------------
--------------------
--------------------
--------------------
--------------------
--------------------
--------------------
--------------------
--------------------
--------------------
--------------------
--------------------
--------------------
----------
>Papaver_somniferum_XP_026387726.1
--------------------
--------------------
--------------------
--------------------
--------------------
--------------------
--------------------
--------------------
--------------------
--------------------
--------------------
--------------------
--------------------
--------------------
--------------------
--------------------
--------------------
--------------------
--------------------
--------------------
--------------------
--------------------
--------------------
--------------------
--------------------
--------------------
--------------------
--------------------
--------------------
--------------------
--------------------
--------------------
--------------------
--------------------
--------------------
-------MAQRLPK------
--------------------
--------------------
-FII----------------
----------IQSN--FNHK
-----YLHL--EK-VNPT--
----AADS-LRFDGDYS---
-F-GLETRFEVVPA-TT--E
NGL-VHIR--SKLNDRFWA-
--------------------
--------------------
--------------------
--------------------
--------------------
--------------------
--------NMGGPN--GWI-
-TATSVKPDENRSSQSCTLF
QP-VYLN---SN--------
--------------------
-----SN--KIVRVLHVH--
-TSYYVSFFMG----TNQTN
G-CLNLISNS----------
--------------------
--------------------
--------------------
--------------------
--------------------
--------------------
--------------------
---------QLTDQRDLFTI
IDWQSI-VMFPDIIRIKG-D
N-GMHLK--------AF-SD
GFMD--YNYEVANSPDFEFE
V-FPS-RDGGICLKSV-Q--
----YGKYW--KLDNNSS--
-------W----VWAYEN--
-------PTMDHHI---NTV
FIPTKLD-NKTIALR---SL
ANNT--F--CARRTAN----
--S-K---TNCLAT--LFTY
V-------------------
--------------------
--------------------
--------------------
--------------------
--------------------
--------------------
--------------------
--------------------
--------------------
--------------------
--------------------
--------------------
--------------------
--------------------
--------------------
-DAY---APIVIEEPVLSR-
TIDNVIYD---------LTD
---AR-IYDE-H--VIALAN
E-------------------
----EA--------------
--------------------
--------------------
----------RN-KKGEGS-
--DTVKLNLK--HTERYT--
----REWT--ASVSFTLG-V
K-------VS--LSVGV-PE
--------------------
-------------I-AEG--
-----K-V--ET--------
----------------SYEF
KSSY--EWGERNEDE-L--E
MGS-EYTV-TVPPMSSVKVS
LMAT-RASCDI-PFSYTQRD
V-------------------
--------------------
--------------------
--------------------
--------------------
--------------------
-------------------L
TNGT--VKVYYKNDG-----
-------------------I
FK------------------
GR------NAYNYRNYMSVN
--------------------
KETIH----------LNSPK
--------------------
--------------------
--------------------
--------------------
--------------------
--------------------
--------------------
--------------------
--------------------
--------------------
--------------------
--------------------
--------------------
--------------------
--------------------
--------------------
--------------------
--------------------
--------------------
--------------------
--------------------
--------------------
--------------------
--------------------
--------------------
--------------------
--------------------
--------------------
--------------------
----------
>Papaver_somniferum_XP_026443165.1
--------------------
--------------------
--------------------
--------------------
--------------------
--------------------
--------------------
--------------------
--------------------
--------------------
--------------------
--------------------
--------------------
--------------------
--------------------
--------------------
--------------------
--------------------
--------------------
--------------------
--------------------
--------------------
--------------------
--------------------
--------------------
--------------------
--------------------
--------------------
--------------------
--------------------
--------------------
--------------------
--------------------
--------------------
--------------------
--------------------
--------------------
--------------------
--------------------
--------------------
--------------------
--------------------
--------------------
--------------------
--------------------
--------------------
--------------------
--------------------
--------------------
--------------------
---------MGGPN--GWI-
-TATSVKPDENRSSQSCTLF
QP-VYLN---SN--------
--------------------
-----SN--KIVRLLHVH--
-TSYYVSFFMG----TNQTN
G-CLNLISNS----------
--------------------
--------------------
--------------------
--------------------
--------------------
--------------------
--------------------
---------QLTDQRDLFTI
IDWQSI-VMFPDIIRIKG-D
N-GMHLK--------AF-SD
GYMD--YNYEVANSPDFEYE
V-FPS-RDGGVCLKSV-K--
----YGNYW--KLDNDTW--
-------W----VWAYEN--
-------PTMDHHI---NTV
FIPTKLD-DKTIALR---SL
ANNN--L--CARRTAN----
--S-K---TNCLAT--LLTY
V-------------------
--------------------
--------------------
--------------------
--------------------
--------------------
--------------------
--------------------
--------------------
--------------------
--------------------
--------------------
--------------------
--------------------
--------------------
--------------------
-DAY---APIVIEEPVLSR-
TIDNVIYD---------LTD
---AR-IYDE-H--VIALAN
E-------------------
----EA--------------
--------------------
--------------------
----------RN-KKGEGS-
--DTVKLNLK--HTERYT--
----REWT--ASVSFTLG-V
K-------VS--LSVGV-PG
--------------------
-------------I-AEG--
-----K-V--ET--------
----------------SYEF
HSSY--QWGETNEDE-V--E
MGS-EYTV-TVPPMSSVKVS
LMAT-RASCDI-PFSYTQRD
V-------------------
--------------------
--------------------
--------------------
--------------------
--------------------
-------------------L
TNGT--VKVYYKNDG-----
-------------------I
FK------------------
GR------NAYNYR-YESAQ
--------------------
HAL-----------------
--------------------
--------------------
--------------------
--------------------
--------------------
--------------------
--------------------
--------------------
--------------------
--------------------
--------------------
--------------------
--------------------
--------------------
--------------------
--------------------
--------------------
--------------------
--------------------
--------------------
--------------------
--------------------
--------------------
--------------------
--------------------
--------------------
--------------------
--------------------
--------------------
----------
>Papaver_somniferum_XP_026445313.1
--------------------
--------------------
--------------------
--------------------
--------------------
--------------------
--------------------
--------------------
--------------------
--------------------
--------------------
--------------------
--------------------
--------------------
--------------------
--------------------
--------------------
--------------------
--------------------
--------------------
--------------------
--------------------
--------------------
--------------------
--------------------
--------------------
--------------------
--------------------
--------------------
--------------------
--------------------
--------------------
--------------------
--------------------
--------------------
-------MSTRMPP------
--------------------
--------------------
--------------------
--------------------
--------------------
--------------------
--------------------
--------------------
--------------------
--------------------
--------------------
--------------------
--------------------
--------------------
--------------------
--------------------
--------------------
--------------------
--------------------
--------------------
--------------------
--------------------
--------------------
--------------------
--------------------
--------------------
--------------------
--------------------
--------------------
--------------------
--------------------
--------------------
--------------------
--------------------
--------------------
--------------------
-----------LSLR-----
--------------------
--------------------
--------------------
--------------------
--------------------
--------------------
--------------------
--------------------
--------------------
--------------------
--------------------
--------------------
--------------------
--------------------
--------------------
--------------------
--------------------
--------------------
--------------SLFYQ-
ELSTTSFM---------TLL
---MQ-GFTT-S--MLLLAN
E-------------------
----EA--------------
--------------------
--------------------
----------RN-KKGEGS-
--DTVKLNLK--HTERYT--
----REWT--ASVSFTLG-V
K-------VS--LSVGV-PE
--------------------
-------------I-AEG--
-----K-V--ET--------
----------------SYEF
KSSY--EWGERNEDE-L--E
MGS-EYTV-TVPPMSSVKVS
LMAT-RASCDI-PFSYTQRD
V-------------------
--------------------
--------------------
--------------------
--------------------
--------------------
-------------------L
TNGT--VKVYYKNDG-----
-------------------I
FK------------------
GR------NAYNYR-LAVAL
--------------------
AVM-----------------
--------------------
--------------------
--------------------
--------------------
--------------------
--------------------
--------------------
--------------------
--------------------
--------------------
--------------------
--------------------
--------------------
--------------------
--------------------
--------------------
--------------------
--------------------
--------------------
--------------------
--------------------
--------------------
--------------------
--------------------
--------------------
--------------------
--------------------
--------------------
--------------------
----------
>Papaver_somniferum_XP_026420289.1
--------------------
--------------------
--------------------
--------------------
--------------------
--------------------
--------------------
--------------------
--------------------
--------------------
--------------------
--------------------
--------------------
--------------------
--------------------
--------------------
--------------------
--------------------
--------------------
--------------------
--------------------
--------------------
--------------------
--------------------
--------------------
--------------------
--------------------
--------------------
--------------------
-----------------MEA
PPA-----------------
--------------------
------------ATETPTTI
TSLSLNDTTTQENVQKVPSE
SRFPLVDEGDDQVGVPLSEN
DEDAHAIIANTLPK------
--------------------
--------------------
-SVI----------------
----------IQSN--IDNL
-----YLHF--EK-ENPW--
----VPNA-IRFHGDYS---
-F-GLETRFEVVQA-TT--V
TGL-VHIR--CLRNNKYWA-
--------------------
--------------------
--------------------
--------------------
--------------------
--------------------
--------NSGTSY--RWV-
-TAMAIKPEENQSDPYCTLF
KP-IFEY---SN--------
--------------------
-----NN--RVVKLRHVN--
-TGYYVRRFYG----GDHYY
G-ALYLSASG----------
--------------------
--------------------
--------------------
--------------------
--------------------
--------------------
--------------------
---------DSCERY---TF
IDWESV-VMLPDLIRIKG-D
N-GNHLE--------SYGGD
GYMD--YNRKADNSSFFDYE
V-SPS-RDGGIRLKGV-Y--
----HGKYW--TDVDTSI--
-------W----VLLKEA--
-------ATTFHDT---NTV
FLPTIVD-GNRIIMR---SL
KNGK--F--CNRFTTE----
--E-K---TSCLAT--LEKY
P-------------------
--------------------
--------------------
--------------------
--------------------
--------------------
--------------------
--------------------
--------------------
--------------------
--------------------
--------------------
--------------------
--------------------
--------------------
--------------------
-DQW---SSMEIEEPVMSR-
KINNVRYH---------LTD
---AR-LYNE-K--ILALIT
D-------------------
----DS--------------
--------------------
--------------------
----------SN-YT-QSP-
--LTSSLNLK--TTVTNT--
----TNWS--NSVTMKVG-I
K-------MT--CTAGV-PG
--------------------
-------------V-SSG--
-----A-I--EI--------
----------------SADI
TGSQ--SWGETHTET-Q--E
VGS-VKTI-TVPPMTRVKGS
LMAT-RVSYDI-PFAYTQHD
V-------------------
--------------------
--------------------
--------------------
--------------------
--------------------
-------------------L
KNGS--PKVYEKNDG-----
-------------------V
FT------------------
GH------NGYGYK-YEVVN
--------------------
LPLQ----------------
--------------------
--------------------
--------------------
--------------------
--------------------
--------------------
--------------------
--------------------
--------------------
--------------------
--------------------
--------------------
--------------------
--------------------
--------------------
--------------------
--------------------
--------------------
--------------------
--------------------
--------------------
--------------------
--------------------
--------------------
--------------------
--------------------
--------------------
--------------------
--------------------
----------
>Papaver_somniferum_XP_026420757.1
--------------------
--------------------
--------------------
--------------------
--------------------
--------------------
--------------------
--------------------
--------------------
--------------------
--------------------
--------------------
--------------------
--------------------
--------------------
--------------------
--------------------
--------------------
--------------------
--------------------
--------------------
--------------------
--------------------
--------------------
--------------------
--------------------
--------------------
--------------------
--------------------
--------------------
--------------------
--------------------
--------------------
--------------------
--------------------
--------------------
--------------------
--------------------
--------------------
--------------------
--------------------
--------------------
--------------------
--------------------
--------------------
--------------------
--------------------
--------------------
--------------------
--------------------
--------------------
---MAIKPEENQSDQYCTLL
QS-IFLY---SN--------
--------------------
-----NN--RVLKLRHVS--
-SGDYV-TYFG----GSGYC
C-GLLSSATD----------
--------------------
--------------------
--------------------
--------------------
--------------------
--------------------
--------------------
---------KYNGNYDVFTF
IDWKSV-VMLPNLIRIKG-D
N-GNHLK--------AF-QD
GFMD--YNFEADNSSLFDYE
V-FPS-RNGGIRLKST-H--
----FGTYW--MDMDESC--
-------W----VLLKQA--
-------STTVHET---NTV
FLPTILE-GNRIMMR---SL
KNSY--F--CNRYNGQ----
--D-K---WSCLAT--LANY
P-------------------
--------------------
--------------------
--------------------
--------------------
--------------------
--------------------
--------------------
--------------------
--------------------
--------------------
--------------------
--------------------
--------------------
--------------------
--------------------
-DKW---SSMDIEEPVISR-
KIDNIVYH---------LTD
---AR-VYNE-K--TLAFIT
D-------------------
----DS--------------
--------------------
--------------------
----------SN-YT-EET-
--ITSQLNLK--TTVINT--
----TNWS--NSVTLKVG-V
K-------MS--YTAGI-PS
--------------------
-------------I-SSG--
-----K-F--EI--------
----------------STEA
TGSR--NWGQTDTES-K--E
VGS-VKTV-TVKPMSRVKAS
LMAT-RLSYDI-PFSYTQYD
V-------------------
--------------------
--------------------
--------------------
--------------------
--------------------
-------------------L
MNGT--TKVSEKNDG-----
-------------------I
FT------------------
GQ------NG----------
--------------------
--------------------
--------------------
--------------------
--------------------
--------------------
--------------------
--------------------
--------------------
--------------------
--------------------
--------------------
--------------------
--------------------
--------------------
--------------------
--------------------
--------------------
--------------------
--------------------
--------------------
--------------------
--------------------
--------------------
--------------------
--------------------
--------------------
--------------------
--------------------
--------------------
--------------------
----------
>Papaver_somniferum_XP_026430881.1
--------------------
--------------------
--------------------
--------------------
--------------------
--------------------
--------------------
--------------------
--------------------
--------------------
--------------------
--------------------
--------------------
--------------------
--------------------
--------------------
--------------------
--------------------
--------------------
--------------------
--------------------
--------------------
--------------------
--------------------
--------------------
--------------------
--------------------
--------------------
--------------------
--------------------
--------------------
--------------------
--------------------
--------------------
--------------------
--------------------
--------------------
--------------------
--------------------
--------------------
--------------------
--------------------
--------------------
--------------------
--------------------
--------------------
--------------------
--------------------
--------------------
--------------------
--------------------
--------------------
--------------------
--------------------
--------------------
--------------------
--------------------
--------------------
--------------------
--------------------
--------------------
--------------------
--------------------
--------------------
--------------------
--------------------
--------------------
--MD--FNHNADNSSSFDYE
V-SPC-RNGGIRLKSTAH--
----LGTYW--KYMADSS--
-------W----VLLKQA--
-------STTVHDC---NTV
FLPTKLG-DNRIIMK---CL
ENGK--Y--CNRH-------
--------ENCLAT--LNTW
P-------------------
--------------------
--------------------
--------------------
--------------------
--------------------
--------------------
--------------------
--------------------
--------------------
--------------------
--------------------
--------------------
--------------------
--------------------
--------------------
-DDW---STMEIEEPVISR-
KIDNVRYH---------FTD
---GR-RYDE-K--TVALIT
D-------------------
----DS--------------
--------------------
--------------------
----------IN-RT-RHP-
--LTSEINLK--TTVSDT--
----TNWS--NSVGLKVG-V
E-------MS--IAASV-PL
--------------------
-------------V-SEA--
-----S-F--TI--------
----------------STEV
SGSW--DWGETQTKS-Q--E
VGS-VRTI-IVPPMTILKAS
LMAT-RCSCDV-PYSYTQRD
V-------------------
--------------------
--------------------
--------------------
--------------------
--------------------
-------------------L
KNGS--TKVSEKNDG-----
-------------------L
FT------------------
AH------NGYGYQ-YEVVE
--------------------
LPLE----------------
--------------------
--------------------
--------------------
--------------------
--------------------
--------------------
--------------------
--------------------
--------------------
--------------------
--------------------
--------------------
--------------------
--------------------
--------------------
--------------------
--------------------
--------------------
--------------------
--------------------
--------------------
--------------------
--------------------
--------------------
--------------------
--------------------
--------------------
--------------------
--------------------
----------
>Papaver_somniferum_XP_026430875.1
--------------------
--------------------
--------------------
--------------------
--------------------
--------------------
--------------------
--------------------
--------------------
--------------------
--------------------
--------------------
--------------------
--------------------
--------------------
--------------------
--------------------
--------------------
--------------------
--------------------
--------------------
--------------------
--------------------
--------------------
--------------------
--------------------
--------------------
--------------------
--------------------
-----------------MEA
GSA-----------------
--------------------
------------AATSTTFS
SLTLNDDDTTHVYVQEVPLE
SRIPLVDGRQEGVVISLNGN
DTDVHAIMAQTLPK------
--------------------
--------------------
-YVI----------------
----------IQSN--LNNV
-----YVHL--YT-ANPD--
----VPDA-LRYTGDYS---
-F-GLETRFEVVPA-TT--G
AGL-VHIR--CLQNNKYWA-
--------------------
--------------------
--------------------
--------------------
--------------------
--------------------
--------NFGTGN--NWV-
-TAMAVKPEENQSDRYCTLF
QP-IFVY---SN--------
--------------------
-----SN--RVLKLRHVN--
-TGYYVRLFYG----AGHYD
H-SLSLMDDK----------
--------------------
--------------------
--------------------
--------------------
--------------------
--------------------
--------------------
---------DD----DVCTF
IDWDDV-VVLPDLIRIKG-D
N-GNHLK--------ASDGD
GYMD--FLQQADNSSMFDYE
V-SPS-RDGGVRLKST-Q--
----FGTYW--TDMDTSS--
-------W----VLLKQLD-
-------DPTVHAT---NTV
FLPTVLD-GNRIIMK---CL
KNGL--F--CNRYSHD----
--G-R---LSGLAT--LSPY
P-------------------
--------------------
--------------------
--------------------
--------------------
--------------------
--------------------
--------------------
--------------------
--------------------
--------------------
--------------------
--------------------
--------------------
--------------------
--------------------
-DEW---SSLEIEEPIVSR-
TISNVIYH---------LTD
---AR-LYNE-K--SVALIT
D-------------------
----DS--------------
--------------------
--------------------
----------SN-RT-PNP-
--LTSEVDLK--TSVINT--
----TNWS--TSVAFKVG-V
K-------VT--LTYGV-PF
--------------------
-------------I-ASG--
-----S-L--EV--------
----------------SAES
TTST--DWGGTEEES-V--E
VGS-AKTI-TVEPMNRLKAT
LMAT-RLSYDI-PFSYTQHD
I-------------------
--------------------
--------------------
--------------------
--------------------
--------------------
-------------------L
KNGD--KKPIERHDG-----
-------------------V
FT------------------
GN------NGYGYK-FEVAP
--------------------
LPLEP----------LPALE
--------------------
--------------------
--------------------
--------------------
--------------------
--------------------
--------------------
--------------------
--------------------
--------------------
--------------------
--------------------
--------------------
--------------------
--------------------
--------------------
--------------------
--------------------
--------------------
--------------------
--------------------
--------------------
--------------------
--------------------
--------------------
--------------------
--------------------
--------------------
--------------------
----------
>Papaver_somniferum_XP_026458827.1
--------------------
--------------------
--------------------
--------------------
--------------------
--------------------
--------------------
--------------------
--------------------
--------------------
--------------------
--------------------
--------------------
--------------------
--------------------
--------------------
--------------------
--------------------
--------------------
--------------------
--------------------
--------------------
--------------------
--------------------
--------------------
--------------------
--------------------
--------------------
--------------------
-----------------MET
AAA-----------------
--------------------
------------AET-----
--------------------
----------------LNEI
CADVDAIMAKTLPK------
--------------------
--------------------
-YVI----------------
----------IQSS-QKDNS
-----YLHL--YK-EHPS--
----FCNA-LRFVGGYS---
-F-GLETRFELVPA-TT--G
AGL-FHIR--SLLNNKYWE-
--------------------
--------------------
--------------------
--------------------
--------------------
--------------------
--------NFGTDN--NWV-
-SAMADKPVEDQSENRCTLF
QP-VFVH---SN--------
--------------------
-----NN--RILRLRHVH--
-TKKFVTFFHG----TGDDC
A-LLSLLTGD----------
--------------------
--------------------
--------------------
--------------------
--------------------
--------------------
--------------------
---------EG---HDVCTF
IDWESV-VVLPDVIRIKS-N
N-GNHLR--------GW-RD
AFMD--YRGKADNTSRFDFE
V-SPS-RDGGIRLKNI-H--
----FGTYW--TDMNDSD--
-------W----VLLKHP--
-------SPTVHDT---NTV
FLPTILG-GNRIYMR---SL
INNR--F--CSRHTDPEW--
--D-R---ENCLAT--LNTW
P-------------------
--------------------
--------------------
--------------------
--------------------
--------------------
--------------------
--------------------
--------------------
--------------------
--------------------
--------------------
--------------------
--------------------
--------------------
--------------------
-DNCCNSCTMEIEEPVISR-
TISNVIYH---------LTD
---AR-LYNK-K--TLALIT
D-------------------
----DT--------------
--------------------
--------------------
----------CN-ET-PLP-
--QTSEINLK--TTVRNT--
----TNWS--NSVTLKLG-V
K-------MN--GTHAV-PD
--------------------
-------------I-KSG--
-----S-L--EI--------
----------------STEV
TKSF--EWGETETET-Q--E
VRS-VRTI-TVPPMSRVKVT
LMGT-RVSYDI-PFSYTQRD
V-------------------
--------------------
--------------------
--------------------
--------------------
--------------------
-------------------L
INGT--TKVSVKHDG-----
-------------------L
FT------------------
GK------GGYDYK-HDIVQ
--------------------
LAL-----------------
--------------------
--------------------
--------------------
--------------------
--------------------
--------------------
--------------------
--------------------
--------------------
--------------------
--------------------
--------------------
--------------------
--------------------
--------------------
--------------------
--------------------
--------------------
--------------------
--------------------
--------------------
--------------------
--------------------
--------------------
--------------------
--------------------
--------------------
--------------------
--------------------
----------
>Papaver_somniferum_XP_026438499.1
--------------------
--------------------
--------------------
--------------------
--------------------
--------------------
--------------------
--------------------
--------------------
--------------------
--------------------
--------------------
--------------------
--------------------
--------------------
--------------------
--------------------
--------------------
--------------------
--------------------
--------------------
--------------------
--------------------
--------------------
--------------------
--------------------
--------------------
--------------------
--------------------
--------------------
--------------------
--------------------
--------------------
--------------------
--------------------
-------MEKTLPN------
--------------------
--------------------
-YVI----------------
----------IQSN--DNNR
-----YARL--DS-ENQL--
----LPNA-LRFEGEYS---
-F-GLETRFEVVPATTT--S
TGF-VHIR--CLQNNKYWS-
--------------------
--------------------
--------------------
--------------------
--------------------
--------------------
--------NSGY-----WV-
-TATAVKPEENMSNKHCTLF
QP-VFLK---LN--------
--------------------
-----NNDHHVVRLRHAN--
-TGNFVRRHND----NNDYN
G-CLTLRPKL----------
--------------------
--------------------
--------------------
--------------------
--------------------
--------------------
--------------------
---------HPEDNTDVCTF
IDWESV-VMLPDVIRIKG-D
N-GNHLK--------AN-AD
GFMD--FLSKADDSSKYDYE
V-SPS-RDGGIRLKST-H--
----FGTYW--TDMDPVC--
-------F----VWLQKA--
-------DPEELDT---KSI
FLPVKVD-GNRILMR---SF
KDGN--F--CKRYDGNKWRD
GYS-N---QSCLAT--IFNY
R-------------------
--------------------
--------------------
--------------------
--------------------
--------------------
--------------------
--------------------
--------------------
--------------------
--------------------
--------------------
--------------------
--------------------
--------------------
--------------------
-EQP---CYMEIEESVLTR-
TISNVRYQ---------LAD
---AR-LYNE-R--TLALIT
D-------------------
----DS--------------
--------------------
--------------------
----------RN-RT-QHP-
--QTSQINLK--TTVTNT--
----TNWS--KSVSFKEG-V
K-------IT--GTFGV-PN
--------------------
-------------I-KTG--
-----S-L--EI--------
----------------SSVF
TQSR--DWGETETES-I--E
VGS-VRTV-TVPPMSRVKTS
LIAT-RCSYDI-PFSYTQRD
V-------------------
--------------------
--------------------
--------------------
--------------------
--------------------
-------------------L
MNGN--TKVSRKKDG-----
-------------------L
FS------------------
GE------SGYNYN-YEIVE
--------------------
LPL-----------------
--------------------
--------------------
--------------------
--------------------
--------------------
--------------------
--------------------
--------------------
--------------------
--------------------
--------------------
--------------------
--------------------
--------------------
--------------------
--------------------
--------------------
--------------------
--------------------
--------------------
--------------------
--------------------
--------------------
--------------------
--------------------
--------------------
--------------------
--------------------
--------------------
----------
>Papaver_somniferum_XP_026431849.1
--------------------
--------------------
--------------------
--------------------
--------------------
--------------------
--------------------
--------------------
--------------------
--------------------
--------------------
--------------------
--------------------
--------------------
--------------------
--------------------
--------------------
--------------------
--------------------
--------------------
--------------------
--------------------
--------------------
--------------------
--------------------
--------------------
--------------------
--------------------
--------------------
-----------------MEA
SPTIPTTITSQTTYDTTTQE
IVTEEVPSQSLVPLVDQVEV
GADVTLNTNDEDEAATPATI
TTLNDDDITNQEYVEEVPVE
SRIPPVDGGEVGVVFALNEN
DEDVHATMASTLPT------
--------------------
--------------------
-TVI----------------
----------IQSN--HNRR
-----YLRL--DG-GYQE--
----LNNA-LRCEGDYS---
-F-GIETRFELVPS-TT--A
TGL-FHIR--SLYNNKYWQ-
--------------------
--------------------
--------------------
--------------------
[truncated: 1,409,245 more chars]
