# Supplementary material for: Phylogenetic analyses suggest centipede venom arsenals were repeatedly stocked by horizontal gene transfer
Source: Nat Commun. 2021 Feb 5;12:818. doi: 10.1038/s41467-021-21093-8 (PMC7864903; doi:10.1038/s41467-021-21093-8)
Supplement: Supplementary file 8 — Supplementary Data 4 [file 41467_2021_21093_MOESM8_ESM.zip › SI Datafile S6 - alignments/PAD.fasta]

>animalia_XP_021955739.1_uncharacterized_protein_LOC110852074_[Folsomia_candida]
------------------------------------------------------------
------------------------------------------------------------
------------------------------------------------------------
------------------------------------------------------------
------------------------------------------------------------
------------------------------------------------------------
-----MIISDF-------------------------------------------------
------------------------------------------------------------
------------------------------------------------------------
----------------------------FL------------------------------
------------------------------TSIGVVVCFLLC------------------
----------------------------------K-------------------------
----------------------------------------------------------GM
STPKI------H---------------------------------I--------------
-------------------------PPE-WEP--H-----SR-T---CMVW---------
---P--------------------------------------------ATP-------D-
IW-GTPL-----------FDK----V-----------------RED--IARIAK------
AISPY-EPV--------TL-IV-NP---------D---------Q-------V-------
---------------------------------------------S----SAESA-----
F---------------------------------------TSSDLQK-------------
-----------------------IT----I-----------------V------------
------------------------------------------------------------
P----MPVDD------------------------------------LWA-RDTLPVFG--
------------------------------------------------------------
-----------------------------------V-QTDQPPPQEDG---------SPS
PISKTL------------------------------------------------------
--------VG---VDLNFNGW-G-------N-----------------------------
---K----------------------K---------------------------------
------Q--V---------HAK-------------DSNL-AQT------FLAH------F
N---------------------------------------IS---RIS---S--------
---R------------I-------------VGE-----GGSLEFDGD-------------
------------------------------------------------------------
---------G----------T-LLVTESSLFN--TN---R--------------------
----------------------------------N--P-----SFG--------------
--T-------------------------R--------QEL--EQE----LMTVFGLEKII
WFK-----G-V-------------VG----Q-----------------------------
------------------------------------------------------------
------------------------------------------------------------
------D-I-------------------TDA---------HVDS-LARF--V--------
-------RP---------------G------------------------------VVIL-
------------------------NRP---------------------PKG---------
STEE------------------DVWSKSSDEA-RSV----LQ------------------
-------A--------------TT--DA-KG----RS-----------------------
-----------------------------------------FTIVEL-------------
-------------------------------------------YE---------------
-----------------P------------------------------------------
------------------------------------------------------------
------------------------DR--DKIVGMPPGT----------------------
------------ENE----------------FL-----------A-SY------------
-----------------------------------------VNY----------------
----LV-----V------N-------------------------------------G---
------------------------------------------------------------
-------------A------VI---MP--------------------------QF-----
------------------------G----DTEA---------------------------
------------DA---EAKAV---LAL----------------------------Q---
------------------------------------------------------------
------------------------------------------------------------
----------------------Y-----------P---G---------------------
----------RT------------------------------------------------
------------------------------------------------------------
------------------------------------------------------------
-----VV----------------------------------Q------------------
--------------V-N-------------------------------------------
------------------------------------------------------------
------------------------------------------------------------
--------------------ISNL-A-------------------------S------G-
---------------------G------G---G-----I---------HC----------
------------------------------------------------------------
---------A----------------------------------------T---------
-H----------------------------------------------------------
------------------------------------------------------------
-----------------------------------------D------------------
-----------I------------------------------------------------
------------------------------------------------------------
------------------------------------------------------------
------------------------------------------------------------
---------------PSLTSGDA-------------------------------------
------------------------------------------------------------
------------------------------------------------------------
------------------------------------------------------------
------------------------------------------------------------
------------------------------------------------------------
------------------------------------------------------------
------------------------------------------------------------
------------------------------------------------------------
------------------------------------------------------------
------------------------------------------------------------
------------------------------------------------------------
------------------
>animalia_KMQ83307.1_agmatine_deiminase_[Lasius_niger]
------------------------------------------------------------
------------------------------------------------------------
------------------------------------------------------------
------------------------------------------------------------
------------------------------------------------------------
------------------------------------------------------------
------------------------------------------------------------
------------------------------------------------------------
------------------------------------------------------------
------------------------------------------------------MS----
-----TRRTFIKQ-LSAVA------------GASLTASLG--------------------
I-----------------SLR---G--HAK-AAL--------------------------
------------------------------------------------------------
-NPAW------R---------------------------------L--------------
-------------------------PDE-GEP--Q-----QR-A---FIAF---------
---G--------------------------------------------AKR-------A-
IWG--DF-----------TAD----V-----------------RAA--QGRIAR------
AIAEF-QPL--------TV-FCR-E---------R---------E-------R-------
---------------------------------------------Q----LAEAT-----
C------G-S------------------------------H-----N-------------
-----------------------VS----Y-----------------V------------
------------------------------------------------------------
V----TELDD------------------------------------IWM-RDIGANFV--
------------------------------------------------------------
-----------------------------------V-NDAG-------------------
----EL------------------------------------------------------
--------GA---VDFNFNGW-G-------D-----------------------------
---K----------------------QQ--------------------------------
-------------------HAR-------------DARL-AGF------AARR------Y
G---------------------------------------VAQ--PRR---S--------
---A------------L-------------VGE-----GGGIEVDGR-------------
------------------------------------------------------------
---------G----------T-GIMTESSWVN--AN---R--------------------
----------------------------------N--P-----G-W--------------
--S-------------------------R--------DRV--EQE----LKAMLGLRKII
WLP-----G-I-------------KG----R-----------------------------
------------------------------------------------------------
------------------------------------------------------------
------D-I-------------------TDA---------HVDF-YARF--V--------
-------RP---------------G------------------------------VVVA-
--------------------NLD-TDP---------------------A-S---------
YDH-----------------------AVTQTH-LAI----LK------------------
-------T--------------AT--DA-DG----RT-----------------------
-----------------------------------------LQVHTL-------------
-------------------------------------------SP---------------
-----------------P------------------------------------------
------------------------------------------------------------
----------------------------RAPR----D-----------------------
SRFN------RRNPD----------------FA-----------A-GY------------
-----------------------------------------INY----------------
----FV-----I------N-------------------------------------G---
------------------------------------------------------------
-------------A------VI---AP--------------------------EF-----
------------------------G----DPQA---------------------------
------------DK---AAFAL---LSA----------------------------L---
------------------------------------------------------------
------------------------------------------------------------
----------------------Y-----------P---Q---------------------
----------RK------------------------------------------------
------------------------------------------------------------
------------------------------------------------------------
-----VV----------------------------------Q------------------
--------------L-E-------------------------------------------
------------------------------------------------------------
------------------------------------------------------------
--------------------IDAI-A-------------------------A------G-
---------------------G------G---G-----I---------HC----------
------------------------------------------------------------
---------V----------------------------------------T---------
-S----------------------------------------------------------
------------------------------------------------------------
-----------------------------------------Q------------------
-----------L------------------------------------------------
------------------------------------------------------------
------------------------------------------------------------
------------------------------------------------------------
---------------PAPGKPDP-------------------------------------
------------------------------------------------------------
------------------------------------------------------------
------------------------------------------------------------
------------------------------------------------------------
------------------------------------------------------------
------------------------------------------------------------
------------------------------------------------------------
------------------------------------------------------------
------------------------------------------------------------
------------------------------------------------------------
------------------------------------------------------------
------------------
>animalia_XP_021961409.1_uncharacterized_protein_LOC110857113_[Folsomia_candida]
------------------------------------------------------------
------------------------------------------------------------
------------------------------------------------------------
------------------------------------------------------------
------------------------------------------------------------
------------------------------------------------------------
-----MIISNL-------------------------------------------------
------------------------------------------------------------
------------------------------------------------------------
----------------------------FQ------------------------------
------------------------------TSIGIVVSFLLC------------------
----------------------------------T-------------------------
----------------------------------------------------------GM
SSPKI------H---------------------------------I--------------
-------------------------PPE-WEP--H-----SH-T---CMVW---------
---P--------------------------------------------ASA-------R-
IWRSSSY-----------LDK----V-----------------RQD--IARIAK------
AISPY-EPV--------TL-IV-NP---------D---------Q-------V-------
---------------------------------------------S----SAKSA-----
F---------------------------------------TTTDLKR-------------
-----------------------IS----I-----------------V------------
------------------------------------------------------------
P----MPVDD------------------------------------LWA-RDTLPVFG--
------------------------------------------------------------
-----------------------------------I--------QQDG---------SSS
PGSNTL------------------------------------------------------
--------VG---IDFNFNGW-G-------N-----------------------------
--------------------------K---------------------------------
------Q--V---------HTK-------------DAKL-AET------FLKY------Y
N---------------------------------------IT---RLT---S--------
---K------------I-------------VGE-----GGSLEFDGD-------------
------------------------------------------------------------
---------G----------T-LLVTESSIFN--SN---R--------------------
----------------------------------N--P-----GYK--------------
--T-------------------------R--------RDL--ELD----LISVFGLEKVI
WFK-----G-V-------------VN----Q-----------------------------
------------------------------------------------------------
------------------------------------------------------------
------D-I-------------------TDA---------HVDS-L--------------
------------------------------------------------------------
------------------------------------------------------------
----------------------DVWSKSSDEA-KAV----LK------------------
-------N--------------ST--DA-KG----RP-----------------------
-----------------------------------------FTIVEL-------------
-------------------------------------------YE---------------
-----------------P------------------------------------------
------------------------------------------------------------
------------------------DP--YKIV-VPPGT----------------------
------------EDD----------------FLSSYQSWDYPSSA-SY------------
-----------------------------------------VNY----------------
----LV-----V------N-------------------------------------G---
------------------------------------------------------------
-------------A------VI---MP--------------------------QF-----
------------------------G----DRQA---------------------------
------------DE---EAKTI---LGL----------------------------Q---
------------------------------------------------------------
------------------------------------------------------------
----------------------Y-----------P---G---------------------
----------RN------------------------------------------------
------------------------------------------------------------
------------------------------------------------------------
-----VV----------------------------------Q------------------
--------------V-N-------------------------------------------
------------------------------------------------------------
------------------------------------------------------------
--------------------IPYL-A-------------------------S------G-
---------------------G------G---G-----I---------HW----------
------------------------------------------------------------
---------A----------------------------------------T---------
-H----------------------------------------------------------
------------------------------------------------------------
-----------------------------------------D------------------
-----------V------------------------------------------------
------------------------------------------------------------
------------------------------------------------------------
------------------------------------------------------------
---------------PSVAGRTGV------------------------------------
------------------------------------------------------------
------------------------------------------------------------
------------------------------------------------------------
------------------------------------------------------------
------------------------------------------------------------
------------------------------------------------------------
------------------------------------------------------------
------------------------------------------------------------
------------------------------------------------------------
------------------------------------------------------------
------------------------------------------------------------
------------------
>animalia_OXA45338.1_putative_agmatine_deiminase_[Folsomia_candida]
------------------------------------------------------------
------------------------------------------------------------
------------------------------------------------------------
------------------------------------------------------------
------------------------------------------------------------
------------------------------------------------------------
------MDSNLEKKWKCLHCSSTFKYKGQMDLHLVTHDPNAKVKCEVCNRIFKNPPSLSS
HVSHMHTNRIHPACNICVKPFSTRSHLRRHIDAVHNKKERSRLHCEFPGCEKTYLNKDAV
SKHVKTEHAENPIRFPCSLCGKEFKSKGDLKYHIFTHTTEKPFKCATCGRAFSQKSSVTR
HEMTHIQKSSRETFQCQLCLQTFINRRSFQTHIRVHVEAVHVTNKERVHSCDKCEYKSHS
KVYFAQHVRHKGATHECYFCGKKFVTFSDLTSIGIVVSFLLC------------------
----------------------------------T-------------------------
----------------------------------------------------------GM
SSPKI------H---------------------------------I--------------
-------------------------PPE-WEP--H-----SH-T---CMVW---------
---P--------------------------------------------ASA-------R-
IWRSSSY-----------LDK----V-----------------RQD--IARIAK------
AISPY-EPV--------TL-IV-NP---------D---------Q-------V-------
---------------------------------------------S----SAKSA-----
F---------------------------------------TTTDLKR-------------
-----------------------IS----I-----------------V------------
------------------------------------------------------------
P----MPVDD------------------------------------LWA-RDTLPVFG--
------------------------------------------------------------
-----------------------------------I--------QQDG---------SSS
PGSNTL------------------------------------------------------
--------VG---IDFNFNGW-G-------N-----------------------------
--------------------------K---------------------------------
------Q--V---------HTK-------------DAKL-AET------FLKY------Y
N---------------------------------------IT---RLT---S--------
---K------------I-------------VGE-----GGSLEFDGD-------------
------------------------------------------------------------
---------G----------T-LLVTESSIFN--SN---R--------------------
----------------------------------N--P-----GYK--------------
--T-------------------------R--------RDL--ELD----LISVFGLEKVI
WFK-----G-V-------------VN----Q-----------------------------
------------------------------------------------------------
------------------------------------------------------------
------D-I-------------------TDA---------HVDS-LVRF--V--------
-------RP---------------G------------------------------VVIL-
------------------------NRP---------------------PKG---------
STLSRGCVLRQHLRLFVKLADPDVWSKSSDEA-KAV----LK------------------
-------N--------------ST--DA-KG----RP-----------------------
-----------------------------------------FTIVEL-------------
-------------------------------------------YE---------------
-----------------P------------------------------------------
------------------------------------------------------------
------------------------DP--YKIV-VPPGT----------------------
------------EDD----------------FLSSYQSWDYPSSA-SY------------
-----------------------------------------VNY----------------
----LV-----V------N-------------------------------------G---
------------------------------------------------------------
-------------A------VI---MP--------------------------QF-----
------------------------G----DRQA---------------------------
------------DE---EAKTI---LGL----------------------------Q---
------------------------------------------------------------
------------------------------------------------------------
----------------------Y-----------P---G---------------------
----------RN------------------------------------------------
------------------------------------------------------------
------------------------------------------------------------
-----VV----------------------------------Q------------------
--------------V-N-------------------------------------------
------------------------------------------------------------
------------------------------------------------------------
--------------------IPYL-A-------------------------S------G-
---------------------G------G---G-----I---------HW----------
------------------------------------------------------------
---------A----------------------------------------T---------
-H----------------------------------------------------------
------------------------------------------------------------
-----------------------------------------D------------------
-----------V------------------------------------------------
------------------------------------------------------------
------------------------------------------------------------
------------------------------------------------------------
---------------PSVAGRTGV------------------------------------
------------------------------------------------------------
------------------------------------------------------------
------------------------------------------------------------
------------------------------------------------------------
------------------------------------------------------------
------------------------------------------------------------
------------------------------------------------------------
------------------------------------------------------------
------------------------------------------------------------
------------------------------------------------------------
------------------------------------------------------------
------------------
>animalia_PRD39141.1_aguA_[Trichonephila_clavipes]
------------------------------------------------------------
------------------------------------------------------------
------------------------------------------------------------
------------------------------------------------------------
------------------------------------------------------------
------------------------------------------------------------
------------------------------------------------------------
------------------------------------------------------------
------------------------------------------------------------
------------------------------------------------------------
------------------------------------------------------------
------------------------------------------------------------
------------------------------------------------------------
---------------------------------------------M--------------
-------------------------PPE-WAP--H-----KQ-T---WMIW---------
---P-------------------------ERTDSWRLGA----K----PAQ---------
--------------------------------------------AA--FVTVIR------
AIAGF-EPV--------SV-GV--S-A-----------------A-------Q-------
-------------------------------------------Y-A----NAYAQ-----
L---------------------------------------SQAN------TKFP------
-----------------------IR----V-----------------V------------
------------------------------------------------------------
E----ISNND------------------------------------AWC-RDTGPTFV--
------------------------------------------------------------
-----------------------------------T--N-----G----K-GE-------
--------------------------------V---------------------------
--------RG---VDWSFNAW-GGLNG-------------GLY----F---P--------
--WD----------------------R---------------------------------
-----------------------------------DDQV-ASK------ILGI------E
Q----L----------------------PR----------YR------------------
---T-E-------G--F-------------VLE-----GGAIHVDGE-------------
------------------------------------------------------------
---------G----------T-LLTTAECLLN--AN---R--------------------
----------------------------------N--P-----H-L--------------
--S-------------------------R--------EQI--EAM----LREHLAIEKVL
WLE---------------------DG----I-----F-----------------------
------------------------------------------------------------
------------------------------------------------------------
----N-D-E-------------------TDG---------HVDN-MACF--V--------
-------KP---------------G------------------------------EVLLA
-----WT----DD-K---------NDP---------------------QYA---------
---------------------------RSKAA-LDY----LE------------------
-------A--------------ST--DA-KG----RK-----------------------
-----------------------------------------IKVHKL-------------
-------------------------------------------PV---------------
-----------------P------------------------------------------
---------AP-IIAKA----------------EE------------YA-S---------
-----------------------VD---------QS-M------AAIPREA-N-------
-------------AR----------------LA-----------G-SY------------
-----------------------------------------INF----------------
----YL-----C------N-------------------------------------G---
------------------------------------------------------------
-------------G------LI---LP--------------------------TF-----
D-------------D---------P----N------------------------------
------------DQ---VAAEI---LQR----------------------------L---
------------------------------------------------------------
------------------------------------------------------------
---------------------F------------P---A---------------------
----------HQ------------------------------------------------
------------------------------------------------------------
------------------------------------------------------------
-----VV----------------------------------T------------------
--------------V---------------------------------------------
------------------------------------------------------------
------------------------------------------------------------
---------------------P---G--------------------------R-EILL--
---------------------G------G---G-N---I---------HC----------
------------------------------------------------------------
---------I----------------------------------------T---------
-Q----------------------------------------------------------
------------------------------------------------------------
-----------------------------------------Q------------------
-----------Q------------------------------------------------
------------------------------------------------------------
------------------------------------------------------------
------------------------------------------------------------
---------------PAG------------------------------------------
------------------------------------------------------------
------------------------------------------------------------
------------------------------------------------------------
------------------------------------------------------------
------------------------------------------------------------
------------------------------------------------------------
------------------------------------------------------------
------------------------------------------------------------
------------------------------------------------------------
------------------------------------------------------------
------------------------------------------------------------
------------------
>animalia_PRD18992.1_aguA_[Trichonephila_clavipes]
------------------------------------------------------------
------------------------------------------------------------
------------------------------------------------------------
------------------------------------------------------------
------------------------------------------------------------
------------------------------------------------------------
------------------------------------------------------------
------------------------------------------------------------
------------------------------------------------------------
------------------------------------------------------------
------------------------------------------------------------
------------------------------------------------------------
----------------------------------------------------MTTLSSTP
RADGF------R---------------------------------M--------------
-------------------------PAE-WEP--H-----SQ-T---WMVW---------
---P-------------------------ERPDNWRNGG----K----PAQ---------
--------------------------------------------AA--FSAVAK------
AIAQF-EPV--------TV-CV--S-A-----------------A-------Q-------
-------------------------------------------Y-E----NARAR-----
L----------------------------------------------DDER---------
-----------------------IR----L-----------------V------------
------------------------------------------------------------
E----ITTDD------------------------------------AWV-RDTGPTFV--
------------------------------------------------------------
-----------------------------------T--N----------ASGE-------
--------------------------------V---------------------------
--------RG---VDWSFNAW-GGFDG-------------GLY----W---P--------
--WQ----------------------R---------------------------------
-----------------------------------DDQV-ARK------ILEI------E
G----S----------------------KR----------YR------------------
---TEG----------F-------------VLE-----GGSIHVDGE-------------
------------------------------------------------------------
---------G----------T-LITTEECLLN--RN---R--------------------
----------------------------------N--P-----H-L--------------
--P---------------------------------------------------GRTCLL
YTS---------------------GG----P-----A-----------------------
------------------------------------------------------------
------------------------------------------------------------
------D-Q-------------------LLRARRAGPLQQHRDH-RCRW--Q--------
-------QP---------------R------------------------------DL---
-----------SE-K---------PYP---------------------------------
------------------------------------------------------------
------------------------------G----RP-----------------------
----------------------------------------RLSREVL-------------
-------------------------------------------LQ---------------
-----------------P------------------------------------------
---------RR-------------------------------------------------
------------------------------------------------------------
-------------QR----------------LQ-----------G---------------
------------------------------------------------------------
------------------------------------------------------------
------------------------------------------------------------
------------------------------------------------------------
------------------------------------------------------------
-------------------------LGH----------------------------R---
------------------------------------------------------------
------------------------------------------------------------
---------------------LR-----------P---D---------------------
----------RG------------------------------------------------
------------------------------------------------------------
------------------------------------------------------------
------------------------------------------------------------
------------------------------------------------------------
------------------------------------------------------------
------------------------------------------------------------
------------------------------------------------------WHLL--
---------------------G------P---V---------------------------
------------------------------------------------------------
------------------------------------------------------------
------------------------------------------------------------
------------------------------------------------------------
------------------------------------------------------------
-----------V------------------------------------------------
------------------------------------------------------------
------------------------------------------------------------
------------------------------------------------------------
---------------PRMRTQHGADGRGDSLLPHRHRQRAA-------------------
------------------------------------------------------------
------------------------------------------------------------
------------------------------------------------------------
------------------------------------------------------------
------------------------------------------------------------
------------------------------------------------------------
------------------------------------------------------------
------------------------------------------------------------
------------------------------------------------------------
------------------------------------------------------------
------------------------------------------------------------
------------------
>archaea_RYH15713.1_agmatine_deiminase_[archaeon]
------------------------------------------------------------
------------------------------------------------------------
------------------------------------------------------------
------------------------------------------------------------
------------------------------------------------------------
------------------------------------------------------------
------------------------------------------------------------
------------------------------------------------------------
------------------------------------------------------------
------------------------------------------------------------
------------------------------------------------------------
------------------------------------------------------------
------------------------------------------------------------
-MKKF------R---------------------------------M--------------
-------------------------PGE-WFR--H-----DR-T---WMVW---------
---P-------------------------YRLDNWKKNA----R----PAQ---------
--------------------------------------------HA--YMAVAL------
AIAEF-EPV--------TM-CV--S-H-----------------A-------Q-------
-------------------------------------------L-D----LAKST-----
L------------------------------LTVQSNMKDIGIQEFAK--R---------
-----------------------LD----F-----------------V------------
------------------------------------------------------------
I----MATND------------------------------------AWI-RDTGPTFV--
------------------------------------------------------------
-----------------------------------HTED---------------------
-----NG-------------------------L---------------------------
--------LG---IDWKFNAW-G-----------------EIY----S---D--------
--YS----------------------H---------------------------------
-----------------------------------DAMV-ARN------VCQL------I
D----T----------------------PH----------LS------------------
---I-D----------F-------------VLE-----GGSIHVDGE-------------
------------------------------------------------------------
---------G----------T-ILTTEECLLH--PN---R--------------------
----------------------------------N--P-----H-L--------------
--T-------------------------N--------AQI--EEN----LLQYLGGDKVL
WLP---------------------HG----L-----V-----------------------
------------------------------------------------------------
---------------------------------A--------------------------
----D-E-D-------------------TNG---------HIDN-FCCF--A--------
-------RP---------------G------------------------------EVLLA
-----WT----EN-Q---------DDP---------------------QFS---------
---------------------------RSTQA-YEI----LA------------------
-------N--------------ST--DA-RG----RH-----------------------
-----------------------------------------LKITKV-------------
-------------------------------------------PI---------------
-----------------P------------------------------------------
---------TP-IFYTP----------------DD------------LD-T---------
-----------------------LN------------G---CVDG---REA-G-------
-------------ER----------------LA-----------G-SY------------
-----------------------------------------INF----------------
----YL-----C------N-------------------------------------G---
------------------------------------------------------------
-------------G------VI---VP--------------------------QF-----
G----------------------------VPE----------------------------
------------DS---VALQI---LQQ----------------------------V---
------------------------------------------------------------
------------------------------------------------------------
---------------------F------------P---E---------------------
----------RK------------------------------------------------
------------------------------------------------------------
------------------------------------------------------------
-----VR----------------------------------G------------------
--------------V---------------------------------------------
------------------------------------------------------------
------------------------------------------------------------
---------------------Y---S--------------------------K-DILL--
---------------------G------G---G-N---I---------HC----------
------------------------------------------------------------
---------I----------------------------------------T---------
-Q----------------------------------------------------------
------------------------------------------------------------
-----------------------------------------Q------------------
-----------Q------------------------------------------------
------------------------------------------------------------
------------------------------------------------------------
------------------------------------------------------------
---------------PCKSM----------------------------------------
------------------------------------------------------------
------------------------------------------------------------
------------------------------------------------------------
------------------------------------------------------------
------------------------------------------------------------
------------------------------------------------------------
------------------------------------------------------------
------------------------------------------------------------
------------------------------------------------------------
------------------------------------------------------------
------------------------------------------------------------
------------------
>archaea_RLM48535.1_agmatine_deiminase,_partial_[Halorubrum_sp._Atlit-28R]
------------------------------------------------------------
------------------------------------------------------------
------------------------------------------------------------
------------------------------------------------------------
------------------------------------------------------------
------------------------------------------------------------
------------------------------------------------------------
------------------------------------------------------------
------------------------------------------------------------
------------------------------------------------------------
------------------------------------------------------------
------------------------------------------------------------
------------------------------------------------------------
------------------------------------------------------------
------------------------------------------------------------
------------------------------------------------------------
------------------------------------------------------------
--------------------------------------------G-------Q-------
-------------------------------------------Y-E----NARAR-----
L----------------------------------------DGS------G---------
-----------------------IR----L-----------------V------------
------------------------------------------------------------
E----ISTDD------------------------------------AWV-RDTGPTFV--
------------------------------------------------------------
-----------------------------------T--N-----D----Q-GD-------
--------------------------------V---------------------------
--------RG---VDWGFNAW-GGFDG-------------GLY----W---P--------
--WH----------------------R---------------------------------
-----------------------------------DDQV-ASK------ILEI------E
R----C----------------------DR----------YR------------------
---T-E-------G--F-------------VLE-----GGSIHVDGE-------------
------------------------------------------------------------
---------G----------T-LITTEECLLN--RN---R--------------------
----------------------------------N--P-----H-L--------------
--S-------------------------R--------EEI--EAV----LRDHLAIDTVI
WLP---------------------DG----L-----F-----------------------
------------------------------------------------------------
------------------------------------------------------------
----N-D-----------------------------------------------------
------------------------------------------------------------
------------------------------------------------------------
------------------------------------------------------------
------------------------------------------------------------
------------------------------------------------------------
------------------------------------------------------------
------------------------------------------------------------
------------------------------------------------------------
------------------------------------------------------------
------------------------------------------------------------
------------------------------------------------------------
------------------------------------------------------------
------------------------------------------------------------
------------------------------------------------------------
------------------------------------------------------------
------------------------------------------------------------
------------------------------------------------------------
------------------------------------------------------------
------------------------------------------------------------
------------------------------------------------------------
------------------------------------------------------------
------------------------------------------------------------
------------------------------------------------------------
------------------------------------------------------------
------------------------------------------------------------
------------------------------------------------------------
------------------------------------------------------------
------------------------------------------------------------
------------------------------------------------------------
------------------------------------------------------------
------------------------------------------------------------
------------------------------------------------------------
------------------------------------------------------------
------------------------------------------------------------
------------------------------------------------------------
------------------------------------------------------------
------------------------------------------------------------
------------------------------------------------------------
------------------------------------------------------------
------------------------------------------------------------
------------------------------------------------------------
------------------------------------------------------------
------------------------------------------------------------
------------------------------------------------------------
------------------------------------------------------------
------------------------------------------------------------
------------------------------------------------------------
------------------------------------------------------------
------------------------------------------------------------
------------------
>AMP04630.1_tat_(twin-arginine_translocation)_pathway_signal_sequence_domain_protein_[Collimonas_pratensis]
------------------------------------------------------------
------------------------------------------------------------
------------------------------------------------------------
------------------------------------------------------------
------------------------------------------------------------
------------------------------------------------------------
------------------------------------------------------------
------------------------------------------------------------
------------------------------------------------------------
------------------------------------------------------MS----
-----SRRGFLQKCSAGGGAFVF--------GGLLTACGS--------------------
GTASTGLPEGVNDANDASRPQG---NGGQALP--R-------------------------
----------------------------------------------------------S-
---GW------T---------------------------------M--------------
-------------------------RDE-GDA--H-----KA-T---WMAF---------
---V--------------------------------------------ASD-------A-
IWEA-WQ-----------VAS----V-----------------QDA--LARIAN------
AIVQF-EPV--------NM-LVN-Q---------R---------D-------L-------
---------------------------------------------A----IARQK-----
L------D--------------------------------P-----R-------------
-----------------------VK----L-----------------L------------
------------------------------------------------------------
V----AGLDD------------------------------------LWI-RDTGPVFV--
------------------------------------------------------------
-----------------------------------V-H-QN------G------------
----EK------------------------------------------------------
--------AG---VNFNFNGW-G-------K-----------------------------
---K----------------------QV--------------------------------
-------------------YAN-------------DGKV-AGF------VTQQ------A
G---------------------------------------VR---MLP---T--------
---K------------L-------------VLE-----GGGIEVDGK-------------
------------------------------------------------------------
---------G----------T-AIITESCVLN--PN---R--------------------
----------------------------------N--P-----G-L--------------
--S-------------------------K--------ADC--EAE----LNALLGIRKVI
WLP-----G-I-------------AG----K-----------------------------
------------------------------------------------------------
------------------------------------------------------------
------D-I-------------------TDG---------HTDF-YARF--A--------
-------RP---------------G------------------------------VVVA-
--------------------GFD-PDP---------------------A-S---------
YDN-----------------------AVTTRH-LQI----LR------------------
-------A--------------AT--DA-NG----QP-----------------------
-----------------------------------------LQVVTI-------------
-------------------------------------------EV---------------
-----------------P------------------------------------------
------------------------------------------------------------
-----------------------------G-R----I-----------------------
RPEF-------ASKT----------------FA-----------P-GY------------
-----------------------------------------INF----------------
----YL-----V------N-------------------------------------G---
------------------------------------------------------------
-------------A------LI---MP--------------------------EF-----
------------------------G----DAAA---------------------------
------------DA---NAKAR---YME----------------------------L---
------------------------------------------------------------
------------------------------------------------------------
----------------------F-----------P---G---------------------
----------RA------------------------------------------------
------------------------------------------------------------
------------------------------------------------------------
-----IV----------------------------------Q------------------
--------------L-N-------------------------------------------
------------------------------------------------------------
------------------------------------------------------------
--------------------IDPI-A-------------------------A------G-
---------------------G------G---G-----I---------HC----------
------------------------------------------------------------
---------T----------------------------------------T---------
-Q----------------------------------------------------------
------------------------------------------------------------
-----------------------------------------Q------------------
-----------Q------------------------------------------------
------------------------------------------------------------
------------------------------------------------------------
------------------------------------------------------------
---------------PA-------------------------------------------
------------------------------------------------------------
------------------------------------------------------------
------------------------------------------------------------
------------------------------------------------------------
------------------------------------------------------------
------------------------------------------------------------
------------------------------------------------------------
------------------------------------------------------------
------------------------------------------------------------
------------------------------------------------------------
------------------------------------------------------------
------------------
>WP_060755406.1_agmatine_deiminase_family_protein_[Pseudomonas_palleroniana]
------------------------------------------------------------
------------------------------------------------------------
------------------------------------------------------------
------------------------------------------------------------
------------------------------------------------------------
------------------------------------------------------------
------------------------------------------------------------
------------------------------------------------------------
------------------------------------------------------------
------------------------------------------------------MP----
-----TRRTFLKQ-ASVVC------------A----------------------------
M-----------------TLL---T--PYVRAAV--------------------------
------------------------------------------------------------
-KGQF------Y---------------------------------M--------------
-------------------------PDE-GET--H-----RQ-A---FIAF---------
---G--------------------------------------------AQD-------A-
IWE--DF-----------TAD----V-----------------QAA--LGRIAR------
AIAVY-EPV--------TV-FCR-E---------D---------E-------R-------
---------------------------------------------G----LAEQH-----
C------G-T------------------------------R-----N-------------
-----------------------IT----F-----------------V------------
------------------------------------------------------------
E----TELDD------------------------------------IWM-RDTGANFV--
------------------------------------------------------------
-----------------------------------V-DGAG-------------------
----GQ------------------------------------------------------
--------GA---VDFNFNGW-G-------N-----------------------------
---K----------------------QQ--------------------------------
-------------------HAE-------------DAML-AGQ------VAEV------T
A---------------------------------------AR---HIR---S--------
---E------------L-------------VGE-----GGGIEVDGL-------------
------------------------------------------------------------
---------G----------T-AIMTESSWIN--LN---R--------------------
----------------------------------N--P-----D-W--------------
--S-------------------------K--------ADV--EAE----LKERLGLRKII
WLP-----G-I-------------KG----K-----------------------------
------------------------------------------------------------
------------------------------------------------------------
------D-I-------------------TDA---------HVDF-YARF--V--------
-------SP---------------G------------------------------VVLA-
--------------------NLD-TDP---------------------E-S---------
YDH-----------------------KVTLAH-LAI----LN------------------
-------S--------------AT--DA-DG----RP-----------------------
-----------------------------------------LQVHTV-------------
-------------------------------------------SP---------------
-----------------P------------------------------------------
------------------------------------------------------------
----------------------------LNPR----K-----------------------
SKFS------RRNAD----------------FA-----------A-GY------------
-----------------------------------------INY----------------
----FV-----I------N-------------------------------------G---
------------------------------------------------------------
-------------A------VI---AP--------------------------EF-----
------------------------G----DPVA---------------------------
------------DR---RALEL---LSR----------------------------L---
------------------------------------------------------------
------------------------------------------------------------
----------------------Y-----------P---K---------------------
----------RT------------------------------------------------
------------------------------------------------------------
------------------------------------------------------------
-----VV----------------------------------Q------------------
--------------L-N-------------------------------------------
------------------------------------------------------------
------------------------------------------------------------
--------------------IDAI-A-------------------------A------G-
---------------------G------G---G-----I---------HC----------
------------------------------------------------------------
---------V----------------------------------------T---------
-N----------------------------------------------------------
------------------------------------------------------------
-----------------------------------------H------------------
-----------Q------------------------------------------------
------------------------------------------------------------
------------------------------------------------------------
------------------------------------------------------------
---------------PLV------------------------------------------
------------------------------------------------------------
------------------------------------------------------------
------------------------------------------------------------
------------------------------------------------------------
------------------------------------------------------------
------------------------------------------------------------
------------------------------------------------------------
------------------------------------------------------------
------------------------------------------------------------
------------------------------------------------------------
------------------------------------------------------------
------------------
>WP_034103868.1_agmatine_deiminase_family_protein_[Pseudomonas_lurida]
------------------------------------------------------------
------------------------------------------------------------
------------------------------------------------------------
------------------------------------------------------------
------------------------------------------------------------
------------------------------------------------------------
------------------------------------------------------------
------------------------------------------------------------
------------------------------------------------------------
------------------------------------------------------MP----
-----TRRTFIKH-TSVVC------------A----------------------------
M-----------------TLI---A--PHIQANR--------------------------
------------------------------------------------------------
-RGRF------Y---------------------------------M--------------
-------------------------PDE-GER--H-----RQ-A---FIAF---------
---G--------------------------------------------AQD-------A-
IWN--DF-----------TAD----V-----------------RAA--LGRIAR------
AIAEH-EPV--------TV-FCR-E---------D---------E-------R-------
---------------------------------------------L----LAEKQ-----
C------G-T------------------------------R-----N-------------
-----------------------IT----F-----------------V------------
------------------------------------------------------------
E----TALDD------------------------------------IWI-RDTGANFV--
------------------------------------------------------------
-----------------------------------I-DGAG-------------------
----GL------------------------------------------------------
--------GA---VDFNFNGW-G-------N-----------------------------
---K----------------------QQ--------------------------------
-------------------HDD-------------DTLL-AAR------IAEE------T
G---------------------------------------AR---HLR---S--------
---E------------L-------------VGE-----GGAIEVDGL-------------
------------------------------------------------------------
---------G----------T-GIMTESSWIN--AN---R--------------------
----------------------------------N--P-----G-W--------------
--S-------------------------K--------AEV--EAE----LKERLGLRKII
WLP-----G-I-------------QS----L-----------------------------
------------------------------------------------------------
------------------------------------------------------------
------D-I-------------------TDA---------HVDF-YARF--V--------
-------SP---------------G------------------------------VVLA-
--------------------NLD-TDP---------------------D-A---------
YDH-----------------------AVTLAH-LDI----LK------------------
-------N--------------AT--DA-DG----RA-----------------------
-----------------------------------------LQVHSV-------------
-------------------------------------------SP---------------
-----------------P------------------------------------------
------------------------------------------------------------
----------------------------LNGR----K-----------------------
NRFT------QQNPD----------------FA-----------A-GY------------
-----------------------------------------INY----------------
----FV-----I------N-------------------------------------G---
------------------------------------------------------------
-------------A------VI---AP--------------------------EF-----
------------------------G----DSVA---------------------------
------------DR---KALDL---LAR----------------------------L---
------------------------------------------------------------
------------------------------------------------------------
----------------------Y-----------P---E---------------------
----------RK------------------------------------------------
------------------------------------------------------------
------------------------------------------------------------
-----VI----------------------------------P------------------
--------------L-N-------------------------------------------
------------------------------------------------------------
------------------------------------------------------------
--------------------IDAI-A-------------------------A------G-
---------------------G------G---G-----I---------HC----------
------------------------------------------------------------
---------V----------------------------------------T---------
-S----------------------------------------------------------
------------------------------------------------------------
-----------------------------------------H------------------
-----------Q------------------------------------------------
------------------------------------------------------------
------------------------------------------------------------
------------------------------------------------------------
---------------PLV------------------------------------------
------------------------------------------------------------
------------------------------------------------------------
------------------------------------------------------------
------------------------------------------------------------
------------------------------------------------------------
------------------------------------------------------------
------------------------------------------------------------
------------------------------------------------------------
------------------------------------------------------------
------------------------------------------------------------
------------------------------------------------------------
------------------
>WP_091289276.1_agmatine_deiminase_family_protein_[Amycolatopsis_xylanica]
------------------------------------------------------------
------------------------------------------------------------
------------------------------------------------------------
------------------------------------------------------------
------------------------------------------------------------
------------------------------------------------------------
------------------------------------------------------------
------------------------------------------------------------
------------------------------------------------------------
------------------------------------------------------------
--------MSLHGQ----------------------------------------------
------------------------------------------------------------
------------------------------------------------------------
--GWR----------------------------------------M--------------
-------------------------PDE-AHP--H-----DL-T---YMAW---------
------------------------------------------------PAR-------K-
VW-KS-D-----------IYG----V-----------------QDD--IAGIAR------
AIAEF-EPV--------AL-LA-DE---------R---------D-------V-------
---------------------------------------------R----AAQKA-----
C------G--------------------------------S-----G-------------
-----------------------VE----V-----------------V------------
------------------------------------------------------------
P----IPVDD------------------------------------LWM-RDTGPTFV--
------------------------------------------------------------
--------------------------------------VGP-----HG------------
-----I------------------------------------------------------
--------AG---VDLNFNGW-G-------G-----------------------------
--------------------------K---------------------------------
------Q--R---------HEN-------------DRLV-ARE------ILAD------E
R---------------------------------------IT---RIQ---A--------
---P------------I-------------IGE-----GGSIEVDGA-------------
------------------------------------------------------------
---------G----------T-LLATESSLVN--PN---R--------------------
----------------------------------N--P-----G-R--------------
--S-------------------------R--------DDI--ERA----LKELFGVTTVI
WVD-----G-V-------------AG----Q-----------------------------
------------------------------------------------------------
------------------------------------------------------------
------D-I-------------------TDY---------HIDA-LARF--A--------
-------AP---------------G------------------------------VVVM-
------------------------SRP---------------------DPA---------
APQ-------------------DDFTRAYHQA-RAV----LR------------------
-------E--------------AV--DA-QG----RR-----------------------
-----------------------------------------LEIVDL-------------
-------------------------------------------PE---------------
------------------------------------------------------------
------------------------------------------------------------
-------------------------P--VDI--G--RR----------------------
------------GRD----------------FL-----------A-CY------------
-----------------------------------------VNY----------------
----YV-----V------N-------------------------------------G---
------------------------------------------------------------
-------------G------VI---MP--------------------------RF-----
------------------------R----DQRA---------------------------
------------DD---HAAAV---LRE----------------------------L---
------------------------------------------------------------
------------------------------------------------------------
----------------------Y-----------P---G---------------------
----------RE------------------------------------------------
------------------------------------------------------------
------------------------------------------------------------
-----IV----------------------------------R------------------
--------------V-P-------------------------------------------
------------------------------------------------------------
------------------------------------------------------------
--------------------VDTL-G-------------------------E------G-
---------------------G------G---G-----I---------HC----------
------------------------------------------------------------
---------S----------------------------------------T---------
-Q----------------------------------------------------------
------------------------------------------------------------
-----------------------------------------Q------------------
-----------V------------------------------------------------
------------------------------------------------------------
------------------------------------------------------------
------------------------------------------------------------
---------------PKGS-----------------------------------------
------------------------------------------------------------
------------------------------------------------------------
------------------------------------------------------------
------------------------------------------------------------
------------------------------------------------------------
------------------------------------------------------------
------------------------------------------------------------
------------------------------------------------------------
------------------------------------------------------------
------------------------------------------------------------
------------------------------------------------------------
------------------
>WP_091289268.1_agmatine_deiminase_family_protein_[Amycolatopsis_xylanica]
------------------------------------------------------------
------------------------------------------------------------
------------------------------------------------------------
------------------------------------------------------------
------------------------------------------------------------
------------------------------------------------------------
------------------------------------------------------------
------------------------------------------------------------
------------------------------------------------------------
----------------------------------MSERDELPSAAAPK------------
---PLGRRSFL--SAVGLAG---AGVALGAFPA---------------------------
------------------------------VAAPR-------------------------
----------------------------------------------------------RA
AG--F------W---------------------------------A--------------
-------------------------PEE-SVA--H-----TR-T---WMAW---------
---P--------------------------------------------DRT-------S-
IW------GSRL------LPG----V-----------------QAN--IALIAR------
TIAKY-EPV--------YL-LA-NS---------R---------S-------A-------
---------------------------------------------A----KARSA-----
C------G--------------------------------------S-T-----------
-----------------------VQ----V-----------------I------------
-----------------------------------------------------------S
S----IPVDD------------------------------------CWM-RDTGPVFR--
------------------------------------------------------------
-----------------------------------V-DGAG------G------------
-----L------------------------------------------------------
--------DA---VGLNFNGW-G-------N-----------------------------
--------------------------Q---------------------------------
------Q--S---------HYY-------------DARV-AAG------VAAY------A
G---------------------------------------VG---FTA---A--------
---G------------F-------------VGE-----PGAVETDGA-------------
------------------------------------------------------------
---------G----------T-LMATKSSLIN--AN---R--------------------
----------------------------------N--S-----G-M--------------
--S-------------------------Q--------SAI--EAA----MCAAYGASKVI
WFP-----G-I-------------KG----Q-----------------------------
------------------------------------------------------------
------------------------------------------------------------
------D-I-------------------TDD---------HVDA-TSRF--T--------
-------GH---------------A------------------------------GAAV-
------------------------QYP---------------------LDS---------
D-T-------------------DIWAKDARGQ-YQI----LS------------------
-------Q--------------SA--DT-HG----HA-----------------------
-----------------------------------------IAVTRI-------------
-------------------------------------------QG---------------
-----------------P------------------------------------------
------------------------------------------------------------
------------------------DY--RRIR----ST----------------------
------------NPD----------------FV-----------S-SY------------
-----------------------------------------ANY----------------
----YV-----C------N-------------------------------------G---
------------------------------------------------------------
-------------A------VI---AA--------------------------QF-----
------------------------G----DTAA---------------------------
------------DT---ACKTT---LAR----------------------------L---
------------------------------------------------------------
------------------------------------------------------------
----------------------Y-----------P---G---------------------
----------RV------------------------------------------------
------------------------------------------------------------
------------------------------------------------------------
-----IE----------------------------------Q------------------
--------------L-N-------------------------------------------
------------------------------------------------------------
------------------------------------------------------------
--------------------IDSL-A-------------------------E------G-
---------------------G------G---G-----I---------HC----------
------------------------------------------------------------
---------V----------------------------------------T---------
-Q----------------------------------------------------------
------------------------------------------------------------
-----------------------------------------Q------------------
-----------Q------------------------------------------------
------------------------------------------------------------
------------------------------------------------------------
------------------------------------------------------------
---------------PRP------------------------------------------
------------------------------------------------------------
------------------------------------------------------------
------------------------------------------------------------
------------------------------------------------------------
------------------------------------------------------------
------------------------------------------------------------
------------------------------------------------------------
------------------------------------------------------------
------------------------------------------------------------
------------------------------------------------------------
------------------------------------------------------------
------------------
>WP_016491299.1_agmatine_deiminase_family_protein_[Pseudomonas_resinovorans]
------------------------------------------------------------
------------------------------------------------------------
------------------------------------------------------------
------------------------------------------------------------
------------------------------------------------------------
------------------------------------------------------------
------------------------------------------------------------
------------------------------------------------------------
------------------------------------------------------------
------------------------------------------------------MS----
-----TRRDFIKQ-LMAAS------------GVGAVASLG--------------------
L-----------------GFG---A--ARVPAAL--------------------------
------------------------------------------------------------
-AASW------Y---------------------------------M--------------
-------------------------PDE-HGP--Q-----ER-V---ILAF---------
---A--------------------------------------------ASS-------K-
VWQ--GW-----------EGA----V-----------------NNC--IALLAK------
TIAKY-QPV--------TV-LCR-A---------S---------Q-------L-------
---------------------------------------------S----QAKSK-----
C------G-T------------------------------T-----N-------------
-----------------------IE----F-----------------L------------
------------------------------------------------------------
T----MPLDD------------------------------------VWV-RDYGGCFV--
------------------------------------------------------------
-----------------------------------V-DGAG-------------------
----GL------------------------------------------------------
--------GL---VDFNFNGW-G-------G-----------------------------
---K----------------------QT--------------------------------
-------------------SAN-------------DTAV-ADP------LSYE------M
E---------------------------------------AA---YIR---S--------
---A------------L-------------VGE-----GGGIEVDGH-------------
------------------------------------------------------------
---------G----------T-AIMTESCWVN--SN---R--------------------
----------------------------------N--P-----G-L--------------
--S-------------------------K--------AQI--EAE----LKANLGLRKII
WLP-----G-I-------------KD----K-----------------------------
------------------------------------------------------------
------------------------------------------------------------
------D-I-------------------TDA---------HVDF-YARF--V--------
-------QP---------------G------------------------------VVIA-
--------------------NLD-NDP---------------------K-S---------
YDY-----------------------AVTRKH-LEI----LK------------------
-------S--------------AT--DA-DG----RK-----------------------
-----------------------------------------LVVHTL-------------
-------------------------------------------PP---------------
-----------------P------------------------------------------
------------------------------------------------------------
----------------------------LTKR----N-----------------------
NQYT------QGNPD----------------FA-----------P-GY------------
-----------------------------------------INY----------------
----LP-----I------N-------------------------------------G---
------------------------------------------------------------
-------------A------VI---AP--------------------------QF-----
------------------------G----DAAA---------------------------
------------DK---YCKDL---LTR----------------------------L---
------------------------------------------------------------
------------------------------------------------------------
----------------------Y-----------P---G---------------------
----------RV------------------------------------------------
------------------------------------------------------------
------------------------------------------------------------
-----VE----------------------------------Q------------------
--------------V-N-------------------------------------------
------------------------------------------------------------
------------------------------------------------------------
--------------------IDPI-A-------------------------A------G-
---------------------G------G---G-----I---------HC----------
------------------------------------------------------------
---------V----------------------------------------T---------
-K----------------------------------------------------------
------------------------------------------------------------
-----------------------------------------N------------------
-----------L------------------------------------------------
------------------------------------------------------------
------------------------------------------------------------
------------------------------------------------------------
---------------PRT------------------------------------------
------------------------------------------------------------
------------------------------------------------------------
------------------------------------------------------------
------------------------------------------------------------
------------------------------------------------------------
------------------------------------------------------------
------------------------------------------------------------
------------------------------------------------------------
------------------------------------------------------------
------------------------------------------------------------
------------------------------------------------------------
------------------
>WP_015132256.1_agmatine_deiminase_family_protein_[Leptolyngbya_sp._PCC_7376]
------------------------------------------------------------
------------------------------------------------------------
------------------------------------------------------------
------------------------------------------------------------
------------------------------------------------------------
------------------------------------------------------------
------------------------------------------------------------
------------------------------------------------------------
------------------------------------------------------------
------------------------------------------------------------
----------------MAG------------GFAVGCKTN--------------------
Q------------------------------LRH--------------------------
----------------------------------------------------------LA
VDGSL------F---------------------------------M--------------
-------------------------PDE-GAP--H-----AR-T---WMAF---------
---V--------------------------------------------ANE-------Y-
IWTR-KQ-----------IPA----V-----------------KRD--LVRIAT------
AIAKY-EPV--------SM-LVS-P---------E---------D-------M-------
---------------------------------------------A----EAQKL-----
L------GDL------------------------------T-----RYQYP---------
-----------------------IE----L-----------------I------------
------------------------------------------------------------
E----CRTDD------------------------------------LWV-RDTGPTFV--
------------------------------------------------------------
-----------------------------------L-D-SE------G------------
----KK------------------------------------------------------
--------YG---VNFNFNGW-G-------G-----------------------------
---K----------------------QE--------------------------------
-------------------HSF-------------DARV-ADF------ITNQ------A
N---------------------------------------AT---IIP---S--------
---N------------I-------------VLE-----GGSFEIDGH-------------
------------------------------------------------------------
---------G----------T-AILTKSAVLN--DN---R--------------------
----------------------------------N--P-----N-V--------------
--S-------------------------Q--------TEV--EKE----LERLLGIQKVI
WLD-----G-I-------------KG----K-----------------------------
------------------------------------------------------------
------------------------------------------------------------
------D-I-------------------TDG---------HVDF-YARF--S--------
-------QK---------------E------------------------------KVLV-
--------------------SRD-NYQ---------------------Q-S---------
HDY-----------------------NVTRKN-IEV----LQ------------------
-------E--------------AT--DI-DD----NP-----------------------
-----------------------------------------LDVTVI-------------
-------------------------------------------DA---------------
-----------------P------------------------------------------
------------------------------------------------------------
-----------------------------D-V----I-----------------------
NENF-------GVRD----------------FA-----------A-GY------------
-----------------------------------------IGY----------------
----YL-----C------N-------------------------------------G---
------------------------------------------------------------
-------------A------VI---MQ--------------------------KF-----
------------------------W----DEVA---------------------------
------------DQ---NAKEI---IAQ----------------------------A---
------------------------------------------------------------
------------------------------------------------------------
----------------------F-----------P---D---------------------
----------RV------------------------------------------------
------------------------------------------------------------
------------------------------------------------------------
-----IE----------------------------------Q------------------
--------------I-A-------------------------------------------
------------------------------------------------------------
------------------------------------------------------------
--------------------IDAI-A-------------------------S------G-
---------------------G------G---S-----I---------HC----------
------------------------------------------------------------
---------A----------------------------------------T---------
-Q----------------------------------------------------------
------------------------------------------------------------
-----------------------------------------Q------------------
-----------E------------------------------------------------
------------------------------------------------------------
------------------------------------------------------------
------------------------------------------------------------
---------------PLAQK----TETT--------------------------------
------------------------------------------------------------
------------------------------------------------------------
------------------------------------------------------------
------------------------------------------------------------
------------------------------------------------------------
------------------------------------------------------------
------------------------------------------------------------
------------------------------------------------------------
------------------------------------------------------------
------------------------------------------------------------
------------------------------------------------------------
------------------
>WP_015038284.1_agmatine_deiminase_family_protein_[Streptomyces_venezuelae]
------------------------------------------------------------
------------------------------------------------------------
------------------------------------------------------------
------------------------------------------------------------
------------------------------------------------------------
------------------------------------------------------------
------------------------------------------------------------
------------------------------------------------------------
------------------------------------------------------------
----------------------------------MNRPEAH-----KTVRR---------
---GLNRRGFL--VAAGLTA---AGAALA-TTT---------------------------
------------------------EGRAR-AA----------------------------
----------------------------------------------------------SA
AG-TF------R---------------------------------V--------------
-------------------------PVE-DAR--H-----TR-T---WMAW---------
---P--------------------------------------------DST-------S-
IW------G-NT------LSG----V-----------------QAD--IALIAR------
TVAKY-EPV--------VM-CA-NS---------G---------S-------A-------
---------------------------------------------A----KARQL-----
C------G--------------------------------------S-T-----------
-----------------------VT----V-----------------I------------
-----------------------------------------------------------S
S----IPVDD------------------------------------CWM-RDSGPVFR--
------------------------------------------------------------
-----------------------------------T-DGAG------G------------
-----L------------------------------------------------------
--------DA---VGLNFNGW-G-------N-----------------------------
--------------------------K---------------------------------
------Q--T---------HAR-------------DALV-AGR------VASY------A
G---------------------------------------VP---ITY---A--------
---D------------L-------------VGE-----GGAIEQDGA-------------
------------------------------------------------------------
---------G----------T-LMATRSSLVN--RN---R--------------------
----------------------------------N--P-----G-V--------------
--S-------------------------E--------RQL--EAA----MCAAYGASKVI
WFD-----G-V-------------RG----Q-----------------------------
------------------------------------------------------------
------------------------------------------------------------
------D-I-------------------TDD---------HVDA-TSRF--L--------
-------AP---------------G------------------------------EALV-
------------------------QMP---------------------LAS---------
D-N-------------------DAYARDARQQ-FSV----LS------------------
-------G--------------AT--TA-TR----VP-----------------------
-----------------------------------------MDTMRL-------------
-------------------------------------------QG---------------
-----------------P------------------------------------------
------------------------------------------------------------
------------------------DY--YKIR----SS----------------------
------------NPD----------------FL-----------A-SY------------
-----------------------------------------ANF----------------
----YL-----C------N-------------------------------------G---
------------------------------------------------------------
-------------A------VI---SA--------------------------HF-----
------------------------G----DTRA---------------------------
------------DQ---AAKAT---LAR----------------------------L---
------------------------------------------------------------
------------------------------------------------------------
----------------------Y-----------P---D---------------------
----------RV------------------------------------------------
------------------------------------------------------------
------------------------------------------------------------
-----IE----------------------------------Q------------------
--------------L-N-------------------------------------------
------------------------------------------------------------
------------------------------------------------------------
--------------------IDRL-G-------------------------T------G-
---------------------G------G---G-----I---------HC----------
------------------------------------------------------------
---------V----------------------------------------T---------
-Q----------------------------------------------------------
------------------------------------------------------------
-----------------------------------------Q------------------
-----------Q------------------------------------------------
------------------------------------------------------------
------------------------------------------------------------
------------------------------------------------------------
---------------PAA------------------------------------------
------------------------------------------------------------
------------------------------------------------------------
------------------------------------------------------------
------------------------------------------------------------
------------------------------------------------------------
------------------------------------------------------------
------------------------------------------------------------
------------------------------------------------------------
------------------------------------------------------------
------------------------------------------------------------
------------------------------------------------------------
------------------
>WP_015038275.1_agmatine_deiminase_family_protein_[Streptomyces_venezuelae]
------------------------------------------------------------
------------------------------------------------------------
------------------------------------------------------------
------------------------------------------------------------
------------------------------------------------------------
------------------------------------------------------------
------------------------------------------------------------
------------------------------------------------------------
------------------------------------------------------------
-----------------------------------------------MS-----------
-HLPPSRRTTLRAF------AG----IGGALAL--GAA-A-CGP---DASGPAGATGT--
--------------------PTRPATGSGSPA--A-------------------------
----------------------------------------------------------AR
GE--R------R---------------------------------F--------------
-------------------------GAE-WDS--H-----TR-T---FMSW---------
---P--------------------------------------------ALA-------S-
VW-ED-D-----------LPF----V-----------------RED--IARIAR------
AVAEY-EAV--------VM-MA-RP---------D---------Q-------V-------
---------------------------------------------A----AAQRA-----
C------G--------------------------------S-----Q-------------
-----------------------VE----V-----------------I------------
------------------------------------------------------------
A----LPVDD------------------------------------LWA-RDTVPVFV--
------------------------------------------------------------
--------------------------------------EDG------G----------E-
-----L------------------------------------------------------
--------LG---VDFNFNGW-G-------G-----------------------------
--------------------------K---------------------------------
------Q--E---------HTN-------------DAEV-GRL------LLKK------Y
G---------------------------------------IP---REE---A--------
---P------------L-------------VAE-----GGSFETDGE-------------
------------------------------------------------------------
---------G----------T-LLVTESSIVN--DN---R--------------------
----------------------------------N--R-----G-K--------------
--T-------------------------R--------DQI--EDE----LIETLGVEKVV
WFA-----G-V-------------RG----Q-----------------------------
------------------------------------------------------------
------------------------------------------------------------
------D-I-------------------TDA---------HVDS-LVRF--T--------
-------AP---------------G------------------------------VVLL-
------------------------DQA---------------------FPG---------
SPA-------------------DSWSRSADQA-RSV----LE------------------
-------K--------------AT--DA-RG----RR-----------------------
-----------------------------------------FEIVDL-------------
-------------------------------------------PQ---------------
-----------------P------------------------------------------
------------------------------------------------------------
------------------------DL--ARIT----GE----------------------
------------GDD----------------FV-----------S-TY------------
-----------------------------------------ANF----------------
----YV-----A------N-------------------------------------D---
------------------------------------------------------------
-------------S------VF---MP--------------------------RF-----
------------------------G----DRKA---------------------------
------------DD---RARGI---LQE----------------------------H---
------------------------------------------------------------
------------------------------------------------------------
----------------------F-----------P---K---------------------
----------RD------------------------------------------------
------------------------------------------------------------
------------------------------------------------------------
-----VV----------------------------------Q------------------
--------------V-Q-------------------------------------------
------------------------------------------------------------
------------------------------------------------------------
--------------------IDTI-A-------------------------S------G-
---------------------G------G---G-----I---------HC----------
------------------------------------------------------------
---------A----------------------------------------T---------
-H----------------------------------------------------------
------------------------------------------------------------
-----------------------------------------D------------------
-----------Q------------------------------------------------
------------------------------------------------------------
------------------------------------------------------------
------------------------------------------------------------
---------------PGKPAA---------------------------------------
------------------------------------------------------------
------------------------------------------------------------
------------------------------------------------------------
------------------------------------------------------------
------------------------------------------------------------
------------------------------------------------------------
------------------------------------------------------------
------------------------------------------------------------
------------------------------------------------------------
------------------------------------------------------------
------------------------------------------------------------
------------------
>WP_014897093.1_agmatine_deiminase_family_protein_[Burkholderia_cepacia]
------------------------------------------------------------
------------------------------------------------------------
------------------------------------------------------------
------------------------------------------------------------
------------------------------------------------------------
------------------------------------------------------------
------------------------------------------------------------
------------------------------------------------------------
------------------------------------------------------------
------------------------------------------------------MT----
-----TRRQLLK---RGLS-----VSG----AALAASALG--------------------
G--------------LLG-------RAAH-----A-------------------------
----------------------------------------------------------QQ
RAT-W------L---------------------------------M--------------
-------------------------PDE-GAP--H-----TA-T---WMAF---------
---G--------------------------------------------PSE-------D-
IWGA-RL-----------LPV----V-----------------REN--LAAVAK------
AIAAH-EPL--------RM-LVR-E---------Q---------D-------Y-------
---------------------------------------------A----IASRL-----
C------G--------------------------------S-----A-------------
-----------------------VE----L-----------------V------------
------------------------------------------------------------
Q----HPVDD------------------------------------LWM-RDTGPVFV--
------------------------------------------------------------
-----------------------------------K-N-AS------G------------
----AL------------------------------------------------------
--------GS---VSFNFNGW-G-------N-----------------------------
---K----------------------QE--------------------------------
-------------------HDQ-------------DAEV-APF------VAER------A
G---------------------------------------AR---PID---T--------
---R------------L-------------VLE-----GGGIEVDGE-------------
------------------------------------------------------------
---------G----------T-AIITRSCVLN--PN---R--------------------
----------------------------------N--P-----G-V--------------
--G-------------------------Q--------AQC--EAE----LSRLLGLKKII
WLP-----G-I-------------AG----K-----------------------------
------------------------------------------------------------
------------------------------------------------------------
------D-I-------------------TDG---------HTDF-YARF--T--------
-------SP---------------G------------------------------VVVA-
--------------------GLD-PDP---------------------S-S---------
YDH-----------------------AVTRQH-LEI----LR------------------
-------K--------------ST--DA-KG----RP-----------------------
-----------------------------------------LKVVAL-------------
-------------------------------------------PG---------------
-----------------P------------------------------------------
------------------------------------------------------------
-----------------------------K-S----V-----------------------
RPRY-------ENAE----------------FA-----------A-GY------------
-----------------------------------------INF----------------
----YV-----C------N-------------------------------------R---
------------------------------------------------------------
-------------A------VI---AP--------------------------QF-----
------------------------G----DSRA---------------------------
------------DR---NTRDT---LVD----------------------------L---
------------------------------------------------------------
------------------------------------------------------------
----------------------F-----------P---G---------------------
----------RE------------------------------------------------
------------------------------------------------------------
------------------------------------------------------------
-----VI----------------------------------Q------------------
--------------L-N-------------------------------------------
------------------------------------------------------------
------------------------------------------------------------
--------------------IDGI-A-------------------------A------G-
---------------------G------G---G-----I---------HC----------
------------------------------------------------------------
---------T----------------------------------------T---------
-Q----------------------------------------------------------
------------------------------------------------------------
-----------------------------------------Q------------------
-----------Q------------------------------------------------
------------------------------------------------------------
------------------------------------------------------------
------------------------------------------------------------
---------------PA-------------------------------------------
------------------------------------------------------------
------------------------------------------------------------
------------------------------------------------------------
------------------------------------------------------------
------------------------------------------------------------
------------------------------------------------------------
------------------------------------------------------------
------------------------------------------------------------
------------------------------------------------------------
------------------------------------------------------------
------------------------------------------------------------
------------------
>WP_013802936.1_agmatine_deiminase_family_protein_[Delftia_sp._Cs1-4]
------------------------------------------------------------
------------------------------------------------------------
------------------------------------------------------------
------------------------------------------------------------
------------------------------------------------------------
------------------------------------------------------------
------------------------------------------------------------
------------------------------------------------------------
------------------------------------------------------------
------------------------------------------------MPYA---L----
-----SRRCLLNC--LGLS-----P-V----AALAGTASA--------------------
R--------------STAARAEGSRQDPD-----S-------------------------
----------------------------------------------------------L-
-ET-W------H---------------------------------M--------------
-------------------------PDE-GDP--H-----QS-T---WMSF---------
---G--------------------------------------------PSE-------K-
VWGR-RL-----------LEP----A-----------------REH--LAGIAR------
AIAAF-EPV--------NM-LVR-E---------R---------D-------Y-------
---------------------------------------------D----LAARL-----
C------G--------------------------------N-----R-------------
-----------------------VK----L-----------------H------------
------------------------------------------------------------
V----QPVDD------------------------------------LWM-RDTGPVFV--
------------------------------------------------------------
-----------------------------------R-QLGSGTGSSKG------------
----EL------------------------------------------------------
--------AG---VDFNFNGW-G-------D-----------------------------
---K----------------------QA--------------------------------
-------------------HDN-------------DAEV-AGF------VTEA------A
N---------------------------------------VR---YLE---T--------
---E------------L-------------VLE-----GGGIEVDGQ-------------
------------------------------------------------------------
---------G----------T-ALITESCVLN--PN---R--------------------
----------------------------------N--P-----G-L--------------
--S-------------------------K--------SAC--EAE----LKRLLGLRKII
WLP-----G-I-------------AG----R-----------------------------
------------------------------------------------------------
------------------------------------------------------------
------D-I-------------------TDG---------HTDF-YARF--A--------
-------SP---------------G------------------------------VVVA-
--------------------GLD-DDP---------------------D-S---------
YDY-----------------------AVTRRH-LDI----LR------------------
-------Q--------------AT--DA-RG----QK-----------------------
-----------------------------------------LSVQVL-------------
-------------------------------------------KG---------------
-----------------P------------------------------------------
------------------------------------------------------------
-----------------------------S-S----V-----------------------
RSKL-------ESRE----------------FA-----------A-GY------------
-----------------------------------------INF----------------
----YV-----C------N-------------------------------------G---
------------------------------------------------------------
-------------A------VI---AP--------------------------QF-----
------------------------G----DARA---------------------------
------------DA---NARSL---LRE----------------------------L---
------------------------------------------------------------
------------------------------------------------------------
----------------------F-----------P---R---------------------
----------RE------------------------------------------------
------------------------------------------------------------
------------------------------------------------------------
-----VV----------------------------------Q------------------
--------------L-D-------------------------------------------
------------------------------------------------------------
------------------------------------------------------------
--------------------IDAI-A-------------------------A------G-
---------------------G------G---G-----I---------HC----------
------------------------------------------------------------
---------T----------------------------------------T---------
-Q----------------------------------------------------------
------------------------------------------------------------
-----------------------------------------Q------------------
-----------Q------------------------------------------------
------------------------------------------------------------
------------------------------------------------------------
------------------------------------------------------------
---------------PR-------------------------------------------
------------------------------------------------------------
------------------------------------------------------------
------------------------------------------------------------
------------------------------------------------------------
------------------------------------------------------------
------------------------------------------------------------
------------------------------------------------------------
------------------------------------------------------------
------------------------------------------------------------
------------------------------------------------------------
------------------------------------------------------------
------------------
>WP_013390860.1_agmatine_deiminase_family_protein_[Achromobacter_xylosoxidans]
------------------------------------------------------------
------------------------------------------------------------
------------------------------------------------------------
------------------------------------------------------------
------------------------------------------------------------
------------------------------------------------------------
------------------------------------------------------------
------------------------------------------------------------
------------------------------------------------------------
------------------------------------------------------MP----
-----TRRQLIQH-TATLM------------GIHAAASLS--------------------
L-----------------GLL---A--SGARAAS--------------------------
------------------------------------------------------------
-APQW------H---------------------------------M--------------
-------------------------PDE-GAP--Q-----AR-A---FIAF---------
---G--------------------------------------------AQD-------A-
IWE--DF-----------TAD----V-----------------QAA--LGRIAR------
AIAAH-QPV--------TV-FCR-S---------R---------E-------R-------
---------------------------------------------S----LAERH-----
C------G-T------------------------------D-----N-------------
-----------------------VS----F-----------------V------------
------------------------------------------------------------
E----TRLDD------------------------------------IWM-RDIGANFV--
------------------------------------------------------------
-----------------------------------L-DGRG-------------------
----SA------------------------------------------------------
--------TG---VDFNFNGW-G-------N-----------------------------
---K----------------------QR--------------------------------
-------------------HAA-------------DAKI-AAE------TTEV------T
D---------------------------------------TE---YLQ---S--------
---E------------L-------------IGE-----GGGIEVDGH-------------
------------------------------------------------------------
---------G----------T-GIMTESSWIN--SN---R--------------------
----------------------------------N--P-----G-W--------------
--S-------------------------K--------AEV--EEE----LKRCLGLRKII
WLP-----G-I-------------KG----K-----------------------------
------------------------------------------------------------
------------------------------------------------------------
------D-I-------------------TDA---------HVDF-YARF--A--------
-------RP---------------G------------------------------VVVA-
--------------------NLD-MDP---------------------E-S---------
YDY-----------------------ALTRKH-LEI----LR------------------
-------R--------------AT--DA-DG----KP-----------------------
-----------------------------------------LEIHTM-------------
-------------------------------------------SP---------------
-----------------P------------------------------------------
------------------------------------------------------------
----------------------------LNPR----R-----------------------
SKFL------RDNPD----------------FA-----------A-GY------------
-----------------------------------------INY----------------
----FV-----I------N-------------------------------------G---
------------------------------------------------------------
-------------A------VI---AP--------------------------EF-----
------------------------G----DAEA---------------------------
------------DA---KAREL---LTR----------------------------L---
------------------------------------------------------------
------------------------------------------------------------
----------------------Y-----------P---G---------------------
----------RK------------------------------------------------
------------------------------------------------------------
------------------------------------------------------------
-----VV----------------------------------Q------------------
--------------L-D-------------------------------------------
------------------------------------------------------------
------------------------------------------------------------
--------------------IDAI-A-------------------------S------G-
---------------------G------G---G-----I---------HC----------
------------------------------------------------------------
---------V----------------------------------------T---------
-N----------------------------------------------------------
------------------------------------------------------------
-----------------------------------------Q------------------
-----------L------------------------------------------------
------------------------------------------------------------
------------------------------------------------------------
------------------------------------------------------------
---------------PAA------------------------------------------
------------------------------------------------------------
------------------------------------------------------------
------------------------------------------------------------
------------------------------------------------------------
------------------------------------------------------------
------------------------------------------------------------
------------------------------------------------------------
------------------------------------------------------------
------------------------------------------------------------
------------------------------------------------------------
------------------------------------------------------------
------------------
>WP_013124881.1_agmatine_deiminase_family_protein_[Tsukamurella_paurometabola]
------------------------------------------------------------
------------------------------------------------------------
------------------------------------------------------------
------------------------------------------------------------
------------------------------------------------------------
------------------------------------------------------------
------------------------------------------------------------
------------------------------------------------------------
------------------------------------------------------------
-------------------------------------------------------M----
-----NRRRFVQ---AGTALV----------GFVLAACGA--------------------
P--------------SGSPAERSP----------I-------------------------
----------------------------------------------------------DR
RGRRW------H---------------------------------M--------------
-------------------------PDE-GDP--H-----ER-T---WMAF---------
---A--------------------------------------------ARE-------D-
IWGK-DR-----------APG----V-----------------QRS--LALIAT------
AIARF-EPV--------SM-LVS-A---------D---------Q-------M-------
---------------------------------------------G----RAKEL-----
I------GNA------------------------------P-----G-------------
-----------------------VT----L-----------------V------------
------------------------------------------------------------
A----AELDD------------------------------------LWI-RDTGPVFV--
------------------------------------------------------------
-----------------------------------K-G-DQ------G------------
-----L------------------------------------------------------
--------AG---VDFNFNGW-G-------N-----------------------------
---K----------------------QR--------------------------------
-------------------HTS-------------DARV-AGL------VTAQ------A
R---------------------------------------AE---VLR---T--------
---D------------L-------------VLE-----GGGIEVDGE-------------
------------------------------------------------------------
---------G----------T-AIITESCVLN--DN---R--------------------
----------------------------------N--P-----G-W--------------
--T-------------------------K--------QQV--EAE----LSDLLGIDRVI
WLP-----G-I-------------KG----R-----------------------------
------------------------------------------------------------
------------------------------------------------------------
------D-I-------------------TDG---------HTDF-YARF--A--------
-------SP---------------G------------------------------VVVA-
--------------------GLD-EDP---------------------E-S---------
FDY-----------------------DVTRRH-LDI----LR------------------
-------G--------------AT--DA-KG----RG-----------------------
-----------------------------------------LTVEVL-------------
-------------------------------------------RT---------------
-----------------P------------------------------------------
------------------------------------------------------------
-----------------------------S-T----V-----------------------
REAY------AEDDD----------------FA-----------A-GY------------
-----------------------------------------INF----------------
----YL-----C------N-------------------------------------G---
------------------------------------------------------------
-------------A------VI---SP--------------------------QF-----
------------------------G----DAET---------------------------
------------DG---EARAT---LQR----------------------------L---
------------------------------------------------------------
------------------------------------------------------------
----------------------F-----------P---G---------------------
----------RE------------------------------------------------
------------------------------------------------------------
------------------------------------------------------------
-----VV----------------------------------Q------------------
--------------L-D-------------------------------------------
------------------------------------------------------------
------------------------------------------------------------
--------------------IDPI-A-------------------------G------G-
---------------------G------G---G-----I---------HC----------
------------------------------------------------------------
---------A----------------------------------------T---------
-Q----------------------------------------------------------
------------------------------------------------------------
-----------------------------------------Q------------------
-----------Q------------------------------------------------
------------------------------------------------------------
------------------------------------------------------------
------------------------------------------------------------
---------------PVR------------------------------------------
------------------------------------------------------------
------------------------------------------------------------
------------------------------------------------------------
------------------------------------------------------------
------------------------------------------------------------
------------------------------------------------------------
------------------------------------------------------------
------------------------------------------------------------
------------------------------------------------------------
------------------------------------------------------------
------------------------------------------------------------
------------------
>WP_013017337.1_agmatine_deiminase_family_protein_[Stackebrandtia_nassauensis]
------------------------------------------------------------
------------------------------------------------------------
------------------------------------------------------------
------------------------------------------------------------
------------------------------------------------------------
------------------------------------------------------------
------------------------------------------------------------
------------------------------------------------------------
------------------------------------------------------------
------------------------------------------------------------
--MRMSRRDGLRAA--------------MAAAAG-GALSG-C----GGDDGG--------
------------------------------------------------------------
-----------------------------------------------------------P
TEKWR----------------------------------------M--------------
-------------------------PDE-AHP--H-----EL-T---YMSW---------
------------------------------------------------PTE-------K-
IW-GP-Y-----------IDD----V-----------------RDD--IAGIAR------
AIAEF-EPV--------VL-LA-NA---------S---------D-------V-------
---------------------------------------------K----AASKA-----
C------G--------------------------------S-----E-------------
-----------------------VD----V-----------------I------------
------------------------------------------------------------
P----IPVDD------------------------------------LWT-RDTGPNLV--
------------------------------------------------------------
--------------------------------------LGK-----GG------------
-----I------------------------------------------------------
--------AG---VDLNFNGW-G-------D-----------------------------
--------------------------K---------------------------------
------Q--S---------NKR-------------DREV-ARE------ILAE------A
D---------------------------------------IE---RIK---A--------
---P------------I-------------VGE-----GGSIEVDGK-------------
------------------------------------------------------------
---------G----------T-LLATESSLVN--DN---R--------------------
----------------------------------N--P-----G-K--------------
--S-------------------------R--------DDI--EAA----LKRLFGVTTVI
WVK-----G-V-------------KG----E-----------------------------
------------------------------------------------------------
------------------------------------------------------------
------D-I-------------------TDY---------HIDA-LARF--S--------
-------EP---------------G------------------------------VVVM-
------------------------SVP---------------------DEE---------
APE-------------------DVWTRAYDQA-RAV----LD------------------
-------E--------------AV--DA-RG----KR-----------------------
-----------------------------------------LEIVEL-------------
-------------------------------------------PE---------------
------------------------------------------------------------
------------------------------------------------------------
-------------------------P--FDI--G--DR----------------------
------------GEN----------------FL-----------A-SY------------
-----------------------------------------VNY----------------
----YV-----V------N-------------------------------------D---
------------------------------------------------------------
-------------G------VV---IP--------------------------RF-----
------------------------G----DKRA---------------------------
------------DA---DAKSI---VAD----------------------------L---
------------------------------------------------------------
------------------------------------------------------------
----------------------Y-----------P---G---------------------
----------RE------------------------------------------------
------------------------------------------------------------
------------------------------------------------------------
-----VV----------------------------------Q------------------
--------------V-S-------------------------------------------
------------------------------------------------------------
------------------------------------------------------------
--------------------VDGL-G-------------------------E------G-
---------------------G------G---G-----I---------HC----------
------------------------------------------------------------
---------A----------------------------------------T---------
-Q----------------------------------------------------------
------------------------------------------------------------
-----------------------------------------Q------------------
-----------L------------------------------------------------
------------------------------------------------------------
------------------------------------------------------------
------------------------------------------------------------
---------------PKSA-----------------------------------------
------------------------------------------------------------
------------------------------------------------------------
------------------------------------------------------------
------------------------------------------------------------
------------------------------------------------------------
------------------------------------------------------------
------------------------------------------------------------
------------------------------------------------------------
------------------------------------------------------------
------------------------------------------------------------
------------------------------------------------------------
------------------
>WP_012511532.1_agmatine_deiminase_family_protein_[Stenotrophomonas_maltophilia]
------------------------------------------------------------
------------------------------------------------------------
------------------------------------------------------------
------------------------------------------------------------
------------------------------------------------------------
------------------------------------------------------------
------------------------------------------------------------
------------------------------------------------------------
------------------------------------------------------------
------------------------------------------------------MS----
-----NRRHFLTQ-LAGAA------------GLGGLAALG--------------------
L-----------------AGL---P--GRVAAAGP-------------------------
----------------------------------------------------------G-
-AGTW------R---------------------------------M--------------
-------------------------PDE-HGP--Q-----ER-V---FLAF---------
---A--------------------------------------------AQP-------R-
VWG--AQ-----------ADA----V-----------------NTA--VARLAR------
TIARH-QPI--------SV-LCR-P---------A---------Q-------L-------
---------------------------------------------K----QAQDR-----
C------G-R------------------------------D-----N-------------
-----------------------IE----F-----------------L------------
------------------------------------------------------------
D----VPLDD------------------------------------IWV-RDYGGCFV--
------------------------------------------------------------
-----------------------------------T-NDKG-------------------
----GL------------------------------------------------------
--------GL---VDFNFNGW-G-------G-----------------------------
---K----------------------QS--------------------------------
-------------------ARN-------------DGAL-APW------LAQV------T
G---------------------------------------AT---LLE---S--------
---D------------L-------------VGE-----GGGIEVDGH-------------
------------------------------------------------------------
---------G----------T-AILTESCWVN--RN---R--------------------
----------------------------------N--P-----D-W--------------
--S-------------------------R--------ADI--EAE----LKHHLGVRKVI
WLP-----G-I-------------AG----K-----------------------------
------------------------------------------------------------
------------------------------------------------------------
------D-I-------------------TDA---------HVDF-YARF--V--------
-------RP---------------G------------------------------VVIA-
--------------------NLD-NDP---------------------E-S---------
YDY-----------------------DLTREH-LRI----LR------------------
-------G--------------AT--DA-DG----RR-----------------------
-----------------------------------------LQVHTL-------------
-------------------------------------------PP---------------
-----------------P------------------------------------------
------------------------------------------------------------
----------------------------LDGR----D-----------------------
NVHT------RDNND----------------LA-----------M-GY------------
-----------------------------------------INY----------------
----LP-----I------N-------------------------------------G---
------------------------------------------------------------
-------------A------VV---AP--------------------------QF-----
------------------------G----DDEA---------------------------
------------DG---FCREL---LED----------------------------M---
------------------------------------------------------------
------------------------------------------------------------
----------------------Y-----------P---G---------------------
----------RV------------------------------------------------
------------------------------------------------------------
------------------------------------------------------------
-----IE----------------------------------Q------------------
--------------V-D-------------------------------------------
------------------------------------------------------------
------------------------------------------------------------
--------------------IDAI-A-------------------------G------G-
---------------------G------G---G-----I---------HC----------
------------------------------------------------------------
---------V----------------------------------------T---------
-K----------------------------------------------------------
------------------------------------------------------------
-----------------------------------------N------------------
-----------M------------------------------------------------
------------------------------------------------------------
------------------------------------------------------------
------------------------------------------------------------
---------------PKVG-----------------------------------------
------------------------------------------------------------
------------------------------------------------------------
------------------------------------------------------------
------------------------------------------------------------
------------------------------------------------------------
------------------------------------------------------------
------------------------------------------------------------
------------------------------------------------------------
------------------------------------------------------------
------------------------------------------------------------
------------------------------------------------------------
------------------
>WP_012145210.1_agmatine_deiminase_family_protein_[Serratia_proteamaculans]
------------------------------------------------------------
------------------------------------------------------------
------------------------------------------------------------
------------------------------------------------------------
------------------------------------------------------------
------------------------------------------------------------
------------------------------------------------------------
------------------------------------------------------------
------------------------------------------------------------
------------------------------------------------------MS----
-----TRREFIKQ-ASLIA------------GMSLTASMG--------------------
L-----------------TLP---A--HAAPAVR--------------------------
------------------------------------------------------------
-GEGW------R---------------------------------M--------------
-------------------------PDE-GEE--Q-----QR-A---FIAF---------
---G--------------------------------------------AQR-------A-
IWA--DY-----------TAG----V-----------------QDA--LGRIAR------
AIAQY-QPL--------TV-FCR-E---------S---------E-------R-------
---------------------------------------------R----LAEEK-----
C------G-S------------------------------H-----N-------------
-----------------------VT----F-----------------I------------
------------------------------------------------------------
V----TELDD------------------------------------IWM-RDIGANFV--
------------------------------------------------------------
-----------------------------------V-NQAG-------------------
----KL------------------------------------------------------
--------GA---VDFNFNGW-G-------N-----------------------------
---K----------------------QQ--------------------------------
-------------------HRY-------------DARL-AAF------EARH------Y
G---------------------------------------VAN--IWR---S--------
---G------------L-------------VGE-----GGGIEVDGH-------------
------------------------------------------------------------
---------G----------I-GIMTESSWVN--KN---R--------------------
----------------------------------N--P-----G-W--------------
--S-------------------------R--------DRV--EQE----LKEMLGLRKII
WLP-----G-I-------------KG----K-----------------------------
------------------------------------------------------------
------------------------------------------------------------
------D-I-------------------TDA---------HVDF-YARF--A--------
-------SP---------------G------------------------------VVVA-
--------------------NLD-TDP---------------------D-S---------
YDH-----------------------KVTQAH-LAI----LK------------------
-------Q--------------AT--DA-DG----RK-----------------------
-----------------------------------------LQIHTM-------------
-------------------------------------------SP---------------
-----------------P------------------------------------------
------------------------------------------------------------
----------------------------MDPR----R-----------------------
SRFS------KGNPD----------------FA-----------A-GY------------
-----------------------------------------INY----------------
----FV-----I------N-------------------------------------G---
------------------------------------------------------------
-------------A------VI---AP--------------------------EF-----
------------------------G----DPEA---------------------------
------------DG---EALRL---LTG----------------------------L---
------------------------------------------------------------
------------------------------------------------------------
----------------------Y-----------P---D---------------------
----------RE------------------------------------------------
------------------------------------------------------------
------------------------------------------------------------
-----VV----------------------------------Q------------------
--------------L-N-------------------------------------------
------------------------------------------------------------
------------------------------------------------------------
--------------------IDAI-A-------------------------A------G-
---------------------G------G---G-----I---------HC----------
------------------------------------------------------------
---------V----------------------------------------T---------
-H----------------------------------------------------------
------------------------------------------------------------
-----------------------------------------Q------------------
-----------L------------------------------------------------
------------------------------------------------------------
------------------------------------------------------------
------------------------------------------------------------
---------------PAV------------------------------------------
------------------------------------------------------------
------------------------------------------------------------
------------------------------------------------------------
------------------------------------------------------------
------------------------------------------------------------
------------------------------------------------------------
------------------------------------------------------------
------------------------------------------------------------
------------------------------------------------------------
------------------------------------------------------------
------------------------------------------------------------
------------------
>WP_039371223.1_agmatine_deiminase_family_protein_[Pandoraea_fibrosis]
------------------------------------------------------------
------------------------------------------------------------
------------------------------------------------------------
------------------------------------------------------------
------------------------------------------------------------
------------------------------------------------------------
------------------------------------------------------------
------------------------------------------------------------
------------------------------------------------------------
------------------------------------------------------MQ----
-----TRRVFLK---RGIA-----ASG----ATLFAGTAG--------------------
G--------------SLAGSAKVGPKGNS-----D-------------------------
----------------------------------------------------------GN
EIE-W------I---------------------------------M--------------
-------------------------PDE-GER--H-----AA-T---WMAF---------
---G--------------------------------------------APE-------A-
LWGR-RL-----------QRA----A-----------------RES--LTRIAK------
SIGSF-EPV--------NM-LVG-E---------K---------D-------Y-------
---------------------------------------------D----DAQRM-----
C------G--------------------------------S-----T-------------
-----------------------VN----L-----------------I------------
------------------------------------------------------------
V----QPIDD------------------------------------LWI-RDTGPVFV--
------------------------------------------------------------
-----------------------------------R-S-RN------G------------
----EK------------------------------------------------------
--------AG---VDFNFNGW-G-------A-----------------------------
---K----------------------QA--------------------------------
-------------------HRD-------------DAMV-ARF------VVRN------V
G---------------------------------------ER---LLN---T--------
---P------------L-------------VLE-----GGAIEVDGE-------------
------------------------------------------------------------
---------G----------T-AIITESCVLN--RN---R--------------------
----------------------------------N--P-----G-V--------------
--S-------------------------K--------SAC--ETE----LKRLLGVRKII
WLP-----G-I-------------AG----K-----------------------------
------------------------------------------------------------
------------------------------------------------------------
------D-I-------------------TDG---------HTDF-YARF--V--------
-------RP---------------G------------------------------VVVA-
--------------------HLE-NDT---------------------A-S---------
YDH-----------------------AVTVRH-LEI----LR------------------
-------Q--------------AT--DA-TG----RK-----------------------
-----------------------------------------LQVVVL-------------
-------------------------------------------PG---------------
-----------------P------------------------------------------
------------------------------------------------------------
-----------------------------N-H----V-----------------------
RSAY-------ASET----------------FA-----------A-GY------------
-----------------------------------------INF----------------
----YV-----C------N-------------------------------------G---
------------------------------------------------------------
-------------A------II---AP--------------------------QF-----
------------------------G----DTQT---------------------------
------------DR---STRDK---LRD----------------------------L---
------------------------------------------------------------
------------------------------------------------------------
----------------------F-----------P---K---------------------
----------HE------------------------------------------------
------------------------------------------------------------
------------------------------------------------------------
-----IV----------------------------------Q------------------
--------------L-N-------------------------------------------
------------------------------------------------------------
------------------------------------------------------------
--------------------IDGI-A-------------------------N------G-
---------------------G------G---G-----I---------HC----------
------------------------------------------------------------
---------T----------------------------------------T---------
-Q----------------------------------------------------------
------------------------------------------------------------
-----------------------------------------Q------------------
-----------Q------------------------------------------------
------------------------------------------------------------
------------------------------------------------------------
------------------------------------------------------------
---------------PV-------------------------------------------
------------------------------------------------------------
------------------------------------------------------------
------------------------------------------------------------
------------------------------------------------------------
------------------------------------------------------------
------------------------------------------------------------
------------------------------------------------------------
------------------------------------------------------------
------------------------------------------------------------
------------------------------------------------------------
------------------------------------------------------------
------------------
>WP_124251283.1_twin-arginine_translocation_signal_domain-containing_protein_[Aeromonas_hydrophila]
------------------------------------------------------------
------------------------------------------------------------
------------------------------------------------------------
------------------------------------------------------------
------------------------------------------------------------
------------------------------------------------------------
------------------------------------------------------------
------------------------------------------------------------
------------------------------------------------------------
------------------------------------------------------MS----
-----SRRHVLKQ----LA------------ALGALVGLG--------------------
T----------------LP-KAKAA------ATVA-------------------------
----------------------------------------------------------SP
ADARF------Y---------------------------------M--------------
-------------------------PEE-STF--Q-----TR-V---WVAF---------
---A--------------------------------------------ASE-------A-
IWG--SD-----------YPA----V-----------------QAT--IGRLVQ------
AMVPY-TQV--------NV-LCR-E---------T---------E-------Q-------
---------------------------------------------A----LARQL-----
C------G-E------------------------------Q-----N-------------
-----------------------TR----F-----------------V------------
------------------------------------------------------------
V----AELDD------------------------------------IWL-RDTGGVFV--
------------------------------------------------------------
-----------------------------------Q-NEEG-------------------
----EL------------------------------------------------------
--------GL---VDFNFNGW-G-------G-----------------------------
---K----------------------QE--------------------------------
-------------------HEQ-------------DAGV-AEL------VSQQ------A
K---------------------------------------VR---YLQ---S--------
---K------------L-------------TGE-----GGGIEVDGN-------------
------------------------------------------------------------
---------G----------T-AILTESCWLN--SN---R--------------------
----------------------------------N--P-----G-V--------------
--S-------------------------K--------AQL--EAE----LKANLGLRKII
WLP-----G-I-------------KG----K-----------------------------
------------------------------------------------------------
------------------------------------------------------------
------D-I-------------------TDA---------HVDF-YARF--V--------
-------RP---------------G------------------------------MVVV-
--------------------NLD-NDP---------------------Q-S---------
HDY-----------------------EVTRRH-LAI----LQ------------------
-------Q--------------AT--DA-DG----NK-----------------------
-----------------------------------------LELHVL-------------
-------------------------------------------PP---------------
-----------------P------------------------------------------
------------------------------------------------------------
----------------------------LDVR----D-----------------------
NRFS------R-SRD----------------FA-----------A-GY------------
-----------------------------------------INY----------------
----LP-----I------N-------------------------------------G---
------------------------------------------------------------
-------------A------VI---AP--------------------------EF-----
------------------------G----DKAA---------------------------
------------DS---YCHEL---LTR----------------------------L---
------------------------------------------------------------
------------------------------------------------------------
----------------------Y-----------P---G---------------------
----------RE------------------------------------------------
------------------------------------------------------------
------------------------------------------------------------
-----IV----------------------------------Q------------------
--------------I-N-------------------------------------------
------------------------------------------------------------
------------------------------------------------------------
--------------------IDPV-A-------------------------A------G-
---------------------G------G---G-----I---------HC----------
------------------------------------------------------------
---------I----------------------------------------T---------
-L----------------------------------------------------------
------------------------------------------------------------
-----------------------------------------H------------------
-----------Q------------------------------------------------
------------------------------------------------------------
------------------------------------------------------------
------------------------------------------------------------
---------------PA-------------------------------------------
------------------------------------------------------------
------------------------------------------------------------
------------------------------------------------------------
------------------------------------------------------------
------------------------------------------------------------
------------------------------------------------------------
------------------------------------------------------------
------------------------------------------------------------
------------------------------------------------------------
------------------------------------------------------------
------------------------------------------------------------
------------------
>WP_081991280.1_agmatine_deiminase_[Inquilinus_limosus]
------------------------------------------------------------
------------------------------------------------------------
------------------------------------------------------------
------------------------------------------------------------
------------------------------------------------------------
------------------------------------------------------------
------------------------------------------------------------
------------------------------------------------------------
------------------------------------------------------------
------------------------------------------------------------
------------------------------------------------------------
------------------------------------------------------------
-------------------------------------------MT----VP---------
ASLGY------V---------------------------------M--------------
-------------------------PAE-WEP--H-----SR-C---WMAW---------
---P-C-RDEVW-GEH-------MD-----------------------AAR---------
--------------------------------------------TA--YADVAR------
AIADF-EPV--------TL-VC--NPA-----------------D-------V-------
---------------------------------------------A----EAS-L-----
------------------------------------------------------T---L-
GN-GTK-----------------ID----V-----------------V------------
------------------------------------------------------------
S----MEIDD------------------------------------SWL-RDSGPTFL--
------------------------------------------------------------
-L-D-----------------RNGH----------L------------------------
------------------------------------------------------------
--------AG---AHWRFNAW-GQK-----------------Y----Q---P--------
--YS----------------------R---------------------------------
-----------------------------------DAVV-AKQ------ILKH------V
G----A-----------------------R-----R----FR------------------
---A-P----------F-------------VLE-----GGAVHVDGE-------------
------------------------------------------------------------
---------G----------T-VLTTEQCLLN--PN---R--------------------
----------------------------------N--P-----D-L--------------
--T-------------------------K--------AQV--EQN----LRDWLGVSTVI
WLP---------------------EG----I-----E-----------------------
------------------------------------------------------------
------------------------------------------------------------
----D-D-----------------E---TDG---------HVDE-IACF--V--------
-------RP---------------G------------------------------VVLAL
-----ST----DD-K---------SDG---------------------NFD---------
---------------------------VLQTN-LDI----LR------------------
-------S--------------AK--DA-KG----RP-----------------------
-----------------------------------------LQVIEV-------------
-------------------------------------------PQ---------------
-----------------P----------ARQE------H---------------------
---------N--------------------------------------------------
----------------------------------------------------G-------
-------------KR----------------LS-----------L-SY------------
-----------------------------------------VNF----------------
----YI-----A------N-------------------------------------G---
------------------------------------------------------------
-------------G------IV---MP--------------------------AF-----
D----VAE----------------------------------------------------
------------DE---RAFRI---IRD----------------------------A---
------------------------------------------------------------
------------------------------------------------------------
---------------------F------------P---N---------------------
----------RR------------------------------------------------
------------------------------------------------------------
------------------------------------------------------------
-----VV----------------------------------Q------------------
--------------V---------------------------------------------
------------------------------------------------------------
------------------------------------------------------------
---------------------H---A--------------------------R-DIFL-G
---------------------G------G---G-----I---------HC----------
------------------------------------------------------------
---------I----------------------------------------T---------
-Q----------------------------------------------------------
------------------------------------------------------------
-----------------------------------------Q------------------
-----------Q------------------------------------------------
------------------------------------------------------------
------------------------------------------------------------
------------------------------------------------------------
---------------PAP------------------------------------------
------------------------------------------------------------
------------------------------------------------------------
------------------------------------------------------------
------------------------------------------------------------
------------------------------------------------------------
------------------------------------------------------------
------------------------------------------------------------
------------------------------------------------------------
------------------------------------------------------------
------------------------------------------------------------
------------------------------------------------------------
------------------
>WP_134177151.1_agmatine_deiminase_family_protein_[Pseudomonas_helmanticensis]
------------------------------------------------------------
------------------------------------------------------------
------------------------------------------------------------
------------------------------------------------------------
------------------------------------------------------------
------------------------------------------------------------
------------------------------------------------------------
------------------------------------------------------------
------------------------------------------------------------
------------------------------------------------------MS----
-----TRREFIKQ-VTVAA------------GVGAAF-MG--------------------
L-----------------GLS---P--GKVLAAA--------------------------
------------------------------------------------------------
-QGRW------F---------------------------------M--------------
-------------------------PDE-GDK--H-----ER-A---YIAF---------
---G--------------------------------------------AQD-------A-
IWE--DF-----------TED----V-----------------QEA--LGRIAR------
AIARF-EPV--------TV-FCR-K---------N---------E-------R-------
---------------------------------------------S----IAEEF-----
C------G-T------------------------------R-----N-------------
-----------------------IT----Y-----------------V------------
------------------------------------------------------------
T----AGLDD------------------------------------IWM-RDIGANFV--
------------------------------------------------------------
-----------------------------------I-DDKG-------------------
----GL------------------------------------------------------
--------GA---VDFNFNGW-G-------G-----------------------------
---K----------------------QQ--------------------------------
-------------------HSK-------------DAKI-AAL------VADD------A
Q---------------------------------------TT---YIR---T--------
---D------------L-------------VGE-----GGGIEVDGH-------------
------------------------------------------------------------
---------G----------T-GIMTESSWIN--RN---R--------------------
----------------------------------N--P-----D-W--------------
--S-------------------------K--------ADV--EAE----LKERLGLRKII
WLP-----G-I-------------KG----K-----------------------------
------------------------------------------------------------
------------------------------------------------------------
------D-I-------------------TDA---------HVDF-YARF--I--------
-------KP---------------G------------------------------VVIA-
--------------------NLD-TDP---------------------E-S---------
YDH-----------------------KVTLAH-LEI----FK------------------
-------N--------------AT--DA-DG----RK-----------------------
-----------------------------------------LQIHTM-------------
-------------------------------------------SP---------------
-----------------P------------------------------------------
------------------------------------------------------------
----------------------------LNPR----K-----------------------
SKFN------KNNPD----------------FA-----------A-GY------------
-----------------------------------------INY----------------
----FV-----I------N-------------------------------------G---
------------------------------------------------------------
-------------A------II---AP--------------------------EF-----
------------------------G----DKTA---------------------------
------------DK---KAFDL---LSQ----------------------------L---
------------------------------------------------------------
------------------------------------------------------------
----------------------Y-----------P---Q---------------------
----------RE------------------------------------------------
------------------------------------------------------------
------------------------------------------------------------
-----IV----------------------------------Q------------------
--------------L-N-------------------------------------------
------------------------------------------------------------
------------------------------------------------------------
--------------------IDAI-A-------------------------A------G-
---------------------G------G---G-----I---------HC----------
------------------------------------------------------------
---------V----------------------------------------T---------
-S----------------------------------------------------------
------------------------------------------------------------
-----------------------------------------H------------------
-----------Q------------------------------------------------
------------------------------------------------------------
------------------------------------------------------------
------------------------------------------------------------
---------------PQA------------------------------------------
------------------------------------------------------------
------------------------------------------------------------
------------------------------------------------------------
------------------------------------------------------------
------------------------------------------------------------
------------------------------------------------------------
------------------------------------------------------------
------------------------------------------------------------
------------------------------------------------------------
------------------------------------------------------------
------------------------------------------------------------
------------------
>WP_132205637.1_agmatine_deiminase_family_protein_[Leucobacter_luti]
------------------------------------------------------------
------------------------------------------------------------
------------------------------------------------------------
------------------------------------------------------------
------------------------------------------------------------
------------------------------------------------------------
------------------------------------------------------------
------------------------------------------------------------
------------------------------------------------------------
-----------------------------------------------------MTP----
-----SRRSFTTLLGLGAV------------TLGLTACAP--------------------
T-------------------TGKHGTPGADPEPDA-------------------------
----------------------------------------------------------SS
EPQAL------V---------------------------------M--------------
-------------------------PDE-AAP--H-----TA-T---WMSF---------
---A--------------------------------------------VRD-------D-
IWSP-EL-----------APA----V-----------------RAT--LVEIAN------
AIAEF-EPV--------HA-LV--------------------------------------
---------------------------------------------P----FGEPV-----
V------GAG------------------------------T-----G-------------
-----------------------VT----L-----------------H------------
------------------------------------------------------------
E----HECDD------------------------------------LWM-RDTGPVFV--
------------------------------------------------------------
-----------------------------------H-S-A-------G------------
--ENPI------------------------------------------------------
--------AA---VNFNFNGW-G-------E-----------------------------
---K----------------------QE--------------------------------
-------------------HVA-------------DATV-ASG------VCAF------A
G---------------------------------------VE---ELK---T--------
---E------------L-------------VLE-----GGALEVDGE-------------
------------------------------------------------------------
---------G----------T-AIITESCVLN--DN---R--------------------
----------------------------------N--P-----G-W--------------
--T-------------------------K--------PDV--ESE----LAQLLGIEKVI
WLP-----G-I-------------AG----A-----------------------------
------------------------------------------------------------
------------------------------------------------------------
------D-I-------------------TDG---------HTDF-YARF--T--------
-------SP---------------G------------------------------VVVA-
--------------------ARD-DYR---------------------G-S---------
FDY-----------------------DVTREH-LTI----LR------------------
-------A--------------AT--DA-RG----RQ-----------------------
-----------------------------------------LDVHVL-------------
-------------------------------------------PA---------------
-----------------P------------------------------------------
------------------------------------------------------------
-----------------------------K-K----L-----------------------
RKEF-------LHDD----------------FA-----------A-GY------------
-----------------------------------------INF----------------
----YV-----C------N-------------------------------------G---
------------------------------------------------------------
-------------G------VI---AP--------------------------EF-----
------------------------G----DPKA---------------------------
------------DA---HAKQT---LTK----------------------------L---
------------------------------------------------------------
------------------------------------------------------------
----------------------F-----------P---G---------------------
----------RT------------------------------------------------
------------------------------------------------------------
------------------------------------------------------------
-----IV----------------------------------Q------------------
--------------L-N-------------------------------------------
------------------------------------------------------------
------------------------------------------------------------
--------------------IDPL-A-------------------------S------G-
---------------------G------G---G-----I---------HC----------
------------------------------------------------------------
---------A----------------------------------------T---------
-Q----------------------------------------------------------
------------------------------------------------------------
-----------------------------------------Q------------------
-----------Q------------------------------------------------
------------------------------------------------------------
------------------------------------------------------------
------------------------------------------------------------
---------------PHFAPS---------------------------------------
------------------------------------------------------------
------------------------------------------------------------
------------------------------------------------------------
------------------------------------------------------------
------------------------------------------------------------
------------------------------------------------------------
------------------------------------------------------------
------------------------------------------------------------
------------------------------------------------------------
------------------------------------------------------------
------------------------------------------------------------
------------------
>WP_130271430.1_agmatine_deiminase_family_protein_[Phyllobacterium_myrsinacearum]
------------------------------------------------------------
------------------------------------------------------------
------------------------------------------------------------
------------------------------------------------------------
------------------------------------------------------------
------------------------------------------------------------
------------------------------------------------------------
------------------------------------------------------------
------------------------------------------------------------
------------------------------------------------------MA----
-----VRRSILK---A---------AV----AIGFTGMI---------------------
-----------------GRG-----ATMA-----F-------------------------
----------------------------------------------------------AA
DDT-W------H---------------------------------M--------------
-------------------------PDE-GDP--H-----TA-T---WMAF---------
---G--------------------------------------------PSE-------D-
VWGK-KL-----------QRG----A-----------------QTN--LAAIAK------
AISAH-EPV--------NM-LVR-A---------E---------D-------R-------
---------------------------------------------D----TAERL-----
C------G--------------------------------D-----A-------------
-----------------------VT----L-----------------F------------
------------------------------------------------------------
V----HEIDD------------------------------------LWM-RDTGPVFV--
------------------------------------------------------------
-----------------------------------K-N-GA------G------------
----QL------------------------------------------------------
--------AG---VDFNFNGW-G-------N-----------------------------
---K----------------------QD--------------------------------
-------------------HSG-------------DAEV-AEF------VTGK------T
K---------------------------------------VE---TLR---T--------
---K------------L-------------VLE-----GGGIEVDGK-------------
------------------------------------------------------------
---------G----------T-AIITESCVLN--KN---R--------------------
----------------------------------N--P-----G-V--------------
--S-------------------------R--------EQC--EEE----LGRLLGLKKII
WLP-----G-I-------------KG----K-----------------------------
------------------------------------------------------------
------------------------------------------------------------
------D-I-------------------TDG---------HTDF-YARF--V--------
-------SP---------------G------------------------------VVVA-
--------------------GLD-TDP---------------------T-S---------
YDH-----------------------AVTKRH-LEL----LK------------------
-------E--------------AT--DS-AG----QK-----------------------
-----------------------------------------LQVVVI-------------
-------------------------------------------PG---------------
-----------------P------------------------------------------
------------------------------------------------------------
-----------------------------G-S----V-----------------------
RPQF-------ENKE----------------FA-----------A-GY------------
-----------------------------------------INF----------------
----YL-----C------N-------------------------------------G---
------------------------------------------------------------
-------------A------VI---AP--------------------------EF-----
------------------------G----DKKA---------------------------
------------DN---FCRDA---LRD----------------------------V---
------------------------------------------------------------
------------------------------------------------------------
----------------------L-----------P---G---------------------
----------RE------------------------------------------------
------------------------------------------------------------
------------------------------------------------------------
-----IV----------------------------------Q------------------
--------------L-N-------------------------------------------
------------------------------------------------------------
------------------------------------------------------------
--------------------IDAI-A-------------------------A------G-
---------------------G------G---G-----I---------HC----------
------------------------------------------------------------
---------T----------------------------------------T---------
-Q----------------------------------------------------------
------------------------------------------------------------
-----------------------------------------Q------------------
-----------Q------------------------------------------------
------------------------------------------------------------
------------------------------------------------------------
------------------------------------------------------------
---------------PA-------------------------------------------
------------------------------------------------------------
------------------------------------------------------------
------------------------------------------------------------
------------------------------------------------------------
------------------------------------------------------------
------------------------------------------------------------
------------------------------------------------------------
------------------------------------------------------------
------------------------------------------------------------
------------------------------------------------------------
------------------------------------------------------------
------------------
>WP_130264125.1_agmatine_deiminase_family_protein_[Pseudomonas_sp._SNU_WT1]
------------------------------------------------------------
------------------------------------------------------------
------------------------------------------------------------
------------------------------------------------------------
------------------------------------------------------------
------------------------------------------------------------
------------------------------------------------------------
------------------------------------------------------------
------------------------------------------------------------
------------------------------------------------------MT----
-----PRRTFLKH-LSVAA------------GVA-----S--------------------
L-----------------GLG---P--LRLAMAA--------------------------
------------------------------------------------------------
-DDRW------F---------------------------------M--------------
-------------------------PEE-DQA--Q-----QR-I---FLAY---------
---A--------------------------------------------ADE-------T-
VWE--DQ-----------ADD----V-----------------NDC--IAKLAR------
TIAKY-QPV--------TV-LCH-P---------E---------D-------L-------
---------------------------------------------D----VAREE-----
C------G-T------------------------------D-----N-------------
-----------------------TE----F-----------------L------------
------------------------------------------------------------
A----VALDD------------------------------------IWI-RDYGGCFV--
------------------------------------------------------------
-----------------------------------I-DDDG-------------------
----KR------------------------------------------------------
--------AL---MDFNFNGW-G-------N-----------------------------
---K----------------------QR--------------------------------
-------------------HRN-------------DNRV-AKK------LANA------L
A---------------------------------------IP---YLQ---S--------
---E------------L-------------TGE-----GGGIEVDGH-------------
------------------------------------------------------------
---------G----------T-AIITESCWVN--AN---R--------------------
----------------------------------N--P-----D-W--------------
--S-------------------------R--------ADV--EAE----LKANLGLRKII
WLP-----G-I-------------KG----R-----------------------------
------------------------------------------------------------
------------------------------------------------------------
------D-I-------------------TDA---------HVDF-YARF--V--------
-------EP---------------G------------------------------VVIA-
--------------------NLD-NDP---------------------D-S---------
YDY-----------------------EVTRKH-LEI----LK------------------
-------Q--------------AT--DA-DG----RP-----------------------
-----------------------------------------FTVHLL-------------
-------------------------------------------PP---------------
-----------------P------------------------------------------
------------------------------------------------------------
----------------------------RTPR----S-----------------------
NRFT------RDNPD----------------FA-----------A-GY------------
-----------------------------------------INY----------------
----LP-----I------N-------------------------------------G---
------------------------------------------------------------
-------------A------VI---AP--------------------------QF-----
------------------------G----DAQA---------------------------
------------DA---YCKQL---LAK----------------------------L---
------------------------------------------------------------
------------------------------------------------------------
----------------------Y-----------P---G---------------------
----------RT------------------------------------------------
------------------------------------------------------------
------------------------------------------------------------
-----IE----------------------------------Q------------------
--------------V-N-------------------------------------------
------------------------------------------------------------
------------------------------------------------------------
--------------------IDAI-A-------------------------A------G-
---------------------G------G---G-----I---------HC----------
------------------------------------------------------------
---------V----------------------------------------S---------
-K----------------------------------------------------------
------------------------------------------------------------
-----------------------------------------N------------------
-----------M------------------------------------------------
------------------------------------------------------------
------------------------------------------------------------
------------------------------------------------------------
---------------PA-------------------------------------------
------------------------------------------------------------
------------------------------------------------------------
------------------------------------------------------------
------------------------------------------------------------
------------------------------------------------------------
------------------------------------------------------------
------------------------------------------------------------
------------------------------------------------------------
------------------------------------------------------------
------------------------------------------------------------
------------------------------------------------------------
------------------
>WP_136345783.1_agmatine_deiminase_family_protein_[Citrobacter_freundii]
------------------------------------------------------------
------------------------------------------------------------
------------------------------------------------------------
------------------------------------------------------------
------------------------------------------------------------
------------------------------------------------------------
------------------------------------------------------------
------------------------------------------------------------
------------------------------------------------------------
------------------------------------------------------MV----
-----TRRSFVW---QGLV-----TST----SMLLAGMTG--------------------
I--------------SFS-------QSAR-----A-------------------------
----------------------------------------------------------TE
DRC-W------Q---------------------------------M--------------
-------------------------PDE-GAP--H-----AA-T---WMAF---------
---G--------------------------------------------ASA-------E-
IWEP-HL-----------LPV----V-----------------QEN--LALVAK------
TIAAF-EPV--------NM-LVR-E---------E---------D-------S-------
---------------------------------------------E----LAARL-----
C------G--------------------------------P-----S-------------
-----------------------VN----L-----------------L------------
------------------------------------------------------------
V----HPIDD------------------------------------LWI-RDTGPVFV--
------------------------------------------------------------
-----------------------------------I-S-AS------G------------
----AL------------------------------------------------------
--------GG---VGFNFNGW-G-------N-----------------------------
---K----------------------QE--------------------------------
-------------------HER-------------DADV-AEF------VTDY------V
H---------------------------------------AE---FIR---S--------
---A------------L-------------ILE-----GGGIEVDGE-------------
------------------------------------------------------------
---------G----------T-AIITESCVLN--SN---R--------------------
----------------------------------N--P-----G-V--------------
--S-------------------------K--------AEC--EEE----LKRLLGLEKII
WLP-----G-I-------------AG----K-----------------------------
------------------------------------------------------------
------------------------------------------------------------
------D-I-------------------TDG---------HTDF-YARF--T--------
-------HP---------------G------------------------------TVVT-
--------------------GLE-QDP---------------------S-S---------
FDY-----------------------AITRRH-LDI----LR------------------
-------A--------------AT--DA-KG----RR-----------------------
-----------------------------------------LKVVTL-------------
-------------------------------------------EG---------------
-----------------P------------------------------------------
------------------------------------------------------------
-----------------------------S-T----I-----------------------
RQTY-------ASDD----------------FA-----------A-GY------------
-----------------------------------------INF----------------
----YL-----C------N-------------------------------------D---
------------------------------------------------------------
-------------A------VI---AP--------------------------QF-----
------------------------G----DKRT---------------------------
------------DR---NTHAI---LQE----------------------------Q---
------------------------------------------------------------
------------------------------------------------------------
----------------------F-----------I---D---------------------
----------RE------------------------------------------------
------------------------------------------------------------
------------------------------------------------------------
-----II----------------------------------Q------------------
--------------L-N-------------------------------------------
------------------------------------------------------------
------------------------------------------------------------
--------------------IDGI-A-------------------------A------G-
---------------------G------G---G-----I---------HC----------
------------------------------------------------------------
---------A----------------------------------------T---------
-Q----------------------------------------------------------
------------------------------------------------------------
-----------------------------------------Q------------------
-----------Q------------------------------------------------
------------------------------------------------------------
------------------------------------------------------------
------------------------------------------------------------
---------------SR-------------------------------------------
------------------------------------------------------------
------------------------------------------------------------
------------------------------------------------------------
------------------------------------------------------------
------------------------------------------------------------
------------------------------------------------------------
------------------------------------------------------------
------------------------------------------------------------
------------------------------------------------------------
------------------------------------------------------------
------------------------------------------------------------
------------------
>WP_133216706.1_agmatine_deiminase_family_protein_[Pseudomonas_sp._H9]
------------------------------------------------------------
------------------------------------------------------------
------------------------------------------------------------
------------------------------------------------------------
------------------------------------------------------------
------------------------------------------------------------
------------------------------------------------------------
------------------------------------------------------------
------------------------------------------------------------
------------------------------------------------------MP----
-----TRREFIKQ-VSATA------------GLGLVASMG--------------------
L-----------------GFS---A--PRALAVS--------------------------
------------------------------------------------------------
-GKEW------F---------------------------------M--------------
-------------------------PDE-GDK--Q-----QC-A---FVSF---------
---G--------------------------------------------AQE-------S-
IWE--DF-----------TSD----V-----------------QEA--IGLIAS------
TIARY-QPV--------TV-LCR-A---------S---------E-------R-------
---------------------------------------------E----LAEEL-----
C------G-S------------------------------Q-----N-------------
-----------------------TT----F-----------------V------------
------------------------------------------------------------
T----TKLDD------------------------------------IWM-RDIGANFV--
------------------------------------------------------------
-----------------------------------I-TEEG-------------------
----DL------------------------------------------------------
--------GA---VDFNFNGW-G-------N-----------------------------
---K----------------------QQ--------------------------------
-------------------HGN-------------DARV-AKW------AANN------A
Q---------------------------------------AT---YLR---S--------
---E------------L-------------VGE-----GGGIEVDGH-------------
------------------------------------------------------------
---------G----------T-AIMTESCWIN--AN---R--------------------
----------------------------------N--P-----G-W--------------
--S-------------------------K--------AEV--EEE----LKACLGLRKII
WLP-----G-I-------------KG----K-----------------------------
------------------------------------------------------------
------------------------------------------------------------
------D-I-------------------TDA---------HVDF-YARF--V--------
-------KP---------------G------------------------------VIIA-
--------------------NLD-TDP---------------------E-S---------
YDH-----------------------KVTKAH-LEI----LK------------------
-------N--------------AT--DA-DG----RK-----------------------
-----------------------------------------LTIHTV-------------
-------------------------------------------SP---------------
-----------------P------------------------------------------
------------------------------------------------------------
----------------------------LKPR----N-----------------------
SRFS------KNNPD----------------FA-----------A-GY------------
-----------------------------------------INY----------------
----FV-----I------N-------------------------------------G---
------------------------------------------------------------
-------------A------VI---AP--------------------------QF-----
------------------------G----DKAA---------------------------
------------DT---KAFDL---LSE----------------------------L---
------------------------------------------------------------
------------------------------------------------------------
----------------------Y-----------P---D---------------------
----------RE------------------------------------------------
------------------------------------------------------------
------------------------------------------------------------
-----VV----------------------------------Q------------------
--------------L-N-------------------------------------------
------------------------------------------------------------
------------------------------------------------------------
--------------------IDAI-A-------------------------A------G-
---------------------G------G---G-----I---------HC----------
------------------------------------------------------------
---------V----------------------------------------T---------
-H----------------------------------------------------------
------------------------------------------------------------
-----------------------------------------Q------------------
-----------L------------------------------------------------
------------------------------------------------------------
------------------------------------------------------------
------------------------------------------------------------
---------------PMV------------------------------------------
------------------------------------------------------------
------------------------------------------------------------
------------------------------------------------------------
------------------------------------------------------------
------------------------------------------------------------
------------------------------------------------------------
------------------------------------------------------------
------------------------------------------------------------
------------------------------------------------------------
------------------------------------------------------------
------------------------------------------------------------
------------------
>WP_132954942.1_agmatine_deiminase_family_protein_[Uruburuella_suis]
------------------------------------------------------------
------------------------------------------------------------
------------------------------------------------------------
------------------------------------------------------------
------------------------------------------------------------
------------------------------------------------------------
------------------------------------------------------------
------------------------------------------------------------
------------------------------------------------------------
------------------------------------------------------MV----
-----TRRTVLQ---SLGI-----LGA----GALLGTG----------------------
------------------------KESLAVA-----------------------------
-----------------------------------------------------------A
TKAGW------V---------------------------------M--------------
-------------------------PDE-GDP--H-----KR-T---WMAF---------
---G--------------------------------------------ASA-------K-
VWGR-RL-----------LPE----V-----------------QRN--LATIAL------
TIARY-EPV--------SM-LVR-Q---------E---------D-------L-------
---------------------------------------------P----VARKL-----
M------G--------------------------------D-----K-------------
-----------------------ID----L-----------------I------------
------------------------------------------------------------
V----FPLDD------------------------------------LWM-RDTGPVFV--
------------------------------------------------------------
-----------------------------------V-N-EK------G------------
----EK------------------------------------------------------
--------AG---VDFNFNGW-G-------E-----------------------------
---K----------------------QT--------------------------------
-------------------FSR-------------DAKV-AAF------VAKQ------A
G---------------------------------------VP---RIQ---S--------
---N------------L-------------ILE-----GGGIEVDGH-------------
------------------------------------------------------------
---------G----------T-AIITESCVLN--DN---R--------------------
----------------------------------N--P-----G-V--------------
--S-------------------------K--------AQC--ERE----LKQLLGLKKII
WLP-----G-I-------------KG----R-----------------------------
------------------------------------------------------------
------------------------------------------------------------
------D-I-------------------TDG---------HTDF-YARF--A--------
-------RP---------------G------------------------------VVVA-
--------------------GYD-PDP---------------------D-S---------
FDH-----------------------AVTKRH-LDI----LR------------------
-------A--------------AT--DA-QG----RK-----------------------
-----------------------------------------LDVVVL-------------
-------------------------------------------EA---------------
-----------------P------------------------------------------
------------------------------------------------------------
-----------------------------T-D----I-----------------------
REDF-------ANDD----------------FA-----------A-GY------------
-----------------------------------------INF----------------
----YV-----C------N-------------------------------------G---
------------------------------------------------------------
-------------A------VI---AP--------------------------EF-----
------------------------G----DKRT---------------------------
------------DA---AAKKA---LQR----------------------------A---
------------------------------------------------------------
------------------------------------------------------------
----------------------F-----------P---D---------------------
----------RE------------------------------------------------
------------------------------------------------------------
------------------------------------------------------------
-----VV----------------------------------Q------------------
--------------I-N-------------------------------------------
------------------------------------------------------------
------------------------------------------------------------
--------------------IDGI-A-------------------------A------G-
---------------------G------G---G-----I---------HC----------
------------------------------------------------------------
---------T----------------------------------------T---------
-Q----------------------------------------------------------
------------------------------------------------------------
-----------------------------------------Q------------------
-----------E------------------------------------------------
------------------------------------------------------------
------------------------------------------------------------
------------------------------------------------------------
---------------PKA------------------------------------------
------------------------------------------------------------
------------------------------------------------------------
------------------------------------------------------------
------------------------------------------------------------
------------------------------------------------------------
------------------------------------------------------------
------------------------------------------------------------
------------------------------------------------------------
------------------------------------------------------------
------------------------------------------------------------
------------------------------------------------------------
------------------
>WP_132952324.1_agmatine_deiminase_family_protein_[Uruburuella_suis]
------------------------------------------------------------
------------------------------------------------------------
------------------------------------------------------------
------------------------------------------------------------
------------------------------------------------------------
------------------------------------------------------------
------------------------------------------------------------
------------------------------------------------------------
------------------------------------------------------------
------------------------------------------------------------
------------------------------------------------------------
------------------------------------------------------------
------------------------------------------------------------
--MQY------C---------------------------------Y--------------
-------------------------PSE-HER--H-----HA-T---WLSF---------
---C--------------------------------------------ANH-------A-
VWQDLRI-----------TAA----I-----------------QAN--ISRLAL------
NIARF-EPV--------KI-LVRPE---------E---------M-------V-------
---------------------------------------------Q-----AKNL-----
M------GS-------D-------------------------------------------
-----------------------VE----Y-----------------I------------
------------------------------------------------------------
E----AALDD------------------------------------IWL-RDSGAVFV--
------------------------------------------------------------
-----------------------------------K-NSHS-------------------
--G-EK------------------------------------------------------
--------TA---VNFNFNGW-G-------N-----------------------------
---K----------------------QA--------------------------------
-------------------HRQ-------------DAHA-PAI------MAEA------A
G---------------------------------------VP---LVR---A--------
---D------------I-------------CLE-----GGALEVDGR-------------
------------------------------------------------------------
---------G----------N-AILNESCILN--DN---R--------------------
----------------------------------N--P-----G-M--------------
--S-------------------------K--------AEC--EKA----LARFLGIEHII
WLP-----G-M-------------KD----A-----------------------------
------------------------------------------------------------
------------------------------------------------------------
------D-I-------------------TDS---------HIDF-YAKY--I-NGQTVLI
NREHNSTKP---------------D------------------------------HIITR
-----QT-------AAALAEHFELNEA---------------------N-----------
----------------------------ILDN-PQS----VR------------------
-------V--------------DT--D---------------------------------
------------------------------------------------------------
-------------------------------------------EF---------------
-----------------P------------------------------------------
------------------------------------------------------------
----------------------------DF------------------------------
--------------------------------A-----------A-SY------------
-----------------------------------------INY----------------
----YA-----C------N-------------------------------------G---
------------------------------------------------------------
-------------G------VI---VP--------------------------EF-----
------------------------G----DAHT---------------------------
------------DA---AAKEK---LQL----------------------------W---
------------------------------------------------------------
------------------------------------------------------------
----------------------Y-----------P---D---------------------
----------RE------------------------------------------------
------------------------------------------------------------
------------------------------------------------------------
-----IV----------------------------------A------------------
--------------M-N-------------------------------------------
------------------------------------------------------------
------------------------------------------------------------
--------------------IDWI-A-------------------------I------G-
---------------------G------G---G-----I---------HC----------
------------------------------------------------------------
---------V----------------------------------------T---------
-Q----------------------------------------------------------
------------------------------------------------------------
-----------------------------------------Q------------------
-----------EFG----------------------------------------------
------------------------------------------------------------
------------------------------------------------------------
------------------------------------------------------------
------------------------------------------------------------
------------------------------------------------------------
------------------------------------------------------------
------------------------------------------------------------
------------------------------------------------------------
------------------------------------------------------------
------------------------------------------------------------
------------------------------------------------------------
------------------------------------------------------------
------------------------------------------------------------
------------------------------------------------------------
------------------------------------------------------------
------------------
>WP_132496449.1_agmatine_deiminase_family_protein_[Providencia_alcalifaciens]
------------------------------------------------------------
------------------------------------------------------------
------------------------------------------------------------
------------------------------------------------------------
------------------------------------------------------------
------------------------------------------------------------
------------------------------------------------------------
------------------------------------------------------------
------------------------------------------------------------
------------------------------------------------------MP----
-----TRRQFIRQ-TSVIS------------AIGVAASFG--------------------
I---------------------------SPVAIGN-------------------------
----------------------------------------------------------SQ
SEKWG------M---------------------------------M--------------
-------------------------PDE-GEL--Q-----QC-A---FIAF---------
---G--------------------------------------------AQK-------A-
IWG--EF-----------TTD----V-----------------QIT--LGSIAK------
AIAEY-QPV--------VV-FCR-E---------N---------E-------R-------
---------------------------------------------Q----LAEEM-----
C------G-S------------------------------Q-----N-------------
-----------------------TR----F-----------------I------------
------------------------------------------------------------
T----TELDD------------------------------------IWM-RDIGANFV--
------------------------------------------------------------
-----------------------------------V-NPKG-------------------
----EL------------------------------------------------------
--------NA---VDFNFNGW-G-------N-----------------------------
---K----------------------QQ--------------------------------
-------------------HDN-------------DAQL-AKF------QAQH------F
G---------------------------------------VIT--PFI---S--------
---R------------L-------------TGE-----GGGIEVDGH-------------
------------------------------------------------------------
---------G----------T-GMMTESSWIN--DN---R--------------------
----------------------------------N--P-----N-L--------------
--T-------------------------R--------DQI--EEE----LKKALGLRKII
WLP-----G-I-------------KG----K-----------------------------
------------------------------------------------------------
------------------------------------------------------------
------D-I-------------------TDA---------HVDF-YARF--V--------
-------KP---------------G------------------------------VILI-
--------------------NLD-NDS---------------------D-S---------
FDY-----------------------EVTRKH-MEI----LE------------------
-------N--------------AT--DA-DG----RK-----------------------
-----------------------------------------LKIYTV-------------
-------------------------------------------SP---------------
-----------------P------------------------------------------
------------------------------------------------------------
----------------------------STLR----Q-----------------------
TRFS------RHNPD----------------FA-----------A-GY------------
-----------------------------------------INY----------------
----FV-----I------N-------------------------------------G---
------------------------------------------------------------
-------------A------VI---AP--------------------------EF-----
------------------------G----DKQA---------------------------
------------DH---DAKQL---LEM----------------------------L---
------------------------------------------------------------
------------------------------------------------------------
----------------------Y-----------P---G---------------------
----------RD------------------------------------------------
------------------------------------------------------------
------------------------------------------------------------
-----II----------------------------------M------------------
--------------L-N-------------------------------------------
------------------------------------------------------------
------------------------------------------------------------
--------------------IDVI-A-------------------------A------G-
---------------------G------G---G-----I---------HC----------
------------------------------------------------------------
---------V----------------------------------------T---------
-H----------------------------------------------------------
------------------------------------------------------------
-----------------------------------------Q------------------
-----------L------------------------------------------------
------------------------------------------------------------
------------------------------------------------------------
------------------------------------------------------------
---------------PVHNDRR--------------------------------------
------------------------------------------------------------
------------------------------------------------------------
------------------------------------------------------------
------------------------------------------------------------
------------------------------------------------------------
------------------------------------------------------------
------------------------------------------------------------
------------------------------------------------------------
------------------------------------------------------------
------------------------------------------------------------
------------------------------------------------------------
------------------
>WP_129982827.1_agmatine_deiminase_family_protein_[Serratia_liquefaciens]
------------------------------------------------------------
------------------------------------------------------------
------------------------------------------------------------
------------------------------------------------------------
------------------------------------------------------------
------------------------------------------------------------
------------------------------------------------------------
------------------------------------------------------------
------------------------------------------------------------
------------------------------------------------------MS----
-----TRREFIKQ-ASLIA------------GISLTASMG--------------------
L----------------ASLS---S--HAAQKTA--------------------------
------------------------------------------------------------
-GGNW------R---------------------------------M--------------
-------------------------PDE-GEP--Q-----QC-A---FIAF---------
---G--------------------------------------------AQR-------A-
IWG--AF-----------TTD----V-----------------QDA--LGRIAR------
AIAVY-QPL--------TV-FCR-E---------R---------E-------R-------
---------------------------------------------E----LAERK-----
C------G-S------------------------------H-----N-------------
-----------------------VT----F-----------------A------------
------------------------------------------------------------
I----TELDD------------------------------------IWM-RDIAANFV--
------------------------------------------------------------
-----------------------------------T-NNAG-------------------
----EL------------------------------------------------------
--------AA---VDFNFNGW-G-------N-----------------------------
---K----------------------QR--------------------------------
-------------------HGK-------------DAQL-AAF------QARH------F
G---------------------------------------VNP--LRR---S--------
---A------------L-------------TGE-----GGGIEVDGH-------------
------------------------------------------------------------
---------G----------T-GIMTESSWVN--RN---R--------------------
----------------------------------N--P-----G-W--------------
--S-------------------------R--------ERV--EQQ----LKAMLGLRKII
WLP-----G-I-------------KG----K-----------------------------
------------------------------------------------------------
------------------------------------------------------------
------D-I-------------------TDA---------HVDF-YARF--V--------
-------SP---------------G------------------------------VVIA-
--------------------NLD-SDP---------------------E-S---------
YDH-----------------------QVTLDH-LAI----LK------------------
-------Q--------------AT--DA-DG----RK-----------------------
-----------------------------------------IQVHTV-------------
-------------------------------------------SP---------------
-----------------P------------------------------------------
------------------------------------------------------------
----------------------------RDPR----R-----------------------
SRFS------KGNAD----------------FA-----------A-GY------------
-----------------------------------------INY----------------
----FV-----I------N-------------------------------------G---
------------------------------------------------------------
-------------A------II---AP--------------------------EF-----
------------------------G----DAEA---------------------------
------------DA---AALAL---LTA----------------------------L---
------------------------------------------------------------
------------------------------------------------------------
----------------------Y-----------P---Q---------------------
----------RE------------------------------------------------
------------------------------------------------------------
------------------------------------------------------------
-----VV----------------------------------Q------------------
--------------L-N-------------------------------------------
------------------------------------------------------------
------------------------------------------------------------
--------------------IDAI-A-------------------------A------G-
---------------------G------G---G-----I---------HC----------
------------------------------------------------------------
---------V----------------------------------------T---------
-S----------------------------------------------------------
------------------------------------------------------------
-----------------------------------------Q------------------
-----------L------------------------------------------------
------------------------------------------------------------
------------------------------------------------------------
------------------------------------------------------------
---------------PAV------------------------------------------
------------------------------------------------------------
------------------------------------------------------------
------------------------------------------------------------
------------------------------------------------------------
------------------------------------------------------------
------------------------------------------------------------
------------------------------------------------------------
------------------------------------------------------------
------------------------------------------------------------
------------------------------------------------------------
------------------------------------------------------------
------------------
>WP_130881332.1_agmatine_deiminase_family_protein_[Streptomyces_netropsis]
------------------------------------------------------------
------------------------------------------------------------
------------------------------------------------------------
------------------------------------------------------------
------------------------------------------------------------
------------------------------------------------------------
------------------------------------------------------------
------------------------------------------------------------
------------------------------------------------------------
------------------------------------------------------------
----MSRRIALRAF------AG----A-GLLAT--GAL-A-CRSQEPSRSGAVASTGP--
--------------------AA-------SGTAAS-------------------------
----------------------------------------------------------RT
GAD-R------R---------------------------------F--------------
-------------------------GAE-WES--H-----AR-T---FMSW---------
---P--------------------------------------------ALL-------R-
VW-SL-D-----------LRS----V-----------------RED--IARVAR------
AVAEY-EPV--------VM-LA-RP---------G---------Q-------Q-------
---------------------------------------------A----AAQKA-----
C------G--------------------------------S-----Q-------------
-----------------------VE----V-----------------I------------
------------------------------------------------------------
P----LPVDD------------------------------------LWA-RDTVPVFV--
------------------------------------------------------------
--------------------------------------EES------G----------K-
-----V------------------------------------------------------
--------VG---VDFHFNGW-G-------N-----------------------------
--------------------------K---------------------------------
------Q--K---------HDS-------------DGAV-GRS------LLPK------Y
R---------------------------------------IP---RSS---A--------
---P------------L-------------VAE-----GGSFETDGQ-------------
------------------------------------------------------------
---------G----------T-LLVTESSIVN--DN---R--------------------
----------------------------------N--P-----G-K--------------
--S-------------------------R--------ETI--EAE----LKQSLGAKKVI
WLA-----G-V-------------RG----Q-----------------------------
------------------------------------------------------------
------------------------------------------------------------
------D-I-------------------TDA---------HVDS-LVRF--A--------
-------AP---------------G------------------------------VVLL-
------------------------DKA---------------------FPG---------
APA-------------------DVWSRSADQA-RSV----LA------------------
-------K--------------AT--DA-RG----KR-----------------------
-----------------------------------------LEIIDL-------------
-------------------------------------------PQ---------------
-----------------P------------------------------------------
------------------------------------------------------------
------------------------DP--GRIT----GT----------------------
------------GDD----------------FV-----------S-TY------------
-----------------------------------------ANF----------------
----YV-----A------N-------------------------------------G---
------------------------------------------------------------
-------------A------VF---MP--------------------------EF-----
------------------------G----DKRA---------------------------
------------DD---RARGI---LED----------------------------H---
------------------------------------------------------------
------------------------------------------------------------
----------------------F-----------P---D---------------------
----------RD------------------------------------------------
------------------------------------------------------------
------------------------------------------------------------
-----IV----------------------------------P------------------
--------------V-N-------------------------------------------
------------------------------------------------------------
------------------------------------------------------------
--------------------IDTV-A-------------------------A------G-
---------------------G------G---G-----I---------HC----------
------------------------------------------------------------
---------S----------------------------------------T---------
-H----------------------------------------------------------
------------------------------------------------------------
-----------------------------------------D------------------
-----------Q------------------------------------------------
------------------------------------------------------------
------------------------------------------------------------
------------------------------------------------------------
---------------PGRPATH--------------------------------------
------------------------------------------------------------
------------------------------------------------------------
------------------------------------------------------------
------------------------------------------------------------
------------------------------------------------------------
------------------------------------------------------------
------------------------------------------------------------
------------------------------------------------------------
------------------------------------------------------------
------------------------------------------------------------
------------------------------------------------------------
------------------
>WP_130585148.1_agmatine_deiminase_family_protein_[Streptomyces_tsukubensis]
------------------------------------------------------------
------------------------------------------------------------
------------------------------------------------------------
------------------------------------------------------------
------------------------------------------------------------
------------------------------------------------------------
------------------------------------------------------------
------------------------------------------------------------
------------------------------------------------------------
-----------------------------------------------MS-----------
-FLSPSRRAALRAF------AG----L-GTLVL--GAS-A-CGP---A-APSAAPRA---
--------------------TGV------SPRAAS-------------------------
----------------------------------------------------------AT
GA--G------R---------------------------------L--------------
-------------------------GAE-WES--H-----TR-T---FMSW---------
---P--------------------------------------------ALT-------S-
VW-EE-D-----------LPY----V-----------------RKD--IARIAR------
AVGEY-EAV--------VM-MA-RP---------D---------Q-------V-------
---------------------------------------------K----AAQRA-----
C------G--------------------------------S-----Q-------------
-----------------------VE----V-----------------I------------
------------------------------------------------------------
P----LAVDD------------------------------------LWA-RDTVPVFV--
------------------------------------------------------------
--------------------------------------EQG------G----------K-
-----V------------------------------------------------------
--------TG---VDFNFNGW-G-------D-----------------------------
--------------------------K---------------------------------
------Q--E---------HTN-------------DALV-GRK------LLPE------Y
G---------------------------------------IL---RVQ---A--------
---P------------L-------------VSE-----GGSFETDGE-------------
------------------------------------------------------------
---------G----------T-LLITESSIVN--VN---R--------------------
----------------------------------N--P-----G-K--------------
--S-------------------------R--------DRI--EAE----LKELLGMEKVV
WLA-----G-V-------------RG----E-----------------------------
------------------------------------------------------------
------------------------------------------------------------
------D-I-------------------TDA---------HVDS-LVRF--T--------
-------EP---------------G------------------------------VVLL-
------------------------DRA---------------------FPG---------
TPP-------------------DSWSRSADQA-ESV----LS------------------
-------K--------------AT--DA-RG----RR-----------------------
-----------------------------------------FEIVEL-------------
-------------------------------------------PQ---------------
-----------------P------------------------------------------
------------------------------------------------------------
------------------------DL--RKIT----GE----------------------
------------GED----------------FL-----------A-SY------------
-----------------------------------------ANF----------------
----YI-----A------N-------------------------------------D---
------------------------------------------------------------
-------------S------VF---LP--------------------------RF-----
------------------------G----DRKA---------------------------
------------DD---RARGI---MRE----------------------------H---
------------------------------------------------------------
------------------------------------------------------------
----------------------F-----------P---G---------------------
----------RD------------------------------------------------
------------------------------------------------------------
------------------------------------------------------------
-----VV----------------------------------L------------------
--------------V-P-------------------------------------------
------------------------------------------------------------
------------------------------------------------------------
--------------------IDTV-A-------------------------S------G-
---------------------G------G---G-----I---------HC----------
------------------------------------------------------------
---------A----------------------------------------T---------
-H----------------------------------------------------------
------------------------------------------------------------
-----------------------------------------D------------------
-----------Q------------------------------------------------
------------------------------------------------------------
------------------------------------------------------------
------------------------------------------------------------
---------------PGKPAA---------------------------------------
------------------------------------------------------------
------------------------------------------------------------
------------------------------------------------------------
------------------------------------------------------------
------------------------------------------------------------
------------------------------------------------------------
------------------------------------------------------------
------------------------------------------------------------
------------------------------------------------------------
------------------------------------------------------------
------------------------------------------------------------
------------------
>WP_130316608.1_agmatine_deiminase_family_protein_[Duganella_sp._BK054]
------------------------------------------------------------
------------------------------------------------------------
------------------------------------------------------------
------------------------------------------------------------
------------------------------------------------------------
------------------------------------------------------------
------------------------------------------------------------
------------------------------------------------------------
------------------------------------------------------------
------------------------------------------------------MP----
-----TRRKFMQQ-IAAGS------------LLG----LT--------------------
G-----------------GVA---G--ARGLAA---------------------------
------------------------------------------------------------
-S-SW------I---------------------------------M--------------
-------------------------PDE-HLP--Q-----ER-V---FVAY---------
---A--------------------------------------------ASS-------T-
VWK--EW-----------AGP----V-----------------NAT--VARLAQ------
TIARY-QPV--------TV-FCR-P---------A---------Q-------L-------
---------------------------------------------A----QAQRD-----
C------G-L------------------------------T-----N-------------
-----------------------ID----Y-----------------F------------
------------------------------------------------------------
P----VALDD------------------------------------IWV-RDYGGCFV--
------------------------------------------------------------
-----------------------------------V-DGTG-------------------
----NL------------------------------------------------------
--------GV---VDFNFNGW-G-------G-----------------------------
---K----------------------QR--------------------------------
-------------------AGN-------------DTRV-AKA------LSED------L
E---------------------------------------AN---YFA---S--------
---S------------L-------------VGE-----GGGIEVDGH-------------
------------------------------------------------------------
---------G----------T-GIMTESCWVN--AN---R--------------------
----------------------------------N--P-----R-M--------------
--S-------------------------R--------SQI--EAE----LKQRLGLRKII
WLP-----G-I-------------RD----K-----------------------------
------------------------------------------------------------
------------------------------------------------------------
------D-I-------------------TDA---------HVDF-YARF--V--------
-------RP---------------G------------------------------VVVV-
--------------------NRD-DDP---------------------Q-S---------
YDY-----------------------AVTRKH-LDI----LK------------------
-------N--------------AT--DA-DG----RK-----------------------
-----------------------------------------LEIHVL-------------
-------------------------------------------PP---------------
-----------------P------------------------------------------
------------------------------------------------------------
----------------------------ANPR----S-----------------------
NRFT------EGNPD----------------FA-----------A-GY------------
-----------------------------------------INY----------------
----LP-----I------N-------------------------------------G---
------------------------------------------------------------
-------------A------VI---AP--------------------------QF-----
------------------------G----DVEA---------------------------
------------DG---YCREL---LTK----------------------------L---
------------------------------------------------------------
------------------------------------------------------------
----------------------Y-----------P---G---------------------
----------RD------------------------------------------------
------------------------------------------------------------
------------------------------------------------------------
-----IV----------------------------------Q------------------
--------------L-D-------------------------------------------
------------------------------------------------------------
------------------------------------------------------------
--------------------IDPI-A-------------------------A------G-
---------------------G------G---G-----I---------HC----------
------------------------------------------------------------
---------V----------------------------------------T---------
-K----------------------------------------------------------
------------------------------------------------------------
-----------------------------------------Q------------------
-----------M------------------------------------------------
------------------------------------------------------------
------------------------------------------------------------
------------------------------------------------------------
---------------PRL------------------------------------------
------------------------------------------------------------
------------------------------------------------------------
------------------------------------------------------------
------------------------------------------------------------
------------------------------------------------------------
------------------------------------------------------------
------------------------------------------------------------
------------------------------------------------------------
------------------------------------------------------------
------------------------------------------------------------
------------------------------------------------------------
------------------
>WP_130211556.1_agmatine_deiminase_family_protein_[Pseudomonas_moorei]
------------------------------------------------------------
------------------------------------------------------------
------------------------------------------------------------
------------------------------------------------------------
------------------------------------------------------------
------------------------------------------------------------
------------------------------------------------------------
------------------------------------------------------------
------------------------------------------------------------
------------------------------------------------------MP----
-----TRREFIKQ-VSVAA------------GLGAGV-MG--------------------
L-----------------GLS---P--ARVLAAS--------------------------
------------------------------------------------------------
-EGRW------F---------------------------------M--------------
-------------------------PDE-GDK--H-----ER-A---YMAF---------
---G--------------------------------------------AQD-------A-
IWE--DF-----------TED----V-----------------QEA--LGRIAR------
AIARY-EPL--------TI-YCR-S---------S---------E-------R-------
---------------------------------------------N----LAEEI-----
C------G-M------------------------------S-----N-------------
-----------------------IT----Y-----------------Q------------
------------------------------------------------------------
I----ANLDD------------------------------------IWM-RDISANFV--
------------------------------------------------------------
-----------------------------------I-DDKN-------------------
----GL------------------------------------------------------
--------GA---VDFNFSGW-G-------N-----------------------------
---K----------------------QQ--------------------------------
-------------------HSK-------------DANI-AKR------VAAD------S
Q---------------------------------------AT---YQR---S--------
---E------------L-------------VGE-----GGGIEVDGH-------------
------------------------------------------------------------
---------G----------T-AIMTESCWIN--EN---R--------------------
----------------------------------N--P-----G-W--------------
--S-------------------------K--------ADV--EAE----LKARLGLRKII
WLP-----G-I-------------KG----K-----------------------------
------------------------------------------------------------
------------------------------------------------------------
------D-I-------------------TDA---------HVDF-YARF--V--------
-------TP---------------G------------------------------VVIA-
--------------------NLD-TDP---------------------R-S---------
YDN-----------------------KVTLAH-LEI----LK------------------
-------K--------------AT--DA-DG----RP-----------------------
-----------------------------------------LQTHTV-------------
-------------------------------------------SP---------------
-----------------P------------------------------------------
------------------------------------------------------------
----------------------------LKPR----K-----------------------
TRFN------KDNDD----------------FA-----------A-GY------------
-----------------------------------------INY----------------
----FV-----I------N-------------------------------------G---
------------------------------------------------------------
-------------A------VI---AP--------------------------EF-----
------------------------G----DKDA---------------------------
------------DK---KAFDL---MKK----------------------------L---
------------------------------------------------------------
------------------------------------------------------------
----------------------Y-----------P---D---------------------
----------RD------------------------------------------------
------------------------------------------------------------
------------------------------------------------------------
-----VL----------------------------------Q------------------
--------------I-N-------------------------------------------
------------------------------------------------------------
------------------------------------------------------------
--------------------IDAI-A-------------------------A------G-
---------------------G------G---G-----I---------HC----------
------------------------------------------------------------
---------V----------------------------------------T---------
-S----------------------------------------------------------
------------------------------------------------------------
-----------------------------------------H------------------
-----------Q------------------------------------------------
------------------------------------------------------------
------------------------------------------------------------
------------------------------------------------------------
---------------PAA------------------------------------------
------------------------------------------------------------
------------------------------------------------------------
------------------------------------------------------------
------------------------------------------------------------
------------------------------------------------------------
------------------------------------------------------------
------------------------------------------------------------
------------------------------------------------------------
------------------------------------------------------------
------------------------------------------------------------
------------------------------------------------------------
------------------
>WP_133947713.1_agmatine_deiminase_family_protein_[Labrenzia_sp._PT13C1]
------------------------------------------------------------
------------------------------------------------------------
------------------------------------------------------------
------------------------------------------------------------
------------------------------------------------------------
------------------------------------------------------------
------------------------------------------------------------
------------------------------------------------------------
------------------------------------------------------------
------------------------------------------------------------
------------------------------------------------------------
------------------------------------------------------------
---------MTRTGRSRRRFLKGASAATAVLAASSSGASFMMSAQASTT-GLPDG-----
----Y------F---------------------------------V--------------
-------------------------PAE-DDP--H-----ER-T---FMQW---------
---P-------------------------VHRSVHPDRW--FL-----QDL---------
-------------------------------------------QQT--IAEIAN------
SIAEF-EPV--------VM-LAGADNH-----------------A---------------
--------------------------------------------------NARKL-----
LSQS--------------------------------------------------------
-----------------------VE----L-----------------W------------
------------------------------------------------------------
D----IPTDD------------------------------------LWC-RDAGPLFA--
------------------------------------------------------------
---INDQG--------------------------GL------------------------
------------------------------------------------------------
--------VV---SGMKFNGW-GGK-----------------------------------
---QVH--------------------GN--------------------------------
-----------------------------------DGQI-VSR------VAER------M
S----L----------------------TV----------YP------------------
---S-G----------L-------------TGE-----PGGVEWDGH-------------
------------------------------------------------------------
---------G----------T-LLAHESCWVN--PN---R--------------------
----------------------------------N--T-------L--------------
--S-------------------------R--------AEI--EDR----LLRAYGADKMI
WAP----------------------G----V-----A-----------------------
------------------------------------------------------------
------------------------------------------------------------
----GHD-I-------------------TDD---------HIDA-LARF--V--------
-------RP---------------G------------------------------EVLIQ
-----V--PYPED-----------DDI---------------------FSI---------
---------------------------SARKT-LEI----LK------------------
-------S--------------AT--VA-EG----RH-----------------------
-----------------------------------------LKITEV-------------
-------------------------------------------PS---------------
-----------------P------------------------------------------
------------------------------------------------------------
------------------------------------------------------------
----DR-IRVT-SDD----------------FL-----------A-SY------------
-----------------------------------------ANY----------------
----YV-----L------N-------------------------------------G---
------------------------------------------------------------
-------------A------VV---CA--------------------------EF-----
------------------------G----DQDT---------------------------
------------DI---EMQRA---LQR----------------------------L---
------------------------------------------------------------
------------------------------------------------------------
---------------------Y------------P---D---------------------
----------RE------------------------------------------------
------------------------------------------------------------
------------------------------------------------------------
-----VV----------------------------------A------------------
--------------L-N-------------------------------------------
------------------------------------------------------------
------------------------------------------------------------
--------------------VDALGE--------------------------T-------
---------------------G------G---G-----I---------HC----------
------------------------------------------------------------
---------A----------------------------------------T---------
-Q----------------------------------------------------------
------------------------------------------------------------
-----------------------------------------Q------------------
-----------Q------------------------------------------------
------------------------------------------------------------
------------------------------------------------------------
------------------------------------------------------------
---------------PRV------------------------------------------
------------------------------------------------------------
------------------------------------------------------------
------------------------------------------------------------
------------------------------------------------------------
------------------------------------------------------------
------------------------------------------------------------
------------------------------------------------------------
------------------------------------------------------------
------------------------------------------------------------
------------------------------------------------------------
------------------------------------------------------------
------------------
>WP_133839858.1_agmatine_deiminase_family_protein_[Pseudomonas_mandelii]
------------------------------------------------------------
------------------------------------------------------------
------------------------------------------------------------
------------------------------------------------------------
------------------------------------------------------------
------------------------------------------------------------
------------------------------------------------------------
------------------------------------------------------------
------------------------------------------------------------
------------------------------------------------------MP----
-----TRRDFIKQ-ASVVA------------GVGIAAS----------------------
L-----------------GLT-------RVQAAV--------------------------
------------------------------------------------------------
-AQGW------H---------------------------------M--------------
-------------------------PDE-GDK--H-----QR-A---FIAF---------
---G--------------------------------------------AQE-------A-
IWA--DF-----------TPD----V-----------------QAA--LGLIAR------
TIARY-EPV--------TV-FCR-Q---------R---------E-------R-------
---------------------------------------------A----LAEQQ-----
C------G-T------------------------------R-----N-------------
-----------------------VT----Y-----------------V------------
------------------------------------------------------------
I----TELDD------------------------------------IWM-RDIGANFV--
------------------------------------------------------------
-----------------------------------I-DGKG-------------------
----GL------------------------------------------------------
--------SA---VDFNFNGW-G-------N-----------------------------
---K----------------------QQ--------------------------------
-------------------HGN-------------DAQL-AAR------VASN------A
Q---------------------------------------AD---YVR---S--------
---E------------L-------------VGE-----GGAIEVDGH-------------
------------------------------------------------------------
---------G----------T-GIMTESSWIN--RN---R--------------------
----------------------------------N--P-----D-W--------------
--S-------------------------K--------AEV--EEE----LKAQLGLRKII
WLP-----G-I-------------KG----K-----------------------------
------------------------------------------------------------
------------------------------------------------------------
------D-I-------------------TDA---------HVDF-YARF--T--------
-------QP---------------G------------------------------VVIA-
--------------------NLD-NDP---------------------A-S---------
FDY-----------------------KVTRAH-LGI----LK------------------
-------N--------------AT--DA-QG----RK-----------------------
-----------------------------------------LQVHTV-------------
-------------------------------------------SP---------------
-----------------P------------------------------------------
------------------------------------------------------------
----------------------------LKPR----Q-----------------------
SKFS------RNNPD----------------FA-----------A-GY------------
-----------------------------------------INY----------------
----FV-----I------N-------------------------------------G---
------------------------------------------------------------
-------------A------II---AP--------------------------EF-----
------------------------G----DKAA---------------------------
------------DT---KAFEL---LSQ----------------------------L---
------------------------------------------------------------
------------------------------------------------------------
----------------------Y-----------P---D---------------------
----------RE------------------------------------------------
------------------------------------------------------------
------------------------------------------------------------
-----VV----------------------------------Q------------------
--------------L-N-------------------------------------------
------------------------------------------------------------
------------------------------------------------------------
--------------------IDAI-S-------------------------A------G-
---------------------G------G---G-----I---------HC----------
------------------------------------------------------------
---------V----------------------------------------T---------
-S----------------------------------------------------------
------------------------------------------------------------
-----------------------------------------H------------------
-----------Q------------------------------------------------
------------------------------------------------------------
------------------------------------------------------------
------------------------------------------------------------
---------------PSV------------------------------------------
------------------------------------------------------------
------------------------------------------------------------
------------------------------------------------------------
------------------------------------------------------------
------------------------------------------------------------
------------------------------------------------------------
------------------------------------------------------------
------------------------------------------------------------
------------------------------------------------------------
------------------------------------------------------------
------------------------------------------------------------
------------------
>WP_137146460.1_agmatine_deiminase_family_protein_[Mycolicibacterium_sp._CR10]
------------------------------------------------------------
------------------------------------------------------------
------------------------------------------------------------
------------------------------------------------------------
------------------------------------------------------------
------------------------------------------------------------
------------------------------------------------------------
------------------------------------------------------------
------------------------------------------------------------
-------------------------------------------------------M----
-----VRRRFLQ---FSVA-----VVG----TLMSTGCT---------------------
A--------------TSVQRGES-SG----------------------------------
----------------------------------------------------------NT
QPRRW------R---------------------------------M--------------
-------------------------PDE-GDP--H-----KR-T---WMAF---------
---G--------------------------------------------ASE-------A-
IWGA-EL-----------LPE----V-----------------RRN--LAAIAQ------
AIAQF-EPV--------AM-LVR-S---------E---------D-------L-------
---------------------------------------------D----LARGL-----
V------G--------------------------------P-----S-------------
-----------------------VD----L-----------------I------------
------------------------------------------------------------
E----SPLDD------------------------------------LWM-RDTGPVF---
------------------------------------------------------------
-----------------------------------V-K-GD------G------------
----TK------------------------------------------------------
--------AG---VNFNFNGW-G-------E-----------------------------
---R----------------------QD--------------------------------
-------------------FDR-------------DAGV-ADI------VTAL------A
G---------------------------------------VE---SLR---T--------
---E------------L-------------VIE-----GGGIEVDGE-------------
------------------------------------------------------------
---------G----------T-ALITESCVLN--DN---R--------------------
----------------------------------N--P-----G-W--------------
--S-------------------------K--------ADV--EEE----LSPLLGLEKII
WLP-----G-I-------------AG----K-----------------------------
------------------------------------------------------------
------------------------------------------------------------
------D-I-------------------TDG---------HTDF-YARF--A--------
-------RP---------------G------------------------------VVVA-
--------------------GFD-PDP---------------------Q-S---------
YDH-----------------------DVTVRH-LDI----LK------------------
-------S--------------AT--DA-RG----RS-----------------------
-----------------------------------------LEVAVL-------------
-------------------------------------------EA---------------
-----------------P------------------------------------------
------------------------------------------------------------
-----------------------------G-G----V-----------------------
RAEF-------ESDD----------------FA-----------A-GY------------
-----------------------------------------INF----------------
----YV-----C------N-------------------------------------G---
------------------------------------------------------------
-------------A------VI---AP--------------------------EF-----
------------------------G----DPET---------------------------
------------DQ---AAKQQ---LER----------------------------L---
------------------------------------------------------------
------------------------------------------------------------
----------------------F-----------P---D---------------------
----------RR------------------------------------------------
------------------------------------------------------------
------------------------------------------------------------
-----VV----------------------------------Q------------------
--------------I-N-------------------------------------------
------------------------------------------------------------
------------------------------------------------------------
--------------------IDAI-A-------------------------A------G-
---------------------G------G---G-----I---------HC----------
------------------------------------------------------------
---------T----------------------------------------T---------
-Q----------------------------------------------------------
------------------------------------------------------------
-----------------------------------------Q------------------
-----------E------------------------------------------------
------------------------------------------------------------
------------------------------------------------------------
------------------------------------------------------------
---------------PDD------------------------------------------
------------------------------------------------------------
------------------------------------------------------------
------------------------------------------------------------
------------------------------------------------------------
------------------------------------------------------------
------------------------------------------------------------
------------------------------------------------------------
------------------------------------------------------------
------------------------------------------------------------
------------------------------------------------------------
------------------------------------------------------------
------------------
>WP_136742183.1_agmatine_deiminase_family_protein_[Streptomyces_sp._jys28]
------------------------------------------------------------
------------------------------------------------------------
------------------------------------------------------------
------------------------------------------------------------
------------------------------------------------------------
------------------------------------------------------------
------------------------------------------------------------
------------------------------------------------------------
------------------------------------------------------------
---------------------------------------------------------MTD
SPSPLSRRTLLRSL------GG----V-GALAL--GGV-A-CSPK----DVPAAT-----
--------------------------EPSPSA----------------------------
------------------------------------------------------------
-AG-R------R---------------------------------L--------------
-------------------------GAE-WES--H-----AR-T---FMAW---------
---P--------------------------------------------ASE-------R-
IW-GD-L-----------LPG----V-----------------RRD--IAGLAR------
AIAEY-EPV--------VL-LA-GP---------G---------Q-------E-------
---------------------------------------------A----AARRA-----
C------G--------------------------------A-----D-------------
-----------------------VE----V-----------------A------------
------------------------------------------------------------
P----IAVDD------------------------------------LWA-RDTVPMFV--
------------------------------------------------------------
--------------------------------------EDG------G----------R-
-----V------------------------------------------------------
--------RG---VDFNFNGW-G-------G-----------------------------
--------------------------K---------------------------------
------Q--E---------HRN-------------DAQV-GRK------ALAE------Y
G---------------------------------------IS---RDR---T--------
---W------------V-------------VAE-----GGAFETDGQ-------------
------------------------------------------------------------
---------G----------T-LMATESSLVN--KN---R--------------------
----------------------------------N--P-----G-K--------------
--S-------------------------R--------QQI--EDE----LKKALGVRKVI
WFA-----G-V-------------RG----E-----------------------------
------------------------------------------------------------
------------------------------------------------------------
------D-I-------------------TDA---------HVDC-LARF--A--------
-------AP---------------G------------------------------VVLL-
------------------------DKA---------------------FPG---------
GPE-------------------DSWSRAAAQA-RRV----LE------------------
-------G--------------ST--DA-RG----KA-----------------------
-----------------------------------------LEVVEL-------------
-------------------------------------------PQ---------------
-----------------P------------------------------------------
------------------------------------------------------------
------------------------DP--DEIT----GR----------------------
------------GDA----------------FV-----------S-SY------------
-----------------------------------------VNF----------------
----YV-----A------N-------------------------------------E---
------------------------------------------------------------
-------------A------VF---VP--------------------------RF-----
------------------------G----DARG---------------------------
------------DD---RAQQI---LRD----------------------------H---
------------------------------------------------------------
------------------------------------------------------------
----------------------F-----------P---G---------------------
----------RD------------------------------------------------
------------------------------------------------------------
------------------------------------------------------------
-----IV----------------------------------P------------------
--------------V-K-------------------------------------------
------------------------------------------------------------
------------------------------------------------------------
--------------------IDAI-A-------------------------S------G-
---------------------G------G---G-----I---------HC----------
------------------------------------------------------------
---------S----------------------------------------T---------
-H----------------------------------------------------------
------------------------------------------------------------
-----------------------------------------D------------------
-----------Q------------------------------------------------
------------------------------------------------------------
------------------------------------------------------------
------------------------------------------------------------
---------------PGKPAE---------------------------------------
------------------------------------------------------------
------------------------------------------------------------
------------------------------------------------------------
------------------------------------------------------------
------------------------------------------------------------
------------------------------------------------------------
------------------------------------------------------------
------------------------------------------------------------
------------------------------------------------------------
------------------------------------------------------------
------------------------------------------------------------
------------------
>WP_136678487.1_agmatine_deiminase_family_protein_[Neptunomonas_sp._XY-337]
------------------------------------------------------------
------------------------------------------------------------
------------------------------------------------------------
------------------------------------------------------------
------------------------------------------------------------
------------------------------------------------------------
------------------------------------------------------------
------------------------------------------------------------
------------------------------------------------------------
------------------------------------------------------ML----
-----ARRAFLQ---GVCA-----TAA----ASLALSG----------------------
------------------------S-CLALG-----------------------------
-----------------------------------------------------------T
EPIGW------Y---------------------------------M--------------
-------------------------PDE-SEP--H-----AR-T---WMAF---------
---G--------------------------------------------ASE-------S-
IWGA-EL-----------LPR----V-----------------QQD--LASIAL------
SIAQY-EPV--------TM-LVR-A---------A---------D-------L-------
---------------------------------------------E----IARRL-----
M------G--------------------------------S-----Q-------------
-----------------------VE----F-----------------V------------
------------------------------------------------------------
V----CPIDD------------------------------------LWI-RDTGPVFV--
------------------------------------------------------------
-----------------------------------V-S-ES------G------------
----KK------------------------------------------------------
--------GA---INFNFNGW-G-------G-----------------------------
---K----------------------QR--------------------------------
-------------------FLN-------------DRYV-AEF------VAGR------A
N---------------------------------------AK---MVR---S--------
---A------------L-------------TLE-----GGGIEVDGH-------------
------------------------------------------------------------
---------G----------T-AIITESCVLN--SN---R--------------------
----------------------------------N--P-----G-V--------------
--S-------------------------K--------ADC--ERE----LKLLLGLKKII
WLP-----G-I-------------KG----K-----------------------------
------------------------------------------------------------
------------------------------------------------------------
------D-I-------------------TDG---------HTDF-YARF--A--------
-------KP---------------G------------------------------TVVA-
--------------------AYD-ADP---------------------A-S---------
FDH-----------------------AVTKQH-LDI----LR------------------
-------T--------------AT--DA-QG----NL-----------------------
-----------------------------------------LDVAVL-------------
-------------------------------------------EA---------------
-----------------P------------------------------------------
------------------------------------------------------------
-----------------------------T-Q----L-----------------------
RNMA-------VNDD----------------FA-----------A-GY------------
-----------------------------------------INF----------------
----YL-----C------N-------------------------------------G---
------------------------------------------------------------
-------------A------VI---AP--------------------------EF-----
------------------------G----DKYA---------------------------
------------DA---NARET---LAR----------------------------L---
------------------------------------------------------------
------------------------------------------------------------
----------------------F-----------P---D---------------------
----------RD------------------------------------------------
------------------------------------------------------------
------------------------------------------------------------
-----II----------------------------------Q------------------
--------------L-N-------------------------------------------
------------------------------------------------------------
------------------------------------------------------------
--------------------IDGL-A-------------------------A------G-
---------------------G------G---G-----I---------HC----------
------------------------------------------------------------
---------T----------------------------------------T---------
-Q----------------------------------------------------------
------------------------------------------------------------
-----------------------------------------Q------------------
-----------E------------------------------------------------
------------------------------------------------------------
------------------------------------------------------------
------------------------------------------------------------
---------------PAMERL---------------------------------------
------------------------------------------------------------
------------------------------------------------------------
------------------------------------------------------------
------------------------------------------------------------
------------------------------------------------------------
------------------------------------------------------------
------------------------------------------------------------
------------------------------------------------------------
------------------------------------------------------------
------------------------------------------------------------
------------------------------------------------------------
------------------
>WP_136663089.1_agmatine_deiminase_family_protein_[Pseudomonas_sp._CCM_8849]
------------------------------------------------------------
------------------------------------------------------------
------------------------------------------------------------
------------------------------------------------------------
------------------------------------------------------------
------------------------------------------------------------
------------------------------------------------------------
------------------------------------------------------------
------------------------------------------------------------
------------------------------------------------------MS----
-----TRRDFIKH-L----------------SLGAVASLG--------------------
L-----------------GVN---A--PRVRAAL--------------------------
------------------------------------------------------------
-GNSW------Y---------------------------------M--------------
-------------------------PDE-HGP--Q-----ER-V---FLAF---------
---A--------------------------------------------ASA-------S-
IWD--DW-----------ATA----V-----------------NNT--VALLAK------
TIAKY-QPV--------TV-LCR-A---------N---------Q-------L-------
---------------------------------------------G----LAKQK-----
C------G-T------------------------------R-----N-------------
-----------------------VT----F-----------------L------------
------------------------------------------------------------
T----MPLDD------------------------------------IWM-RDYGGCFV--
------------------------------------------------------------
-----------------------------------V-DGQG-------------------
----GR------------------------------------------------------
--------GL---VDFNFNGW-G-------G-----------------------------
---K----------------------QA--------------------------------
-------------------ASS-------------DTQV-ADS------LSYE------T
Y---------------------------------------AT---YIS---S--------
---M------------L-------------TGE-----GGGIEVDGH-------------
------------------------------------------------------------
---------G----------T-AIMTESCWVN--SN---R--------------------
----------------------------------N--P-----G-M--------------
--S-------------------------R--------AQI--ETE----LKASLGLSKII
WLP-----G-I-------------KG----K-----------------------------
------------------------------------------------------------
------------------------------------------------------------
------D-I-------------------TDA---------HVDF-YARF--V--------
-------EP---------------G------------------------------VVIA-
--------------------NLD-NDP---------------------A-S---------
YDY-----------------------AVTRTH-LEI----LK------------------
-------A--------------AT--DA-DG----RT-----------------------
-----------------------------------------LTVHTL-------------
-------------------------------------------PP---------------
-----------------P------------------------------------------
------------------------------------------------------------
----------------------------LKPR----S-----------------------
NVYS------SNNPD----------------FA-----------S-GY------------
-----------------------------------------INY----------------
----LP-----I------N-------------------------------------G---
------------------------------------------------------------
-------------A------VI---AP--------------------------QF-----
------------------------G----DTAA---------------------------
------------DK---YCKNL---LAR----------------------------L---
------------------------------------------------------------
------------------------------------------------------------
----------------------Y-----------P---G---------------------
----------RA------------------------------------------------
------------------------------------------------------------
------------------------------------------------------------
-----IV----------------------------------Q------------------
--------------V-N-------------------------------------------
------------------------------------------------------------
------------------------------------------------------------
--------------------IDPI-A-------------------------G------G-
---------------------G------G---G-----I---------HC----------
------------------------------------------------------------
---------V----------------------------------------T---------
-K----------------------------------------------------------
------------------------------------------------------------
-----------------------------------------H------------------
-----------M------------------------------------------------
------------------------------------------------------------
------------------------------------------------------------
------------------------------------------------------------
---------------PRL------------------------------------------
------------------------------------------------------------
------------------------------------------------------------
------------------------------------------------------------
------------------------------------------------------------
------------------------------------------------------------
------------------------------------------------------------
------------------------------------------------------------
------------------------------------------------------------
------------------------------------------------------------
------------------------------------------------------------
------------------------------------------------------------
------------------
>WP_136658973.1_agmatine_deiminase_family_protein_[Nitratireductor_sp._XY-223]
------------------------------------------------------------
------------------------------------------------------------
------------------------------------------------------------
------------------------------------------------------------
------------------------------------------------------------
------------------------------------------------------------
------------------------------------------------------------
------------------------------------------------------------
------------------------------------------------------------
------------------------------------------------------------
------------------------------------------------------------
------------------------------------------------------------
--------------MTRREFLGSTAAVTFAPAAFASGGG-----ADGDS-TERAS-----
----F------Y---------------------------------M--------------
-------------------------PEE-SLP--H-----LR-T---FMQW---------
---P-------------------------ASRTVHPDRQ--FL-----RIL---------
-------------------------------------------QET--IADIAN------
TVAEF-EPV--------VM-LMPQASE-----------------E---------------
--------------------------------------------------AARRL-----
LAGT--------------------------------------------------------
-----------------------VE----I-----------------W------------
------------------------------------------------------------
P----IPTED------------------------------------LWC-RDSGPVFV--
------------------------------------------------------------
---TDGSG--------------------------DL------------------------
------------------------------------------------------------
--------AI---SQLNFNGW-GNK-----------------------------------
---QVH--------------------AN--------------------------------
-----------------------------------DGLV-AQR------VAER------L
G----L----------------------RV----------ID------------------
---S-G----------V-------------VGE-----GGGVETDGE-------------
------------------------------------------------------------
---------G----------T-LLAHESSWVN--PN---R--------------------
----------------------------------N--D-------L--------------
--P-------------------------K--------HEI--ERR----LLGALGADKMI
WAP----------------------G----I-----A-----------------------
------------------------------------------------------------
------------------------------------------------------------
----GAD-I-------------------TDY---------HIDS-LARF--T--------
-------AP---------------G------------------------------KVLIQ
-----L--PQAVD-P---------EDP---------------------WSA---------
---------------------------AAFET-YDI----LR------------------
-------A--------------AT--DM-SG----QP-----------------------
-----------------------------------------LEVAVV-------------
-------------------------------------------PE---------------
-----------------P------------------------------------------
------------------------------------------------------------
------------------------------------------------------------
----VG-IRVE-DDE----------------FV-----------A-SY------------
-----------------------------------------VNY----------------
----YV-----C------N-------------------------------------G---
------------------------------------------------------------
-------------A------VI---AA--------------------------EF-----
------------------------G----DSET---------------------------
------------DS---EAERL---LKE----------------------------L---
------------------------------------------------------------
------------------------------------------------------------
---------------------Y------------P---G---------------------
----------RE------------------------------------------------
------------------------------------------------------------
------------------------------------------------------------
-----IV----------------------------------S------------------
--------------L-N-------------------------------------------
------------------------------------------------------------
------------------------------------------------------------
--------------------VDPVGE--------------------------M-------
---------------------G------G---G-----I---------HC----------
------------------------------------------------------------
---------A----------------------------------------T---------
-Q----------------------------------------------------------
------------------------------------------------------------
-----------------------------------------Q------------------
-----------Q------------------------------------------------
------------------------------------------------------------
------------------------------------------------------------
------------------------------------------------------------
---------------PLV------------------------------------------
------------------------------------------------------------
------------------------------------------------------------
------------------------------------------------------------
------------------------------------------------------------
------------------------------------------------------------
------------------------------------------------------------
------------------------------------------------------------
------------------------------------------------------------
------------------------------------------------------------
------------------------------------------------------------
------------------------------------------------------------
------------------
>TKB94203.1_agmatine_deiminase_family_protein_[Nitrospira_sp.]
------------------------------------------------------------
------------------------------------------------------------
------------------------------------------------------------
------------------------------------------------------------
------------------------------------------------------------
------------------------------------------------------------
------------------------------------------------------------
------------------------------------------------------------
------------------------------------------------------------
------------------------------------------------------MS----
-----TRREFIQ---SVSV-----LVG----GVLLGCS----------------------
------------------------RSAWSMS-----------------------------
-----------------------------------------------------------S
DRKLW------F---------------------------------M--------------
-------------------------PDE-GEP--H-----QR-T---WMAF---------
---G--------------------------------------------ASR-------K-
IWGK-KL-----------LPD----V-----------------QRN--LATIAL------
AIAQY-EPV--------SM-LVR-H---------S---------D-------V-------
---------------------------------------------P----LAQQL-----
M------G--------------------------------S-----K-------------
-----------------------VE----L-----------------I------------
------------------------------------------------------------
V----CPLDD------------------------------------LWM-RDTGPVFV--
------------------------------------------------------------
-----------------------------------A-T-EN------G------------
----DK------------------------------------------------------
--------AA---VDFNFNGW-G-------G-----------------------------
---K----------------------QD--------------------------------
-------------------FDD-------------DAEV-AVF------VAQR------A
G---------------------------------------VR---HIQ---T--------
---E------------V-------------ILE-----GGSIEVDGQ-------------
------------------------------------------------------------
---------G----------T-AIITESCVLN--TN---R--------------------
----------------------------------N--P-----G-V--------------
--S-------------------------K--------AQC--ERE----LKRLLGLEKII
WLP-----G-S-------------IG----K-----------------------------
------------------------------------------------------------
------------------------------------------------------------
------D-I-------------------TDG---------HTDF-YARF--A--------
-------RP---------------A------------------------------VVVA-
--------------------CYD-PDP---------------------T-S---------
SDH-----------------------AVTKAH-LEI----LR------------------
-------A--------------ST--DA-KG----RA-----------------------
-----------------------------------------LEVVVL-------------
-------------------------------------------DA---------------
-----------------P------------------------------------------
------------------------------------------------------------
-----------------------------S-T----V-----------------------
RGKF-------ANDD----------------FA-----------A-GY------------
-----------------------------------------INF----------------
----YV-----C------N-------------------------------------G---
------------------------------------------------------------
-------------A------VI---AP--------------------------EF-----
------------------------G----DERA---------------------------
------------DL---AAKQA---LQR----------------------------L---
------------------------------------------------------------
------------------------------------------------------------
----------------------F-----------P---E---------------------
----------RK------------------------------------------------
------------------------------------------------------------
------------------------------------------------------------
-----VV----------------------------------Q------------------
--------------L-N-------------------------------------------
------------------------------------------------------------
------------------------------------------------------------
--------------------IDGI-A-------------------------A------G-
---------------------G------G---G-----I---------HC----------
------------------------------------------------------------
---------T----------------------------------------T---------
-Q----------------------------------------------------------
------------------------------------------------------------
-----------------------------------------Q------------------
-----------E------------------------------------------------
------------------------------------------------------------
------------------------------------------------------------
------------------------------------------------------------
---------------PMV------------------------------------------
------------------------------------------------------------
------------------------------------------------------------
------------------------------------------------------------
------------------------------------------------------------
------------------------------------------------------------
------------------------------------------------------------
------------------------------------------------------------
------------------------------------------------------------
------------------------------------------------------------
------------------------------------------------------------
------------------------------------------------------------
------------------
>TKB70367.1_agmatine_deiminase_family_protein_[Nitrospira_sp.]
------------------------------------------------------------
------------------------------------------------------------
------------------------------------------------------------
------------------------------------------------------------
------------------------------------------------------------
------------------------------------------------------------
------------------------------------------------------------
------------------------------------------------------------
------------------------------------------------------------
------------------------------------------------------MI----
-----SRRTIIQ---SLGL-----LTA----ATLLGSA----------------------
------------------------KEAVAMA-----------------------------
-----------------------------------------------------------N
RQDVW------F---------------------------------M--------------
-------------------------PDE-SAP--H-----ER-T---WMAF---------
---G--------------------------------------------ASQ-------E-
IWGR-KL-----------LQD----V-----------------QRN--VATIAL------
TIAKY-EPV--------SM-LVR-Q---------S---------D-------L-------
---------------------------------------------P----RAQQL-----
M------E--------------------------------D-----K-------------
-----------------------VD----L-----------------I------------
------------------------------------------------------------
V----CPLDD------------------------------------VWV-RDTGPLFV--
------------------------------------------------------------
-----------------------------------V-T-EQ------G------------
----GK------------------------------------------------------
--------AG---IDFNFNGW-G-------E-----------------------------
---K----------------------QD--------------------------------
-------------------CDD-------------DAAV-AAF------VAQC------A
G---------------------------------------VR---RIQ---T--------
---D------------L-------------VLE-----GGGIEVDGH-------------
------------------------------------------------------------
---------G----------T-AIITESCVLN--EN---R--------------------
----------------------------------N--P-----G-V--------------
--S-------------------------K--------AQC--ERE----LKRLLGLEKII
WLP-----G-I-------------KG----K-----------------------------
------------------------------------------------------------
------------------------------------------------------------
------D-I-------------------TDG---------HTDF-YARF--A--------
-------RP---------------G------------------------------TVIV-
--------------------GYD-SDP---------------------R-S---------
FDH-----------------------AVTKQH-LKL----LR------------------
-------G--------------AT--DA-EG----RN-----------------------
-----------------------------------------LDIVVL-------------
-------------------------------------------EA---------------
-----------------P------------------------------------------
------------------------------------------------------------
-----------------------------S-R----V-----------------------
REKF-------ANDD----------------FA-----------A-GY------------
-----------------------------------------INF----------------
----YV-----C------T-------------------------------------G---
------------------------------------------------------------
-------------A------VI---AP--------------------------EF-----
------------------------G----DLRT---------------------------
------------DA---AAQRE---LQR----------------------------A---
------------------------------------------------------------
------------------------------------------------------------
----------------------F-----------P---G---------------------
----------RD------------------------------------------------
------------------------------------------------------------
------------------------------------------------------------
-----VV----------------------------------Q------------------
--------------I-N-------------------------------------------
------------------------------------------------------------
------------------------------------------------------------
--------------------IDGI-A-------------------------A------G-
---------------------G------G---G-----I---------HC----------
------------------------------------------------------------
---------T----------------------------------------T---------
-Q----------------------------------------------------------
------------------------------------------------------------
-----------------------------------------Q------------------
-----------E------------------------------------------------
------------------------------------------------------------
------------------------------------------------------------
------------------------------------------------------------
---------------PKV------------------------------------------
------------------------------------------------------------
------------------------------------------------------------
------------------------------------------------------------
------------------------------------------------------------
------------------------------------------------------------
------------------------------------------------------------
------------------------------------------------------------
------------------------------------------------------------
------------------------------------------------------------
------------------------------------------------------------
------------------------------------------------------------
------------------
>WP_136544749.1_agmatine_deiminase_family_protein_[Acetobacteraceae_bacterium]
------------------------------------------------------------
------------------------------------------------------------
------------------------------------------------------------
------------------------------------------------------------
------------------------------------------------------------
------------------------------------------------------------
------------------------------------------------------------
------------------------------------------------------------
------------------------------------------------------------
------------------------------------------------------------
------------------------------------------------------------
------------------------------------------------------------
-----------------------------MKRRHFCKGLGAAGL-----GMMLPRQMKAQ
EFVPY------Y---------------------------------M--------------
-------------------------PAE-SAR--H-----SL-T---WMAYYASPAIWGD
ELAP--------------------------------------------YVK---------
--------------------------------------------NE--LEEIAC------
TIAEF-EQV--------NL-LV--RPE-----------------D-------Y-------
---------------------------------------------A----EAC-G-----
V-------------------------------------------------FKDEL---D-
-----------------------IF----L-----------------V------------
------------------------------------------------------------
Q----ADLND------------------------------------CWL-RDSGPTFV--
------------------------------------------------------------
---------------LPEKIKEGSK----------L------------------------
------------------------------------------------------------
--------GV---IDFNFNGW-GDK--------------------------Q--------
--FH----------------------KE--------------------------------
-----------------------------------DSKI-ANF------IGNK------I
R----A-----------------------E-----I----LE------------------
---T-Q----------L-------------TLE-----GGALEVDGE-------------
------------------------------------------------------------
---------G----------T-LILTESCVLN--DN---R--------------------
----------------------------------N--P-----D-R--------------
--S-------------------------K--------ESV--EAD----LKALLGVEKII
WLK---------------------GE----K-----D-----------------------
------------------------------------------------------------
------------------------------------------------------------
----I-D-I-------------------TDS---------HTDF-YTRF--I--------
-------KP---------------G------------------------------QIFVS
-----LE----TD-D---------YSP---------------------DYR---------
---------------------------LTREN-LEI----LE------------------
-------K--------------AT--DA-KG----RK-----------------------
-----------------------------------------LLVTTM-------------
-------------------------------------------DT---------------
-----------------P------------------------------------------
---------SDPKQRFQ----------------TE-------------------------
------------------------------------------------------------
--------------D----------------FA-----------A-SY------------
-----------------------------------------LNH----------------
----YL-----V------N-------------------------------------G---
------------------------------------------------------------
-------------G------VI---MP--------------------------FY--G--
D-------------K---------E----S------------------------------
------------DK---EAKIR---LMQ----------------------------A---
------------------------------------------------------------
------------------------------------------------------------
---------------------F------------P---D---------------------
----------RK------------------------------------------------
------------------------------------------------------------
------------------------------------------------------------
-----VV----------------------------------G------------------
--------------I-E-------------------------------------------
------------------------------------------------------------
------------------------------------------------------------
--------------------ID---A------------------------------IAAG
---------------------G------G---G-----I---------HC----------
------------------------------------------------------------
---------V----------------------------------------T---------
-Q----------------------------------------------------------
------------------------------------------------------------
-----------------------------------------Q------------------
-----------Q------------------------------------------------
------------------------------------------------------------
------------------------------------------------------------
------------------------------------------------------------
---------------PMLYDKSKS------------------------------------
------------------------------------------------------------
------------------------------------------------------------
------------------------------------------------------------
------------------------------------------------------------
------------------------------------------------------------
------------------------------------------------------------
------------------------------------------------------------
------------------------------------------------------------
------------------------------------------------------------
------------------------------------------------------------
------------------------------------------------------------
------------------
>WP_136541048.1_agmatine_deiminase_family_protein_[Acetobacteraceae_bacterium]
------------------------------------------------------------
------------------------------------------------------------
------------------------------------------------------------
------------------------------------------------------------
------------------------------------------------------------
------------------------------------------------------------
------------------------------------------------------------
------------------------------------------------------------
------------------------------------------------------------
------------------------------------------------------------
------------------------------------------------------------
------------------------------------------------------------
-----------------------------MKRRHFCQGLGVSGLGTVGVGMALSSKLQAQ
EFVPY------Y---------------------------------M--------------
-------------------------PSE-SVQ--H-----SL-T---WMAYYASSVIWGE
RMVP--------------------------------------------YVK---------
--------------------------------------------DE--LEEIAR------
TISRF-ERV--------NL-LV--SPE-----------------D-------F-------
---------------------------------------------E----EAS-E-----
I-------------------------------------------------FKDDL---D-
-----------------------IF----L-----------------I------------
------------------------------------------------------------
Q----AELDD------------------------------------FWL-RDTGAVFV--
------------------------------------------------------------
---------------LPEKKKDSSK----------I------------------------
------------------------------------------------------------
--------GA---IDFGFNGW-GNK--------------------------Q--------
--AH----------------------GN--------------------------------
-----------------------------------DSQI-ATF------MANK------I
R----A-----------------------E-----S----LE------------------
---T-Q----------L-------------HLE-----GGALEVDGD-------------
------------------------------------------------------------
---------G----------T-LILTESCVLN--DN---R--------------------
----------------------------------N--P-----D-M--------------
--S-------------------------K--------EII--EAD----LKALLGVEKII
WLK---------------------GA----K-----G-----------------------
------------------------------------------------------------
------------------------------------------------------------
----V-D-I-------------------TDA---------HTDF-YVRF--I--------
-------KP---------------G------------------------------QIFVS
-----LE----GN-L---------YSP---------------------DHR---------
---------------------------LTREN-LDI----LE------------------
-------K--------------AR--DA-KG----RK-----------------------
-----------------------------------------LLMTIM-------------
-------------------------------------------DT---------------
-----------------P------------------------------------------
---------KHPRQKYR----------------SE-------------------------
------------------------------------------------------------
--------------D----------------FA-----------A-SY------------
-----------------------------------------LNF----------------
----YL-----V------N-------------------------------------G---
------------------------------------------------------------
-------------G------VI---MP--------------------------LY--G--
D-------------R---------E----A------------------------------
------------DR---NAKDR---LSQ----------------------------A---
------------------------------------------------------------
------------------------------------------------------------
---------------------F------------P---D---------------------
----------RR------------------------------------------------
------------------------------------------------------------
------------------------------------------------------------
-----VV----------------------------------G------------------
--------------V-A-------------------------------------------
------------------------------------------------------------
------------------------------------------------------------
--------------------ID---A------------------------------IASG
---------------------G------G---G-----I---------HC----------
------------------------------------------------------------
---------V----------------------------------------T---------
-Q----------------------------------------------------------
------------------------------------------------------------
-----------------------------------------Q------------------
-----------Q------------------------------------------------
------------------------------------------------------------
------------------------------------------------------------
------------------------------------------------------------
---------------PMLK-----------------------------------------
------------------------------------------------------------
------------------------------------------------------------
------------------------------------------------------------
------------------------------------------------------------
------------------------------------------------------------
------------------------------------------------------------
------------------------------------------------------------
------------------------------------------------------------
------------------------------------------------------------
------------------------------------------------------------
------------------------------------------------------------
------------------
>WP_136478054.1_agmatine_deiminase_family_protein_[Pseudomonas_sp._DG56-2]
------------------------------------------------------------
------------------------------------------------------------
------------------------------------------------------------
------------------------------------------------------------
------------------------------------------------------------
------------------------------------------------------------
------------------------------------------------------------
------------------------------------------------------------
------------------------------------------------------------
------------------------------------------------------MP----
-----TRREFIQQ-VSAAA------------GLGLVASMG--------------------
F-----------------GFG---T--PRALAAG--------------------------
------------------------------------------------------------
-KGHW------F---------------------------------M--------------
-------------------------PDE-GDK--Q-----QC-A---FVSF---------
---G--------------------------------------------AQE-------A-
IWE--DF-----------TGD----V-----------------QEA--IGRIAS------
TIARY-QPV--------VV-LCR-A---------H---------E-------R-------
---------------------------------------------D----LAEEL-----
C------G-S------------------------------K-----N-------------
-----------------------TT----F-----------------V------------
------------------------------------------------------------
V----TELDD------------------------------------IWM-RDIGANFV--
------------------------------------------------------------
-----------------------------------I-TEQG-------------------
----DL------------------------------------------------------
--------GA---VDFNFNGW-G-------N-----------------------------
---K----------------------QQ--------------------------------
-------------------HAF-------------DARV-ARL------VANN------A
E---------------------------------------AT---YQR---S--------
---E------------L-------------VGE-----GGGIEVDGH-------------
------------------------------------------------------------
---------G----------T-GIMTESSWIN--AN---R--------------------
----------------------------------N--R-----D-W--------------
--S-------------------------K--------AEV--EEE----LKAQLGLRKII
WLP-----G-I-------------KG----K-----------------------------
------------------------------------------------------------
------------------------------------------------------------
------D-I-------------------TDA---------HVDF-YARF--V--------
-------SP---------------G------------------------------VVIA-
--------------------NLD-TDP---------------------D-S---------
YDH-----------------------KVTKKH-LEI----LK------------------
-------N--------------AT--DA-DG----RK-----------------------
-----------------------------------------LKIYTV-------------
-------------------------------------------SP---------------
-----------------P------------------------------------------
------------------------------------------------------------
----------------------------LNPR----R-----------------------
NRFS------KDNPD----------------FA-----------A-GY------------
-----------------------------------------INY----------------
----FV-----I------N-------------------------------------G---
------------------------------------------------------------
-------------A------VI---AP--------------------------QF-----
------------------------G----DKAA---------------------------
------------DA---KAYDL---LTE----------------------------L---
------------------------------------------------------------
------------------------------------------------------------
----------------------Y-----------P---D---------------------
----------RD------------------------------------------------
------------------------------------------------------------
------------------------------------------------------------
-----VV----------------------------------Q------------------
--------------L-N-------------------------------------------
------------------------------------------------------------
------------------------------------------------------------
--------------------IDAI-A-------------------------A------G-
---------------------G------G---G-----I---------HC----------
------------------------------------------------------------
---------V----------------------------------------T---------
-H----------------------------------------------------------
------------------------------------------------------------
-----------------------------------------Q------------------
-----------L------------------------------------------------
------------------------------------------------------------
------------------------------------------------------------
------------------------------------------------------------
---------------PMV------------------------------------------
------------------------------------------------------------
------------------------------------------------------------
------------------------------------------------------------
------------------------------------------------------------
------------------------------------------------------------
------------------------------------------------------------
------------------------------------------------------------
------------------------------------------------------------
------------------------------------------------------------
------------------------------------------------------------
------------------------------------------------------------
------------------
>WP_136231239.1_agmatine_deiminase_family_protein_[Streptomyces_sp._A0592]
------------------------------------------------------------
------------------------------------------------------------
------------------------------------------------------------
------------------------------------------------------------
------------------------------------------------------------
------------------------------------------------------------
------------------------------------------------------------
------------------------------------------------------------
------------------------------------------------------------
----------------------------------MNDHAAN-----PPRA----------
---GMDRRRFL--TAAGLTA---AAATLAVAEG---------------------------
------------------------RARAAARPAP--------------------------
----------------------------------------------------------AA
AG-AF------R---------------------------------V--------------
-------------------------PIE-DVR--H-----TR-T---WMAW---------
---P--------------------------------------------DSS-------S-
IW------G-SK------LGG----V-----------------QSD--IALIAR------
TIATY-EPV--------YL-CA-NS---------A---------S-------A-------
---------------------------------------------A----KARSM-----
C------G--------------------------------------S-T-----------
-----------------------VT----V-----------------I------------
-----------------------------------------------------------T
T----IPVDD------------------------------------CWM-RDSGPVFR--
------------------------------------------------------------
-----------------------------------T-DGAG------G------------
-----L------------------------------------------------------
--------DA---VGLNFNGW-G-------K-----------------------------
--------------------------K---------------------------------
------Q--A---------HAK-------------DALV-AGR------IAAH------V
G---------------------------------------VP---FSA---A--------
---G------------L-------------VGE-----GGAVEQDGA-------------
------------------------------------------------------------
---------G----------T-LMATRSSLVN--RN---R--------------------
----------------------------------N--P-----N-T--------------
--S-------------------------Q--------AQI--EAA----LCTAYGATKVI
WFD-----G-V-------------VG----Q-----------------------------
------------------------------------------------------------
------------------------------------------------------------
------D-I-------------------TDD---------HVDA-TSRF--L--------
-------AP---------------G------------------------------KALV-
------------------------QTP---------------------LAS---------
D-N-------------------DVYAKDARQQ-YQI----LS------------------
-------G--------------AT--TA-GG----VR-----------------------
-----------------------------------------MSVERL-------------
-------------------------------------------QG---------------
-----------------P------------------------------------------
------------------------------------------------------------
------------------------DY--YKIR----ST----------------------
------------NPD----------------FL-----------A-SF------------
-----------------------------------------ANY----------------
----YV-----C------N-------------------------------------G---
------------------------------------------------------------
-------------A------VI---SG--------------------------QF-----
------------------------G----DTRA---------------------------
------------DQ---AAKAT---LTR----------------------------L---
------------------------------------------------------------
------------------------------------------------------------
----------------------F-----------P---G---------------------
----------RV------------------------------------------------
------------------------------------------------------------
------------------------------------------------------------
-----VE----------------------------------Q------------------
--------------L-N-------------------------------------------
------------------------------------------------------------
------------------------------------------------------------
--------------------IDRL-G-------------------------T------G-
---------------------G------G---G-----I---------HC----------
------------------------------------------------------------
---------V----------------------------------------T---------
-Q----------------------------------------------------------
------------------------------------------------------------
-----------------------------------------Q------------------
-----------Q------------------------------------------------
------------------------------------------------------------
------------------------------------------------------------
------------------------------------------------------------
---------------PAP------------------------------------------
------------------------------------------------------------
------------------------------------------------------------
------------------------------------------------------------
------------------------------------------------------------
------------------------------------------------------------
------------------------------------------------------------
------------------------------------------------------------
------------------------------------------------------------
------------------------------------------------------------
------------------------------------------------------------
------------------------------------------------------------
------------------
>WP_126683348.1_agmatine_deiminase_family_protein_[Dyella_sp._4M-K27]
------------------------------------------------------------
------------------------------------------------------------
------------------------------------------------------------
------------------------------------------------------------
------------------------------------------------------------
------------------------------------------------------------
------------------------------------------------------------
------------------------------------------------------------
------------------------------------------------------------
------------------------------------------------------------
----------------------------------MVSPLA--------------------
F-----------------GSSGLSSWLSPATDSDP-------------------------
------------------------------------------------------------
-Y-------------------------------------------L--------------
-------------------------PDE-LRP--H-----AR-M---FMAF---------
---G--------------------------------------------AQA-------S-
IWR--DW-----------TPA----V-----------------QAC--LGLVAS------
TIAQY-EPL--------TI-LCR-D---------E---------E-------L-------
---------------------------------------------E----LAQQL-----
C------G-T------------------------------C-----N-------------
-----------------------TR----F-----------------I------------
------------------------------------------------------------
T----TALDD------------------------------------IWM-RDMSANFV--
------------------------------------------------------------
-----------------------------------I-GSNG-------------------
----YL------------------------------------------------------
--------GA---VDFNFNGW-G-------N-----------------------------
---K----------------------QE--------------------------------
-------------------HAM-------------DARV-ART------ISDD------A
G---------------------------------------AN---YIQ---S--------
---A------------L-------------TGE-----GGGIEVDGE-------------
------------------------------------------------------------
---------G----------T-AILNESCWVN--EN---R--------------------
----------------------------------N--P-----G-W--------------
--S-------------------------R--------DQV--EDE----LKAMLGLKKII
WLP-----G-I-------------KG----K-----------------------------
------------------------------------------------------------
------------------------------------------------------------
------D-I-------------------TDA---------HVDF-YARF--V--------
-------RP---------------G------------------------------VVIA-
--------------------NLD-NAP---------------------E-S---------
YDY-----------------------AVTRTH-LDI----LR------------------
-------S--------------AT--DA-NG----RS-----------------------
-----------------------------------------LDIHTL-------------
-------------------------------------------PP---------------
-----------------P------------------------------------------
------------------------------------------------------------
----------------------------EQLR----K-----------------------
NAFT------SGNEA----------------FA-----------A-GY------------
-----------------------------------------VNY----------------
----VV-----V------R-------------------------------------G---
------------------------------------------------------------
-------------A------VI---AP--------------------------EF-----
------------------------G----DALA---------------------------
------------DS---YCKDL---LQS----------------------------L---
------------------------------------------------------------
------------------------------------------------------------
----------------------Y-----------P---L---------------------
----------HR------------------------------------------------
------------------------------------------------------------
------------------------------------------------------------
-----II----------------------------------Q------------------
--------------L-N-------------------------------------------
------------------------------------------------------------
------------------------------------------------------------
--------------------IDPI-A-------------------------A------G-
---------------------G------G---G-----I---------HC----------
------------------------------------------------------------
---------V----------------------------------------T---------
-H----------------------------------------------------------
------------------------------------------------------------
-----------------------------------------H------------------
-----------Q------------------------------------------------
------------------------------------------------------------
------------------------------------------------------------
------------------------------------------------------------
---------------PQV------------------------------------------
------------------------------------------------------------
------------------------------------------------------------
------------------------------------------------------------
------------------------------------------------------------
------------------------------------------------------------
------------------------------------------------------------
------------------------------------------------------------
------------------------------------------------------------
------------------------------------------------------------
------------------------------------------------------------
------------------------------------------------------------
------------------
>WP_129493953.1_agmatine_deiminase_family_protein_[Enterovibrio_sp._A649]
------------------------------------------------------------
------------------------------------------------------------
------------------------------------------------------------
------------------------------------------------------------
------------------------------------------------------------
------------------------------------------------------------
------------------------------------------------------------
------------------------------------------------------------
------------------------------------------------------------
------------------------------------------------------ML----
-----SRRRFIQQTSVLAM------------TLPFTRHVS--------------------
A---------------------------KGI-----------------------------
-----------------------------------------------------------T
S--RW------S---------------------------------M--------------
-------------------------PDE-AAP--H-----AR-T---WMVF---------
---G--------------------------------------------ANK-------D-
IWGK-RL-----------LPG----V-----------------QEN--LANIAL------
TIAEY-EPV--------SM-LVP-Q---------R---------D-------M-------
---------------------------------------------A----RAYAL-----
M--------G------------------------------D-----K-------------
-----------------------VD----F-----------------I------------
------------------------------------------------------------
E----SNMND------------------------------------LWA-RDTAPLFV--
------------------------------------------------------------
-----------------------------------E-N--A-----NG------------
----EC------------------------------------------------------
--------AA---VDFNFNGW-G-------G-----------------------------
---K----------------------QA--------------------------------
-------------------YRL-------------DAKV-AAQ------IAKY------A
Q---------------------------------------VP---LKK---A--------
---P------------V-------------VME-----GGCIEVDGH-------------
------------------------------------------------------------
---------G----------T-AIITESCTLN--KN---R--------------------
----------------------------------N--P-----G-M--------------
--S-------------------------K--------AAF--EDA----LSPLLGLEKII
WLP-----G-I-------------KG----R-----------------------------
------------------------------------------------------------
------------------------------------------------------------
------D-I-------------------TDG---------HTDF-YARF--T--------
-------TP---------------G------------------------------NVVV-
--------------------GID-TYP---------------------D-S---------
YEY-----------------------DLTREH-ADI----LA------------------
-------S--------------AT--DA-QG----NK-----------------------
-----------------------------------------LIVHPL-------------
-------------------------------------------ET---------------
-----------------P------------------------------------------
------------------------------------------------------------
-----------------------------N-T----V-----------------------
REKY------D-SPD----------------FA-----------A-GY------------
-----------------------------------------VGF----------------
----YV-----C------N-------------------------------------G---
------------------------------------------------------------
-------------A------VI---MQ--------------------------EF-----
------------------------G----DVEA---------------------------
------------DT---KAKNT---LVS----------------------------L---
------------------------------------------------------------
------------------------------------------------------------
----------------------F-----------P---E---------------------
----------RD------------------------------------------------
------------------------------------------------------------
------------------------------------------------------------
-----IV----------------------------------A------------------
--------------L-N-------------------------------------------
------------------------------------------------------------
------------------------------------------------------------
--------------------VDAI-A-------------------------A------G-
---------------------G------G---S-----I---------HC----------
------------------------------------------------------------
---------A----------------------------------------T---------
-Q----------------------------------------------------------
------------------------------------------------------------
-----------------------------------------Q------------------
-----------E------------------------------------------------
------------------------------------------------------------
------------------------------------------------------------
------------------------------------------------------------
---------------PRCLT----------------------------------------
------------------------------------------------------------
------------------------------------------------------------
------------------------------------------------------------
------------------------------------------------------------
------------------------------------------------------------
------------------------------------------------------------
------------------------------------------------------------
------------------------------------------------------------
------------------------------------------------------------
------------------------------------------------------------
------------------------------------------------------------
------------------
>WP_129246062.1_agmatine_deiminase_family_protein_[Streptomyces_sioyaensis]
------------------------------------------------------------
------------------------------------------------------------
------------------------------------------------------------
------------------------------------------------------------
------------------------------------------------------------
------------------------------------------------------------
------------------------------------------------------------
------------------------------------------------------------
------------------------------------------------------------
------------------------------------------------------------
--MQISRRQTLQTA--------------AAAALG-GALAG-C----GSQDGARSAPRT--
-D-------------------------HAVTAAAA-------------------------
----------------------------------------------------------RT
AARRR----------------------------------------L--------------
-------------------------PEE-THP--H-----AA-T---YMAW---------
------------------------------------------------PTR-------Q-
IW-GP-A-----------AAG----V-----------------RDD--IARIAR------
AIAEF-EPV--------TL-LA-NE---------R---------D-------V-------
---------------------------------------------P----AAGRA-----
C------G--------------------------------S-----G-------------
-----------------------VE----V-----------------L------------
------------------------------------------------------------
P----IPVDD------------------------------------LWM-RDSGPVFV--
------------------------------------------------------------
--------------------------------------LGP-----DG------------
-----V------------------------------------------------------
--------AG---VDLNFNGW-G-------S-----------------------------
--------------------------K---------------------------------
------Q--E---------HGR-------------DRHV-ARA------VLDH------E
D---------------------------------------IS---RIT---A--------
---P------------I-------------TAE-----GGGLETDGR-------------
------------------------------------------------------------
---------G----------T-LLATESSLVN--DN---R--------------------
----------------------------------N--R-----G-R--------------
--S-------------------------R--------ADI--ERA----LKDLFGVTRVI
WVK-----G-V-------------KG----K-----------------------------
------------------------------------------------------------
------------------------------------------------------------
------D-I-------------------TDY---------HIDA-LARF--A--------
-------EP---------------G------------------------------VVVM-
------------------------STP---------------------AAG---------
APR-------------------NAFTAAYEQA-RTV----IE------------------
-------G--------------AL--DA-RG----KR-----------------------
-----------------------------------------LEVVEL-------------
-------------------------------------------PE---------------
------------------------------------------------------------
------------------------------------------------------------
-------------------------P--SHI--G--RH----------------------
------------GDE----------------FL-----------A-CY------------
-----------------------------------------VNY----------------
----YV-----A------N-------------------------------------G---
------------------------------------------------------------
-------------A------VI---MP--------------------------CY-----
------------------------G----DKKA---------------------------
------------DS---RAAAT---VRD----------------------------L---
------------------------------------------------------------
------------------------------------------------------------
----------------------Y-----------P---G---------------------
----------RK------------------------------------------------
------------------------------------------------------------
------------------------------------------------------------
-----VV----------------------------------Q------------------
--------------L-P-------------------------------------------
------------------------------------------------------------
------------------------------------------------------------
--------------------LDHL-G-------------------------E------G-
---------------------G------G---G-----I---------HC----------
------------------------------------------------------------
---------A----------------------------------------T---------
-Q----------------------------------------------------------
------------------------------------------------------------
-----------------------------------------Q------------------
-----------L------------------------------------------------
------------------------------------------------------------
------------------------------------------------------------
------------------------------------------------------------
---------------PEAG-----------------------------------------
------------------------------------------------------------
------------------------------------------------------------
------------------------------------------------------------
------------------------------------------------------------
------------------------------------------------------------
------------------------------------------------------------
------------------------------------------------------------
------------------------------------------------------------
------------------------------------------------------------
------------------------------------------------------------
------------------------------------------------------------
------------------
>WP_125742560.1_agmatine_deiminase_family_protein_[Streptomyces_sp._WAC01280]
------------------------------------------------------------
------------------------------------------------------------
------------------------------------------------------------
------------------------------------------------------------
------------------------------------------------------------
------------------------------------------------------------
------------------------------------------------------------
------------------------------------------------------------
------------------------------------------------------------
-----------------------------------------------MS-----------
-DLPPSRRSALRVL------AG----I-GALAL--GAS-A-CGTGDPERAADPSATEQ--
--------------------ASP------QD-----------------------------
------------------------------------------------------------
ED--R------R---------------------------------M--------------
-------------------------PAE-WES--H-----AR-T---FMSW---------
---P--------------------------------------------ALA-------S-
VW-ED-D-----------LPF----V-----------------RED--IARIAR------
AISAY-ESV--------VM-MA-RP---------D---------Q-------R-------
---------------------------------------------A----AAQKA-----
C------G--------------------------------S-----G-------------
-----------------------VE----V-----------------I------------
------------------------------------------------------------
D----LPVDD------------------------------------LWA-RDTVPVFI--
------------------------------------------------------------
--------------------------------------EED------G----------K-
-----V------------------------------------------------------
--------AG---VDFNFNGW-G-------D-----------------------------
--------------------------K---------------------------------
------Q--V---------HDN-------------DALV-GRL------LLRK------Y
G---------------------------------------IP---RIQ---A--------
---P------------L-------------VAE-----GGSFETDGE-------------
------------------------------------------------------------
---------R----------T-LLITESSIVN--DN---R--------------------
----------------------------------N--R-----G-K--------------
--S-------------------------R--------AQI--EAE----LKELLGMEKVI
WLK-----G-V-------------RG----E-----------------------------
------------------------------------------------------------
------------------------------------------------------------
------D-I-------------------TDA---------HVDS-LVRF--T--------
-------AP---------------G------------------------------VVLL-
------------------------DRA---------------------FPG---------
TPP-------------------DSWSRSSEQA-LSV----LS------------------
-------E--------------AT--DA-QG----RA-----------------------
-----------------------------------------FDIIDL-------------
-------------------------------------------PQ---------------
-----------------P------------------------------------------
------------------------------------------------------------
------------------------DP--DLVT----GY----------------------
------------SDA----------------FL-----------S-TY------------
-----------------------------------------ANF----------------
----YI-----G------N-------------------------------------D---
------------------------------------------------------------
-------------A------VY---MP--------------------------KF-----
------------------------G----DQKA---------------------------
------------DA---RARGI---LQE----------------------------Q---
------------------------------------------------------------
------------------------------------------------------------
----------------------F-----------P---K---------------------
----------RD------------------------------------------------
------------------------------------------------------------
------------------------------------------------------------
-----IV----------------------------------Q------------------
--------------L-S-------------------------------------------
------------------------------------------------------------
------------------------------------------------------------
--------------------IDTI-A-------------------------T------G-
---------------------G------G---G-----I---------HC----------
------------------------------------------------------------
---------A----------------------------------------T---------
-H----------------------------------------------------------
------------------------------------------------------------
-----------------------------------------E------------------
-----------Q------------------------------------------------
------------------------------------------------------------
------------------------------------------------------------
------------------------------------------------------------
---------------PGKPVA---------------------------------------
------------------------------------------------------------
------------------------------------------------------------
------------------------------------------------------------
------------------------------------------------------------
------------------------------------------------------------
------------------------------------------------------------
------------------------------------------------------------
------------------------------------------------------------
------------------------------------------------------------
------------------------------------------------------------
------------------------------------------------------------
------------------
>WP_125521116.1_agmatine_deiminase_family_protein_[Streptomyces_sp._WAC_06783]
------------------------------------------------------------
------------------------------------------------------------
------------------------------------------------------------
------------------------------------------------------------
------------------------------------------------------------
------------------------------------------------------------
------------------------------------------------------------
------------------------------------------------------------
------------------------------------------------------------
------------------------------------------------------MNRPRR
LLSRRRLLGLGGLG--------------ALAGTGLAYATW-S----P---------GA--
-S-------------------------GSPGATAP-------------------------
----------------------------------------------------------TA
ASGPA------R---------------------------------M--------------
-------------------------PAE-WGP--H-----AA-T---YLAW---------
---P--------------------------------------------PAD-------S-
PW-KD-Q-----------APA----V-----------------QRD--IARLAR------
TLAEY-EPV--------VL-LA-GP---------E---------E-------E-------
---------------------------------------------V----RARRA-----
C------G--------------------------------A-----A-------------
-----------------------VE----V-----------------V------------
------------------------------------------------------------
P----IPVDD------------------------------------LWI-RDTGPVVV--
------------------------------------------------------------
--------------------------------------TRPGAPA-DT----------A-
-----R------------------------------------------------------
--------RG---VDFHFNGW-G-------G-----------------------------
--------------------------K---------------------------------
------Q--R---------HPN-------------DGRV-ARR------LLEH------E
G---------------------------------------IT---RID---A--------
---G------------I-------------TAE-----GGSLETDGE-------------
------------------------------------------------------------
---------G----------T-LLITESSLVN--AN---R--------------------
----------------------------------N--P-----G-M--------------
--T-------------------------R--------AEI--EAE----LKRVLGARRVI
WVA-----G-V-------------RG----E-----------------------------
------------------------------------------------------------
------------------------------------------------------------
------D-I-------------------TDC---------HIDS-VARF--V--------
-------AP---------------G------------------------------AVLL-
------------------------SRP---------------------WQG---------
DGP-------------------DVWTRVYEQA-RGV----LE------------------
-------R--------------AR--DA-RG----RR-----------------------
-----------------------------------------LEIVEV-------------
-------------------------------------------EE---------------
-----------------P------------------------------------------
------------------------------------------------------------
------------------------DP--YAI--G--DR----------------------
------------GPA----------------FL-----------A-SY------------
-----------------------------------------LNY----------------
----YV-----A------N-------------------------------------G---
------------------------------------------------------------
-------------V------VV---LP--------------------------RF-----
------------------------G----DRRA---------------------------
------------DD---RAAGV---LRE----------------------------L---
------------------------------------------------------------
------------------------------------------------------------
----------------------H-----------P---G---------------------
----------RE------------------------------------------------
------------------------------------------------------------
------------------------------------------------------------
-----IR----------------------------------Q------------------
--------------V-S-------------------------------------------
------------------------------------------------------------
------------------------------------------------------------
--------------------IDAV-G-------------------------E------G-
---------------------G------G---G-----V---------HC----------
------------------------------------------------------------
---------A----------------------------------------T---------
-Q----------------------------------------------------------
------------------------------------------------------------
-----------------------------------------Q------------------
-----------V------------------------------------------------
------------------------------------------------------------
------------------------------------------------------------
------------------------------------------------------------
---------------PWVA-----------------------------------------
------------------------------------------------------------
------------------------------------------------------------
------------------------------------------------------------
------------------------------------------------------------
------------------------------------------------------------
------------------------------------------------------------
------------------------------------------------------------
------------------------------------------------------------
------------------------------------------------------------
------------------------------------------------------------
------------------------------------------------------------
------------------
>WP_124142763.1_agmatine_deiminase_family_protein_[Okeania_hirsuta]
------------------------------------------------------------
------------------------------------------------------------
------------------------------------------------------------
------------------------------------------------------------
------------------------------------------------------------
------------------------------------------------------------
------------------------------------------------------------
------------------------------------------------------------
------------------------------------------------------------
-------------------------------------------------------M----
-----NRRFFLQ-----LI------------STTSSYIF---------------------
L--------------NNLASFATTNPQLLNQTSSS-------------------------
----------------------------------------------------------MS
SNSSF------Y---------------------------------M--------------
-------------------------PDE-TEP--H-----LC-T---WMAF---------
---S--------------------------------------------ASK-------D-
IWGR-KY-----------YSG----V-----------------QDN--LANIAR------
AIAKY-EPV--------KM-LVR-E---------A---------D-------Y-------
---------------------------------------------D----VAAAK-----
C------S--------------------------------S-----S-------------
-----------------------VE----L-----------------I------------
------------------------------------------------------------
V----CPIDD------------------------------------LWI-RDTGPVFV--
------------------------------------------------------------
-----------------------------------V-N-EA------G------------
----QK------------------------------------------------------
--------AA---IDFNFNGW-G-------N-----------------------------
---K----------------------QY--------------------------------
-------------------HNR-------------DAEV-ARF------VAQK------S
G---------------------------------------VP---LVN---T--------
---K------------L-------------VFE-----GGGIEVDGR-------------
------------------------------------------------------------
---------G----------T-AIVTESCIIN--NN---R--------------------
----------------------------------N--P-----G-W--------------
--S-------------------------K--------IDC--ETE----LKSLLGLRKII
WLP-----G-I-------------RG----Y-----------------------------
------------------------------------------------------------
------------------------------------------------------------
------D-I-------------------TDG---------HTDF-YARF--V--------
-------RP---------------S------------------------------VVVA-
--------------------GYD-PDP---------------------E-S---------
FDH-----------------------AVTKKH-LEI----LR------------------
-------S--------------ST--DA-DG----KK-----------------------
-----------------------------------------LEVVVL-------------
-------------------------------------------EA---------------
-----------------P------------------------------------------
------------------------------------------------------------
-----------------------------K-R----I-----------------------
RPGY------ES-DD----------------FA-----------A-GY------------
-----------------------------------------INF----------------
----YV-----I------N-------------------------------------G---
------------------------------------------------------------
-------------A------VI---AP--------------------------EF-----
------------------------G----DRQT---------------------------
------------DR---RAKET---LAE----------------------------L---
------------------------------------------------------------
------------------------------------------------------------
----------------------F-----------P---S---------------------
----------RD------------------------------------------------
------------------------------------------------------------
------------------------------------------------------------
-----IV----------------------------------Q------------------
--------------I-N-------------------------------------------
------------------------------------------------------------
------------------------------------------------------------
--------------------IDEI-A-------------------------A------G-
---------------------G------G---G-----I---------HC----------
------------------------------------------------------------
---------T----------------------------------------T---------
-Q----------------------------------------------------------
------------------------------------------------------------
-----------------------------------------Q------------------
-----------E------------------------------------------------
------------------------------------------------------------
------------------------------------------------------------
------------------------------------------------------------
---------------PLV------------------------------------------
------------------------------------------------------------
------------------------------------------------------------
------------------------------------------------------------
------------------------------------------------------------
------------------------------------------------------------
------------------------------------------------------------
------------------------------------------------------------
------------------------------------------------------------
------------------------------------------------------------
------------------------------------------------------------
------------------------------------------------------------
------------------
>WP_129413325.1_agmatine_deiminase_family_protein_[Mesorhizobium_sp._Pch-S]
------------------------------------------------------------
------------------------------------------------------------
------------------------------------------------------------
------------------------------------------------------------
------------------------------------------------------------
------------------------------------------------------------
------------------------------------------------------------
------------------------------------------------------------
------------------------------------------------------------
------------------------------------------------------------
------------------------------------------------------------
--MDERKEPSWTRRHVITAAAGLALMPEIAIKSAN-------------------------
----------------------------------------------------------AE
-SRKV------T---------------------------------V--------------
-------------------------PSE-AEP--H-----AR-T---WMAW---------
---P--------------------------------------------STP-------A-
VY-GGPGAY---------YES----V-----------------QET--LGRLAA------
AIAEN-EPV--------TM-AA-AA---------E---------H-------H-------
---------------------------------------------A----LAAEL-----
C------G--------------------------------P-----E-------------
-----------------------VE----L-----------------I------------
------------------------------------------------------------
D----IATDD------------------------------------MWM-RDSGPVFV--
------------------------------------------------------------
-----------------------------------R-TSGG------T------------
-----I------------------------------------------------------
--------AA---VDFRFNGW-G-------N-----------------------------
--------------------------K---------------------------------
------Q--A---------HAH-------------DAEI-ASS------VAKS------V
G---------------------------------------AD---RRV---F--------
---S------------I-------------RGE-----GGGIEYDGH-------------
------------------------------------------------------------
---------G----------T-LLLTESCWVN--DN---R--------------------
----------------------------------N--P-----G-L--------------
--G-------------------------R--------AEI--EQH----LKKTLGVEVVV
WVP-----G-V-------------RG----K-----------------------------
------------------------------------------------------------
------------------------------------------------------------
------D-I-------------------TDG---------HIDG-SIRF--V--------
-------KP---------------G------------------------------LLVA-
------------------------SSW---------------------P-G---------
DTS--------------------EWGRAHEEA-LAI----LA------------------
-------K--------------AK--DA-RG----RA-----------------------
-----------------------------------------FEVISI-------------
-------------------------------------------PS---------------
-----------------A------------------------------------------
------------------------------------------------------------
------------------------TN--ARST----------------------------
------------SED----------------FL-----------T-SY------------
-----------------------------------------ANY----------------
----YV-----G------N-------------------------------------G---
------------------------------------------------------------
-------------A------LY---TP--------------------------QF-----
------------------------G----DRKA---------------------------
------------DA---FARET---LGR----------------------------L---
------------------------------------------------------------
------------------------------------------------------------
----------------------H-----------P---E---------------------
----------RR------------------------------------------------
------------------------------------------------------------
------------------------------------------------------------
-----IV----------------------------------Q------------------
--------------L-D-------------------------------------------
------------------------------------------------------------
------------------------------------------------------------
--------------------MDRI-Y-------------------------E------N-
---------------------G------G---G-----I---------HC----------
------------------------------------------------------------
---------V----------------------------------------T---------
-Q----------------------------------------------------------
------------------------------------------------------------
-----------------------------------------Q------------------
-----------Q------------------------------------------------
------------------------------------------------------------
------------------------------------------------------------
------------------------------------------------------------
---------------PR-------------------------------------------
------------------------------------------------------------
------------------------------------------------------------
------------------------------------------------------------
------------------------------------------------------------
------------------------------------------------------------
------------------------------------------------------------
------------------------------------------------------------
------------------------------------------------------------
------------------------------------------------------------
------------------------------------------------------------
------------------------------------------------------------
------------------
>WP_127908422.1_agmatine_deiminase_family_protein_[Streptomyces_sp._HST28]
------------------------------------------------------------
------------------------------------------------------------
------------------------------------------------------------
------------------------------------------------------------
------------------------------------------------------------
------------------------------------------------------------
------------------------------------------------------------
------------------------------------------------------------
------------------------------------------------------------
-----------------------------------------------------MW-----
----------------------------------------------------RDPGEG--
-S-------------------------DKGAGEGL-------------------------
----------------------------------------------------------DT
AAAYR----------------------------------------M--------------
-------------------------PDE-ATP--H-----EL-T---YMSW---------
------------------------------------------------PSR-------R-
IW-KT-Y-----------VHA----V-----------------RED--IARIAR------
TIAQF-EPV--------TL-LA-DE---------R---------D-------A-------
---------------------------------------------K----GARRA-----
C------G--------------------------------S-----G-------------
-----------------------VE----I-----------------L------------
------------------------------------------------------------
P----VPVDD------------------------------------LWM-RDTGPSFV--
------------------------------------------------------------
--------------------------------------LGP-----DG------------
-----V------------------------------------------------------
--------AG---VDLNFNGW-G-------G-----------------------------
--------------------------K---------------------------------
------Q--P---------HPR-------------DRHV-ARR------ILSD------R
G---------------------------------------VP---RIE---A--------
---P------------I-------------VGE-----GGAIEVDGA-------------
------------------------------------------------------------
---------G----------T-LLATESSLVN--AN---R--------------------
----------------------------------N--P-----G-M--------------
--S-------------------------R--------DGV--ERA----LKRLFGVTEVL
WVD-----G-V-------------RG----K-----------------------------
------------------------------------------------------------
------------------------------------------------------------
------D-I-------------------TDH---------HIDA-LARF--A--------
-------AP---------------G------------------------------VVVM-
------------------------STP---------------------PST---------
AAE-------------------DVWTRAYRQA-RAT----LA------------------
-------T--------------AK--DA-RG----KT-----------------------
-----------------------------------------LDLVDL-------------
-------------------------------------------PE---------------
------------------------------------------------------------
------------------------------------------------------------
-------------------------P--ADI--G--RR----------------------
------------GPD----------------FL-----------A-SY------------
-----------------------------------------VNY----------------
----YV-----A------N-------------------------------------G---
------------------------------------------------------------
-------------A------VI---MP--------------------------RF-----
------------------------G----DKKA---------------------------
------------DG---DAAAI---VRD----------------------------L---
------------------------------------------------------------
------------------------------------------------------------
----------------------Y-----------P---G---------------------
----------RE------------------------------------------------
------------------------------------------------------------
------------------------------------------------------------
-----VT----------------------------------Q------------------
--------------V-P-------------------------------------------
------------------------------------------------------------
------------------------------------------------------------
--------------------VNAL-G-------------------------E------G-
---------------------G------G---G-----I---------HC----------
------------------------------------------------------------
---------A----------------------------------------T---------
-Q----------------------------------------------------------
------------------------------------------------------------
-----------------------------------------Q------------------
-----------L------------------------------------------------
------------------------------------------------------------
------------------------------------------------------------
------------------------------------------------------------
---------------PKVR-----------------------------------------
------------------------------------------------------------
------------------------------------------------------------
------------------------------------------------------------
------------------------------------------------------------
------------------------------------------------------------
------------------------------------------------------------
------------------------------------------------------------
------------------------------------------------------------
------------------------------------------------------------
------------------------------------------------------------
------------------------------------------------------------
------------------
>WP_127154585.1_agmatine_deiminase_family_protein_[Streptomyces_lydicus]
------------------------------------------------------------
------------------------------------------------------------
------------------------------------------------------------
------------------------------------------------------------
------------------------------------------------------------
------------------------------------------------------------
------------------------------------------------------------
------------------------------------------------------------
------------------------------------------------------------
------------------------------------------------------------
--MEISRRQTLQAA--------------VVAALG-GALSG-C----GTPERGGSAPRE--
-A-------------------------GAA-PAAA-------------------------
----------------------------------------------------------RS
AGGRR----------------------------------------L--------------
-------------------------PDE-AHP--H-----EA-T---YMSW---------
------------------------------------------------PGR-------R-
VW-GP-D-----------TAG----V-----------------RAD--IARLAR------
TIAEF-EPV--------RL-LA-GG---------R---------E-------A-------
---------------------------------------------K----AAQRA-----
C------G--------------------------------S-----G-------------
-----------------------VE----V-----------------V------------
------------------------------------------------------------
P----TPVDD------------------------------------LWM-RDTGPVFV--
------------------------------------------------------------
--------------------------------------LGP-----DG------------
-----V------------------------------------------------------
--------AG---VDLNFNGW-G-------G-----------------------------
--------------------------K---------------------------------
------Q--E---------HGH-------------DRRV-ARA------VLAD------E
R---------------------------------------LP---RIK---A--------
---P------------L-------------ISE-----GGAVEGDGQ-------------
------------------------------------------------------------
---------G----------T-LMVAESSLVN--DN---R--------------------
----------------------------------N--P-----G-R--------------
--S-------------------------R--------DDL--ERA----LKDLFGATTVI
WVK-----G-V-------------KG----K-----------------------------
------------------------------------------------------------
------------------------------------------------------------
------D-I-------------------TDY---------HIDA-LARF--S--------
-------AP---------------G------------------------------VVVL-
------------------------STP---------------------AKH---------
APR-------------------DDFTGAYEQA-REV----LE------------------
-------G--------------AV--DA-RG----KR-----------------------
-----------------------------------------LEVVEL-------------
-------------------------------------------PE---------------
------------------------------------------------------------
------------------------------------------------------------
-------------------------P--ADI--G--RR----------------------
------------GKG----------------FL-----------A-CY------------
-----------------------------------------VNY----------------
----YV-----A------N-------------------------------------G---
------------------------------------------------------------
-------------A------VI---MP--------------------------RF-----
------------------------G----DRKA---------------------------
------------DS---KAAAV---LRE----------------------------Q---
------------------------------------------------------------
------------------------------------------------------------
----------------------Y-----------P---G---------------------
----------RE------------------------------------------------
------------------------------------------------------------
------------------------------------------------------------
-----VV----------------------------------Q------------------
--------------L-P-------------------------------------------
------------------------------------------------------------
------------------------------------------------------------
--------------------VDNI-G-------------------------E------G-
---------------------G------G---G-----I---------HC----------
------------------------------------------------------------
---------S----------------------------------------T---------
-Q----------------------------------------------------------
------------------------------------------------------------
-----------------------------------------Q------------------
-----------L------------------------------------------------
------------------------------------------------------------
------------------------------------------------------------
------------------------------------------------------------
---------------PKAG-----------------------------------------
------------------------------------------------------------
------------------------------------------------------------
------------------------------------------------------------
------------------------------------------------------------
------------------------------------------------------------
------------------------------------------------------------
------------------------------------------------------------
------------------------------------------------------------
------------------------------------------------------------
------------------------------------------------------------
------------------------------------------------------------
------------------
>WP_126913606.1_agmatine_deiminase_family_protein_[Streptomyces_luteoverticillatus]
------------------------------------------------------------
------------------------------------------------------------
------------------------------------------------------------
------------------------------------------------------------
------------------------------------------------------------
------------------------------------------------------------
------------------------------------------------------------
------------------------------------------------------------
------------------------------------------------------------
-------------------------------------------------------MPH--
------------------------------------------------------------
------------------------------------------------------------
------------------------------------------------------------
---------------------------------------------L--------------
-------------------------PSE-TRP--H-----AA-T---FMGW---------
---P--------------------------------------------PAG-------P-
VW-GE-W-----------TAA----V-----------------RED--IAAIAR------
TIADH-EPV--------VL-LA-SP---------K---------D-------A-------
---------------------------------------------A----GARRA-----
C------G--------------------------------G-----A-------------
-----------------------VE----V-----------------V------------
------------------------------------------------------------
E----LPVDD------------------------------------LWL-RDSGPVFV--
------------------------------------------------------------
--------------------------------------TGG-----DG----------T-
-----L------------------------------------------------------
--------RG---VDFGFNGW-G-------G-----------------------------
--------------------------K---------------------------------
------Q--K---------HAR-------------DGLV-ARR------LLEL------L
G---------------------------------------VP---RIE---A--------
---P------------L-------------VAE-----GGSLETDGD-------------
------------------------------------------------------------
---------G----------T-LLVTESSLVN--DN---R--------------------
----------------------------------N--P-----G-R--------------
--T-------------------------R--------DAV--ERD----LAGLLGVRKVI
WLP-----G-V-------------RG----E-----------------------------
------------------------------------------------------------
------------------------------------------------------------
------D-I-------------------TDC---------HVDA-LARF--A--------
-------GP---------------A------------------------------TVLL-
------------------------SRP---------------------PAG---------
AAP-------------------DVWTRVYDEA-RAA----LE------------------
-------S--------------AT--DA-RG----RA-----------------------
-----------------------------------------LEIIEL-------------
-------------------------------------------PE---------------
-----------------P------------------------------------------
------------------------------------------------------------
------------------------DP--AAL--G--QR----------------------
------------GED----------------FL-----------G-SY------------
-----------------------------------------VNY----------------
----YV-----A------N-------------------------------------G---
------------------------------------------------------------
-------------A------VI---VP--------------------------SF-----
------------------------G----DRRA---------------------------
------------DE---EAAAI---IGS----------------------------L---
------------------------------------------------------------
------------------------------------------------------------
----------------------H-----------P---G---------------------
----------RD------------------------------------------------
------------------------------------------------------------
------------------------------------------------------------
-----VR----------------------------------T------------------
--------------V-E-------------------------------------------
------------------------------------------------------------
------------------------------------------------------------
--------------------IPTL-A-------------------------E------G-
---------------------G------G---G-----I---------HC----------
------------------------------------------------------------
---------A----------------------------------------T---------
-Q----------------------------------------------------------
------------------------------------------------------------
-----------------------------------------Q------------------
-----------Q------------------------------------------------
------------------------------------------------------------
------------------------------------------------------------
------------------------------------------------------------
---------------PAS------------------------------------------
------------------------------------------------------------
------------------------------------------------------------
------------------------------------------------------------
------------------------------------------------------------
------------------------------------------------------------
------------------------------------------------------------
------------------------------------------------------------
------------------------------------------------------------
------------------------------------------------------------
------------------------------------------------------------
------------------------------------------------------------
------------------
>WP_126639809.1_agmatine_deiminase_family_protein_[Streptomyces_hyalinus]
------------------------------------------------------------
------------------------------------------------------------
------------------------------------------------------------
------------------------------------------------------------
------------------------------------------------------------
------------------------------------------------------------
------------------------------------------------------------
------------------------------------------------------------
------------------------------------------------------------
-------------------------------------MHGSRTT--PS--GSAPETVAGP
SRRRVLGGVLL--GAAGLTI---GGQAALAPAA---------------------------
------------------------R-------AAA-------------------------
------------------------------------------------------------
---AR------R---------------------------------V--------------
-------------------------PAD-DVA--H-----VR-T---WMAW---------
---P--------------------------------------------TSS-------S-
IW-------GRQ------LSG----V-----------------QND--IALIAR------
TIARF-EPV--------IM-CAPDA---------S---------G-------A-------
---------------------------------------------S----AARAK-----
C------G--------------------------------------S-T-----------
-----------------------VT----V-----------------I------------
-----------------------------------------------------------S
S----IPVDD------------------------------------LWA-RDTAPVFR--
------------------------------------------------------------
-----------------------------------T-DGQG------G------------
-----R------------------------------------------------------
--------DT---VGLGFNGW-G-------N-----------------------------
--------------------------K---------------------------------
------Q--T---------HTR-------------DARV-AAG------IAAY------D
R---------------------------------------LA---FTR---A--------
---G------------F-------------TGE-----GGAIETDGD-------------
------------------------------------------------------------
---------G----------T-VMATESSLVN--SN---R--------------------
----------------------------------N--P-----G-M--------------
--S-------------------------K--------AQI--EQA----VLAAYGASKMI
WVP-----G-I-------------KG----Q-----------------------------
------------------------------------------------------------
------------------------------------------------------------
------D-I-------------------TDD---------HIDA-TSRF--I--------
-------GP---------------G------------------------------VVMV-
------------------------QVP---------------------PAN---------
R-T-------------------DIWAQDARKQ-LAI----LS------------------
-------A--------------AT--DA-RG----RR-----------------------
-----------------------------------------LQVVRI-------------
-------------------------------------------DG---------------
-----------------P------------------------------------------
------------------------------------------------------------
------------------------D----TIR----ST----------------------
------------NPD----------------FV-----------D-SY------------
-----------------------------------------VNF----------------
----HV-----C------N-------------------------------------G---
------------------------------------------------------------
-------------G------VV---MS--------------------------QF-----
------------------------G----DRAK---------------------------
------------DE---AARRV---VAA----------------------------A---
------------------------------------------------------------
------------------------------------------------------------
----------------------Y-----------P---G---------------------
----------RQ------------------------------------------------
------------------------------------------------------------
------------------------------------------------------------
-----VV----------------------------------Q------------------
--------------L-D-------------------------------------------
------------------------------------------------------------
------------------------------------------------------------
--------------------TDRI-G-------------------------G------G-
---------------------G------G---G-----I---------HC----------
------------------------------------------------------------
---------S----------------------------------------T---------
-M----------------------------------------------------------
------------------------------------------------------------
-----------------------------------------Q------------------
-----------E------------------------------------------------
------------------------------------------------------------
------------------------------------------------------------
------------------------------------------------------------
---------------PVA------------------------------------------
------------------------------------------------------------
------------------------------------------------------------
------------------------------------------------------------
------------------------------------------------------------
------------------------------------------------------------
------------------------------------------------------------
------------------------------------------------------------
------------------------------------------------------------
------------------------------------------------------------
------------------------------------------------------------
------------------------------------------------------------
------------------
>WP_126637796.1_agmatine_deiminase_family_protein_[Streptomyces_hyalinus]
------------------------------------------------------------
------------------------------------------------------------
------------------------------------------------------------
------------------------------------------------------------
------------------------------------------------------------
------------------------------------------------------------
------------------------------------------------------------
------------------------------------------------------------
------------------------------------------------------------
--------------------------------------------------------MPDN
S---LSRRSLLRHL------TG----A-GAVLL--GVA-A-CS-DSGGGDTSSGPTPT--
--------------------TPRGSASGSPS-----------------------------
------------------------------------------------------------
--G-V------R---------------------------------F--------------
-------------------------GAE-WDG--H-----TR-T---FMSW---------
---P--------------------------------------------AST-------G-
IW-GS-E-----------LPG----V-----------------RQD--IARVAR------
AVAAH-EAV--------VV-LA-RP---------D---------Q-------V-------
---------------------------------------------G----AARQA-----
C------G--------------------------------N-----D-------------
-----------------------VE----V-----------------V------------
------------------------------------------------------------
P----IGVDD------------------------------------LWA-RDTVSVFV--
------------------------------------------------------------
--------------------------------------ERD------G----------K-
-----V------------------------------------------------------
--------SG---VDFNFNGW-G-------D-----------------------------
--------------------------K---------------------------------
------Q--Q---------HAN-------------DAKV-AGA------VLTR------Y
G---------------------------------------LP---RDR---T--------
---W------------L-------------VAE-----GGSFETDGR-------------
------------------------------------------------------------
---------G----------T-LMVTESSVVN--AN---R--------------------
----------------------------------N--P-----G-K--------------
--S-------------------------R--------QEI--EDE----LKRVLGVTTVI
WFA-----G-V-------------RG----E-----------------------------
------------------------------------------------------------
------------------------------------------------------------
------D-I-------------------TDA---------HVDS-LARF--A--------
-------AS---------------G------------------------------AVLL-
------------------------DKA---------------------FPG---------
MPA-------------------DSWSRAADQA-RSV----LS------------------
-------K--------------AT--DA-RG----KA-----------------------
-----------------------------------------IEIVEL-------------
-------------------------------------------PQ---------------
-----------------P------------------------------------------
------------------------------------------------------------
------------------------DP--DLMT----GT----------------------
------------GKD----------------FV-----------S-TY------------
-----------------------------------------ANF----------------
----YV-----A------N-------------------------------------G---
------------------------------------------------------------
-------------A------VF---MP--------------------------KF-----
------------------------G----DAKA---------------------------
------------DD---RARQI---LRD----------------------------H---
------------------------------------------------------------
------------------------------------------------------------
----------------------F-----------P---G---------------------
----------RE------------------------------------------------
------------------------------------------------------------
------------------------------------------------------------
-----IV----------------------------------P------------------
--------------V-Q-------------------------------------------
------------------------------------------------------------
------------------------------------------------------------
--------------------IDFI-A-------------------------S------G-
---------------------G------G---G-----I---------HC----------
------------------------------------------------------------
---------S----------------------------------------T---------
-H----------------------------------------------------------
------------------------------------------------------------
-----------------------------------------D------------------
-----------Q------------------------------------------------
------------------------------------------------------------
------------------------------------------------------------
------------------------------------------------------------
---------------PG-PAAP--------------------------------------
------------------------------------------------------------
------------------------------------------------------------
------------------------------------------------------------
------------------------------------------------------------
------------------------------------------------------------
------------------------------------------------------------
------------------------------------------------------------
------------------------------------------------------------
------------------------------------------------------------
------------------------------------------------------------
------------------------------------------------------------
------------------
>WP_126462175.1_agmatine_deiminase_family_protein_[Providencia_rustigianii]
------------------------------------------------------------
------------------------------------------------------------
------------------------------------------------------------
------------------------------------------------------------
------------------------------------------------------------
------------------------------------------------------------
------------------------------------------------------------
------------------------------------------------------------
------------------------------------------------------------
------------------------------------------------------MA----
-----TRRQFIRQ-ASVIS------------ALGIGISLG--------------------
V---------------------------SPIAIGK-------------------------
----------------------------------------------------------TW
SEKTG------M---------------------------------M--------------
-------------------------PDE-GEL--Q-----QC-A---FIAF---------
---G--------------------------------------------AQK-------A-
IWG--NM-----------TAG----V-----------------QMA--LGNIAR------
AIANY-QPV--------VI-FCR-K---------D---------E-------R-------
---------------------------------------------Q----LAEEM-----
C------G-S------------------------------H-----N-------------
-----------------------TR----F-----------------I------------
------------------------------------------------------------
T----TELDD------------------------------------IWM-RDIGANFV--
------------------------------------------------------------
-----------------------------------V-NSTG-------------------
----EF------------------------------------------------------
--------GA---VDFNFNGW-G-------N-----------------------------
---K----------------------QQ--------------------------------
-------------------HHK-------------DAQL-AKF------QAQN------F
G---------------------------------------VSS--PFT---S--------
---S------------L-------------TGE-----GGGIEVDGH-------------
------------------------------------------------------------
---------G----------T-GMMTESSWVN--DN---R--------------------
----------------------------------N--P-----N-L--------------
--T-------------------------R--------DQI--EEE----LKKALGLRKII
WLP-----G-I-------------KG----E-----------------------------
------------------------------------------------------------
------------------------------------------------------------
------D-I-------------------TDA---------HIDF-YARF--V--------
-------KP---------------G------------------------------VVVM-
--------------------NLD-NDP---------------------D-S---------
FDY-----------------------DVTREN-LAI----LE------------------
-------N--------------AT--DA-DG----RK-----------------------
-----------------------------------------LKVYTM-------------
-------------------------------------------SP---------------
-----------------P------------------------------------------
------------------------------------------------------------
----------------------------SEPR----Q-----------------------
TRFN------QHNPD----------------FA-----------A-GY------------
-----------------------------------------INY----------------
----FV-----I------N-------------------------------------G---
------------------------------------------------------------
-------------A------VI---AP--------------------------EF-----
------------------------G----DTQA---------------------------
------------DH---DAKQL---LEE----------------------------L---
------------------------------------------------------------
------------------------------------------------------------
----------------------Y-----------P---D---------------------
----------RD------------------------------------------------
------------------------------------------------------------
------------------------------------------------------------
-----IV----------------------------------M------------------
--------------L-N-------------------------------------------
------------------------------------------------------------
------------------------------------------------------------
--------------------IDAI-A-------------------------A------G-
---------------------G------G---G-----I---------HC----------
------------------------------------------------------------
---------V----------------------------------------T---------
-H----------------------------------------------------------
------------------------------------------------------------
-----------------------------------------Q------------------
-----------L------------------------------------------------
------------------------------------------------------------
------------------------------------------------------------
------------------------------------------------------------
---------------PAKAI----------------------------------------
------------------------------------------------------------
------------------------------------------------------------
------------------------------------------------------------
------------------------------------------------------------
------------------------------------------------------------
------------------------------------------------------------
------------------------------------------------------------
------------------------------------------------------------
------------------------------------------------------------
------------------------------------------------------------
------------------------------------------------------------
------------------
>WP_126130032.1_agmatine_deiminase_family_protein_[Undibacterium_parvum]
------------------------------------------------------------
------------------------------------------------------------
------------------------------------------------------------
------------------------------------------------------------
------------------------------------------------------------
------------------------------------------------------------
------------------------------------------------------------
------------------------------------------------------------
------------------------------------------------------------
------------------------------------------------------------
------------------------------------------------------------
------------------------------------------------------------
------------------------------------------------------------
---------------------------------------------M--------------
-------------------------PDE-SEP--H-----LR-T---WMAF---------
---G--------------------------------------------ACA-------E-
LWG--DM-----------LGA----V-----------------QDN--LGLIAS------
TIARF-EPV--------TM-LVR-E---------H---------E-------L-------
---------------------------------------------E----LARAK-----
C------G--------------------------------P-----N-------------
-----------------------VE----L-----------------I------------
------------------------------------------------------------
T----CALDD------------------------------------LWM-RDTGPVFI--
------------------------------------------------------------
-----------------------------------H---AK-----SG------------
----ER------------------------------------------------------
--------MA---VDFNFNGW-G-------N-----------------------------
---K----------------------QA--------------------------------
-------------------HRS-------------DSKV-AAV------TAKA------A
W---------------------------------------AR---IKK---T--------
---A------------L-------------VLE-----GGAIEVDGK-------------
------------------------------------------------------------
---------G----------T-ALITESSVLN--EN---R--------------------
----------------------------------N--P-----G-M--------------
--T-------------------------K--------SMA--EVQ----LKALLGLHSII
WLP-----G-I-------------RG----R-----------------------------
------------------------------------------------------------
------------------------------------------------------------
------D-I-------------------TDA---------HIDF-YARF--A--------
-------GP---------------G------------------------------VVLV-
--------------------HFD-PDT---------------------S-S---------
YVH-----------------------AMTLRH-LEI----LR------------------
-------A--------------AR--DA-SG----NA-----------------------
-----------------------------------------LKIVLI-------------
-------------------------------------------EA---------------
-----------------P------------------------------------------
------------------------------------------------------------
-----------------------------S-E----I-----------------------
RAQY------KNE-H----------------FA-----------A-GY------------
-----------------------------------------LNY----------------
----YL-----V------N-------------------------------------G---
------------------------------------------------------------
-------------A------VI---AP--------------------------EF-----
------------------------G----DAKA---------------------------
------------DQ---NALHT---LQD----------------------------L---
------------------------------------------------------------
------------------------------------------------------------
----------------------Y-----------P---E---------------------
----------RL------------------------------------------------
------------------------------------------------------------
------------------------------------------------------------
-----VV----------------------------------Q------------------
--------------I-N-------------------------------------------
------------------------------------------------------------
------------------------------------------------------------
--------------------IDCI-A-------------------------A------G-
---------------------G------G---G-----I---------HC----------
------------------------------------------------------------
---------T----------------------------------------T---------
-Q----------------------------------------------------------
------------------------------------------------------------
-----------------------------------------Q------------------
-----------E------------------------------------------------
------------------------------------------------------------
------------------------------------------------------------
------------------------------------------------------------
---------------PK-------------------------------------------
------------------------------------------------------------
------------------------------------------------------------
------------------------------------------------------------
------------------------------------------------------------
------------------------------------------------------------
------------------------------------------------------------
------------------------------------------------------------
------------------------------------------------------------
------------------------------------------------------------
------------------------------------------------------------
------------------------------------------------------------
------------------
>WP_125930719.1_agmatine_deiminase_family_protein_[Pseudomonas_putida]
------------------------------------------------------------
------------------------------------------------------------
------------------------------------------------------------
------------------------------------------------------------
------------------------------------------------------------
------------------------------------------------------------
------------------------------------------------------------
------------------------------------------------------------
------------------------------------------------------------
------------------------------------------------------MP----
-----TRRTFLQH-LSIAA------------GLGAATSIG--------------------
L-----------------PL-------GRARASE--------------------------
------------------------------------------------------------
-AGRW------F---------------------------------M--------------
-------------------------PDE-GEP--Q-----QR-A---YLAF---------
---G--------------------------------------------AQD-------A-
IWE--DF-----------TED----V-----------------QAA--LGRIAR------
AIALY-QPV--------TV-FCR-A---------S---------E-------R-------
---------------------------------------------D----IAQEH-----
C------G-S------------------------------H-----N-------------
-----------------------VT----Y-----------------V------------
------------------------------------------------------------
E----TELDD------------------------------------IWM-RDIGATFV--
------------------------------------------------------------
-----------------------------------V-DDDG-------------------
----EL------------------------------------------------------
--------GA---VDFNFNGW-G-------G-----------------------------
---K----------------------QQ--------------------------------
-------------------HRY-------------DAKL-ARQ------VATR------A
N---------------------------------------AT---YQR---S--------
---E------------L-------------VGE-----GGGIEVDGH-------------
------------------------------------------------------------
---------G----------T-GIMTESSWIN--AN---R--------------------
----------------------------------N--P-----G-W--------------
--S-------------------------K--------AEV--EQE----LKARLGLRKII
WLP-----G-I-------------KG----K-----------------------------
------------------------------------------------------------
------------------------------------------------------------
------D-I-------------------TDA---------HVDF-YARF--V--------
-------RP---------------G------------------------------VVLA-
--------------------NLD-TDP---------------------D-S---------
YDH-----------------------AVTLRH-LEI----LK------------------
-------Q--------------AT--DA-DG----RA-----------------------
-----------------------------------------LQVHTV-------------
-------------------------------------------SP---------------
-----------------P------------------------------------------
------------------------------------------------------------
----------------------------LQPR----K-----------------------
SAFN------RGNPD----------------FA-----------A-GY------------
-----------------------------------------INY----------------
----FV-----I------N-------------------------------------G---
------------------------------------------------------------
-------------A------VI---AP--------------------------QF-----
------------------------G----DREA---------------------------
------------DE---KARAL---LAE----------------------------L---
------------------------------------------------------------
------------------------------------------------------------
----------------------Y-----------P---D---------------------
----------RD------------------------------------------------
------------------------------------------------------------
------------------------------------------------------------
-----VV----------------------------------Q------------------
--------------L-D-------------------------------------------
------------------------------------------------------------
------------------------------------------------------------
--------------------IDAI-A-------------------------A------G-
---------------------G------G---G-----I---------HC----------
------------------------------------------------------------
---------V----------------------------------------T---------
-S----------------------------------------------------------
------------------------------------------------------------
-----------------------------------------H------------------
-----------Y------------------------------------------------
------------------------------------------------------------
------------------------------------------------------------
------------------------------------------------------------
---------------PAV------------------------------------------
------------------------------------------------------------
------------------------------------------------------------
------------------------------------------------------------
------------------------------------------------------------
------------------------------------------------------------
------------------------------------------------------------
------------------------------------------------------------
------------------------------------------------------------
------------------------------------------------------------
------------------------------------------------------------
------------------------------------------------------------
------------------
>WP_125823401.1_agmatine_deiminase_family_protein_[Streptomyces_sp._W1SF4]
------------------------------------------------------------
------------------------------------------------------------
------------------------------------------------------------
------------------------------------------------------------
------------------------------------------------------------
------------------------------------------------------------
------------------------------------------------------------
------------------------------------------------------------
------------------------------------------------------------
-----------------------------------------------MT-----------
-NPPPTRRTVLRTL------SG----L-GALVF--GAA-A-CGP---A-ETALGSGE---
--------------------PAG------SAQSAS-------------------------
----------------------------------------------------------GT
AK--R------R---------------------------------L--------------
-------------------------GAE-WES--H-----TR-T---FMSW---------
---P--------------------------------------------ALA-------AG
VW-EE-D-----------LRY----V-----------------RED--IARIAR------
AIGEY-EAV--------VM-MA-RP---------E---------Q-------V-------
---------------------------------------------A----AAQQA-----
V------G--------------------------------S-----Q-------------
-----------------------VE----V-----------------I------------
------------------------------------------------------------
P----LAVDD------------------------------------LWA-RDTVPVFV--
------------------------------------------------------------
--------------------------------------EEG------G----------K-
-----V------------------------------------------------------
--------TG---VDFNFNGW-G-------N-----------------------------
--------------------------K---------------------------------
------Q--K---------HPN-------------DAQV-GRA------LLQK------Y
K---------------------------------------VP---RVQ---A--------
---P------------L-------------VAE-----GGSFEPDGE-------------
------------------------------------------------------------
---------G----------T-LLITESSIVN--DN---R--------------------
----------------------------------N--R-----G-K--------------
--S-------------------------R--------DTI--EAE----LKRTLGVEKVI
WLA-----G-V-------------RG----E-----------------------------
------------------------------------------------------------
------------------------------------------------------------
------D-I-------------------TDA---------HVDS-LVRF--T--------
-------EP---------------G------------------------------VVLL-
------------------------DRA---------------------HPS---------
TPP-------------------DSWSRSADQA-KSV----LS------------------
-------K--------------AT--DA-RG----RR-----------------------
-----------------------------------------FEIIDL-------------
-------------------------------------------PQ---------------
-----------------P------------------------------------------
------------------------------------------------------------
------------------------DL--NRIT----GH----------------------
------------GDD----------------FV-----------S-TY------------
-----------------------------------------ANF----------------
----YI-----A------N-------------------------------------D---
------------------------------------------------------------
-------------A------VF---MP--------------------------KF-----
------------------------G----DRAA---------------------------
------------DD---RARGI---LRE----------------------------H---
------------------------------------------------------------
------------------------------------------------------------
----------------------F-----------P---K---------------------
----------RD------------------------------------------------
------------------------------------------------------------
------------------------------------------------------------
-----VV----------------------------------P------------------
--------------V-S-------------------------------------------
------------------------------------------------------------
------------------------------------------------------------
--------------------IDTI-A-------------------------S------G-
---------------------G------G---G-----I---------HC----------
------------------------------------------------------------
---------S----------------------------------------T---------
-H----------------------------------------------------------
------------------------------------------------------------
-----------------------------------------D------------------
-----------Q------------------------------------------------
------------------------------------------------------------
------------------------------------------------------------
------------------------------------------------------------
---------------PGKPAA---------------------------------------
------------------------------------------------------------
------------------------------------------------------------
------------------------------------------------------------
------------------------------------------------------------
------------------------------------------------------------
------------------------------------------------------------
------------------------------------------------------------
------------------------------------------------------------
------------------------------------------------------------
------------------------------------------------------------
------------------------------------------------------------
------------------
>WP_125813594.1_agmatine_deiminase_family_protein_[Streptomyces_sp._WAC07149]
------------------------------------------------------------
------------------------------------------------------------
------------------------------------------------------------
------------------------------------------------------------
------------------------------------------------------------
------------------------------------------------------------
------------------------------------------------------------
------------------------------------------------------------
------------------------------------------------------------
-------------------------------------------------------MDT--
--PRTTRRNLLRY---------------GAAAVPLTVLAP-VISA---------------
-------------------TAARA-AA--A----P-------------------------
----------------------------------------------------------NA
GAAAL------T---------------------------------M--------------
-------------------------PAE-TDP--H-----VR-T---YMAW---------
---P--------------------------------------------ALS-------S-
VW-GR-P-----------LER----V-----------------RAD--IAEVAH------
AISRF-EPV--------VV-LA-RP---------G---------Q-------A-------
---------------------------------------------A----DARYL-----
C------GRG------------------------------A---RYA-------------
-----------------------VD----V-----------------I------------
------------------------------------------------------------
E----IPVDD------------------------------------LWI-RDFGPTFV--
------------------------------------------------------------
-----------------------------------V---GP------G----------A-
-----V------------------------------------------------------
--------AG---VDTNFNGW-G-------K-----------------------------
--------------------------TG--------------------------------
--TKYAQ--P---------FAN-------------DAAA-AAI------LLDE------Y
Q---------------------------------------VR---RVR---A--------
---G------------F-------------TGE-----GGSLETDGE-------------
------------------------------------------------------------
---------G----------T-LLATVSSLVN--PN---R--------------------
----------------------------------N--P-----G-M--------------
--S-------------------------Q--------AQV--EDA----MRASLGMDKVI
WVP-----G-L-------------AG----Q-----------------------------
------------------------------------------------------------
------------------------------------------------------------
------D-I-------------------TDC---------HIDC-LARF--T--------
-------AP---------------G------------------------------KVIL-
------------------------DRP---------------------APG---------
TDP--------------------KWVAVYEET-KRV----LE------------------
-------S--------------AT--DA-RG----RR-----------------------
-----------------------------------------LAVTEL-------------
-------------------------------------------PG---------------
-----------------P------------------------------------------
------------------------------------------------------------
------------------------DR--SRIR----GK----------------------
------------GEE----------------FL-----------S-SY------------
-----------------------------------------TNY----------------
----YT-----P------N-------------------------------------G---
------------------------------------------------------------
-------------A------VI---LP--------------------------QF-----
------------------------G----DPYA---------------------------
------------DG---VAYAI---LQA----------------------------A---
------------------------------------------------------------
------------------------------------------------------------
----------------------Y-----------P---A---------------------
----------RQ------------------------------------------------
------------------------------------------------------------
------------------------------------------------------------
-----VV----------------------------------Q------------------
--------------V-D-------------------------------------------
------------------------------------------------------------
------------------------------------------------------------
--------------------IDGI-A-------------------------S------G-
---------------------G------G---G-----I---------HC----------
------------------------------------------------------------
---------A----------------------------------------T---------
-Q----------------------------------------------------------
------------------------------------------------------------
-----------------------------------------S------------------
-----------H------------------------------------------------
------------------------------------------------------------
------------------------------------------------------------
------------------------------------------------------------
---------------P-VPPAL--------------------------------------
------------------------------------------------------------
------------------------------------------------------------
------------------------------------------------------------
------------------------------------------------------------
------------------------------------------------------------
------------------------------------------------------------
------------------------------------------------------------
------------------------------------------------------------
------------------------------------------------------------
------------------------------------------------------------
------------------------------------------------------------
------------------
>WP_125813585.1_agmatine_deiminase_family_protein_[Streptomyces_sp._WAC07149]
------------------------------------------------------------
------------------------------------------------------------
------------------------------------------------------------
------------------------------------------------------------
------------------------------------------------------------
------------------------------------------------------------
------------------------------------------------------------
------------------------------------------------------------
------------------------------------------------------------
----------------------------------MSDH-AD-----GPPRP---------
---GMDRRRFL--TAA---GLA-AAGAAVTAAA---------------------------
------------------------PAAARAAARP--------------------------
----------------------------------------------------------TA
AG-AF------R---------------------------------V--------------
-------------------------PIE-DVR--H-----TR-T---WMAW---------
---P--------------------------------------------DST-------S-
IW------G-SK------LSG----V-----------------QSD--IALIAR------
TIAKY-EPV--------YL-CA-NS---------G---------S-------A-------
---------------------------------------------A----RARSL-----
C------G--------------------------------------S-T-----------
-----------------------VT----V-----------------L------------
-----------------------------------------------------------T
S----IPVDD------------------------------------CWM-RDSGPVFR--
------------------------------------------------------------
-----------------------------------T-DGAG------G------------
-----L------------------------------------------------------
--------DA---VGLNFNGW-G-------N-----------------------------
--------------------------R---------------------------------
------Q--T---------HAK-------------DALV-AGR------VAAY------T
G---------------------------------------VP---FTG---A--------
---A------------L-------------IGE-----GGAVEQDGA-------------
------------------------------------------------------------
---------G----------T-LMATRSSLVN--GN---R--------------------
----------------------------------N--P-----G-M--------------
--S-------------------------Q--------AQI--EAA----LCTAYGASKVI
WFD-----G-V-------------RG----Q-----------------------------
------------------------------------------------------------
------------------------------------------------------------
------D-I-------------------TDD---------HVDA-TSRF--L--------
-------AP---------------G------------------------------RALV-
------------------------QMP---------------------LAT---------
D-T-------------------DVYAKDARQQ-YQT----LS------------------
-------A--------------AT--AA-NG----TR-----------------------
-----------------------------------------MAVDQL-------------
-------------------------------------------QG---------------
-----------------P------------------------------------------
------------------------------------------------------------
------------------------DY--NKIR----ST----------------------
------------NPD----------------FL-----------A-SY------------
-----------------------------------------ANY----------------
----YV-----C------N-------------------------------------G---
------------------------------------------------------------
-------------A------VI---SG--------------------------QF-----
------------------------G----DTRA---------------------------
------------DT---AARAT---LAR----------------------------L---
------------------------------------------------------------
------------------------------------------------------------
----------------------F-----------P---G---------------------
----------RV------------------------------------------------
------------------------------------------------------------
------------------------------------------------------------
-----VE----------------------------------Q------------------
--------------L-N-------------------------------------------
------------------------------------------------------------
------------------------------------------------------------
--------------------IDRL-G-------------------------T------G-
---------------------G------G---G-----I---------HC----------
------------------------------------------------------------
---------V----------------------------------------T---------
-Q----------------------------------------------------------
------------------------------------------------------------
-----------------------------------------Q------------------
-----------Q------------------------------------------------
------------------------------------------------------------
------------------------------------------------------------
------------------------------------------------------------
---------------PAA------------------------------------------
------------------------------------------------------------
------------------------------------------------------------
------------------------------------------------------------
------------------------------------------------------------
------------------------------------------------------------
------------------------------------------------------------
------------------------------------------------------------
------------------------------------------------------------
------------------------------------------------------------
------------------------------------------------------------
------------------------------------------------------------
------------------
>WP_125742574.1_agmatine_deiminase_family_protein_[Streptomyces_sp._WAC01280]
------------------------------------------------------------
------------------------------------------------------------
------------------------------------------------------------
------------------------------------------------------------
------------------------------------------------------------
------------------------------------------------------------
------------------------------------------------------------
------------------------------------------------------------
------------------------------------------------------------
-----------------------------------------------MS-----------
-HFIPSRRTALRAF------AG----IGAALGL--GAA-A-CGP---EESVAGSTAGA--
--------------------PSR------TP---A-------------------------
----------------------------------------------------------AE
EE--R------R---------------------------------F--------------
-------------------------GAE-WES--H-----TR-T---FMSW---------
---P--------------------------------------------ALA-------S-
VW-ED-D-----------LPY----V-----------------RED--IARIAR------
AVGEY-EAV--------VM-MA-RP---------D---------Q-------V-------
---------------------------------------------A----AAQRA-----
C------G--------------------------------R-----Q-------------
-----------------------VE----I-----------------I------------
------------------------------------------------------------
P----LAVDD------------------------------------LWA-RDTVPVFV--
------------------------------------------------------------
--------------------------------------EDG------G----------K-
-----V------------------------------------------------------
--------VG---VDFNFNGW-G-------D-----------------------------
--------------------------K---------------------------------
------Q--E---------HTN-------------DAQV-GRK------LLAK------Y
G---------------------------------------VP---REQ---A--------
---P------------L-------------VAE-----GGSFETDGE-------------
------------------------------------------------------------
---------G----------T-LLITESSIVN--DN---R--------------------
----------------------------------N--R-----G-K--------------
--S-------------------------R--------DQI--EDE----LIDTLGVEKVI
WLA-----G-V-------------RG----E-----------------------------
------------------------------------------------------------
------------------------------------------------------------
------D-I-------------------TDA---------HVDS-LVRF--T--------
-------AP---------------G------------------------------VVLL-
------------------------DQA---------------------FPG---------
TPP-------------------DSWSRSADQA-RSV----LS------------------
-------K--------------AT--DA-RG----RR-----------------------
-----------------------------------------FEIIDL-------------
-------------------------------------------PQ---------------
-----------------P------------------------------------------
------------------------------------------------------------
------------------------DL--DRIT----GE----------------------
------------GDD----------------FV-----------S-TY------------
-----------------------------------------ANF----------------
----YV-----A------N-------------------------------------D---
------------------------------------------------------------
-------------S------VF---MP--------------------------RF-----
------------------------G----DRKA---------------------------
------------DA---RAKAI---LRE----------------------------Q---
------------------------------------------------------------
------------------------------------------------------------
----------------------F-----------P---D---------------------
----------RD------------------------------------------------
------------------------------------------------------------
------------------------------------------------------------
-----VV----------------------------------Q------------------
--------------V-Q-------------------------------------------
------------------------------------------------------------
------------------------------------------------------------
--------------------IDTI-A-------------------------S------G-
---------------------G------G---G-----I---------HC----------
------------------------------------------------------------
---------S----------------------------------------T---------
-H----------------------------------------------------------
------------------------------------------------------------
-----------------------------------------D------------------
-----------Q------------------------------------------------
------------------------------------------------------------
------------------------------------------------------------
------------------------------------------------------------
---------------PGKPAA---------------------------------------
------------------------------------------------------------
------------------------------------------------------------
------------------------------------------------------------
------------------------------------------------------------
------------------------------------------------------------
------------------------------------------------------------
------------------------------------------------------------
------------------------------------------------------------
------------------------------------------------------------
------------------------------------------------------------
------------------------------------------------------------
------------------
>WP_125742533.1_agmatine_deiminase_family_protein_[Streptomyces_sp._WAC01280]
------------------------------------------------------------
------------------------------------------------------------
------------------------------------------------------------
------------------------------------------------------------
------------------------------------------------------------
------------------------------------------------------------
------------------------------------------------------------
------------------------------------------------------------
------------------------------------------------------------
----------------------------------MNDRTVG-----RHAGP---------
---GLNRRRFL--AAAGLTA---AGAALA-TTI---------------------------
------------------------QDRAEAAP----------------------------
----------------------------------------------------------AA
AG-VF------R---------------------------------V--------------
-------------------------PVE-DVR--H-----TR-T---WMAW---------
---P--------------------------------------------DTT-------S-
IW------R-GK------LSG----V-----------------QAD--IALIAR------
TIAKY-EPV--------VL-CA-NP---------G---------S-------A-------
---------------------------------------------A----KARQM-----
C------G--------------------------------------P-T-----------
[truncated: 15,845,010 more chars]
