# Supplementary material for: Phylogenetic analyses suggest centipede venom arsenals were repeatedly stocked by horizontal gene transfer
Source: Nat Commun. 2021 Feb 5;12:818. doi: 10.1038/s41467-021-21093-8 (PMC7864903; doi:10.1038/s41467-021-21093-8)
Supplement: Supplementary file 8 — Supplementary Data 4 [file 41467_2021_21093_MOESM8_ESM.zip › SI Datafile S6 - alignments/PCPDP.fasta]

>Animalia__Anoplophora_glabripennis_XP_018565909.1
------------------------------------------------------------
------------------------------------------------------------
------------------------------------------------------------
------------------------------------------------------------
------------------------------------------------------------
------------------------------------------------------------
------MRTFGISPNSASVVLQIDAGIIPRSQIPFEVYNIGRTPVYAETIYGTKISWLGS
VSHADVLPGETKVLPNQGRSYYVLGLKIHNK-TNVRAII---------------------
------------------------------------------------------------
------------------------------------------------------------
---------------------SIDQSYPAVSSHD-DGGID-MN-----------------
------------------------------------------------------------
------------------------------------------------------------
------------------------------------------------------------
-------YSDILK--------------SLVAAGVKF------------T-P---TVG---
------------------------------------------------------------
---------------------S------TLSD----L-------VK----TFW-------
-----P--E-----N----KP--SI-----------------------------------
--W-QQI-----KDK----VS-TL-I----D--------------SRI------------
L--QT-------------------VNGILS---G-DI------R-HY-----KER-----
---ISV-LMSKLD-----------------------------------------------
------------------------------------------------------------
--------------------EGQ---NSA-------S-----------------------
-------------------------------------------HYMN--IAEDL------
------------------------------------------------------------
------------------------------------------------------------
-----------------------------------------------------------V
GF---E------N-----------KF-------S--------F-----DSGQSDYKQ---
-------VN-----------V-YLLPLYSTLVL---------------------------
-------------M--KVKY-Y----------VY---------GL---------------
-------------------RNA-Q-K--------I-------------------------
-----------------G------------------------------------------
------------------------------------------LTQD--------------
------------N-LADLRRFT--------TR------------------LI--------
-----------------K-GEQ--------------------------------------
------------------------------------------------------------
------------------------------------------------------------
------------------------------------------------------------
------------------------------------------------------------
------------------------------------------------------------
------------------------------------------------------------
------------------------------------------------------------
----------------GVN-------NYI----N--------------------------
------------------------------------------------------------
------------------------------------------------------------
------------------------------------------------------------
------------------------------------------------------------
------------------------------------------------------------
------------------------------------------------------------
-------------------AMY---K---------E--R-----VDN-------------
--------------AYATTKPSVV------------------------------------
------------------------------------------------------------
------------------------------------------------------------
----------------------------------------YD---------------TM-
-------MS---VRTFIA-VNG---L-EY---I---P-V-------W-NSL---------
------------------------------------------------------------
V-------E-----K-QTD------D--------------------NVYND---------
----------------------AISY---------S------------------------
--------------------------------------GLYGSLS-TQ---LNKEAIPE-
-VLSQPLTPHLVNGRRNKLVSVEVYI-W----RINNGAGVPKIGGLKLVFENN-------
--DTYTMG---------TTS------------------------WE--------------
-------------------VSKVDF---K---------------GAILN-----------
-RLMVT-----GYG------------AL--------------------------------
------------------------------------------------------------
------------------------------------------------------------
------------------------------------------------------------
------------------------------------------------------------
------------------------------------------------------------
------------------------------------------------------------
------------------------------------------------------------
------------------------------------------------------------
------------------------------------------------------------
------------------------------------------------------------
------------------------------------------------------------
------------------------------------------------------------
------------------------------------------------------------
------------------------------------------------------------
------------------------------------------------------------
------------------------------------------------------------
------------------------------------------------------------
------------------------------------------------------------
------------------------------------------------------------
------------------------------------------------------------
--------------------------------------------------------DRLT
FYF-----SDGRQITVG--TDDSRS-S-TTFEL-------EGHHI-VS------------
------------------------------------------------------------
------------------------------------------------------------
----------MILTSDD-----SILGGQAQNIAVSYQPNGS-------------------
------------------------------------------------------------
------------------------------------------------------------
------------------------------------------------------------
------------------------------------------------------------
------------------------------------------------------------
------------------------------------------------------------
------------------------------------------------------------
------------------------------------------------------------
------------------------------------------------------------
------------------------------------------------------------
------------------------------------------------------------
------------------------------------------------------------
------------------------------------------------------------
------------------------------------------------------------
------------------------------------------------------------
------------------------------------------------------------
------------------------------------------------------------
------------------------------------------------------------
------------------------------------------------------------
------------------------------------------------------------
------------------------------------------------------------
------------------------------------------------------------
------------------------------------------------------------
------------------------------------------------------------
------------------------------------------------------------
------------------------------------------------------------
------------------------------------------------------------
------------------------------------------------------------
------------------------------------------------------------
---------------
>Animalia__Anoplophora_glabripennis_XP_018576463.1
------------------------------------------------------------
------------------------------------------------------------
------------------------------------------------------------
------------------------------------------------------------
------------------------------------------------------------
-------------------------------------------------------MSDLK
PGTRYNSNTWGVDANKNIVPLQQDTGLFPGAHKNYLVYNIGRTPVYAELKYGTKVMWHGV
ADKGTIAPGEKKILKNWGKSYYVTGLQVFNK-TGIRAIV-HC------------------
------------------------------------------------------------
------------------------------------------------------------
--------------------ATEDDEYRLYADKE-TGAFD-EI-----------------
------------------------------------------------------------
------------------------------------------------------------
------------------------------------------------------------
-------MYKLLK--------------EIFVQGLKL------------V-P---RVG---
------------------------------------------------------------
---------------------S------GLAG----I-------VN----QFW-------
-----P--K-----N----EP--SV-----------------------------------
--W-DQI-----QDK----VK-AL-V----D--------------EKI------------
L--HT-------------------ISGILS---G-DL------R-YY-----RER-----
---ITT-LSEEIE-----------------------------------------------
------------------------------------------------------------
--------------------SGS---NPN-------D---I-R-----------------
------------------------------------------IHYMN--IAQDM------
------------------------------------------------------------
------------------------------------------------------------
-----------------------------------------------------------V
GF---E------N-----------KF-------K--------F-----TSDTPNYQD---
-------VN-----------Q-YILPHFSAFIL---------------------------
-------------L--KISF-Y----------VI---------GI---------------
-------------------RDS-A-A--------I-------------------------
-----------------G------------------------------------------
------------------------------------------LTEE--------------
------------N-VKSITSYA--------NK------------------TV--------
-----------------F-GDN--------------------------------------
------------------------------------------------------------
------------------------------------------------------------
------------------------------------------------------------
------------------------------------------------------------
------------------------------------------------------------
------------------------------------------------------------
------------------------------------------------------------
----------------GAN-------KYI----T--------------------------
------------------------------------------------------------
------------------------------------------------------------
------------------------------------------------------------
------------------------------------------------------------
------------------------------------------------------------
------------------------------------------------------------
-------------------ELY---K---------D--R-----VDN-------------
--------------AYSTWYSEDL------------------------------------
------------------------------------------------------------
------------------------------------------------------------
----------------------------------------YN---------------DM-
-------MN---VRTYIS-TQG---L-EY---M---V-L-------W-NHM---------
------------------------------------------------------------
I-------N--NP-Q-QAD------Q--------------------NPYND---------
----------------------VISY---------S------------------------
--------------------------------------TFYGRQT-PN---LIHEATPE-
-DLIPPLTPKLINGRRNKVSYIDFFI-W----RMNKGEGEPKIGGLRMYFENG-------
--DSYTRG---------TVT------------------------KE--------------
-------------------IRKIQF---G---------------GSTLI-----------
-KLEVH-----GRG------------AL--------------------------------
------------------------------------------------------------
------------------------------------------------------------
------------------------------------------------------------
------------------------------------------------------------
------------------------------------------------------------
------------------------------------------------------------
------------------------------------------------------------
------------------------------------------------------------
------------------------------------------------------------
------------------------------------------------------------
------------------------------------------------------------
------------------------------------------------------------
------------------------------------------------------------
------------------------------------------------------------
------------------------------------------------------------
------------------------------------------------------------
------------------------------------------------------------
------------------------------------------------------------
------------------------------------------------------------
------------------------------------------------------------
--------------------------------------------------------DFFV
FYF-----SDGRKETCG--TKEYHEYH-TVFEM-------KDHHI-VA------------
------------------------------------------------------------
------------------------------------------------------------
----------IFIASDN-----YSLGGQAANVSVAYQLNEDISLGTN-------------
------------------------------------------------------------
------------------------------------------------------------
------------------------------------------------------------
------------------------------------------------------------
------------------------------------------------------------
------------------------------------------------------------
------------------------------------------------------------
------------------------------------------------------------
------------------------------------------------------------
------------------------------------------------------------
------------------------------------------------------------
------------------------------------------------------------
------------------------------------------------------------
------------------------------------------------------------
------------------------------------------------------------
------------------------------------------------------------
------------------------------------------------------------
------------------------------------------------------------
------------------------------------------------------------
------------------------------------------------------------
------------------------------------------------------------
------------------------------------------------------------
------------------------------------------------------------
------------------------------------------------------------
------------------------------------------------------------
------------------------------------------------------------
------------------------------------------------------------
------------------------------------------------------------
------------------------------------------------------------
---------------
>Animalia__Hypsibius_dujardini_OQV11790.1
------------------------------------------------------------
------------------------------------------------------------
------------------------------------------------------------
------------------------------------------------------------
------------------------------------------------------------
------------------------------------------------------------
------------------------------------------------------------
------------------------------------------------------------
------------------------------------------------------------
----MAKRKREDYAAPVDDCAAYRDAQFVVECSEPSLIDGRLNPRTETFSGKSPLPTAQE
STTVPDSVHKYEMPTHNKLAKEMAMFLAGNNPLPTAHESTTVPDSVHKYEM---------
------------------------------------------------------------
------------------------------------------------------------
------------------------------------------------------------
-----PTYNKIAK--------------EMAMFLA-------------GNIP---VVG---
------------------------------------------------------------
---------------------S------FIST----L-------FS----ILWP--DSAE
DL-W--------------------------------------------------------
----EQS-----ERR----IH-AL-------V------E------EKI------------
L--RQ-------------------VKDQRQ---A-AI------K-SI-----KRS-----
---IEE-YREPGLAEKKTVALNNIIHDGG-------------------------------
------------------------------------------------------------
------------------------------------------------------------
------------------------------------------SMFDV--IAQDE------
------------------------------------------------------------
------------------------------------------------------------
--------------------------------------------------Q---------
------------------------------------------------------------
-------HR-----------R-HLLPHMVIASR---------------------------
----------------AVVYAL----------ME---------QI---------------
-------------------IHG-H------------------------------------
------------------------------------------------------------
------------------------------------------------------------
------------------------------------------------------------
-----------------------T------------------------------------
----------MLYKNTS-VQDLKIHA--------D-------------------------
------------------------------------------------------------
------------------------------------------------------------
------------------------------------------------------------
------------------------------------------------------------
------------------------------------------------------------
------------------------------------------------------------
----------------SWSDDLFRWMVRF----H---------T--LK------------
-----TTT-----FEEWKVWRCETCTVVEGSSPLDLYWTLSDNVILAPPADYTNWE----
------------------------------------------------------------
------------------------------------------------------------
------------------------------------------------------------
------------------------------------------------------------
------------------------------------------------------------
------------------------------------------------------------
------------------------------------------------------------
------------------------------------------------------------
------------------------------------------------------------
------------------------------------------------------------
------------------------------------------------------------
------------------------------------------------------------
------------------------------------------------------------
------------------------------------------------------------
------------------------------------------------------------
------------------------------------------------------------
------------------------------------------------------------
------------------------------------------------------------
------------------------------------------------------------
------------------------------------------------------------
----------------------------------------------VFDGLTDYPKIRIR
DNCAKKVVSHRHYYHPTSNFVHLQTKQDYINTVKAKHCALLVGEMTDQLSRLSGESALPF
IPWIHDF-----------------------------------------------------
------------------------------------------------------------
------------------------------------------------------------
------------------------------------------------------------
------------------------------------------------------------
------------------------------------------------------------
------------------------------------------------------------
------------------------------------------------------------
------------------------------------------------------------
------------------------------------------------------------
------------------------------------------------------------
------------------------------------------------------------
------------------------------------------------------------
------------------------------------------------------------
------------------------------------------------------------
------------------------------------------------------------
------------------------------------------------------------
--------NPDSLTEVPSDSSLPIEF------GPTISFTTGPPYLVISAHKQESVGCSLN
FIPGMGRCPPGRRRTAVWSHSNGTRVPLNGSSVTQRNGKLHVLGPIPAKLRKYYCEIHCD
SSRKEISGSARRGFTLYNNLHLANRESHQVIKKGDNVYISCTFSGDGIIDLQWSYPDRYT
HQPLQTLSRIFVQEDALIIMNVTVEHSGQYSCQGSQLIGHNTRSLKHEHIYINCSRVELR
LLPSPYHCQLTQTLTTFTYLGVKLFASQMTGYLR--------------------------
------------------------------------------------------------
------------------------------------------------------------
------------------------------------------------------------
------------------------------------------------------------
------------------------------------------------------------
------------------------------------------------------------
------------------------------------------------------------
------------------------------------------------------------
------------------------------------------------------------
------------------------------------------------------------
------------------------------------------------------------
------------------------------------------------------------
------------------------------------------------------------
------------------------------------------------------------
------------------------------------------------------------
------------------------------------------------------------
------------------------------------------------------------
------------------------------------------------------------
------------------------------------------------------------
------------------------------------------------------------
------------------------------------------------------------
------------------------------------------------------------
------------------------------------------------------------
------------------------------------------------------------
------------------------------------------------------------
------------------------------------------------------------
------------------------------------------------------------
------------------------------------------------------------
------------------------------------------------------------
---------------
>Animalia__Aethina_tumida_XP_019870582.1
------------------------------------------------------------
------------------------------------------------------------
------------------------------------------------------------
------------------------------------------------------------
------------------------------------------------------------
------------------------------------------------------------
MVYLFDGGIYGIKGGDHVNVLEQDNGIFPGSHLNAKVYNVGRNPIYCILRYGTKISWNGN
ITSAVVQPGDTKVLSNGGRPYYVTGLKMQND-TNQRVIA---------------------
------------------------------------------------------------
------------------------------------------------------------
---------------------------------R-GFEFD-LS-----------------
------------------------------------------------------------
------------------------------------------------------------
------------------------------------------------------------
-------INNVMK--------------ELVATGIKY------------V-P---YVG---
------------------------------------------------------------
---------------------T------GLSF----L-------VK----LFW-------
-----P--E-----E----KK--NI-----------------------------------
--W-EQI-----RDK----VS-VL-V----D--------------QKI------------
L--DA-------------------INALLS---G-DI------A-QY-----KSR-----
---IQT-VVEEIK-----------------------------------------------
------------------------------------------------------------
--------------------SKE---GAS-------V-----------------------
-------------------------------------------HYMN--IAQDL------
------------------------------------------------------------
------------------------------------------------------------
-----------------------------------------------------------I
GF---E------N-----------KF-------I--------F-----TESHPDYKK---
-------IN-----------Y-SLLPMYSHVIH---------------------------
-------------M--KLMF-Y----------LI---------GV---------------
-------------------DQS-D-K--------I-------------------------
-----------------G------------------------------------------
------------------------------------------LSNQ--------------
------------N-VEDIKNYA--------NK------------------LL--------
-----------------NDNAN--------------------------------------
------------------------------------------------------------
------------------------------------------------------------
------------------------------------------------------------
------------------------------------------------------------
------------------------------------------------------------
------------------------------------------------------------
------------------------------------------------------------
----------------GAF-------AYI----K--------------------------
------------------------------------------------------------
------------------------------------------------------------
------------------------------------------------------------
------------------------------------------------------------
------------------------------------------------------------
------------------------------------------------------------
-------------------KVY---K---------E--Q-----VDN-------------
--------------CYNTVDVRGF------------------------------------
------------------------------------------------------------
------------------------------------------------------------
----------------------------------------YN---------------SM-
-------MS---TRCYVA-ING---L-EY---V---P-I-------W-DFM---------
------------------------------------------------------------
L-------K--NP-T-AKD------P--------------------KIYND---------
----------------------AISY---------S------------------------
--------------------------------------IYHGRQT-SD---LVKVSSPE-
-DQAEPLTPRLIGGKRNKIRSVVVYI-W----RINSGKGQPKIGGLKVIFEDG-------
--KEYMMG---------QSN------------------------IE--------------
-------------------NKTIEW---N---------------NAKLV-----------
-KLSVW-----GLG------------AL--------------------------------
------------------------------------------------------------
------------------------------------------------------------
------------------------------------------------------------
------------------------------------------------------------
------------------------------------------------------------
------------------------------------------------------------
------------------------------------------------------------
------------------------------------------------------------
------------------------------------------------------------
------------------------------------------------------------
------------------------------------------------------------
------------------------------------------------------------
------------------------------------------------------------
------------------------------------------------------------
------------------------------------------------------------
------------------------------------------------------------
------------------------------------------------------------
------------------------------------------------------------
------------------------------------------------------------
------------------------------------------------------------
--------------------------------------------------------DLIT
FKF-----SDGREETVG--TNDDSRGEVTHFEL-------EKHHI-VG------------
------------------------------------------------------------
------------------------------------------------------------
----------LVLANDF-----SSTGGQANNIAVSYQLNYD-------------------
------------------------------------------------------------
------------------------------------------------------------
------------------------------------------------------------
------------------------------------------------------------
------------------------------------------------------------
------------------------------------------------------------
------------------------------------------------------------
------------------------------------------------------------
------------------------------------------------------------
------------------------------------------------------------
------------------------------------------------------------
------------------------------------------------------------
------------------------------------------------------------
------------------------------------------------------------
------------------------------------------------------------
------------------------------------------------------------
------------------------------------------------------------
------------------------------------------------------------
------------------------------------------------------------
------------------------------------------------------------
------------------------------------------------------------
------------------------------------------------------------
------------------------------------------------------------
------------------------------------------------------------
------------------------------------------------------------
------------------------------------------------------------
------------------------------------------------------------
------------------------------------------------------------
------------------------------------------------------------
---------------
>Animalia__Aethina_tumida_XP_019870562.1
------------------------------------------------------------
------------------------------------------------------------
------------------------------------------------------------
------------------------------------------------------------
------------------------------------------------------------
------------------------------------------------------------
MVYYYDSGIHGLKGGDSTTILEQDSGLFPTRHSDYEVFNIGRSPVYCALKYGTKIAWIGN
ITTAIVKPGERKMVMNNHKPYYVTALKLQND-TSKRVIT--C------------------
------------------------------------------------------------
------------------------------------------------------------
--------------------AHYEGGGSDYPD-E-KFEFD-MN-----------------
------------------------------------------------------------
------------------------------------------------------------
------------------------------------------------------------
-------VNNVLR--------------ELVAAGIKY------------V-P---YVG---
------------------------------------------------------------
---------------------S------GLSF----L-------VK----LFW-------
-----P--E-----Q----KK--SV-----------------------------------
--W-EQV-----RDQ----VT-SL-V----D--------------QKI------------
L--EA-------------------INALLA---G-DI------A-QY-----KSR-----
---IQT-IVDEIK-----------------------------------------------
------------------------------------------------------------
--------------------DKK---DAS-------A-----------------------
-------------------------------------------HYMN--IAQDL------
------------------------------------------------------------
------------------------------------------------------------
-----------------------------------------------------------I
GF---E------N-----------KF-------I--------F-----TKTHPDYKK---
-------IN-----------Y-SLLPMYSYVIH---------------------------
-------------M--KLMF-Y----------LI---------GL---------------
-------------------DQK-D-E--------I-------------------------
-----------------H------------------------------------------
------------------------------------------LTKA--------------
------------N-VEDIKKYA--------DK------------------LL--------
-----------------NDKEN--------------------------------------
------------------------------------------------------------
------------------------------------------------------------
------------------------------------------------------------
------------------------------------------------------------
------------------------------------------------------------
------------------------------------------------------------
------------------------------------------------------------
----------------GAF-------AYI----K--------------------------
------------------------------------------------------------
------------------------------------------------------------
------------------------------------------------------------
------------------------------------------------------------
------------------------------------------------------------
------------------------------------------------------------
-------------------KVY---K---------E--Q-----VDE-------------
--------------CYDTVDVRGY------------------------------------
------------------------------------------------------------
------------------------------------------------------------
----------------------------------------YN---------------SM-
-------ML---TRAYVA-VNG---L-EY---I---P-I-------W-DYM---------
------------------------------------------------------------
L-------K--NP-S-AKD------P--------------------KIYND---------
----------------------AISY---------S------------------------
--------------------------------------VFHGRQT-PN---LTRVATPD-
-DSRGTF-------------NTTTYQ-W----K--TGRGPPNIGGLKVNFEDG-------
--KEYMMG---------KSN------------------------DE--------------
-------------------NKTIEW---K---------------NARLE-----------
-KLSVW-----GWG------------AL--------------------------------
------------------------------------------------------------
------------------------------------------------------------
------------------------------------------------------------
------------------------------------------------------------
------------------------------------------------------------
------------------------------------------------------------
------------------------------------------------------------
------------------------------------------------------------
------------------------------------------------------------
------------------------------------------------------------
------------------------------------------------------------
------------------------------------------------------------
------------------------------------------------------------
------------------------------------------------------------
------------------------------------------------------------
------------------------------------------------------------
------------------------------------------------------------
------------------------------------------------------------
------------------------------------------------------------
------------------------------------------------------------
--------------------------------------------------------DQLT
FKF-----SDGREESFG--TNDNSRNHVTHFEL-------KKHHI-VG------------
------------------------------------------------------------
------------------------------------------------------------
----------MVLTTDS-----PSTGGQATNIAVSYQLTVE-------------------
------------------------------------------------------------
------------------------------------------------------------
------------------------------------------------------------
------------------------------------------------------------
------------------------------------------------------------
------------------------------------------------------------
------------------------------------------------------------
------------------------------------------------------------
------------------------------------------------------------
------------------------------------------------------------
------------------------------------------------------------
------------------------------------------------------------
------------------------------------------------------------
------------------------------------------------------------
------------------------------------------------------------
------------------------------------------------------------
------------------------------------------------------------
------------------------------------------------------------
------------------------------------------------------------
------------------------------------------------------------
------------------------------------------------------------
------------------------------------------------------------
------------------------------------------------------------
------------------------------------------------------------
------------------------------------------------------------
------------------------------------------------------------
------------------------------------------------------------
------------------------------------------------------------
------------------------------------------------------------
---------------
>Animalia__Aethina_tumida_XP_019870561.1
------------------------------------------------------------
------------------------------------------------------------
------------------------------------------------------------
------------------------------------------------------------
------------------------------------------------------------
------------------------------------------------------------
MVYLYDGGIYGIKGGDHVNVLEQDSGIFPGAHSNSKIFNVGRDPVYCILRYGTKISWIGN
ITSAVVQPGETKILSNGGRPYYVTGVKMQND-TNQRVIA--S------------------
------------------------------------------------------------
------------------------------------------------------------
--------------------AHYQNGGGGYSP-G-GFEFD-LS-----------------
------------------------------------------------------------
------------------------------------------------------------
------------------------------------------------------------
-------INNVLR--------------ELVATGIKY------------V-P---YVG---
------------------------------------------------------------
---------------------A------GLSF----L-------VK----TFW-------
-----P--E-----H----KK--SV-----------------------------------
--W-EQV-----RDN----VS-IL-V----D--------------QKI------------
L--DA-------------------INALLS---G-DI------S-QY-----KSR-----
---IQT-VVEEIA-----------------------------------------------
------------------------------------------------------------
--------------------SKG---NAS-------V-----------------------
-------------------------------------------HYMN--IAQDL------
------------------------------------------------------------
------------------------------------------------------------
-----------------------------------------------------------I
GF---E------N-----------KF-------I--------F-----SQSHPDYKK---
-------IN-----------Y-SLLPMYSYVIH---------------------------
-------------M--KLLF-Y----------LI---------GV---------------
-------------------DQR-D-K--------I-------------------------
-----------------G------------------------------------------
------------------------------------------LSNE--------------
------------N-VEDIKKYA--------NK------------------LL--------
-----------------NDSDS--------------------------------------
------------------------------------------------------------
------------------------------------------------------------
------------------------------------------------------------
------------------------------------------------------------
------------------------------------------------------------
------------------------------------------------------------
------------------------------------------------------------
----------------GAF-------AYI----K--------------------------
------------------------------------------------------------
------------------------------------------------------------
------------------------------------------------------------
------------------------------------------------------------
------------------------------------------------------------
------------------------------------------------------------
-------------------KVY---K---------E--Q-----VDN-------------
--------------CYNTVDVRGF------------------------------------
------------------------------------------------------------
------------------------------------------------------------
----------------------------------------YN---------------SM-
-------MS---TRCYIA-VNG---L-EY---I---P-I-------W-DFM---------
------------------------------------------------------------
L-------K--NP-A-AKD------P--------------------KIYND---------
----------------------AISY---------S------------------------
--------------------------------------IYHTEDK-QQ---I--------
-----------------------------------SGQGQPKIGGLKVNFEDG-------
--KEYMMG---------RSN------------------------SE--------------
-------------------NRTIEW---K---------------NAKLV-----------
-KLSVW-----GYG------------AL--------------------------------
------------------------------------------------------------
------------------------------------------------------------
------------------------------------------------------------
------------------------------------------------------------
------------------------------------------------------------
------------------------------------------------------------
------------------------------------------------------------
------------------------------------------------------------
------------------------------------------------------------
------------------------------------------------------------
------------------------------------------------------------
------------------------------------------------------------
------------------------------------------------------------
------------------------------------------------------------
------------------------------------------------------------
------------------------------------------------------------
------------------------------------------------------------
------------------------------------------------------------
------------------------------------------------------------
------------------------------------------------------------
--------------------------------------------------------DLLT
FKF-----SDGREETVG--TNYDSRGEVTHFEL-------EKHHI-VG------------
------------------------------------------------------------
------------------------------------------------------------
----------FVLANDF-----SSTGGQANNIAVSYQLNYD-------------------
------------------------------------------------------------
------------------------------------------------------------
------------------------------------------------------------
------------------------------------------------------------
------------------------------------------------------------
------------------------------------------------------------
------------------------------------------------------------
------------------------------------------------------------
------------------------------------------------------------
------------------------------------------------------------
------------------------------------------------------------
------------------------------------------------------------
------------------------------------------------------------
------------------------------------------------------------
------------------------------------------------------------
------------------------------------------------------------
------------------------------------------------------------
------------------------------------------------------------
------------------------------------------------------------
------------------------------------------------------------
------------------------------------------------------------
------------------------------------------------------------
------------------------------------------------------------
------------------------------------------------------------
------------------------------------------------------------
------------------------------------------------------------
------------------------------------------------------------
------------------------------------------------------------
------------------------------------------------------------
---------------
>Animalia__Aethina_tumida_XP_019870560.1
------------------------------------------------------------
------------------------------------------------------------
------------------------------------------------------------
------------------------------------------------------------
------------------------------------------------------------
------------------------------------------------------------
MVYLYDGGIYGIKGRDHENALQQDTGIFPGAHHNTKVFNIGRNPVYCILRYGTKISWIGN
VTSAVVEPGETKVLSNGGRPYYVTGLKMQND-TDQRVIV--C------------------
------------------------------------------------------------
------------------------------------------------------------
--------------------AHYEYGGGGYSP-G-GFEFD-LN-----------------
------------------------------------------------------------
------------------------------------------------------------
------------------------------------------------------------
-------INNVLR--------------ELVSTGIKY------------V-P---YVG---
------------------------------------------------------------
---------------------A------GLSF----L-------VK----TFW-------
-----P--E-----Q----KK--SV-----------------------------------
--W-EQV-----KDQ----VS-VL-V----D--------------KKI------------
Q--DA-------------------IDALLA---G-DI------S-QY-----KSR-----
---IET-VVEEIE-----------------------------------------------
------------------------------------------------------------
--------------------SKN---GAP-------V-----------------------
-------------------------------------------HYMN--IAQDL------
------------------------------------------------------------
------------------------------------------------------------
-----------------------------------------------------------I
GF---E------N-----------KF-------I--------F-----SKSHPDYKK---
-------IN-----------Y-NLLPMYSHVIH---------------------------
-------------M--KLMY-Y----------LI---------GV---------------
-------------------DQK-D-K--------I-------------------------
-----------------G------------------------------------------
------------------------------------------LSTE--------------
------------N-VEDIKKYA--------DK------------------LL--------
-----------------NHSEN--------------------------------------
------------------------------------------------------------
------------------------------------------------------------
------------------------------------------------------------
------------------------------------------------------------
------------------------------------------------------------
------------------------------------------------------------
------------------------------------------------------------
----------------GAF-------AYV----K--------------------------
------------------------------------------------------------
------------------------------------------------------------
------------------------------------------------------------
------------------------------------------------------------
------------------------------------------------------------
------------------------------------------------------------
-------------------KVY---K---------E--Q-----VDN-------------
--------------CYDTVDVRGF------------------------------------
------------------------------------------------------------
------------------------------------------------------------
----------------------------------------YN---------------SM-
-------MS---TRSYVA-VNG---L-EY---I---P-I-------W-DFM---------
------------------------------------------------------------
L-------K--NP-S-VKE------P--------------------KIYND---------
----------------------AISY---------S------------------------
--------------------------------------IYHGRQT-SD---LARVASPE-
-EQAEPLTPRLIDGKRNKIKSVVVYI-W----RINSGQGQPKIGGLKVNFEDG-------
--KEYMMG---------RSN------------------------SE--------------
-------------------NRTIEW---K---------------NAKLV-----------
-KLSVW-----GYG------------AL--------------------------------
------------------------------------------------------------
------------------------------------------------------------
------------------------------------------------------------
------------------------------------------------------------
------------------------------------------------------------
------------------------------------------------------------
------------------------------------------------------------
------------------------------------------------------------
------------------------------------------------------------
------------------------------------------------------------
------------------------------------------------------------
------------------------------------------------------------
------------------------------------------------------------
------------------------------------------------------------
------------------------------------------------------------
------------------------------------------------------------
------------------------------------------------------------
------------------------------------------------------------
------------------------------------------------------------
------------------------------------------------------------
--------------------------------------------------------DLLT
FKF-----SDGREETVG--TNDNSRGEVTHFEL-------EKHHI-VG------------
------------------------------------------------------------
------------------------------------------------------------
----------MVLANDF-----SSTAGQANNIAVSYQLTVD-------------------
------------------------------------------------------------
------------------------------------------------------------
------------------------------------------------------------
------------------------------------------------------------
------------------------------------------------------------
------------------------------------------------------------
------------------------------------------------------------
------------------------------------------------------------
------------------------------------------------------------
------------------------------------------------------------
------------------------------------------------------------
------------------------------------------------------------
------------------------------------------------------------
------------------------------------------------------------
------------------------------------------------------------
------------------------------------------------------------
------------------------------------------------------------
------------------------------------------------------------
------------------------------------------------------------
------------------------------------------------------------
------------------------------------------------------------
------------------------------------------------------------
------------------------------------------------------------
------------------------------------------------------------
------------------------------------------------------------
------------------------------------------------------------
------------------------------------------------------------
------------------------------------------------------------
------------------------------------------------------------
---------------
>Animalia__Exaiptasia_pallida_KXJ27691.1
------------------------------------------------------------
------------------------------------------------------------
------------------------------------------------------------
------------------------------------------------------------
------------------------------------------------------------
------------------------------------------------------------
------------------------------------------------------------
------------------------------------------------------------
------------------------------------------------------------
------------------------------------------------------------
-------------------------------------------MAEIEVSD---------
------------------------------------------------------------
------------------------------------------------------------
------------------------------------------------------------
-----S-WNNRLK--------------TLSENIA-------------GCIP---TVG---
------------------------------------------------------------
---------------------K------LLKA----A-------II----LFWP--DEEE
SI-W--------------------------------------------------------
----SLI-----KDQ----VE-EL-------V------E------TKI------------
L--EH-------------------EMNERS---S-QI------E-AI-----RAS-----
---LSM-YSNATNS-E--------------------------------------------
------------------------------------------------------------
------------------------------------------------------------
--------------------RAG------LMA-------AIVVQCNE--LYSEL------
------------------------------------------------------------
------------------------------------------------------------
--------------------------TE-------S--------------D---------
------------------------------------------------------------
-------YV-----------V-HLIPVIISHAF---------------------------
-------------V--HLSV-L----------RE---------RY---------------
-------------------EHG-L------------------------------------
------------------------------------------------------------
------------------------------------------------------------
------------------------------------------------------------
-----------------------E------------------------------------
----------LYPDSKD-KMQWKKDLDN---KYT--------------------------
------------------------------------------------------------
------------------------------------------------------------
------------------------------------------------------------
------------------------------------------------------------
------------------------------------------------------------
------------------------------------------------------------
----------------DYK-------TFF----I---------D--IYPK----------
WLEWREDE----------------------------------------------------
------------------------------------------------------------
------------------------------------------------------------
------------------------------------------------------------
------------------------------------------------------------
------------------------------------------------------------
------------------------------------------------------------
------------------------------------------------------------
------------------------------------------------------------
------------------------------------------------------------
------------------------------------------------------------
------------------------------------------------------------
------------------------------------------------------------
------------------------------------------------------------
------------------------------------------------------------
------------------------------------------------------------
------------------------------------------------------------
------------------------------------------------------------
------------------------------------------------------------
------------------------------------------------------------
------------------------------------------------------------
------------------------------------------------------------
------------------------------------------------------------
------------------------------------------------------------
------------------------------------------------------------
------------------------------------------------------------
------------------------------------------------------------
------------------------------------------------------------
------------------------------------------------------------
------------------------------------------------------------
------------------------------------------------------------
------------------------------------------------------------
------------------------------------------------------------
------------------------------------------------------------
------------------------------------------------------------
------------------------------------------------------------
------------------------------------------------------------
------------------------------------------------------------
-------------ISVSTKKKKKPTLVPPFFYWSVYGSTKDAFTGDYVK----------Y
SDDWNSNKDTFKEVQ----KRAKERMLNEGEASFMMNAYSQTFNLHKFLPGHESQEAKAP
PKTCKVAYGPYSLALKKGSHSKAQDS------IRGDEVTDHCGFIQEIHIWAGSFVDGIQ
IKYMSGMGKLFGKKLDRDPEIVILRSQELKKFVYVSQVQMGFGNG--------VLAKIRF
KLSDGTWT-----SYYGN-KTW-GINYTQKIKANPDFQLI-----------TKKGKLIDE
KTYRLNMAKKEHRKHVRDLLATAILHKALDLERDRQ-YQIRKRLDEIYKVELVRRVKDER
GRKGDEHILPLLTPRERSARRKARKHVRPSTAPAGSSQDMSAAHPSDIQYDEATGK----
LCYTVESGQETAMNAYLRDDSDPNSPYTRAYPGTYPVPAPPPTGTPRRTRPSTSSATRRK
TRPHRFHYLARTEPAVAHRVQLQSMAEVTMKFLGPSLTLTNSMFPEDRLCEVMVLQQHCG
GSTLCVFRELLPPNTIFTFISRRHRGSPFGLTLYIDSMQDIRLSSCCEYKHKPGHILGGR
NGHFQFVQVEGAAPCYNLYAEAAQHWTXPHWFXNKDNMSHAAPGQLEAYNSLQDKHLAGY
FNNNRMKKHLVKSGLITKKGKLIDEKTYRLNMAKKEHRKHVRDLLATAILHKALDLERDR
QYQIRKRLDEIYKVELVRRVKDERGRKGDEHILPLLTPRERSARRKARKHVRPSTAPAGS
SQDMSAAHPSDIQYDEATGKLCYTVESGQETAMNAYLRDDSDPNSPYTRAYPXTYPVPAP
PPTGTPRRTRPSTSSATRRKTRPHRFHYLARTEPAVAHRVQLQSMAEVTMKFLGPSLTLT
NSMFPEDRLCEVMVLQQHCGGSTLCVFRELLPPNTIFTFISRRHRGSPFGLTLYIDSMQD
IRLSSCCEYKHKPGHILGGRNGHFQFVQVEGAAPCYKCQIASGVRSPREKQSSKQENEDN
DDKTFMTEEEGDSQSFDVIITKVEPNENEDSQETTDSATQTPRDXEQEKTETEDPAQEKP
EELNAEDNSKEKEEENDEKYEDDEFEDDEKDEGKEKHEDTEKQEEEPVKTDEYKDDFDSD
REDRAKDSDEEETKGDKSSTSSSSSSSSSSSSSSESSDEEQNTKTKRKKKKKRKKIEKDN
QEDVVDKTEEKKLDESXKEDEVEDETEERKNEKKEKENEDEEKVEEDVVDETEEKRDNQK
EQIDTEEGGXDVVDETEVKKDEIKNEKNERDEDEGVVDETEGRKTEDKEDGKEEEVDVVD
ETEESXPNKQNXQDDNPVEKVDDETETESKQKDKEGESDSDSEMKRANRTVSFDEDVKII
DDEKTSDVPDENDISSEDVGKPSDIPEEPEEESTTKADDVSSGDVDKPSDTHEEDKPITN
DTSGDVDKPSDTHEEDKPXTNDTSGDVDKPSDTHEEDKPVTNDTSGDVDKPSDTHEEDKP
VTSDTEEMPSDDVDMSALTDEKKGEDGTTADEEDTKKTEESPAVDDSLEVVSPEPPSDSD
SSSDSSSSDSSDSEDEKGDYDYNDNLYYTNLTTSDVSPDEPDHDPGNDPDLVAGEKLPDQ
ALKVIGVQPGAKHQGSILPLVEDKKDIELTSLQLEPEQVEELVDVIAKKNDVGSITLRNT
GIDDEAIEKLTNALHQSNTVKMLNLNVNKIGPEGSEHIANLLKENRSIRMLLLHGNPISD
MGVHAILDAIITTKDTSITNLDLGDCQMGDAGATDIARLLLNNTTITDLTISGNNIGLSG
WRIISSALEQNTTLKSLSLDFSNIRDXEAVILADGIKENKGLRSLDLEGNKIGDEGGRSL
LDAIKINTTLVDLTLMPMNEISKXIHDEIKALLDGRSKTPSRVSSANGSIRSSLSTKDGN
DEKKPPTEPTQQETEETTQAESNTXSNXNDDASQEAASKNDDKTASIDDDVDAVHVEGSS
SLEHAALGYKGERMLERKI-----------------------------------------
------------------------------------------------------------
------------------------------------------------------------
---------------
>Animalia__Leptinotarsa_decemlineata_AAC63217.1
------------------------------------------------------------
------------------------------------------------------------
------------------------------------------------------------
------------------------------------------------------------
------------------------------------------------------------
----------------------------------------------------------MA
SNQRYYMGGHEVKPKSNRFALEHSSGIFPSVRRNFRIYNYGRVPVKAVAKYGTAAQWIGS
VTGTTVEPGEEKILDMHNRPYYVTGVYLENENSKSRALV-HV------------------
------------------------------------------------------------
------------------------------------------------------------
--------------------GYQGNRYSWYTHKERGWDLN-ID-----------------
------------------------------------------------------------
------------------------------------------------------------
------------------------------------------------------------
-------INEVAK--------------TLVEFGVGK------------I-P---VVG---
------------------------------------------------------------
---------------------E------FLAP----L-------IG----FFW-------
-----P--E-----S----EP--SV-----------------------------------
--W-DQV-----KDQ----VE-EM-I----D--------------TKT------------
N--DV-------------------ITGILG---G-NL------R-HL-----KER-----
---IHV-LKMDLD-----------------------------------------------
------------------------------------------------------------
--------------------RHK---NVS-------G-----------------------
-------------------------------------------HFMN--IAEDM------
------------------------------------------------------------
------------------------------------------------------------
-----------------------------------------------------------I
GF---E------H-----------KF-------M--------F----RNEDNARAGE---
-------IN-----------Y-LLLPMYSSLVT---------------------------
-------------L--RMTL-H----------QF---------GI---------------
-------------------LNH-E-Q--------I-------------------------
-----------------G------------------------------------------
------------------------------------------LSEE--------------
------------N-VQRLKDYS--------KR------------------LI--------
-----------------Q-GPD--------------------------------------
------------------------------------------------------------
------------------------------------------------------------
------------------------------------------------------------
------------------------------------------------------------
------------------------------------------------------------
------------------------------------------------------------
------------------------------------------------------------
----------------GAI-------KHI----T--------------------------
------------------------------------------------------------
------------------------------------------------------------
------------------------------------------------------------
------------------------------------------------------------
------------------------------------------------------------
------------------------------------------------------------
-------------------SVL---N---------E--R-----INN-------------
--------------QLNTCIPDHV------------------------------------
------------------------------------------------------------
------------------------------------------------------------
----------------------------------------YD---------------AL-
-------VT---VRTYCG-LNG---T-EY---I---A-Y-------W-NHL---------
------------------------------------------------------------
L-------E--HP-E-ST-------T--------------------KPYND---------
----------------------AITY---------S------------------------
--------------------------------------TMFGCPT-PI---QARQMVLE-
-EVQQPLQPKLINGKRNKITGIDVWI-W----RKNNRGAPPKIGGLKIYFENG-------
--DSHELG---------KWS------------------------AE--------------
-------------------KHYVEF---K---------------GAFCT-----------
-RLSVW-----GNG------------AL--------------------------------
------------------------------------------------------------
------------------------------------------------------------
------------------------------------------------------------
------------------------------------------------------------
------------------------------------------------------------
------------------------------------------------------------
------------------------------------------------------------
------------------------------------------------------------
------------------------------------------------------------
------------------------------------------------------------
------------------------------------------------------------
------------------------------------------------------------
------------------------------------------------------------
------------------------------------------------------------
------------------------------------------------------------
------------------------------------------------------------
------------------------------------------------------------
------------------------------------------------------------
------------------------------------------------------------
------------------------------------------------------------
--------------------------------------------------------DYLE
FAL-----SDGRVVGYG--TKNDARGVHTDFQL-------ENHHI-AG------------
------------------------------------------------------------
------------------------------------------------------------
----------IYVGDDT-----AGLGGQAANISVAYQLTPKE------------------
------------------------------------------------------------
------------------------------------------------------------
------------------------------------------------------------
------------------------------------------------------------
------------------------------------------------------------
------------------------------------------------------------
------------------------------------------------------------
------------------------------------------------------------
------------------------------------------------------------
------------------------------------------------------------
------------------------------------------------------------
------------------------------------------------------------
------------------------------------------------------------
------------------------------------------------------------
------------------------------------------------------------
------------------------------------------------------------
------------------------------------------------------------
------------------------------------------------------------
------------------------------------------------------------
------------------------------------------------------------
------------------------------------------------------------
------------------------------------------------------------
------------------------------------------------------------
------------------------------------------------------------
------------------------------------------------------------
------------------------------------------------------------
------------------------------------------------------------
------------------------------------------------------------
------------------------------------------------------------
---------------
>Animalia__Leptinotarsa_decemlineata_AAC63079.1
------------------------------------------------------------
------------------------------------------------------------
------------------------------------------------------------
------------------------------------------------------------
------------------------------------------------------------
------------------------------------------------------------
------MGCFEVKPKANRIVLEHNSGVFPATRKNFRVYNLGHVPVKAEAKYGTAVQWIGT
VSEATVQPGETKYLDMKGKPYYVTGVKLTNDNSNTRALV-HV------------------
------------------------------------------------------------
------------------------------------------------------------
--------------------GQQGQRHSWYINKEPDWDLK-ID-----------------
------------------------------------------------------------
------------------------------------------------------------
------------------------------------------------------------
-------ITELSK--------------TLVEFGVGK------------I-P---VVG---
------------------------------------------------------------
---------------------E------FLAP----L-------IG----FFW-------
-----P--E-----S----EP--SI-----------------------------------
--W-DQV-----KDQ----VE-EM-I----D--------------TKT------------
N--EV-------------------ITGILG---G-DL------R-HY-----KKR-----
---IQV-LEEELD-----------------------------------------------
------------------------------------------------------------
--------------------RHE---DVS-------G-----------------------
-------------------------------------------HFMN--IAEDM------
------------------------------------------------------------
------------------------------------------------------------
-----------------------------------------------------------I
GF---E------Q-----------KF-------I--------F----RKEDNSRAGE---
-------IN-----------Y-LLLPMFSSLVS---------------------------
-------------L--KITF-H----------QF---------GI---------------
-------------------LNS-E-K--------I-------------------------
-----------------G------------------------------------------
------------------------------------------LSEK--------------
------------N-VQRLKDYS--------KK------------------LL--------
-----------------Q-GTD--------------------------------------
------------------------------------------------------------
------------------------------------------------------------
------------------------------------------------------------
------------------------------------------------------------
------------------------------------------------------------
------------------------------------------------------------
------------------------------------------------------------
----------------GAI-------EHI----T--------------------------
------------------------------------------------------------
------------------------------------------------------------
------------------------------------------------------------
------------------------------------------------------------
------------------------------------------------------------
------------------------------------------------------------
-------------------SVL---N---------E--R-----IEY-------------
--------------EMNNCIPDHI------------------------------------
------------------------------------------------------------
------------------------------------------------------------
----------------------------------------YD---------------VM-
-------VT---VRTYCG-LNG---T-EY---I---A-Y-------W-NHI---------
------------------------------------------------------------
L-------E--HP-E-ST-------T--------------------KPYND---------
----------------------VITY---------S------------------------
--------------------------------------TVFGSPT-PM---QARQMVFE-
-EVPQPLQPKLVDGKRNKISGIDVSI-W----RYNISGATPKIGGLMVSFENG-------
--DTYKMG---------DFS------------------------GE--------------
-------------------KHHVDF---K---------------EAVCT-----------
-RLSAW-----GDG------------DL--------------------------------
------------------------------------------------------------
------------------------------------------------------------
------------------------------------------------------------
------------------------------------------------------------
------------------------------------------------------------
------------------------------------------------------------
------------------------------------------------------------
------------------------------------------------------------
------------------------------------------------------------
------------------------------------------------------------
------------------------------------------------------------
------------------------------------------------------------
------------------------------------------------------------
------------------------------------------------------------
------------------------------------------------------------
------------------------------------------------------------
------------------------------------------------------------
------------------------------------------------------------
------------------------------------------------------------
------------------------------------------------------------
--------------------------------------------------------DYME
FAL-----SDGRIMGFG--TKADARGIHTDFQL-------ENHHI-AG------------
------------------------------------------------------------
------------------------------------------------------------
----------IYLGDDR-----AGLDGQAANIAVSYQLTPEK------------------
------------------------------------------------------------
------------------------------------------------------------
------------------------------------------------------------
------------------------------------------------------------
------------------------------------------------------------
------------------------------------------------------------
------------------------------------------------------------
------------------------------------------------------------
------------------------------------------------------------
------------------------------------------------------------
------------------------------------------------------------
------------------------------------------------------------
------------------------------------------------------------
------------------------------------------------------------
------------------------------------------------------------
------------------------------------------------------------
------------------------------------------------------------
------------------------------------------------------------
------------------------------------------------------------
------------------------------------------------------------
------------------------------------------------------------
------------------------------------------------------------
------------------------------------------------------------
------------------------------------------------------------
------------------------------------------------------------
------------------------------------------------------------
------------------------------------------------------------
------------------------------------------------------------
------------------------------------------------------------
---------------
>Archaea__Methanosarcina_sp._MTP4_WP_082090600.1
------------------------------------------------------------
------------------------------------------------------------
------------------------------------------------------------
------------------------------------------------------------
------------------------------------------------------------
------------------------------------------------------------
------------------------------------------------------------
------------------------------------------------------------
------------------------------------------------------------
------------------------------------------------------------
------------------------------------------------------------
------------------------------------------------------------
---------------------------------------------------MGRIVMSNN
QVMARVRVTEDGLEHVV-----Y------------------------------STQVD--
YEFD---YNNAAK--------------VVISASLGK-IP---------------VVG---
------------------------------------------------------------
---------------------F------ALSA----L-------VG----IFW-------
-----PASH------------------------------------------------VDV
--W-AEV-----KEK----VE-AL-V----D--------------RKI------------
S--DL-------------------VYQQVQ---E-DL------K-GL-----QNN-----
---MNE-YLWAAR-----------------------------------------------
------------------------------------------------------------
------------------------------------------------------------
-------------------------T-SKVKT-------YISEKYNI--VLGDF------
------------------------------------------------------------
------------------------------------------------------------
-----------------------------------------------------------L
QQ---L------P-----------HF-------QSKG-----------------------
-------YE-----------L-PLLPLFAQFAN---------------------------
-------------M--HLSL-L----------RD---------GI---------------
-------------------LHG-A-D--------W-------------------------
-----------------G------------------------------------------
------------------------------------------------------------
---------WTEEIQQHTREQI--------VD------------------TV--------
-----------------S------------------------------------------
------------------------------------------------------------
------------------------------------------------------------
------------------------------------------------------------
------------------------------------------------------------
------------------------------------------------------------
------------------------------------------------------------
------------------------------------------------------------
----------------SYI-------KYS----E--------------------------
------------------------------------------------------------
------------------------------------------------------------
------------------------------------------------------------
------------------------------------------------------------
------------------------------------------------------------
------------------------------------------------------------
-------------------------KVY-------ND-G-----LQDTQKK--APGN---
--------------KHY-TEP---------------------------------------
------------------------------------------------------------
------------------------------------------------------------
----------------------------------------FN---------------TV-
-------NK---YVREMT-LTV---L-DF-------KDM-------W-QYF---------
------------------------------------------------------------
DPVKYPTP------V-----------------------------KV-YL-S---------
----------------------REIYSDAVGTAD-DSGG------IKL--PSP-------
PGQPISAVEVWGWDR---ID------ACQVTYPEGGGPA-------GVTRTERM-----G
NESGGSSNPPHGGV--FDL---SGTGPIVKVTARSTD----------IL-----------
------------------------------------------------------------
------------------------------------------------------------
------------------------------------------------------------
------------------------------------------------------------
------------------------------------------------------------
------------------------------------------------------------
------------------------------------------------------------
------------------------------------------------------------
------------------------------------------------------------
------------------------------------------------------------
------------------------------------------------------------
------------------------------------------------------------
------------------------------------------------------------
------------------------------------------------------------
------------------------------------------------------------
------------------------------------------------------------
------------------------------------------------------------
------------------------------------------------------------
------------------------------------------------------------
------------------------------------------------------------
------------------------------------------------------------
------------------------------------------------------------
------------------------------------------------------------
--------------------------------------------------------NAWW
FTFKDGSSSNKLGGNY-PGG------ADYVFAY--PGEVLSSIKIMGISDFYR--SADCA
VFGFKFE--KESTLTD--------------------------------------------
------------------------------------------------------------
------------------------------------------------------------
------------------------------------------------------------
------------------------------------------------------------
------PAVLLRMYVASPSAIEPEELAAYVGLQHSEEASEKIR-----AWIKDYHWDDIR
ERHWANIQESVEARKV--------------------------------------------
------------------------------------------------------------
------------------------------------------------------------
------------------------------------------------------------
------------------------------------------------------------
------------------------------------------------------------
------------------------------------------------------------
------------------------------------------------------------
------------------------------------------------------------
------------------------------------------------------------
------------------------------------------------------------
------------------------------------------------------------
------------------------------------------------------------
------------------------------------------------------------
------------------------------------------------------------
------------------------------------------------------------
------------------------------------------------------------
------------------------------------------------------------
------------------------------------------------------------
------------------------------------------------------------
------------------------------------------------------------
------------------------------------------------------------
------------------------------------------------------------
------------------------------------------------------------
------------------------------------------------------------
------------------------------------------------------------
---------------
>Archaea__Methanosarcina_acetivorans_C2A_AAM06002.1
------------------------------------------------------------
------------------------------------------------------------
------------------------------------------------------------
------------------------------------------------------------
------------------------------------------------------------
------------------------------------------------------------
------------------------------------------------------------
------------------------------------------------------------
------------------------------------------------------------
------------------------------------------------------------
------------------------------------------------------------
------------------------------------------------------------
------------------------------------------------------------
------------------------------------------------------------
------------------------------------------------------------
------------------------------------------------------------
------------------------------------------------------------
------------------------------------------------------------
------------------------------------------------------------
------------------------------------------------------------
------------------------------------------------------------
------------------------------------------------------------
------------------------------------------------------------
------------------------------------------------------------
------------------------------------------------------------
------------------------------------------------------------
------------------------------------------------------------
------------------------------------------------------------
------------------------------------------------------------
-------------M--HLTL-L----------RD---------GA---------------
-------------------LYG-F-S--------W-------------------------
-----------------G------------------------------------------
------------------------------------------------------------
---------WNEEIQQHTREQI--------VD------------------TI--------
-----------------G------------------------------------------
------------------------------------------------------------
------------------------------------------------------------
------------------------------------------------------------
------------------------------------------------------------
------------------------------------------------------------
------------------------------------------------------------
------------------------------------------------------------
----------------SYI-------EYT----E--------------------------
------------------------------------------------------------
------------------------------------------------------------
------------------------------------------------------------
------------------------------------------------------------
------------------------------------------------------------
------------------------------------------------------------
-------------------------KTY-------SD-G-----LQDTQKN--APSN---
--------------KHY-TEP---------------------------------------
------------------------------------------------------------
------------------------------------------------------------
----------------------------------------FN---------------TV-
-------NR---YVREMT-LDV---L-DF-------KDM-------W-QYF---------
------------------------------------------------------------
DPVKYPTP------A-----------------------------EV-YL-S---------
----------------------REIYSDAVGTAD-NSGA------LNF--PQ--------
--HPKSRSQKW----------------------KSGPGT-------GLMPVRLL-----T
RTTEGQYLRKHYGK--KNL-----------------------------------------
------------------------------------------------------------
------------------------------------------------------------
------------------------------------------------------------
------------------------------------------------------------
------------------------------------------------------------
------------------------------------------------------------
------------------------------------------------------------
------------------------------------------------------------
------------------------------------------------------------
------------------------------------------------------------
------------------------------------------------------------
------------------------------------------------------------
------------------------------------------------------------
------------------------------------------------------------
------------------------------------------------------------
------------------------------------------------------------
------------------------------------------------------------
------------------------------------------------------------
------------------------------------------------------------
------------------------------------------------------------
------------------------------------------------------------
------------------------------------------------------------
------------------------------------------------------------
------------------------------------------------------------
--------------------------------M--PG-----------------------
--------------VD--------------------------------------------
------------------------------------------------------------
------------------------------------------------------------
------------------------------------------------------------
------------------------------------------------------------
------------------------------------------------------------
------------------------------------------------------------
------------------------------------------------------------
------------------------------------------------------------
------------------------------------------------------------
------------------------------------------------------------
------------------------------------------------------------
------------------------------------------------------------
------------------------------------------------------------
------------------------------------------------------------
------------------------------------------------------------
------------------------------------------------------------
------------------------------------------------------------
------------------------------------------------------------
------------------------------------------------------------
------------------------------------------------------------
------------------------------------------------------------
------------------------------------------------------------
------------------------------------------------------------
------------------------------------------------------------
------------------------------------------------------------
------------------------------------------------------------
------------------------------------------------------------
------------------------------------------------------------
------------------------------------------------------------
------------------------------------------------------------
------------------------------------------------------------
---------------
>Bacteria__Stenotrophomonas_maltophilia_WP_080335078.1
------------------------------------------------------------
------------------------------------------------------------
------------------------------------------------------------
------------------------------------------------------------
------------------------------------------------------------
------------------------------------------------------------
------------------------------------------------------------
------------------------------------------------------------
------------------------------------------------------------
------------------------------------------------------------
------------------------------------------------------------
------------------------------------------------------------
-------------------MRRRSCPLSRASGARKTGMAQAHPFFRHRMSS--MKRRILT
PLHHEGPLSA---DDIERRRFLQASSAAGLGCLLASSANAFSGLVD-RIGQPLSSSVASP
--AADTPTIDTIR--------------ALLLASLAK-THP--------------VVG---
------------------------------------------------------------
---------------------G------FFAA----L-------GD----FFI-------
-----PTAA---------------------------------------------------
----EKP-----ETL----WQ-RY-T----D--------------AKI------------
E--EA-------------------VINLVK---A-DM------A-GL-----SDV-----
---ARL-YRDAVR-----------------------------------------------
------------------------------------------------------------
------------------------------------------------------------
---------------------------DGDKD-------TIKTQSIA--ARTVF------
------------------------------------------------------------
------------------------------------------------------------
-----------------------------------------------------------A
QR---L------P-----------AF-------QMSG-----------------------
-------HE-----------V-ALLPCFALAAT---------------------------
-------------L--ELTL-L----------RD---------MA---------------
-------------------LTG-K-E--------I-------------------------
-----------------G------------------------------------------
------------------------------------------LSDA--------------
------------D-VESVKEDL--------TQ------------------RI--------
-----------------K------------------------------------------
------------------------------------------------------------
------------------------------------------------------------
------------------------------------------------------------
------------------------------------------------------------
------------------------------------------------------------
------------------------------------------------------------
------------------------------------------------------------
----------------RYS-------DYV----V--------------------------
------------------------------------------------------------
------------------------------------------------------------
------------------------------------------------------------
------------------------------------------------------------
------------------------------------------------------------
------------------------------------------------------------
-------------------------ESM-------KT-A-----VAKTRSDNP---HSND
PVGRNQP-----------------------------------------------------
------------------------------------------------------------
------------------------------------------------------------
----------------------------------------LS---------------AL-
-------LS---LHKQMT-LDV---I-DF-------YKT-------W-PAF---------
------------------------------------------------------------
D----------ARKY-PN--------------------------GVRVVLQ---------
----------------------RQVF----------------------------------
---------------------------------------------------SPVIGWWER
GKVPPQGIPKGWRNAPPNILKAECWV-RYRW-KSQWMSAFRITYEDGSEL-----ATGEM
IGDRYELPL--SGRYVTNVAGNS--SSAI-------------------------------
------------------------------------------------------------
------------------------------------------------------------
------------------------------------------------------------
------------------------------------------------------------
------------------------------------------------------------
------------------------------------------------------------
------------------------------------------------------------
------------------------------------------------------------
------------------------------------------------------------
------------------------------------------------------------
------------------------------------------------------------
------------------------------------------------------------
------------------------------------------------------------
------------------------------------------------------------
------------------------------------------------------------
------------------------------------------------------------
------------------------------------------------------------
------------------------------------------------------------
------------------------------------------------------------
------------------------------------------------------------
------------------------------------------------------------
------------------------------------------------------------
--------------------------------------------------------GGMK
FRT-----QPDNKLYEVGPELDEHQRVIT-AFAPRGHRLSSLRSIGKGV--NGGEDCVSG
FVAGFQLVDKEAGPVSTDVLSRLSPEMPPQIMQWLAMQASSSQRIAGAELPSDF------
------------------------------------------------------------
------------------------------------------------------------
------------------------------------------------------------
------------------------------------------------------------
------------------------------------------------------------
------------------------------------------------------------
------------------------------------------------------------
------------------------------------------------------------
------------------------------------------------------------
------------------------------------------------------------
------------------------------------------------------------
------------------------------------------------------------
------------------------------------------------------------
------------------------------------------------------------
------------------------------------------------------------
------------------------------------------------------------
------------------------------------------------------------
------------------------------------------------------------
------------------------------------------------------------
------------------------------------------------------------
------------------------------------------------------------
------------------------------------------------------------
------------------------------------------------------------
------------------------------------------------------------
------------------------------------------------------------
------------------------------------------------------------
------------------------------------------------------------
------------------------------------------------------------
------------------------------------------------------------
------------------------------------------------------------
------------------------------------------------------------
---------------
>Bacteria__Dyadobacter_alkalitolerans_WP_026632766.1
------------------------------------------------------------
------------------------------------------------------------
------------------------------------------------------------
------------------------------------------------------------
------------------------------------------------------------
------------------------------------------------------------
------------------------------------------------------------
------------------------------------------------------------
------------------------------------------------------------
------------------------------------------------------------
------------------------------------------------------------
------------------------------------------------------------
-----------------------------------------------------------M
SLTNVLQNRRQFLKLSALGAGGVLVLSGMLQSCSLKDHDIP--NP-DSP-SVLLPLLG-D
DYGDNFSWNDDSK--------------IAVMTGLNM-IP---------------VAG---
------------------------------------------------------------
---------------------E------ILSA----L-------VD----ILW-------
-----PVDK------------------------------------------------PNV
--W-DQI-----KAQ----VE-AL-I----D--------------QKI------------
A--AD-------------------KYQTVS---E-DL------E-GL-----KNV-----
---LTL-YMNELK-----------------------------------------------
------------------------------------------------------------
------------------------------------------------------------
---------------------------NGTPS-------DIRSQWME--TRSHF------
------------------------------------------------------------
------------------------------------------------------------
-----------------------------------------------------------V
NA---L------P-----------HF-------QSAG-----------------------
-------NE-----------V-PLLPLFGQFAT---------------------------
-------------L--YLSL-L----------RD---------GV---------------
-------------------KFG-Q-S--------W-------------------------
-----------------G------------------------------------------
------------------------------------------------------------
---------RSDGDHQQDIIDL--------QT------------------AI--------
-----------------T------------------------------------------
------------------------------------------------------------
------------------------------------------------------------
------------------------------------------------------------
------------------------------------------------------------
------------------------------------------------------------
------------------------------------------------------------
------------------------------------------------------------
----------------SFV-------KYA----A--------------------------
------------------------------------------------------------
------------------------------------------------------------
------------------------------------------------------------
------------------------------------------------------------
------------------------------------------------------------
------------------------------------------------------------
-------------------------ETY-------NNIG-----RVDVVSK--TKRN---
--------------DHL-NEP---------------------------------------
------------------------------------------------------------
------------------------------------------------------------
----------------------------------------FK---------------SI-
-------NT---YDRQMT-LTV---L-DF-------MQT-------W-PYF---------
------------------------------------------------------------
DVTQYPDG------T-----------------------------SP-LL-T---------
----------------------REIYSDPYGSCD-WST---NGNPINI--ETT-------
TL-LPSNITLWASDR---VD------AVQLTY---TGKG-------AVSITPRMGVQEGG
KVAGGSPSKEY--T--FNP---SPSNPITKVRVLTAQYQNNNGILGPFP-----------
------------------------------------------------------------
------------------------------------------------------------
------------------------------------------------------------
------------------------------------------------------------
------------------------------------------------------------
------------------------------------------------------------
------------------------------------------------------------
------------------------------------------------------------
------------------------------------------------------------
------------------------------------------------------------
------------------------------------------------------------
------------------------------------------------------------
------------------------------------------------------------
------------------------------------------------------------
------------------------------------------------------------
------------------------------------------------------------
------------------------------------------------------------
------------------------------------------------------------
------------------------------------------------------------
------------------------------------------------------------
------------------------------------------------------------
------------------------------------------------------------
------------------------------------------------------------
--------------------------------------------------------SGMQ
FQYNDNSTTNVLGGV--KNAYNNIYDDTQLFGY--PGEALSSIYIHGANKVLG--GADCA
VFGFMYW--QSPAATL--------------------------------------------
------------------------------------------------------------
------------------------------------------------------------
------------------------------------------------------------
------------------------------------------------------------
-------RAISTLYVKSPTERPAADFH-------KAFPQFGIS-----AGSITKELEAAR
KAFWASVKKRADEIAG--------------------------------------------
------------------------------------------------------------
------------------------------------------------------------
------------------------------------------------------------
------------------------------------------------------------
------------------------------------------------------------
------------------------------------------------------------
------------------------------------------------------------
------------------------------------------------------------
------------------------------------------------------------
------------------------------------------------------------
------------------------------------------------------------
------------------------------------------------------------
------------------------------------------------------------
------------------------------------------------------------
------------------------------------------------------------
------------------------------------------------------------
------------------------------------------------------------
------------------------------------------------------------
------------------------------------------------------------
------------------------------------------------------------
------------------------------------------------------------
------------------------------------------------------------
------------------------------------------------------------
------------------------------------------------------------
------------------------------------------------------------
---------------
>Bacteria__Proteus_mirabilis_QCC70297.1
------------------------------------------------------------
------------------------------------------------------------
------------------------------------------------------------
------------------------------------------------------------
------------------------------------------------------------
------------------------------------------------------------
------------------------------------------------------------
------------------------------------------------------------
------------------------------------------------------------
------------------------------------------------------------
-MHLNPLKIAISPSSLPCTQPLTCIEYEDLKDGMLDMINRNSNILPTVVDE---------
------------------------------------------------------------
------------------------------------------------------------
------------------------------------------------------------
-----FNQQDPLN-------APIMVGEVVVGHII-------------GLIP---VVG---
------------------------------------------------------------
---------------------G------VLSK----I-------TS----ALFG--LMNK
NM-KDSSLA---------------------------------------------------
----EQI-----IAH----VS-RI-------I------D------AKI------------
T--DN-------------------NIKIIK---L-TT------E-GI-----TDV-----
---YQL-FSDSLARYL--------------------------------------------
------------------------------------------------------------
------------------------------------------------------------
----------DPSVQYSETQLRD------LRE-------QVLNRFDD--VISAI------
------------------------------------------------------------
------------------------------------------------------------
--------------------TSQQPLVL-------N--------------L---------
------------------------------------------------------------
-------AQ-----------S-AGLPFYCHCCA---------------------------
-------------L--FVAA-H----------CD---------IL---------------
-------------------TNK-E------------------------------------
------------------------------------------------------------
------------------------------------------------------------
------------------------------------------------------------
-----------------------K------------------------------------
----------LALEEDY-FKNNLQTL--------RN------------------SIDKFN
ANIHKAIYQQTSQVFKDDYNKC-NTFLVG-------------------------------
------------------------------------------------------------
------------------------------------------------------------
------------------------------------------------------------
------------------------------------------------------------
------------------------------------------------------------
----------------IYTSGLSFYQTWV----K---------R--SF------------
-----EIE-----FTTPFARWNSLELYGNDYSH-DPKISYYKTYFEMGKDILHRTS----
------------------------------------------------------------
------------------------------------------------------------
------------------------------------------------------------
------------------------------------------------------------
------------------------------------------------------------
------------------------------------------------------------
------------------------------------------------------------
------------------------------------------------------------
------------------------------------------------------------
------------------------------------------------------------
------------------------------------------------------------
------------------------------------------------------------
------------------------------------------------------------
------------------------------------------------------------
------------------------------------------------------------
------------------------------------------------------------
------------------------------------------------------------
------------------------------------------------------------
------------------------------------------------------------
------------------------------------------------------------
------------------------------------------------------------
------------------------------------------------------------
------------------------------------------------------------
------------------------------------------------------------
------------------------------------------------------------
------------------------------------------------------------
------------------------------------------------------------
------------------------------------------------------------
------------------------------------------------------------
------------------------------------------------------------
------------------------------------------------------------
------------------------------------------------------------
------------------------------------------------------------
------------------------------------------------------------
------------------------------------------------------------
--------------------------------------MLQSIETYSHIDAVIRLKQNYL
TPEKGVDSFQYEGCNGVAGDSHDVIKTDTFFTPDSQKAYLSPTQILPSVRYISDTPWGAL
KYMVLDDVNNNSFTIGQGNRDNKSYLNIPGYCFNGVNLYLSRHNGKSCQADSGAWLTESA
PIFRFYDGYASLTLDTENHLPTAKKSYELDLNHGFITQLSQAQYGYSDMLVGKNCILLNH
DAYFCLPSEEPIGKVGLSQKITLLLQ------CAITQEQSLAVLARTGDATQGTIIGSAE
FKLTTDQDNIIYKITPLLNHPISDNKSYFYTYQIDLSCIFSQEDQKNLYFHLYFFEPNTL
LADMTVLF----------------------------------------------------
------------------------------------------------------------
------------------------------------------------------------
------------------------------------------------------------
------------------------------------------------------------
------------------------------------------------------------
------------------------------------------------------------
------------------------------------------------------------
------------------------------------------------------------
------------------------------------------------------------
------------------------------------------------------------
------------------------------------------------------------
------------------------------------------------------------
------------------------------------------------------------
------------------------------------------------------------
------------------------------------------------------------
------------------------------------------------------------
------------------------------------------------------------
------------------------------------------------------------
------------------------------------------------------------
------------------------------------------------------------
------------------------------------------------------------
------------------------------------------------------------
------------------------------------------------------------
------------------------------------------------------------
------------------------------------------------------------
------------------------------------------------------------
------------------------------------------------------------
------------------------------------------------------------
------------------------------------------------------------
------------------------------------------------------------
------------------------------------------------------------
---------------
>Bacteria__Bacillus_thuringiensis_WP_098223779.1
------------------------------------------------------------
------------------------------------------------------------
------------------------------------------------------------
------------------------------------------------------------
------------------------------------------------------------
------------------------------------------------------------
------------------------------------------------------------
------------------------------------------------------------
------------------------------------------------------------
------------------------------------------------------------
------------------------------------------MTKKHKKIL---------
------------------------------------------------------------
-----------------------------SMTLATGVFAGTYIPTAYTAFAETEPKEDLN
E---------NQTKNINQNNLSIDLKGWFENPYKGVTFDQFINAFNNNAWNPLLVD-IKN
NGNAGSGTLVFLK--------------GMMGTGLSL-LPPPA------------------
------------------------------------------------------------
---------------------S------LLGS----I-------WN----IFM-------
-----PSTN---------------------------------------------G-GTDM
--W-RQL-----ETY----ID-EK-I----D--------------SKI------------
N--DY-------------------HKYLMG---A-EF------N-GA-----MSA-----
---IKE-YQRVLQIYN--------------------------------------------
------------------------------------------------------------
------------------------------------------------------------
------------------DSKNSLKRVEAPGT-------GVITAARN--ADTAL------
------------------------------------------------------------
------------------------------------------------------------
-----------------------------------------------------------K
AFISII-QTPEKETDSV-------------------------------------------
-------YQ-----------Q-ITAPIFVQAAN---------------------------
-------------A--HLLL-Q----------RD---------MI---------------
-------------------LYG-E-E--------W-------------------------
-----------------G------------------------------------------
------------------------------------------------------------
---------MDKNQWQGYKDNQ--------KK------------------LI--------
-----------------Q------------------------------------------
------------------------------------------------------------
------------------------------------------------------------
------------------------------------------------------------
------------------------------------------------------------
------------------------------------------------------------
------------------------------------------------------------
------------------------------------------------------------
----------------EYT-------NYA----M--------------------------
------------------------------------------------------------
------------------------------------------------------------
------------------------------------------------------------
------------------------------------------------------------
------------------------------------------------------------
------------------------------------------------------------
-------------------------KVY-------ND-G-----LEKKKKEAENINT---
------------QQPNRNTDR---------------------------------------
------------------------------------------------------------
------------------------------------------------------------
----------------------------------------WN---------------HI-
-------NA---YVREYT-LSV---L-DF-------VDL-------F-PAT---------
------------------------------------------------------------
N----------PETYSK---------------------------GIMQENS---------
----------------------RQIY----------------------------------
------------------------------------------------------------
------------------------------------------------------------
------------------------------------------------------------
------------------------------------------------------------
------------------------------------------------------------
------------------------------------------------------------
------------------------------------------------------------
------------------------------------------------------------
------------------------------------------------------------
------------------------------------------------------------
-----SSIKGAVIPQGGTGEGTTWENIQKILDSQEYKGDLHKLD------IRSYDRIDAI
QPWYSDKKNGGANWTTPGWTGNTTG---GNLNPLINPLDNPITRVKAQSSRTPNYIDFKF
DTGGNNPSFGRYVSGHVSYKEDIFEYPNQKLS----------------------------
----------------------------------------------------QVHAFNTS
TYPGFQGIDAVVFGFVDKNLTQSS------------------------------------
------------------------------------------------------------
------------------------------------------------------------
-----------------------------------------------TYLMTNMITAIP-
------------------------------------------------------------
------------------------------------------------------------
---------TAKYNRGMSNFQPQVESIHAKQKAMKTDTTNSYLAYGVEVSKE-QEYKIRY
KVAANENSK-ISLSHRKPDGNYA-KIADTTIPITRN-FADTVKGEYGSYKIVEGPTVKLT
KG---THDLKLENSQGKFSI----------------------------------------
------------------------------------------------------------
------------------------------------------------------------
--------------------------------------------------------DQIE
LE----------------------------------------------------------
------------------------------------------------------------
------------------------------------------------------------
------------------------------------------------------------
----PVEQDQVIGQDNFDDKR-LSWV--NLGGIVNGGVTGKAGMIDANGNTWSYIQDQVL
PFSKYTLSIKVKLNSNNGNERQKVTLYTDNLKHERITKTVELKGNAGYQEIQLEFITRKD
SA----NT-HVGILTSNGTSNILFDDVKVIGAKK--------------------------
------------------------------------------------------------
------------------------------------------------------------
------------------------------------------------------------
------------------------------------------------------------
------------------------------------------------------------
------------------------------------------------------------
------------------------------------------------------------
------------------------------------------------------------
------------------------------------------------------------
------------------------------------------------------------
------------------------------------------------------------
------------------------------------------------------------
------------------------------------------------------------
------------------------------------------------------------
------------------------------------------------------------
------------------------------------------------------------
------------------------------------------------------------
------------------------------------------------------------
------------------------------------------------------------
------------------------------------------------------------
------------------------------------------------------------
------------------------------------------------------------
------------------------------------------------------------
------------------------------------------------------------
------------------------------------------------------------
------------------------------------------------------------
---------------
>Bacteria__Bacillus_cereus_WP_016095385.1
------------------------------------------------------------
------------------------------------------------------------
------------------------------------------------------------
------------------------------------------------------------
------------------------------------------------------------
------------------------------------------------------------
------------------------------------------------------------
------------------------------------------------------------
------------------------------------------------------------
------------------------------------------------------------
------------------------------------------MTKKQKKIL---------
------------------------------------------------------------
-----------------------------SITLATGVFAGTYIPTAYTAFAENEKKEDLQ
E---------NQTKNINQNSLPIDSYGWFENPYKGVTFSQFIDAFNNNQWQPLLVN-IKN
KGDAGSGTISFLK--------------GMMTTGLSL-LPPPA------------------
------------------------------------------------------------
---------------------S------LLAS----I-------WS----VFI-------
-----PTND---------------------------------------------ANGTDM
--W-RQL-----EIY----ID-EK-I----D--------------SKI------------
N--DY-------------------HKYLMG---A-EF------N-GA-----MSA-----
---IKE-YQRVLQIYN--------------------------------------------
------------------------------------------------------------
------------------------------------------------------------
------------------DSKNSLKRVEEPGT-------PVIEAVRA--ADRKL------
------------------------------------------------------------
------------------------------------------------------------
-----------------------------------------------------------K
EFIAVV-QTPEKSNDSV-------------------------------------------
-------YQ-----------Q-ITAPIFVQAAN---------------------------
-------------A--HLLL-Q----------RD---------MI---------------
-------------------LYG-E-E--------W-------------------------
-----------------G------------------------------------------
------------------------------------------------------------
---------MDKDQWQGYKDNQ--------KK------------------LI--------
-----------------Q------------------------------------------
------------------------------------------------------------
------------------------------------------------------------
------------------------------------------------------------
------------------------------------------------------------
------------------------------------------------------------
------------------------------------------------------------
------------------------------------------------------------
----------------EYT-------NYA----M--------------------------
------------------------------------------------------------
------------------------------------------------------------
------------------------------------------------------------
------------------------------------------------------------
------------------------------------------------------------
------------------------------------------------------------
-------------------------KVY-------ND-G-----LEKRKKEAEEINT---
------------QQPNRNTDR---------------------------------------
------------------------------------------------------------
------------------------------------------------------------
----------------------------------------WN---------------HI-
-------ND---YVREYT-LSV---L-DF-------VDL-------F-PAT---------
------------------------------------------------------------
N----------PETYSK---------------------------GVMQENS---------
----------------------RQIY----------------------------------
------------------------------------------------------------
------------------------------------------------------------
------------------------------------------------------------
------------------------------------------------------------
------------------------------------------------------------
------------------------------------------------------------
------------------------------------------------------------
------------------------------------------------------------
------------------------------------------------------------
------------------------------------------------------------
-----SSIKGAVIPQGGTGEGTTWENIQKILDSQEYKGDLHKLD------IRSFDRIDAI
QPWFSDKQNGGSNWTTPGWTGNASG---GALKNLINPSDNPITRVKAQSSRTPNYIDFKF
DTGGDNPYFGRYFSGG-SYKEDIFEYPNQKLS----------------------------
----------------------------------------------------QIHAFNRS
TYPGFEGIDAVVFGFVDKNLTQSS------------------------------------
------------------------------------------------------------
------------------------------------------------------------
-----------------------------------------------TYLMTNMITTIP-
------------------------------------------------------------
------------------------------------------------------------
---------AAKYNRGMSNFQPQVESIHAKQKAMKTDTTNSYLAYGVEISKE-QEYKIRY
KVAANENSK-ISLSHRKPGGNYA-KIDDTTIPITGN-AADTVKGEYGSYKIVEGPIVKLT
KG---AHDLKLENSQGKFSL----------------------------------------
------------------------------------------------------------
------------------------------------------------------------
--------------------------------------------------------DQIE
LE----------------------------------------------------------
------------------------------------------------------------
------------------------------------------------------------
------------------------------------------------------------
----PVERDQVIARDNFDDQR-LNWI--NLGGIVNGGITGKAGMIGTNGDTWTYIQDQVL
PFSKYTLSIKVKLDSSDGNERQKVTIFTDNLKHERITKTVELKGKAGYQEMQLEFITSRD
LA----NT-HVGILTSNGTSNVLFDDVQVIGAKKAKLIWVLM------------------
------------------------------------------------------------
------------------------------------------------------------
------------------------------------------------------------
------------------------------------------------------------
------------------------------------------------------------
------------------------------------------------------------
------------------------------------------------------------
------------------------------------------------------------
------------------------------------------------------------
------------------------------------------------------------
------------------------------------------------------------
------------------------------------------------------------
------------------------------------------------------------
------------------------------------------------------------
------------------------------------------------------------
------------------------------------------------------------
------------------------------------------------------------
------------------------------------------------------------
------------------------------------------------------------
------------------------------------------------------------
------------------------------------------------------------
------------------------------------------------------------
------------------------------------------------------------
------------------------------------------------------------
------------------------------------------------------------
------------------------------------------------------------
---------------
>Bacteria__Bacillus_cereus_WP_150159719.1
------------------------------------------------------------
------------------------------------------------------------
----MNQYN---NK------CEV-----LS------------------------------
------------------SKD--------IKLYSS-------------------------
------------------------------------------------------------
------------------------------------------------------------
---------------------------------PFPIHP----I-IFLK-NSN-------
------YAKKI---------------------KMYE--TDYQ------------------
------------------------------------------------------------
------------------------------------------------------------
--------------------------------NNV---------NL--------------
------------------------------------------------------------
------------------------------------------------------------
------------------------------------------------------------
-------DL-DPS--------------SA-SAG----------------------III-A
GTI----------------------------L-SA----------V--PGL---------
-T-------IPGAII------I------SFGT----L-------LP----ILW-------
-----P--G----------G------A---------N--DI----------------SI-
--F-NAM-----INN----ME-TI-L----N--------------ERI------------
N--EV-------------------EKQRAF---A-TL------E-GF-----RLL-----
---VQN-YEDALI-YW----NDLR------------------------------------
-------Q------------R----------------QPP--PPLHVLE--------A--
-A------------AS--------------------T---L-R-----------------
------------------------------------------IRFEL--ANGSF------
------------------------------------------------------------
------------------------------------------------------------
-----------------------------------------------------------D
QN---L------P-----------QL-------Q--------L----E----------D-
-------YK-----------L-LLLPTYAQAAN---------------------------
-------------M--HLNL-L----------HQ---------GA---------------
-------------------QLA-D-Q--------W-------------------------
-----------------NADARRASQKEFED---KP------------------------
------GT--------SSG------------W----Y-Q---K-----------------
---------------------L--------IE------------------KT--------
-----------------P------------------------------------------
------------------------------------------------------------
------------------------------------------------------------
------------------------------------------------------------
------------------------------------------------------------
------------------------------------------------------------
------------------------------------------------------------
------------------------------------------------------------
----------------KYC-------NYC----A--------------------------
------------------------------------------------------------
------------------------------------------------------------
------------------------------------------------------------
------------------------------------------------------------
------------------------------------------------------------
------------------------------------------------------------
-------------------------NTY----R--D--G-----LN--------------
---------M--------L---KK---------------EP---N---------------
------------------------------------------------------------
-----------------------IT-----------------------------------
----------------------------------------WD---------------RF-
-------NT---YRREMT-LNV---L-DI---A---S-L-------F-CNY---------
------------------------------------------------------------
D-------I--YK-Y-P------------------IG---Y---KSE-I-T---------
----------------------REVY----------------------------------
------------------------------------------------------------
------------------------------------------------------------
------------------------------------------------------------
------------------------------------------------------------
-------Q-----------------S-L----NSENN-V---------------------
---------YEHYYDID---------Q---LD----------------------------
-----------YL--LT--RTP---------NLFT-------CL--------Q--GLY--
---F-Y------------------------------------QQNRDTP-----------
---------------------------NNFFTSHFNTFHY--INDSS-------------
-------IQNSAVFGDQHPTDILISLQLATDIYVFLL----NVT--SLDNEHLD------
------------------------KHNNISNIHFFIT--------------NGVRLLEKH
LKAGP------GEITDPI-NKNTFGLPPIRK-----API---------------------
--------PNY----DNY--------S-HILS--FV------------------------
----------------------------------------KSINP---------------
ISPHKTQVY--SFAW-T----HISV-----------------------------------
------------------------------------------------------------
---------------------D-------PD----NKIY----------------K----
-----------------------------------------------DK-----TTSLP-
VVKA-N---EI----------NLPS-KVI-EG----------------------------
----------P---------------GHTGGDV-IQ--L-------QPQGS---------
------------------FKM----TCRTAS-----------AEQK-------Y--FIRI
R------Y---AS-----------N----------------GWVTA-I------------
-----PM-INLII------------------------TQVESLAMQLNQTFAHTNYQ---
-EL--Q-YQEFGYXH---------------------------------------------
------------------------------------------------------------
------------------------------------TV----------------------
------------------------------------------------------------
------------------------------------------------------------
------------------------------------------------------------
------------------------------------------------------------
------------------------------------------------------------
------------------------------------------------------------
------------------------------------------------------------
------------------------------------------------------------
------------------------------------------------------------
------------------------------------------------------------
------------------------------------------------------------
------------------------------------------------------------
------------------------------------------------------------
------------------------------------------------------------
------------------------------------------------------------
------------------------------------------------------------
----------------------TTTRFI--------------------------------
------------------------------------------------------------
------------------------------------------------------------
------------------------------------------------------------
------------------------------------------------------------
------------------------------------------------------------
------------------------------------------------------------
------------------------------------------------------------
------------------------------------------------------------
------------------------------------------------------------
------------------------------------------------------------
------------------------------------------------------------
------------------------------------------------------------
------------------------------------------------------------
------------------------------------------------------------
------------------------------------------------------------
------------------------------------------------------------
---------------
>Bacteria__Bacillus_cereus_WP_150159513.1
------------------------------------------------------------
----------------------------------------------MRQNIYYNEIQIGI
GGTFMNQNNK--NE------YEI-----ID------------------------------
------------------SHNSTYRFNTHTDCTKY-------------------------
------------------------------------------------------------
------------------------------------------------------------
---------------------------------PFTNNP----N-QPLQ-KRG-------
------YNDWI------------------------T--KDHQ------------------
------------------------------------------------------------
------------------------------------------------------------
--------------------------------NQYYCG---GPKAF--------------
------------------------------------------------------------
------------------------------------------------------------
------------------------------------------------------------
-------DT-DIG--------------AAVSAG----------------------IIV-A
GTI----------------------------L-AA----------L--SAP--VAIIAIE
GA-------IVGAII------I------SFGT----L-------LP----IFW-------
-----P--N----------G------E---------K--DK----------------TV-
--W-TEF-----IKM----GE-NY-V----D--------------TPL------------
T--ET-------------------VKEDKL---A-TL------E-GI-----RLV-----
---LAE-YEKGFQ-DW----KDLK------------------------------------
-------E------------K----------------QIPGSKPSQALQ--------Q--
-A------------SL--------------------T---V-K-----------------
------------------------------------------TRFEI--VNNDI------
------------------------------------------------------------
------------------------------------------------------------
-----------------------------------------------------------L
RE---M------P-----------GF-------Q--------L----P----------T-
-------YK-----------M-ILLPIYAQVAN---------------------------
-------------L--HLTL-L----------QQ---------GI---------------
-------------------EFA-D-I--------W-------------------------
-----------------NADI-FPSQTEFET---NA------------------------
------GT--------SND------------Y----Y-K---D-----------------
---------------------L--------IK------------------KI--------
-----------------Q------------------------------------------
------------------------------------------------------------
------------------------------------------------------------
------------------------------------------------------------
------------------------------------------------------------
------------------------------------------------------------
------------------------------------------------------------
------------------------------------------------------------
----------------EYS-------NYC----A--------------------------
------------------------------------------------------------
------------------------------------------------------------
------------------------------------------------------------
------------------------------------------------------------
------------------------------------------------------------
------------------------------------------------------------
-------------------------NTY----R--E--G-----LN--------------
---------N--------L---KK---------------EA---N---------------
------------------------------------------------------------
-----------------------MT-----------------------------------
----------------------------------------WG---------------IL-
-------NS---YRKEMT-LTV---L-DI---I---A-L-------F-PFF---------
------------------------------------------------------------
D-------P--KK-Y-RV---------LIGTKNAVIG---T---KSE-L-T---------
----------------------REIY----------------------------------
------------------------------------------------------------
------------------------------------------------------------
------------------------------------------------------------
------------------------------------------------------------
-------M-----------------D-T----HLKYK-----------------------
---------YERYFQLD---------K---TE----------------------------
-----------EV--LI--RKP---------HLFT-------WL--------S--GIN--
---F-QTL----------------------I-VNPSIPSLIGHQVDDVK-----------
---------------------------TPTLLNPIETNSY-DLWDHC-------------
-------IQVEGRCSETKNEK--INFLYPTNIFKLTL----DVY--AIDSEDPI------
------------------------DSEDPTSATTLTI--------------NKIYFYDQN
ESITPY-IYNAGNTSKRI-EK--------RN-----AVL---------------------
--------EN------------------HYLS--CI------------------------
----------------------------------------TSYYPL--KTSTFNNSTMQT
IDMEEMKRY--TLVW-T----HDSA-----------------------------------
------------------------------------------------------------
---------------------D-------PD----NKIY----------------K----
-----------------------------------------------DT-----TTSLP-
VVKA-N---EI----------NLPS-KVI-EG----------------------------
----------P---------------GHTGGDV-IQ--L-------QPQGS---------
------------------FKM----TCRTAS-----------AEQK-------Y--FIRI
R------Y---AS-----------N----------------GWVTA-I------------
-----PM-INLII------------------------TQVESLAMQLNQTFAHTNYQ---
-EL--Q-YQEFGYLEFPNEVTLPANETIXVIQLQPQGSFKMTCRTASAEQKYFIRIR-YA
SNGWVTAIPMINLIITQV---------------------------------ESLAMQLNQ
TFAHTNYQELQYQEFGYLEFPNEVTL------PANETISLIFSRLDEYIKTDLII-DKVE
FL----------------------------------------------------------
------------------------------------------------------------
------------------------------------------------------------
------------------------------------------------------------
----P-----------------------------------------------ITSSLQES
REREK----IE--FAQ-----------------MKVSSFFTNHTK---------------
------------------------------------------------------------
------------------------------------------------------------
------------------------------------------------------------
------------------------------------------------------------
------------------------------------------------------------
------------------------------------------------------------
------------------------------------------------------------
------------------------------------------------------------
------------------------------NILQADVTDYEIDQTA---TLIESLTEEVY
PQEK------------LMLLHE-----------------------------------IKQ
AKQLSQSRNLLQNGDFTSLLGWTTSKDITRESRKRKNRICSNESKFLLY-----------
------------------------------------------------------------
------------------------------------------------------------
------------------------------------------------------------
------------------------------------------------------------
------------------------------------------------------------
------------------------------------------------------------
------------------------------------------------------------
------------------------------------------------------------
------------------------------------------------------------
------------------------------------------------------------
------------------------------------------------------------
------------------------------------------------------------
------------------------------------------------------------
------------------------------------------------------------
------------------------------------------------------------
------------------------------------------------------------
---------------
>Bacteria__Bacillus_cereus_WP_150159493.1
------------------------------------------------------------
----MYFGSLIVIRLYPIFTKIMRLFVERLLQEYTAELRILKVYTLHILDRCIKIYDYIR
SEKMNSYQNEN----------EI-----VN------------------------------
-----------------------VVPSNVNASNTY-------------------------
------------------------------------------------------------
------------------------------------------------------------
---------------------------------PFTNNP------SAI------------
---------------------------------MFD------------------------
------------------------------------------------------------
------------------------------------------------------------
---------------------------------------------E--------------
------------------------------------------------------------
------------------------------------------------------------
------------------------------------------------------------
-------ISPSSI--------------G---------------------------LGT-L
LSL----------------------------F-------------L--DYK-SLLGSP--
-S--------ITGGI------G------FLQS----I-------IG----IIA-------
--------G-----------------A---------N--VA-------------------
----TVT-----IDD----VQ-RL-I----N--------------QSL------------
D--TY-------------------TRQQAE---S-RM------N-SI-----TND-----
---YNQ-YLLNLR-DY----IN--------------------------------------
-----------------------------------------G-----RTD----------
--------------RN--------------------N---F-V-----------------
------------------------------------------QSLRM--NEQRL------
------------------------------------------------------------
------------------------------------------------------------
-----------------------------------------------------------R
NELD--------S-----------FF-------S--------L----R----------G-
-------RE-----------L-LLLPNFVQVAL---------------------------
-------------L--HLAI-L----------RD---------AV---------------
-------------------VHG-G-P----------------------------------
-----------------D----------LER---PFVSET--------------------
------AQTSFLTRPPSSS------------F----Q-E---A-----------------
---------------------L--------ST------------------SI--------
-----------------R------------------------------------------
------------------------------------------------------------
------------------------------------------------------------
------------------------------------------------------------
------------------------------------------------------------
------------------------------------------------------------
------------------------------------------------------------
------------------------------------------------------------
----------------IYS-------NYC----T--------------------------
------------------------------------------------------------
------------------------------------------------------------
------------------------------------------------------------
------------------------------------------------------------
------------------------------------------------------------
------------------------------------------------------------
-------------------------QEY----H--N--G-----LT--------------
---------Q--------M-RNRG---------------NSG------------------
------------------------------------------------------------
-----------------------RD-----------------------------------
----------------------------------------WL---------------NF-
-------NA---YRRELT-LSV---L-DF---V---S-I-------F-PFF---------
------------------------------------------------------------
D-------P--IL-Y-HI---------T------RNFSLPI---NSQ-L-S---------
----------------------RVIY----------------------------------
------------------------------------------------------------
------------------------------------------------------------
------------------------------------------------------------
------------------------------------------------------------
-------T-----------------N-P----AGFLN-A--------------NGSEGWY
APRHNN---TVT-F--S---------S---IE----------------------------
-----------SN--IP--GPT---------TS-R-------FL--------Q--NID--
---I-FTN----------------GLGVGANPNRTQSWQGN-IN----------------
-----------------------------SNF-----NGTRDHFGLT-------------
------------------NGQPRGISGQN--IFRVISTVHTLD-----------------
-----------------------LRSFGVSGADFLHTTGQTSQYRV------------PQ
FPPSGIGVHHGPISQFLPGKRSNIP-----------------------------------
--------TAN-----DY--------T-HLLS--RV------------------------
----------------------------------A-------------NITAGLQPVVQG
QRN---SVV--IHGW-T----HRSL-----------------------------------
------------------------------------------------------------
---------------------T-------RE----NIIV----------------P----
-----------------------------------------------NN-----ITQIP-
AVKT-SFYSNC---------------TVV-SG----------------------------
----------P---------------GSTGGDL-VK--L-------NANGRF--------
-------------------DI----QVQFQP-----------PQT---N----Y--RIRL
R------Y---AA-----------V--------------------S-T------------
-----SS-INITF--------------------------SGAAHPSTLP-STT-S---SL
NNL--Q-YEHFGYF--------------------------------------------NV
VGTFIPSLGNMLS----I---------------------------------INISSNSN-
----------------------------------------------------VVI-DKIE
FI----------------------------------------------------------
------------------------------------------------------------
------------------------------------------------------------
------------------------------------------------------------
----PV---------------------------------------------GTFANHSLE
ATQEYNYPKNTNSTYNQIYNNYDQ----KNMENTYQPTYDNGYE----------------
------------------------------------------------------------
------------------------------------------------------------
------------------------------------------------------------
------------------------------------------------------------
------------------------------------------------------------
------------------------------------------------------------
------------------------------------------------------------
------------------------------------------------------------
------------------------------------QNHYNYYDSGYNDTYNQNIVNTYD
QEYNN---------------------------------YNQNSNDMYNQKYTSNYNQNSG
CTCKQCYNEN-------YPK----------------------------------------
------------------------------------------------------------
------------------------------------------------------------
------------------------------------------------------------
------------------------------------------------------------
------------------------------------------------------------
------------------------------------------------------------
------------------------------------------------------------
------------------------------------------------------------
------------------------------------------------------------
------------------------------------------------------------
------------------------------------------------------------
------------------------------------------------------------
------------------------------------------------------------
------------------------------------------------------------
------------------------------------------------------------
------------------------------------------------------------
---------------
>Bacteria__Bacillus_cereus_WP_150159357.1
------------------------------------------------------------
-----------------------------------------------------------M
GGTNMNCKNQ--NE------FDI-----IDVTENDQTTVSQNIASNV-------------
--------------------NMQGSL--ANISSNY-------------------------
------------------------------------------------------------
------------------------------------------------------------
---------------------------------PLANNH----N-ISLQ-NMN-------
------YKEYL---------------------RMSE--GY--------------------
------------------------------------------------------------
------------------------------------------------------------
--------------------------------GKDANS---LEP----------------
------------------------------------------------------------
------------------------------------------------------------
------------------------------------------------------------
-------VS-VGR--------------DAVFSA----------------------LSI-T
RIF----------------------------L-GF----------A--G-------LG--
-T--------IGGIV------G------LFSE----A-------LK----WLW-------
-----P--N-----------------K---------T--TD-----------------T-
--W-AVF-----IQE----VE-EL-I----N--------------QKV------------
T--EA-------------------IVNKAL---A-EL------K-GL-----GDL-----
---IEE-YIILLE-KW----EQ--------------------------------------
--------------------N----------------A---P-----DL--------T--
-I------------EE--------------------L---L-R-----------------
------------------------------------------NKFIN--LNDFF------
------------------------------------------------------------
------------------------------------------------------------
-----------------------------------------------------------I
QN---M------P-----------SF-------G--------V----L----------G-
-------YE-----------V-PLLTVYAQAAN---------------------------
-------------L--HLTV-L----------RD---------AD---------------
-------------------LLG-K-Q--------W-------------------------
-----------------G----------M-D----S------------------------
------KV--------IEY------------Y----Y-D---L-----------------
---------------------Q--------KR------------------KT--------
-----------------A------------------------------------------
------------------------------------------------------------
------------------------------------------------------------
------------------------------------------------------------
------------------------------------------------------------
------------------------------------------------------------
------------------------------------------------------------
------------------------------------------------------------
----------------EYS-------DYC----V--------------------------
------------------------------------------------------------
------------------------------------------------------------
------------------------------------------------------------
------------------------------------------------------------
------------------------------------------------------------
------------------------------------------------------------
-------------------------KWY----N--S--G-----LD--------------
---------R--------L---KG---------------S----D---------------
--------------------------------------------------------A---
-----------------------MS-----------------------------------
----------------------------------------WY---------------NY-
-------NK---FRREMT-LMV---L-DI---V---A-L-------F-PNH---------
------------------------------------------------------------
D-------A--RM-Y-H----------------M--E---T---TAE-L-T---------
----------------------RMVY----------------------------------
------------------------------------------------------------
------------------------------------------------------------
------------------------------------------------------------
------------------------------------------------------------
-------T-----------------D-P----LGN-M-I-----YAKN----EQDWRKA-
-----YGM---S-F--D---------K---IE----------------------------
-----------N---EC--KQI---------GLFA-------WL--------N--SIE--
---I-YTD--------K------QG-IKFHPDQSYNYWAGD-IT---ST-----------
----------------SY------T--NSSI------NII-DYHGNY-R-----------
----SS----DKFIMNTK-----S--K---DIYQII-S-------------YPIS----Y
N------------LVNQS--Y-----YGIPKTYFNWV--------------PMDQ----P
TKAHTY-LYS----KPFS-TIFHYH-ERNLE-----EEL------P-PA-----------
STEP--PQPNE----YTY--------T-HRLA--YT------------------------
----------------------------------S-----IID-----AYYYNKPRMHQY
-----GGIP--LLGW-T----HRSV-----------------------------------
------------------------------------------------------------
---------------------S-------HD----NRIY----------------T----
-----------------------------------------------DK-----ITQIP-
ASKA-A---NI--NGGM---------KMV-KD----------------------------
----------P---------------GFLGGDM-LY--M-------PPYN------ST--
---------------SATYVL----TADSDIV----------S-KS-------Y--YVRI
R------Y---AS-----------D--------R-------T---N--------------
------T-LGISG----GIYVNGQKVQDLSFAPF--ETL-NYQ----------EK-----
--P--SKYNHFQLT---------------------SYY-------SN------E----IK
IPS-TKFE-------LRL---------------------------------FGNGNT---
-------------------------------------------GN-------MYI-NKFE
FI----------------------------------------------------------
------------------------------------------------------------
------------------------------------------------------------
------------------------------------------------------------
----PK----N---------------------------------------MAYEIEQHLE
IV-KK--SV-SGLFTN--TKE-A-------------------------------------
------------------------------------------------------------
------------------------------------------------------------
------------------------------------------------------------
------------------------------------------------------------
------------------------------------------------------------
------------------------------------------------------------
------------------------------------------------------------
------------------------------------------------------------
--------------------------------LQPGVTDYQIDQAA---NLIECVSAKGN
GNDK------------QMLFDA-----------------------------------VKV
AKQLSKSRNLLQDVDFHTL--NGSGNRE--------------------NGW---VGNTGI
S-VVEGDSLFKNRSLRLQ--GARLFDTET--FPTYLY----QKIDESKLKPYTRYKLRGF
IRSSQDLEVYLMRNDA--------------K-RAVMNVPEDLTSGITPTNAF--------
GE------VDRCLQQQSINAILQSV-TSLPCGGMSS------------------------
------------------------TSHQFSLTIDTGDLDYAGNPG-----ITVALNIVSP
DGYASLGNLELIEEG-LLTGDDLTFAEQQNQQQQAKIKRKREETDTIYVRAKQAINNLFS
DY-QDQQLKYDVN--------ISDIVSV--DNILQLICD---------------------
---------VNNKWI----PAIRGMNYDTFTALKNRIQQAYNLYEARNAIQNGDF-----
----RNRLTGWDSTPN------ANV-QSKGNSLVLVIPNWDSQVSQNVMVEPNRRYQLRV
IAKKEGV-----------GNGYVTLTD---GTNCMETVTF-STYDTSALGLT--------
------------------------------------------------------------
------------------------------------------------------------
------------------DFVIKSVEILPQTNQLRVEIGETEGTFTVESV-SLIRK----
------------------------------------------------------------
------------------------------------------------------------
------------------------------------------------------------
------------------------------------------------------------
---------------
>Bacteria__Bacillus_cereus_WP_150158693.1
------------------------------------------------------------
------------------------------------------------------------
------------------------------------------------------------
------------------------------------------------------------
------------------------------------------------------------
------------------------------------------------------------
------------------------------------------------------------
------------------------------------------------------------
------------------------------------------------------------
-------------------------------------------------M----------
------RTESDSVPYNVLNYNAFSIQKKSLDMLQDKWLEWKRTGPSLFIA----------
------------------------------------------------------------
------------------------------------------------------------
------------------------------------------------------------
---------PIVG--------------IVGIFLLKQ-----------LASF---AVK---
------------------------------------------------------------
---------------------R------ILNA----L-------WD----LVF-------
-----PSSDISLM-----------------------------------------------
----QEV-----LKS----TE-AF-L----N--------------QKL------------
S--QE-------------------NTNRIN---A-EL------Q-GL-----QAS-----
---IKE-FNEQVDDS---------------------------------------------
------------------------------------------------------------
---------------------------------------------LNPHSPTT-------
------------------------------PN-------DIIDSVNA--MQLVF------
------------------------------------------------------------
------------------------------------------------------------
-----------------------------------------------------------V
NR---I------P-----------QF-------QL--KE---------------------
-------SE-----------I-LLLPQFAQAAT---------------------------
-------------L--HLTF-V----------RD---------VI---------------
-------------------INA-E-E--------W-------------------------
-----------------E------------------------------------------
------------------------------------------IPSV--------------
------------T-VQRYRELL--------KE------------------YT--------
-----------------R------------------------------------------
------------------------------------------------------------
------------------------------------------------------------
------------------------------------------------------------
------------------------------------------------------------
------------------------------------------------------------
------------------------------------------------------------
------------------------------------------------------------
----------------EYS-------NYC----M--------------------------
------------------------------------------------------------
------------------------------------------------------------
------------------------------------------------------------
------------------------------------------------------------
------------------------------------------------------------
------------------------------------------------------------
-------------------------NTY-------QK-H-----FQGL---NTN------
------------------------------------------------------------
------------------------------------------------------------
------------------------------------------------------------
----------------------------------------IQ---------------DL-
-------LE---FRTFMV-LNV---L-EY---V---S-A-------W-SMF---------
------------------------------------------------------------
KYQSIIITS-----------------------------------------S---------
----------------------ANLY----AAGK-PE-----------------------
----------------------EGIV---QNFTAKDWPFLNSLFQVNSNYILSGFRGYR-
----------YS-------GL--S--GINIYSEWLL-NFVADYTGGISSGRISNPTINDF
NFH--CS-------------------LNNPVVEPYVKSWIKSSVYKEHGKTFEHY-SGAF
KKEIGMHCGAFS------PRDTEVNY--FPEYYIRNISGIT-------RVFKDED-LRRP
LHFNEIRH----------------------------------------------------
------------------------------------------------------------
------------------------------------------------------------
------------------------------------------------------------
------------------------------------------------------------
------------------------------------------------------------
------------------------------------------------------------
------------------------------------------------------------
------------------------------------------------------------
------------------------------------------------------------
------------------------------------------------------------
------------------------------------------------------------
------------------------------------------------------------
------------------------------------------------------ISS---
---TS-MPGSAHVTSLVSVHNRKDNISHVNQ--NGTMVHLAP----------REYIGFTM
SPIHANIV-----NYQNKVFIS-EKFGNQGDSLRFD------------------------
--------------------------QS-SSVW------YTFKGNGN----Y-Y--KIYL
R------LS-SLGNSNIGVNINNQTYTVKNINTITHNDGIIDNNARF-SDIYIGSVLTVD
ST-DTTFNIDITLESGTQFEL---------------------------------------
------------------------------------------------------------
------------------------------------------------------------
--------------------------------------------------------MNIL
FLP-----TNIEPLY---------------------------------------------
------------------------------------------------------------
------------------------------------------------------------
------------------------------------------------------------
------------------------------------------------------------
------------------------------------------------------------
------------------------------------------------------------
------------------------------------------------------------
------------------------------------------------------------
------------------------------------------------------------
------------------------------------------------------------
------------------------------------------------------------
------------------------------------------------------------
------------------------------------------------------------
------------------------------------------------------------
------------------------------------------------------------
------------------------------------------------------------
------------------------------------------------------------
------------------------------------------------------------
------------------------------------------------------------
------------------------------------------------------------
------------------------------------------------------------
------------------------------------------------------------
------------------------------------------------------------
------------------------------------------------------------
------------------------------------------------------------
------------------------------------------------------------
------------------------------------------------------------
------------------------------------------------------------
------------------------------------------------------------
------------------------------------------------------------
------------------------------------------------------------
------------------------------------------------------------
---------------
>Bacteria__unclassified_Lysinibacillus_WP_139376977.1
------------------------------------------------------------
------------------------------------------------------------
------------------------------------------------------------
------------------------------------------------------------
------------------------------------------------------------
------------------------------------------------------------
------------------------------------------------------------
------------------------------------------------------------
------------------------------------------------------------
------------------------------------------------------------
----------------------------------------MKKKKKLQKVI---------
------------------------------------------------------------
-----------------------------SIAVASAVLASTYLPTVPMVFAETIEKEELK
V---------NQTKFSVQQDHQFDSRGLFDSTLLGVKFGDFISAFNSNAFKPLLTQ-IHA
KNGA-DASLVFLH--------------GILNTGIAL-LPPPA------------------
------------------------------------------------------------
---------------------S------LLGS----I-------FD----VFL-------
-----AGNS---------------------------------------------V-QDDI
--W-LQI-----EKY----VA-EN-I----D--------------IKI------------
N--DY-------------------HQYLMG---A-EL------K-GS-----MTK-----
---IKE-YQRVLQIYK--------------------------------------------
------------------------------------------------------------
------------------------------------------------------------
------------------NSLK--AKVEEPGT-------PVIEAVRD--ADRDL------
------------------------------------------------------------
------------------------------------------------------------
-----------------------------------------------------------K
KFITII-QTPEKSEDSV-------------------------------------------
-------YQ-----------Q-LTAPFFVQAAN---------------------------
-------------I--HLLL-L----------RD---------II---------------
-------------------LYG-E-E--------W-------------------------
-----------------G------------------------------------------
------------------------------------------------------------
---------IDKNQLQGYKDQQ--------KQ------------------LI--------
-----------------Q------------------------------------------
------------------------------------------------------------
------------------------------------------------------------
------------------------------------------------------------
------------------------------------------------------------
------------------------------------------------------------
------------------------------------------------------------
------------------------------------------------------------
----------------EYT-------NYA----M--------------------------
------------------------------------------------------------
------------------------------------------------------------
------------------------------------------------------------
------------------------------------------------------------
------------------------------------------------------------
------------------------------------------------------------
-------------------------KVY-------ND-G-----LEKRKKEAEQINS---
------------TDKYKNTDR---------------------------------------
------------------------------------------------------------
------------------------------------------------------------
----------------------------------------WN---------------HI-
-------NE---FVREYT-LSV---L-DF-------VAL-------F-PYT---------
------------------------------------------------------------
E----------PSKYSI---------------------------GTVQKNS---------
----------------------RQIY----------------------------------
------------------------------------------------------------
------------------------------------------------------------
------------------------------------------------------------
------------------------------------------------------------
------------------------------------------------------------
------------------------------------------------------------
------------------------------------------------------------
------------------------------------------------------------
------------------------------------------------------------
------------------------------------------------------------
-----SEIAGKLQPK-----ETTWQDIQKILDSQEYKGVLTKLD------IRSGNRIDAI
QPWYNK---TGIEY-TPGWVGNTSG---GKLNNITNISSIPLTKIRMGYEITPFFFDITD
ASGKSYPRYGTTLSAPPKYTDSTFEFPDQKVS----------------------------
----------------------------------------------------LVHAFNKS
TQAGFEGIDAVVFGYSNKNLSN-T------------------------------------
------------------------------------------------------------
------------------------------------------------------------
-----------------------------------------------HDLMANMISSIP-
------------------------------------------------------------
------------------------------------------------------------
---------AEMYNKGKNNFTPQVESIHAQQKAMKTETVNSYLAYDVVSPKE-QEYKIRY
KIAVNQNAK-IRLS------NNS-TTQETSIPITGH-AGDTIKGEYGYYKTVDGPTVKLK
KG---SNELKLENLQGKFSL----------------------------------------
------------------------------------------------------------
------------------------------------------------------------
--------------------------------------------------------ASIE
LE----------------------------------------------------------
------------------------------------------------------------
------------------------------------------------------------
------------------------------------------------------------
----PVTKDKVVAQDNFDNQRSLIWNPPTMSNPVDGGMTGKAGLVRNNSHHY------IR
PINSLPLPANVCLPPS-------------------VPPAKVLNPGM-------------P
PACPHIET-PFGSLVS--------------------------------------------
------------------------------------------------------------
------------------------------------------------------------
------------------------------------------------------------
------------------------------------------------------------
------------------------------------------------------------
------------------------------------------------------------
------------------------------------------------------------
------------------------------------------------------------
------------------------------------------------------------
------------------------------------------------------------
------------------------------------------------------------
------------------------------------------------------------
------------------------------------------------------------
------------------------------------------------------------
------------------------------------------------------------
------------------------------------------------------------
------------------------------------------------------------
------------------------------------------------------------
------------------------------------------------------------
------------------------------------------------------------
------------------------------------------------------------
------------------------------------------------------------
------------------------------------------------------------
------------------------------------------------------------
------------------------------------------------------------
------------------------------------------------------------
---------------
>Bacteria__unclassified_Stenotrophomonas_WP_101100739.1
------------------------------------------------------------
------------------------------------------------------------
------------------------------------------------------------
------------------------------------------------------------
------------------------------------------------------------
------------------------------------------------------------
------------------------------------------------------------
------------------------------------------------------------
------------------------------------------------------------
------------------------------------------------------------
------------------------------------------------------------
------------------------------------------------------------
-----------------------------------------------------MKRHDFP
----ATDTAQAVPRDPVRRRLMAAAALGCTSLAAGSLQASPTRQTTLRIDTRLPAITAPS
--EPTGELYDLMR--------------ESTLGALYQ-T-P--------------VVG---
------------------------------------------------------------
---------------------G------LLSY----V-------GA----LFL-------
-----PKQG---------------------------------------------------
----KTP-----EQM----WR-EY-T----D--------------KRI------------
S--ET-------------------VFNQVK---A-DL------E-GL-----TSV-----
---SRL-YRDAVT-----------------------------------------------
------------------------------------------------------------
------------------------------------------------------------
---------------------------AQDRP-------TIHSQSIA--SNTQF------
------------------------------------------------------------
------------------------------------------------------------
-----------------------------------------------------------S
AL---I------P-----------RF-------QLQA-----------------------
-------EQ-----------I-ALLPLFVVAAT---------------------------
-------------L--HLTL-L----------RD---------IA---------------
-------------------LTG-L-G--------I-------------------------
-----------------G------------------------------------------
------------------------------------------FSVE--------------
------------S-VQNYKSEL--------SN------------------RI--------
-----------------E------------------------------------------
------------------------------------------------------------
------------------------------------------------------------
------------------------------------------------------------
------------------------------------------------------------
------------------------------------------------------------
------------------------------------------------------------
------------------------------------------------------------
----------------AYT-------RHV----D--------------------------
------------------------------------------------------------
------------------------------------------------------------
------------------------------------------------------------
------------------------------------------------------------
------------------------------------------------------------
------------------------------------------------------------
-------------------------ATV-------EA-A-----IAKARRENP---NDGT
PLRRNQP-----------------------------------------------------
------------------------------------------------------------
------------------------------------------------------------
----------------------------------------LS---------------AM-
-------LA---EKARLQ-LEV---I-DQ-------RDT-------W-YAF---------
------------------------------------------------------------
D----------AAKY-PD--------------------------KKRVWLL---------
----------------------REIF----------------------------------
---------------------------------------------------SPIAGWWDL
DSRAPDEIPD-WKTPGTRINRLEVWV-RSQW-RTHWLSAVKLHYDQTDETLQTGEIWGER
SELA--IDP---SFWFKSAVTAH--SAGV-------------------------------
------------------------------------------------------------
------------------------------------------------------------
------------------------------------------------------------
------------------------------------------------------------
------------------------------------------------------------
------------------------------------------------------------
------------------------------------------------------------
------------------------------------------------------------
------------------------------------------------------------
------------------------------------------------------------
------------------------------------------------------------
------------------------------------------------------------
------------------------------------------------------------
------------------------------------------------------------
------------------------------------------------------------
------------------------------------------------------------
------------------------------------------------------------
------------------------------------------------------------
------------------------------------------------------------
------------------------------------------------------------
------------------------------------------------------------
------------------------------------------------------------
--------------------------------------------------------AQMA
LTD-----S-HGRTVRAGRRELEGSEIKA-KSGYAQHGLQSIRSVGKGRSSSAAHGAISG
LVYGFGLERPGVMRIHPETDARIAPVIAPHLIDWIRRPVR--------------------
------------------------------------------------------------
------------------------------------------------------------
------------------------------------------------------------
------------------------------------------------------------
------------------------------------------------------------
------------------------------------------------------------
------------------------------------------------------------
------------------------------------------------------------
------------------------------------------------------------
------------------------------------------------------------
------------------------------------------------------------
------------------------------------------------------------
------------------------------------------------------------
------------------------------------------------------------
------------------------------------------------------------
------------------------------------------------------------
------------------------------------------------------------
------------------------------------------------------------
------------------------------------------------------------
------------------------------------------------------------
------------------------------------------------------------
------------------------------------------------------------
------------------------------------------------------------
------------------------------------------------------------
------------------------------------------------------------
------------------------------------------------------------
------------------------------------------------------------
------------------------------------------------------------
------------------------------------------------------------
------------------------------------------------------------
------------------------------------------------------------
---------------
>Bacteria__unclassified_Stenotrophomonas_WP_101100738.1
------------------------------------------------------------
------------------------------------------------------------
------------------------------------------------------------
------------------------------------------------------------
------------------------------------------------------------
------------------------------------------------------------
------------------------------------------------------------
------------------------------------------------------------
------------------------------------------------------------
------------------------------------------------------------
------------------------------------------------------------
-------------------------------------------------MQGAVHGRRCT
GDARGRPWLTNSGHAATIVILAGKDLVPVAKNSSGVGASTQKSKRSTPMSSEFRNSHLRN
PVAP--------IEDPGRRRLMQSALAGSACLVA-APLLAHQGLVD-SWGEPIGREAKAS
---AGDDALTVLR--------------ESLLAGLNL-V-P--------------VVG---
------------------------------------------------------------
---------------------G------FLSY----L-------GA----LFI-------
-----PAVG---------------------------------------------------
----NSA-----EQL----WR-EI-V----D--------------ARI------------
S--EA-------------------LLQLVK---A-DL------F-GL-----TGV-----
---VQL-YADAVR-----------------------------------------------
------------------------------------------------------------
------------------------------------------------------------
---------------------------SGDLV-------AISTQSIA--ANTQF------
------------------------------------------------------------
------------------------------------------------------------
-----------------------------------------------------------V
GA---V------P-----------RF-------AQVG-----------------------
-------QE-----------V-SLLPLYVIAAS---------------------------
-------------L--HLAL-L----------RD---------MA---------------
-------------------LKA-V-D--------L-------------------------
-----------------G------------------------------------------
------------------------------------------YTPA--------------
------------Y-RSTLEAQA--------KD------------------CI--------
-----------------A------------------------------------------
------------------------------------------------------------
------------------------------------------------------------
------------------------------------------------------------
------------------------------------------------------------
------------------------------------------------------------
------------------------------------------------------------
------------------------------------------------------------
----------------RYT-------AHV----D--------------------------
------------------------------------------------------------
------------------------------------------------------------
------------------------------------------------------------
------------------------------------------------------------
------------------------------------------------------------
------------------------------------------------------------
-------------------------RYV-------AA-A-----IQAARVNNPYDWRKGD
YYESNKP-----------------------------------------------------
------------------------------------------------------------
------------------------------------------------------------
----------------------------------------LT---------------QM-
-------LQ---VKAALQ-IAV---I-DM-------RDT-------W-YAF---------
------------------------------------------------------------
D----------PVRF-PA--------------------------PVAVRLN---------
----------------------REVL----------------------------------
---------------------------------------------------SPIIGKWDR
KNISPDALPT-WQPPASRIKELGLSTFSTAG-GASWLQGIHVVYQDGSEL-----ETGSR
ATQGKRLFLRNTSFHLSRVRARY--LQGI-------------------------------
------------------------------------------------------------
------------------------------------------------------------
------------------------------------------------------------
------------------------------------------------------------
------------------------------------------------------------
------------------------------------------------------------
------------------------------------------------------------
------------------------------------------------------------
------------------------------------------------------------
------------------------------------------------------------
------------------------------------------------------------
------------------------------------------------------------
------------------------------------------------------------
------------------------------------------------------------
------------------------------------------------------------
------------------------------------------------------------
------------------------------------------------------------
------------------------------------------------------------
------------------------------------------------------------
------------------------------------------------------------
------------------------------------------------------------
------------------------------------------------------------
--------------------------------------------------------TRLE
VDH-----NNGTFWQG-GGPNSGANTASI---SYAGHRVSSIRSVGHGR--APALTSVGS
LIVGFQLLNQEAVPISLQSYDRLAPNMAPQLLRWIAD-----------------------
------------------------------------------------------------
------------------------------------------------------------
------------------------------------------------------------
------------------------------------------------------------
------------------------------------------------------------
------------------------------------------------------------
------------------------------------------------------------
------------------------------------------------------------
------------------------------------------------------------
------------------------------------------------------------
------------------------------------------------------------
------------------------------------------------------------
------------------------------------------------------------
------------------------------------------------------------
------------------------------------------------------------
------------------------------------------------------------
------------------------------------------------------------
------------------------------------------------------------
------------------------------------------------------------
------------------------------------------------------------
------------------------------------------------------------
------------------------------------------------------------
------------------------------------------------------------
------------------------------------------------------------
------------------------------------------------------------
------------------------------------------------------------
------------------------------------------------------------
------------------------------------------------------------
------------------------------------------------------------
------------------------------------------------------------
------------------------------------------------------------
---------------
>Bacteria__Chitinophaga_sp._BN140078_WP_149837610.1
------------------------------------------------------------
------------------------------------------------------------
------------------------------------------------------------
------------------------------------------------------------
------------------------------------------------------------
------------------------------------------------------------
------------------------------------------------------------
------------------------------------------------------------
-----------MAFRSRENQHYYLIARHSGKALGFSSNTPGSELRQMTFDPKNNLQKFRF
DRGGDNFYWLKL-PHYDRYVAIHDSSQNDKAPVILWQWDPSGENSRFLMEPAGDGYYRIK
AMHSNKFLDVYLAKTTDDASVVQHSLTSTDNQLFKPVPVIDQAVDAKATSY---------
------------------------------------------------------------
------------------------------------------------------------
------------------------------------------------------------
-----TEVNDLVR--------------TGALSLI-------------GQIP---TAG---
------------------------------------------------------------
---------------------G------SLSF----L-------VG----LFWS--EHNK
LA-DLW------------------------------------------------------
----EQM-----KSY----VD-NR-------I------R------ELL------------
K--EA-------------------QLKQLR---E-ML------A-GQ-----LKV-----
---LNE-IKNSPGLKG--------------------------------------------
------------------------------------------------------------
------------------------------------------------------------
------------------------------------------PKLEE--VILRI------
------------------------------------------------------------
------------------------------------------------------------
---------------------VEKEPHF-------L--------------E---------
------------------------------------------------------------
-------QS-----------K-EVLPYLVGLGT---------------------------
-------------I--MITL-R----------HM---------MV---------------
-------------------VNY-K------------------------------------
------------------------------------------------------------
------------------------------------------------------------
------------------------------------------------------------
-----------------------D------------------------------------
----------LYGKEPD-QATLDANK--------T-------------------------
------------------------------------------------------------
------------------------------------------------------------
------------------------------------------------------------
------------------------------------------------------------
------------------------------------------------------------
-------------------------------------------------QLK--------
---NSIA---------EYTDAVNKTRAEL----M---------D--WR------------
-----MT-------------FLEKWIGFPSQVKDSMVKDTYDGWSMAWLWDTYLTN----
------------------------------------------------------------
------------------------------------------------------------
------------------------------------------------------------
------------------------------------------------------------
------------------------------------------------------------
------------------------------------------------------------
------------------------------------------------------------
------------------------------------------------------------
------------------------------------------------------------
-----------------------------------VEDCKIR---------------AEH
AALQRRNQISVQYESE--------------------------------------------
------------------------------------------------------------
------------------------------------------------------------
------------------------------------------------------------
------------------------------------------------------------
------------------------------------------------------------
------------------------------------------------------------
------------------------------------------------------------
------------------------------------------------------------
------------------------------------------------------------
------------------------------------------------------------
-----------------------------------------LNEFLRAAKCWPYFDPASK
PYTETVIKKEVGSFGGPYTHNPFSGVSGERITKIIAHTNEAYKLCGLEVFYN--EKSSGL
KGRVGKSSETIALQDGEYINSVHGYHYNAV------------------------------
------------------------------------------------------------
------------------------------------------------------------
------------------------------------------------------------
------------------------------------------------------------
------------------------------------------------------------
------------------------------------------------------------
------------------------------------------------------------
------------------------------------------------------------
------------------------------------------------------------
------------------------------------------------------------
------------------------------------------------------------
------------------------------------------------------------
------------------------------------------------------------
------------------------------------------------------------
------------------------------------------------------------
--------------------------------------------------------EGIW
FTTQKGNIAGAGNPKPRKPSRFFCADLADGLNPRLVKISGSYKNNEIEQLTFHWEYID--
------------------------------------------------------------
------------------------------------------------------------
------------------------------------------------------------
------------------------------------------------------------
------------------------------------------------------------
------------------------------------------------------------
------------------------------------------------------------
------------------------------------------------------------
------------------------------------------------------------
------------------------------------------------------------
------------------------------------------------------------
------------------------------------------------------------
------------------------------------------------------------
------------------------------------------------------------
------------------------------------------------------------
------------------------------------------------------------
------------------------------------------------------------
------------------------------------------------------------
------------------------------------------------------------
------------------------------------------------------------
------------------------------------------------------------
------------------------------------------------------------
------------------------------------------------------------
------------------------------------------------------------
------------------------------------------------------------
------------------------------------------------------------
------------------------------------------------------------
------------------------------------------------------------
------------------------------------------------------------
------------------------------------------------------------
------------------------------------------------------------
------------------------------------------------------------
---------------
>Bacteria__Bacillus_thuringiensis_WP_001076779.1
------------------------------------------------------------
------------------------------------------------------------
--MNQTDV---MNV------IQA-----AEIEGIKRSQEKYPNRELSVF---QHNVLSGN
LYAN----LKQPTLVTSTDIQET-----NTVNCKC-------------------------
------------------------------------------------------------
------------------------------------------------------------
---------------------------------SLKKAP----H-VVGR-NMS-------
------LSSCL---------------------EQCG--DLDL------------------
------------------------------------------------------------
------------------------------------------------------------
-------------------QIQ--------------------------------------
------------------------------------------------------------
------------------------------------------------------------
------------------------------------------------------------
-------AI-DLQ--------------TGIGTA----------------------LSI-T
SIL----------------------------V----------------N--------P--
-G--------VGSAF------A------LIRT----I-------LP----LLW-------
-----P--S---------------------------------------QSQDPN---KV-
--W-QSM-----MAT----AE-EL-V----D--------------AKI------------
D--TV-------------------MRNLAI---S-KL------N-GI-----KSL-----
---IDY-FNDLIS-IL----AQ--------------------------------------
--------------------D----------------P---N-----NT--------N--
-K------------RE--------------------A---V-L-----------------
------------------------------------------DAYRD--VDRAF------
------------------------------------------------------------
------------------------------------------------------------
-----------------------------------------------------------I
ES---M------P-----------QF-------A--------V----P----------G-
-------WE-----------T-QLLPVYAEAGN---------------------------
-------------L--HLLF-L----------RD---------AV---------------
-------------------KFG-S-E--------W-------------------------
-----------------N----------M-----NQ------------------------
------WE--------IDL------------N----Y-K---------------------
--------------------YL--------KD------------------NI--------
-----------------K------------------------------------------
------------------------------------------------------------
------------------------------------------------------------
------------------------------------------------------------
------------------------------------------------------------
------------------------------------------------------------
------------------------------------------------------------
------------------------------------------------------------
----------------SYT-------NHC----V--------------------------
------------------------------------------------------------
------------------------------------------------------------
------------------------------------------------------------
------------------------------------------------------------
------------------------------------------------------------
------------------------------------------------------------
-------------------------NWF----H--T--G-----LK--------------
---------RL-NPETNPS---HK---------------PA-------------------
------------------------------------------------------------
--------------------NMRDCT----KYPWIAYDQ---YWEV--NPTRD-CSPTLL
TSICEEKTNESPPQVASIYGYRGYRESSGEYQGLEN----WN---------------LY-
-------NN---FRRDMT-IMV---L-DI---L---P-A-------W-PTY---------
------------------------------------------------------------
D-------P--QL-Y-P----------------D-IG---I---KTE-L-T---------
----------------------REVY----------------------------------
------------------------------------------------------------
------------------------------------------------------------
------------------------------------------------------------
------------------------------------------------------------
-------T-----------------Q-I----RGTTY-R--------------------S
SAS------QNT-I--S---------A---IE----------------------------
-----------SR--MI--RPP---------SLFT-------WL--------T--KLD--
---F-QQI---HVTSPT------PGQDPGYPYTAGNLLVGG-SQ---SL--M--------
---------------YTL----GDS-F------------E-ENFGKI-----G-TLPVKT
VN--LTPDN---S------------------ITQF-QTKQ--------------------
---------------------------WFEPREIAL------------Y--K-RDAHLFT
LGTIEE-KTPHFSRTP-G-CFY-------TK-----ECIYDPTLRVNQMPKAIDP----N
NPNAP---SSD----WKD--------S-HSLS--YF------------------------
----------------------------------K-----YEP-----VRSD---SPYGN
PNDGQIGAV--LFGW-T----HILV-----------------------------------
------------------------------------------------------------
---------------------D-------PK----NKLE---------------------
------------------------------------------------------------
------------------------------------------------------------
------------------------------------------------------------
------------------------------------------------------------
------------------------------------------------------------
------------------------------------------------------------
------------------------------------------------------------
------------------------------------------------------------
------------------------------------------------------------
------------------------------------------------------------
------------------------------------------------------------
------------------------------------------------------------
------------------------------------------------------------
------------------------------------------------------------
------------------------------------------------------------
------------------------------------------------------------
------------------------------------------------------------
------------------------------------------------------------
------------------------------------------------------------
------------------------------------------------------------
------------------------------------------------------------
------------------------------------------------------------
------------------------------------------------------------
------------------------------------------------------------
------------------------------------------------------------
------------------------------------------------------------
------------------------------------------------------------
------------------------------------------------------------
------------------------------------------------------------
------------------------------------------------------------
------------------------------------------------------------
------------------------------------------------------------
------------------------------------------------------------
------------------------------------------------------------
------------------------------------------------------------
------------------------------------------------------------
------------------------------------------------------------
------------------------------------------------------------
------------------------------------------------------------
------------------------------------------------------------
------------------------------------------------------------
------------------------------------------------------------
---------------
>Bacteria__Bacillus_thuringiensis_WP_001075423.1
------------------------------------------------------------
------------------------------------------------------------
--MNQNYR---NNE------MEI-----YES-----------------------------
----------------------------NSVQARL-------------------------
------------------------------------------------------------
------------------------------------------------------------
---------------------------------PMQSNSTQISNTSDMS-NMG-------
------YEEWQ---------------------DMCG------------------------
------------------------------------------------------------
------------------------------------------------------------
-------------------------------------T---KKEGE--------------
------------------------------------------------------------
------------------------------------------------------------
------------------------------------------------------------
-------LF-AYA--------------TGTQAA----------------------NDI-T
WAI----------------------------L------------HI--G-------NP--
-A--------FSEAG------G------IYRT----I-------AP----ILW-------
-----PVET----------Q------G---------S--Q-----------------AV-
--W-SSF-----MDR----GE-YL-L----E--------------KPI------------
N--PV-------------------LKSQVL---A-EI------T-GF-----ENL-----
---LYQ-YQNILQ-VL----KE--------------------------------------
--------------------N----------------P---G-----DA--------G--
-V------------KE--------------------G---V-R-----------------
------------------------------------------AIFTY--INNLF------
------------------------------------------------------------
------------------------------------------------------------
-----------------------------------------------------------F
ET---I------P-----------KF-------S--------TGGEAP----------K-
-------YK-----------V-QLLPVYAEFTN---------------------------
-------------L--HLLL-L----------RD---------AA---------------
-------------------KFG-K-S--------W-------------------------
-----------------G----------M-----SD------------------------
------AD--------ITT------------Q----Q-N---S-----------------
---------------------L--------KT------------------QT--------
-----------------K------------------------------------------
------------------------------------------------------------
------------------------------------------------------------
------------------------------------------------------------
------------------------------------------------------------
------------------------------------------------------------
------------------------------------------------------------
------------------------------------------------------------
----------------IYT-------DYC----V--------------------------
------------------------------------------------------------
------------------------------------------------------------
------------------------------------------------------------
------------------------------------------------------------
------------------------------------------------------------
------------------------------------------------------------
-------------------------QTY----N--A--G-----LS--------------
---------N--------T-----------------------------------------
------------------------------------------------------------
------------------------------PAPNLNDCARYPWIRYDRPDTTGAIPPNAC
TGREITCDEQTNEIMTEASPRSLYRSAREEYIGTET----WN---------------LY-
-------ND---FRREMT-IMV---L-DL---I---A-L-------W-PTY---------
------------------------------------------------------------
D-------P--TK-Y-N------------------IA---V---KQE-L-T---------
----------------------RELY----------------------------------
------------------------------------------------------------
------------------------------------------------------------
------------------------------------------------------------
------------------------------------------------------------
-------T-----------------P-I----RGTTY-Q---------------------
-----NDASQNT-I--S---------A---IE----------------------------
-----------NR--MT--RRP---------HLFE-------WL--------V--DAD--
---Q-FVR------------------SMDASWIKGEFLCGT-KQ---KI-----------
----------------KFTSLQHEK--------------V-YYQGDT-----GSNRGFYY
LNIVPNQT----------------------DITALRTSNW--------------------
--------------------------FEMRSWSYYQNGSWLTPAHVV----IGETEPWTP
TGPRPY-TYDPSR-----------------------------------------------
--------ATH----QIS--------R-HRLA--FW------------------------
----------------------------------M-------------WQPVRNSAPYTR
WNEQQLSAV--TWAW-T----HNSV-----------------------------------
------------------------------------------------------------
---------------------D-------PN----NDLA----------------I----
-----------------------------------------------DK-----ITQLR-
AVKAGD---SL----------TGGA-TVI-KG----------------------------
----------P---------------GSTGGDV-VQ--L-------PATND---------
------------------IQI----RLLVNPP----------QGKA-------Y--KIRI
R------Y---AS-----------T--------------------G-N------------
-----AE-LFIGRYSDGGWRDRFSY----------NLTSTYSG-----------------
-EL--T-YSAFQYL----------------------------------------------
------------------------------------------------------------
--------------------------------------------------------DAFT
FT----------------------------------------------------------
------------------------------------------------------------
------------------------------------------------------------
------------------------------------------------------------
------------------------------------------------------------
---RTTNALPSIEFNN--------------------------------------------
------------------------------------------------------------
------------------------------------------------------------
------------------------------------------------------------
------------------------------------------------------------
------------------------------------------------------------
------------------------------------------------------------
------------------------------------------------------------
------------------------------------------------------------
------------------------------------------------------------
------------------------------------------------------------
------------------------------------------------------------
------------------------------------------------------------
------------------------------------------------------------
------------------------------------------------------------
------------------------------------------------------------
------------------------------------------------------------
------------------------------------------------------------
------------------------------------------------------------
------------------------------------------------------------
----------------RGGGGTV-------------------------------------
------------------------------------------------------------
------------------------------------------------------------
------------------------------------------------------------
------------------------------------------------------------
------------------------------------------------------------
------------------------------------------------------------
------------------------------------------------------------
---------------
>Bacteria__Bacillus_thuringiensis_WP_001002971.1
------------------------------------------------------------
------------------------------------------------------------
--MNEIYV---N---------NI-----AEIEGVKRAREKYPNREI---PVYQQTVSSQN
LCAT----LNTPTLVMNTDMRGT-----NTFENKN-------------------------
------------------------------------------------------------
------------------------------------------------------------
---------------------------------SLQKIQ----S-ANLQ-NIN-------
------FSEWR---------------------SVCG--NVNS------------------
------------------------------------------------------------
------------------------------------------------------------
-------------------QQS---------------I---TQSGI--------------
------------------------------------------------------------
------------------------------------------------------------
------------------------------------------------------------
-------DI-DWE--------------IGITSA----------------------AGI-A
WAL----------------------------L-GI----------S--N--------P--
-V--------GSAVA------G------VANV----L-------LP----ILW-------
-----P--T---------------------------------------ATEDPD---EV-
--W-KSM-----MAN----AE-AL-V----D--------------KKI------------
D--EA-------------------MKNLAL---S-KL------N-GL-----KNA-----
---MNE-YCQAVA-RL----KA--------------------------------------
--------------------D----------------P---N-----NP--------L--
-E------------KD--------------------A---V-R-----------------
------------------------------------------SAYQT--MDMLF------
------------------------------------------------------------
------------------------------------------------------------
-----------------------------------------------------------L
YS---M------P-----------QF-------A--------V----P----------N-
-------FE-----------V-QLLPTYAEAAN---------------------------
-------------L--HLLF----------------------------------------
------------------------------------------------------------
------------------------------------------------------------
------------------------------------------------------------
------------------------------------------------------------
------------------------------------------------------------
------------------------------------------------------------
------------------------------------------------------------
------------------------------------------------------------
------------------------------------------------------------
------------------------------------------------------------
------------------------------------------------------------
------------------------------------------------------------
------------------------------------------------------------
------------------------------------------------------------
------------------------------------------------------------
------------------------------------------------------------
------------------------------------------------------------
------------------------------------------------------------
------------------------------------------------------------
------------------------------------------------------------
------------------------------------------------------------
------------------------------------------------------------
------------------------------------------------------------
------------------------------------------------------------
------------------------------------------------------------
------------------------------------------------------------
------------------------------------------------------------
------------------------------------------------------------
------------------------------------------------------------
------------------------------------------------------------
------------------------------------------------------------
------------------------------------------------------------
------------------------------------------------------------
------------------------------------------------------------
------------------------------------------------------------
------------------------------------------------------------
------------------------------------------------------------
------------------------------------------------------------
------------------------------------------------------------
------------------------------------------------------------
------------------------------------------------------------
------------------------------------------------------------
------------------------------------------------------------
------------------------------------------------------------
------------------------------------------------------------
------------------------------------------------------------
------------------------------------------------------------
------------------------------------------------------------
------------------------------------------------------------
------------------------------------------------------------
------------------------------------------------------------
------------------------------------------------------------
------------------------------------------------------------
------------------------------------------------------------
------------------------------------------------------------
------------------------------------------------------------
------------------------------------------------------------
------------------------------------------------------------
------------------------------------------------------------
------------------------------------------------------------
------------------------------------------------------------
------------------------------------------------------------
------------------------------------------------------------
------------------------------------------------------------
------------------------------------------------------------
------------------------------------------------------------
------------------------------------------------------------
------------------------------------------------------------
------------------------------------------------------------
------------------------------------------------------------
------------------------------------------------------------
------------------------------------------------------------
------------------------------------------------------------
------------------------------------------------------------
------------------------------------------------------------
------------------------------------------------------------
------------------------------------------------------------
------------------------------------------------------------
------------------------------------------------------------
------------------------------------------------------------
------------------------------------------------------------
------------------------------------------------------------
------------------------------------------------------------
------------------------------------------------------------
------------------------------------------------------------
------------------------------------------------------------
------------------------------------------------------------
---------------
>Bacteria__Bacillus_thuringiensis_WP_000304824.1
------------------------------------------------------------
------------------------------------------------------------
------------------------------------------------------------
------------------------------------------------------------
------------------------------------------------------------
------------------------------------------------------------
------------------------------------------------------------
------------------------------------------------------------
------------------------------------------------------------
------------------------------------------------------------
------------------------------------------------------------
------------------------------------------------------------
------------------------------------------------------------
------------------------------------------------------------
------------------------------------------------------------
------------------------------------------------------------
------------------------------------------------------------
------------------------------------------------------------
------------------------------------------------------------
------------------------------------------------------------
------------------------------------------------------------
------------------------------------------------------------
------------------------------------------------------------
------------------------------------------------------------
------------------------------------------------------------
------------------------------------------------------------
------------------------------------------------------------
------------------------------------------------------------
------------------------------------------------------------
--------------------------------RD---------AV---------------
-------------------KFG-A-Q--------W-------------------------
-----------------N----------M-----TQ------------------------
------AQ--------INT------------E----Y-N---------------------
--------------------DL--------KR------------------LT--------
-----------------G------------------------------------------
------------------------------------------------------------
------------------------------------------------------------
------------------------------------------------------------
------------------------------------------------------------
------------------------------------------------------------
------------------------------------------------------------
------------------------------------------------------------
----------------EYT-------DHC----V--------------------------
------------------------------------------------------------
------------------------------------------------------------
------------------------------------------------------------
------------------------------------------------------------
------------------------------------------------------------
------------------------------------------------------------
-------------------------RWF----N--T--G-----LQ--------------
---------KM-DPSKNPS---TT---------------PA-------------------
------------------------------------------------------------
--------------------NMQDCT----KYPWVAFNQYVSWFGTTQDPPKN-CKSTLQ
TSNCDNQGIENDPEVTP--QVGAYRGSKGEYQGLEN----WN---------------LY-
-------NN---FRRDMT-IMV---L-DI---V---S-S-------W-PTF---------
------------------------------------------------------------
D-------P--IQ-Y-P----------------I-GG---I---KSE-L-T---------
----------------------RALY----------------------------------
------------------------------------------------------------
------------------------------------------------------------
------------------------------------------------------------
------------------------------------------------------------
-------T-----------------P-I----RGTTY-R--------------------S
DSA------QNT-I--S---------A---IE----------------------------
-----------NR--MI--QKP---------HLFT-------WL--------N--RIE--
---F-NEV---WV-----------GDNL---YTKGYVLIGG-KI---IR--N--------
---------------RTS----ESP-V------------E-ELFGKS-----DPSARKRN
VD--ITPND---P------------------ITKI-ITRQ--------------------
---------------------------WFEPREIEI------------Y--K-GATYLFT
LGTIEE-PMPNFTGIITS-GCYPTG--GVPK-----PCIYDPTRKENMMPKAVDP----N
NPNAP---RSQ----WKD--------S-HSLS--YF------------------------
----------------------------------K-----YEP-----IRSN---SPYGY
PNKGQIGAV--ALEW-T----HMLV-----------------------------------
------------------------------------------------------------
---------------------D-------PY----NIVA----------------P----
-----------------------------------------------DK-----ITQIP-
AVKA-Y---SI------S---GA-A-SAI-KG----------------------------
----------P---------------GSTGGDL-VK--I-------SNGTTTGNMKMF--
------------------LVT----P------------PGP-YL---------Y--RLRI
R------Y---AS-----------N--------------------M-Q------------
-----TH-LTGHLQG----------------GGT-YTPFQL----TVPATT--TDIT---
-NL--T-YNKFKYI---------------------D-------------VGN-LSGG-YP
NVE--------SSVSLDI---------------------------------S-ATGN---
------------------------AS------GSF-------------------------
------------------------------------------------------------
------------------------------------------------------------
------------------------------------------------------------
------------------------------------------------------------
------------------------------------------------------------
------------------------------------------------------------
------------------------------------------------------------
------------------------------------------------------------
------------------------------------------------------------
------------------------------------------------------------
------------------------------------------------------------
------------------------------------------------------------
------------------------------------------------------------
------------------------------------------------------------
------------------------------------------------------------
------------------------------------------------------------
------------------------------------------------------------
------------------------------------------------------------
------------------------------------------------------------
------------------------------------------------------------
------------------------------------------------------------
------------------------------------------------------------
------------------------------------------------------------
------------------------------------------------------------
------------------------------------------------------------
------------------------------------------------------------
------------------------------------------------------------
------------------------------------------------------------
------------------------------------------------------------
------------------------------------------------------------
------------------------------------------------------------
------------------------------------------------------------
------------------------------------------------------------
---------------
>Bacteria__Photobacterium_damselae_WP_148109463.1
------------------------------------------------------------
------------------------------------------------------------
------------------------------------------------------------
------------------------------------------------------------
------------------------------------------------------------
------------------------------------------------------------
------------------------------------------------------------
------------------------------------------------------------
------------------------------------------------------------
------------------------------------------------------------
------------------------------------------------------------
------------------------------------------------------------
------------------------------------------------------------
-MDNFTNERRLALKKLSALIALALFSSNSRANVILHGDNF-DSTGVSVK----AAFPD-F
STDDI---IEDFK--------------LSLAFALHY-VP---------------YIG---
------------------------------------------------------------
---------------------D------ILSF----L-------VH----LLW-------
-----PSSQ------------------------------------------------KDI
--W-EEI-----REK----VE-KL-I----D--------------QKL------------
S--ED-------------------TYERLK---Q-VL------E-GL-----EGV-----
---LKQ-YLKTIQ-----------------------------------------------
------------------------------------------------------------
------------------------------------------------------------
--------------------------AGASDD-------EIKIHFLA--ANLFF------
------------------------------------------------------------
------------------------------------------------------------
-----------------------------------------------------------I
NQ---R------P-----------WF-------QQKN-----------------------
-------HE-----------Y-VLYPLFSIFSS---------------------------
-------------L--HLTL-L----------RD---------GL---------------
-------------------ING-K-H--------L-------------------------
------------------------------------------------------------
------------------------------------------------------------
---------FSNNEYELLKKDM--------KE------------------YT--------
-----------------K------------------------------------------
------------------------------------------------------------
------------------------------------------------------------
------------------------------------------------------------
------------------------------------------------------------
------------------------------------------------------------
------------------------------------------------------------
------------------------------------------------------------
----------------SYS-------DYL----L--------------------------
------------------------------------------------------------
------------------------------------------------------------
------------------------------------------------------------
------------------------------------------------------------
------------------------------------------------------------
------------------------------------------------------------
-------------------------KTV-------DA-E-----RYKLKEHSPPV-G---
--------------QHK-TEY---------------------------------------
------------------------------------------------------------
------------------------------------------------------------
----------------------------------------YN---------------YF-
-------AD---FNAVTI-KYC---D-DY-------IEM-------F-RQM---------
------------------------------------------------------------
DVDLNPQA------F-----------------------------EFDRTQF---------
----------------------KDIFSKAYGTAD-DWDGTCRGFARGG--MGV-QSIYTQ
PSESFNSIFLDFFDG--RPV------NLNVAYPDGKGPYNLDKH--RVNSTQVIADYHRG
VETRTVAI-EAIDGEIFP---------ISSVILKSGS----------IP-----------
------------------------------------------------------------
------------------------------------------------------------
------------------------------------------------------------
------------------------------------------------------------
------------------------------------------------------------
------------------------------------------------------------
------------------------------------------------------------
------------------------------------------------------------
------------------------------------------------------------
------------------------------------------------------------
------------------------------------------------------------
------------------------------------------------------------
------------------------------------------------------------
------------------------------------------------------------
------------------------------------------------------------
------------------------------------------------------------
------------------------------------------------------------
------------------------------------------------------------
------------------------------------------------------------
------------------------------------------------------------
------------------------------------------------------------
------------------------------------------------------------
------------------------------------------------------------
--------------------------------------------------------SHLT
LLDTNGKSYNLWNSYE-AFQQ-----EEVKVSF--APRRLSTITAWSHSRYYHY-ALGCM
ILGFSWV--PPKNKTP--------------------------------------------
------------------------------------------------------------
------------------------------------------------------------
------------------------------------------------------------
------------------------------------------------------------
-------ALLRQHYKSMLTE--PDLDE-------LSRIHHIDA-----LDYIKPKDESQR
DQYWSELNDIADKNQVEQERNGGAIGGAALTGLIGSVLLKRFIK----------------
------------------------------------------------------------
------------------------------------------------------------
------------------------------------------------------------
------------------------------------------------------------
------------------------------------------------------------
------------------------------------------------------------
------------------------------------------------------------
------------------------------------------------------------
------------------------------------------------------------
------------------------------------------------------------
------------------------------------------------------------
------------------------------------------------------------
------------------------------------------------------------
------------------------------------------------------------
------------------------------------------------------------
------------------------------------------------------------
------------------------------------------------------------
------------------------------------------------------------
------------------------------------------------------------
------------------------------------------------------------
------------------------------------------------------------
------------------------------------------------------------
------------------------------------------------------------
------------------------------------------------------------
------------------------------------------------------------
---------------
>Bacteria__Bacillus_thuringiensis_QEE83669.1
------------------------------------------------------------
------------------------------------------------------------
------------------------------------------------------------
------------------------------------------------------------
------------------------------------------------------------
------------------------------------------------------------
------------------------------------------------Q-SSA-------
------MH--L---------------------DLC-------------------------
------------------------------------------------------------
------------------------------------------------------------
------------------------------------------------------------
------------------------------------------------------------
------------------------------------------------------------
------------------------------------------------------------
------------------------------------------------------------
------------------------------------------------------------
------------------------------------------------------------
------------------------------------------------------------
------------------------------------------------------------
------------------------------------------------------------
------------------------------------------------------------
------------------------------------------------------------
------------------------------------------------------------
------------------------------------------------------------
------------------------------------------------------------
------------------------------------------------------------
------------------------------------------------------------
------------------------------------------------------------
-----------------------------SAAN---------------------------
-------------L--HLLL-L----------RD---------VS---------------
-------------------VYG-K-R--------W-------------------------
-----------------G----------W-S----D------------------------
------QK--------IKI------------Y----Y-E---K-----------------
---------------------Q--------VK------------------YT--------
-----------------H------------------------------------------
------------------------------------------------------------
------------------------------------------------------------
------------------------------------------------------------
------------------------------------------------------------
------------------------------------------------------------
------------------------------------------------------------
------------------------------------------------------------
----------------EYT-------NHC----S--------------------------
------------------------------------------------------------
------------------------------------------------------------
------------------------------------------------------------
------------------------------------------------------------
------------------------------------------------------------
------------------------------------------------------------
-------------------------TWY----N--R--G-----LD--------------
---------K--------L-KNKG---------------S----S---------------
--------------------------------------------------------Y---
-----------------------QD-----------------------------------
----------------------------------------WY---------------NY-
-------NR---FRREIT-LTV---L-DI---V---A-V-------F-PHY---------
------------------------------------------------------------
D-------V--KA-Y-P----------------I--Q---T---VGQ-L-T---------
----------------------REVY----------------------------------
------------------------------------------------------------
------------------------------------------------------------
------------------------------------------------------------
------------------------------------------------------------
-------T-----------------D-P----LINFN-P--------------------Q
LDSVSQLP---T-F--S---------D---ME----------------------------
-----------NA--TI--RTP---------HLME-------FL--------R--MLT--
---I-YTD--------W------YS------VGRNYYWGGH-RV---TS-----------
----------------YR------V--GGEN------ITS-PLYGSE-A-----------
----NQ-E--LPRQLYFY-----G------PVFRTL-S-------------NPTL-----
------------RYLQQPAPAPPFALRRLERVEFHTT--------------TVLI-----
-----C-IVK-----------EDRKILLMSY-----RLL------I-QL-----------
DYLV----M-------------------HIVT--VY------------------------
----------------------------------V-----MQR-----LSVNLGPL----
-----IKKP--VLSFLG----HIVV-----------------------------------
------------------------------------------------------------
---------------------L-------KK----PIHD----------------S----
-----------------------------------------------NR-----ITQIP-
LVKA-Y---QL--ARHN---------WRG-EV----------------------------
----------Q---------------GFTGGDI-LR--R-------TGP-------GT--
---------------LG-IKN----K-VSFTL----------S-SK-------I--SRKN
R------Y---AL-----------T--------P-------D------------------
--------YISRI-----------LMELPLYRKF-PRRR-KVR----------LK-----
--L--R-TVSLKSI---------------------S-F-------PM------P------
------------RYRISK------------------------------------QAI---
------R-----------------SR------NP---------GE-------MIT-NRIR
------------------------------------------------------------
------------------------------------------------------------
------------------------------------------------------------
------------------------------------------------------------
------------------------------------------------------------
------------------------------------------------------------
------------------------------------------------------------
------------------------------------------------------------
------------------------------------------------------------
------------------------------------------------------------
------------------------------------------------------------
------------------------------------------------------------
------------------------------------------------------------
------------------------------------------------------------
------------------------------------------------------------
------------------------------------------------------------
------------------------------------------------------------
------------------------------------------------------------
------------------------------------------------------------
------------------------------------------------------------
------------------------------------------------------------
------------------------------------------------------------
------------------------------------------------------------
------------------------------------------------------------
------------------------------------------------------------
------------------------------------------------------------
------------------------------------------------------------
------------------------------------------------------------
------------------------------------------------------------
------------------------------------------------------------
------------------------------------------------------------
------------------------------------------------------------
------------------------------------------------------------
---------------
>Bacteria__Streptomyces_hoynatensis_WP_147450965.1
------------------------------------------------------------
------------------------------------------------------------
------------------------------------------------------------
------------------------------------------------------------
------------------------------------------------------------
------------------------------------------------------------
------------------------------------------------------------
------------------------------------------------------------
------------------------------------------------------------
------------------------------------------------------------
------------------------------------------------------------
------------------------------------------------------------
------------------------------------------------------------
------------------------------------MTSYDPTYAGLAVPDTFLRPSGPL
DLMGGSGEQELVK--------------GALVGIA-------------GLIP---VVG---
------------------------------------------------------------
---------------------G------VAGGIVKFI-------LD----SLWP--KKAD
PD-AVW------------------------------------------------------
----KLI-----EDR----VK-RV-------V------S------EEL------------
T--KF-------------------WDKIVH---V-QL------A-GI-----KSL-----
---WAD-YADRAAHGSAQSAR---------------------------------------
------------------------------------------------------------
------------------------------------------------------------
------------------------------------------TAFDS--ARSAI------
------------------------------------------------------------
------------------------------------------------------------
---L----------------HDYEYFTD-------K--------------D---------
------------------------------------------------------------
-------YG-----------H-LTLPLFAQMGN---------------------------
-------------L--HICL-L----------RD---------GI---------------
-------------------HNA-V------------------------------------
------------------------------------------------------------
------------------------------------------------------------
------------------------------------------------------------
-----------------------K------------------------------------
----------LGFESKD-VELMRKELQEVAVGSGGGKNG---------------------
------------------------------------------------------------
------------------------------------------------------------
------------------------------------------------------------
------------------------------------------------------------
------------------------------------------------------------
------------------------------------------------------------
----------------KYA-------QYV----F---------D--TYEA----------
GVKKVKDK----------------------------------------------------
------------------------------------------------------------
------------------------------------------------------------
------------------------------------------------------------
------------------------------------------------------------
------------------------------------------------------------
------------------------------------------------------------
------------------------------------------------------------
------------------------------------------------------------
------------------------------------------------------------
------------------------------------------------------------
------------------------------------------------------------
------------------------------------------------------------
------------------------------------------------------------
------------------------------------------------------------
------------------------------------------------------------
------------------------------------------------------------
------------------------------------------------------------
------------------------------------------------------------
------------------------------------------------------------
------------------------------------------------------------
------------------------------------------------------------
------------------------------------------------------------
------------------------------------------------------------
------------------------------------------------------------
------------------------------------------------------------
------------------------------------------------------------
------------------------------------------------------------
------------------------------------------------------------
------------------------------------------------------------
------------------------------------------------------------
------------------------------------------------------------
------------------------------------------------------------
------------------------------------------------------------
------------------------------VGYQCEMHISAIEYAKFYWPVLGDPDKKAT
SVLRQHVVYMGPWATEYGDSGYKAWESENIPYVKKTDPGKLQEVRVWTTTNA-CIRGIRQ
LHDGKSEMQGWPDAWENSASVGAYSIRAVQVSYPPSWDTYGAISVFWFYKKEAGGWDWAG
YHGGVYGALSQRVECDPGWELCDVRVVSHRFQDRISGVLFGFQPTEKYMKPPAQEPPRAN
AFYTVLSHPDGQALDLARYSAAEPVPVALREVNGSDSQVWQLQEAGEHTWHLVNAYNGRV
LAVRDGEAVTLATKEEATATTRWAVHTAEDGTHRLAAHAAAPAARLSAAGSTVTTSESEE
ATAWVLLPVPTRGPVADIRATRPALRPVLVQSAEDPGDAGLTLALENPEEGSTFDGWTLE
FFLPTEAGAAFTTAEDDAVVVESARAEERGTHVTVRPRSSGQALAPGDSLRFTLNAPSPA
PRLSLSSPAAARLDGIALRS----------------------------------------
------------------------------------------------------------
------------------------------------------------------------
------------------------------------------------------------
------------------------------------------------------------
------------------------------------------------------------
------------------------------------------------------------
------------------------------------------------------------
------------------------------------------------------------
------------------------------------------------------------
------------------------------------------------------------
------------------------------------------------------------
------------------------------------------------------------
------------------------------------------------------------
------------------------------------------------------------
------------------------------------------------------------
------------------------------------------------------------
------------------------------------------------------------
------------------------------------------------------------
------------------------------------------------------------
------------------------------------------------------------
------------------------------------------------------------
------------------------------------------------------------
------------------------------------------------------------
------------------------------------------------------------
------------------------------------------------------------
------------------------------------------------------------
------------------------------------------------------------
------------------------------------------------------------
------------------------------------------------------------
------------------------------------------------------------
------------------------------------------------------------
---------------
>Bacteria__Minicystis_rosea_WP_146733695.1
------------------------------------------------------------
------------------------------------------------------------
------------------------------------------------------------
------------------------------------------------------------
------------------------------------------------------------
------------------------------------------------------------
------------------------------------------------------------
------------------------------------------------------------
------------------------------------------------------------
------------------------------------------------------------
------------------------------------------------------------
------------------------------------------------------------
------------------------------------------------------------
----------------------------------------MSTSEQEIRDQIERARQVSH
IDIDENDLLSAEK--------------LLLETAASH-IP---------------FVG---
------------------------------------------------------------
---------------------G------LISG----L-------IG----LLW-------
-----PGAD----------------------------------------------TTQDT
--W-NRI-----KAN----VE-AL-I----N--------------EAI------------
D--KA-------------------IWDQAM---A-QV------A-AA-----HNV-----
---VNE-FRNAADANV--------------------------------------------
------------------------------------------------------------
------------------------------------SPDNL-R-----------------
------------------------------------------ERYLA--ASAVF------
------------------------------------------------------------
------------------------------------------------------------
-----------------------------------------------------------D
AL---V------P-----------LF-------QHPS-----------------------
-------ME-----------F-RLLPLFCQAAT---------------------------
-------------L--QLSL-L----------SD---------GA---------------
-------------------AHGAT-R--------M-------------------------
-----------------G------------------------------------------
------------------------------------------MNDT--------------
------------D-HAYEVSRL--------NR------------------WI--------
-----------------L------------------------------------------
------------------------------------------------------------
------------------------------------------------------------
------------------------------------------------------------
------------------------------------------------------------
------------------------------------------------------------
------------------------------------------------------------
------------------------------------------------------------
----------------TYR-------SYV----V--------------------------
------------------------------------------------------------
------------------------------------------------------------
------------------------------------------------------------
------------------------------------------------------------
------------------------------------------------------------
------------------------------------------------------------
-------------------------STY-------TS-E-----MAARSVNIQDWGTGRY
YPMTVFSPYQ--------------------------------------------------
------------------------------------------------------------
------------------------------------------------------------
------------------------------------------------------------
-------AIRIQYRKACL---------DL-------ALS-------WMQLYYVDPSKVYG
TWNGTLLPIANLGIPISPQYVILTTASGTLETGWTLGEANIPFNELFVTYDVQKEMVITA
QVTTKGDGARLKFLG-----------------------------LDNRVVSKNRPDAGDC
DKNFWFGVDTNADGRSPPFGFSRVVY----------------------------------
------------------------------------------------------------
------------------------------------------------------------
------------------------------------------------------------
------------------------------------------------------------
-----------GDNPVTHVSMEVYADVI--------------------------------
------------------------------------------------------------
------------------------------------------------------------
------------------------------------------------------------
------------------------------------------------------------
------------------------------------------------------------
------------------------------------------------------------
------------------------------------------------------------
------------------------------------------------------------
------------------------------------------------------------
------------------------------------------------------------
------------------------------------------------------------
------------------------------------------------------------
------------------------------------------------------------
------------------------------------------------------------
------------------------------------------------------------
------------------------------------------------------------
------------------------------------------------------------
------------------------------------------------------------
------------------------------------------------------------
------------------------------------------------------------
--------------------------------------------------------STMR
FTL-----KDGSILGTANDFGGATLPDDKSTWNWGYGGNAVLVYFKGTWSSYYACIGCLV
GATVPLGAYTAMLKGQCRKVDRETAMFSPPPEAFRPESLGARVIDDEGFAHASGGTTYHC
TSTVELGRLRVAWGVWSFEPVLSFDSSASVKNGRDVDFGARRFAIDHLASNQVLTAEMLG
GGALAEYPFPFNLDSRGCASDAWIIEPHASGTYRIISKQTHRALTLVTGPADASGAPGAG
CILSPIDEVDPHQAWRLEEVTDKKASKLVSHDGKWVLALDAREKKVTVHPNDSLTPPDQI
WRCTPRDSFHEEWPVEVLRTLSDGFIERLPEPARAVVRQRLGR-----------------
------------------------------------------------------------
------------------------------------------------------------
------------------------------------------------------------
------------------------------------------------------------
------------------------------------------------------------
------------------------------------------------------------
------------------------------------------------------------
------------------------------------------------------------
------------------------------------------------------------
------------------------------------------------------------
------------------------------------------------------------
------------------------------------------------------------
------------------------------------------------------------
------------------------------------------------------------
------------------------------------------------------------
------------------------------------------------------------
------------------------------------------------------------
------------------------------------------------------------
------------------------------------------------------------
------------------------------------------------------------
------------------------------------------------------------
------------------------------------------------------------
------------------------------------------------------------
------------------------------------------------------------
------------------------------------------------------------
------------------------------------------------------------
------------------------------------------------------------
---------------
>Bacteria__Bacillus_thuringiensis_WP_145974775.1
------------------------------------------------------------
------------------------------------------------------------
------------------------------------------------------------
------------------------------------------------------------
------------------------------------------------------------
------------------------------------------------------------
------------------------------------------------MLKGNLFNYLTL
SSQNMNYKDYLRLTERCNAEASIDPLEINGS-----------------------------
------------------------------------------------------------
------------------------------------------------------------
------------------------------------------------------------
------------------------------------------------------------
------------------------------------------------------------
------------------------------------------------------------
---------------------------ISLTAAIDV-TVLILSKLGIPGVD---------
------------------------------------------------------------
----------------------------LLQG----L-------LS----ILW-------
-----PSKT------------------------------------------------TDV
--W-DSL-----IKT----VD-EK-I----S--------------AAI------------
S--EA-------------------IRVKAL---S-DL------A-NS-----GIA-----
---VES-YLNTLD-VW--------------------------------------------
------------------------------------------------------------
------------------------------------------------------------
------------------------------------------------------------
------------------------------------------------------------
------------------------------------------------------------
------------------------------------------------------------
------------------------------------------------------------
------------------------------------------------------------
---------------------L----------ED--------------------------
------------------------------------------------------------
------------------------------------------------------------
------------------------------------------------------------
------------------------------------------------------------
------------------------------------------------------------
------------------------------------------------------------
------------------------------------------------------------
------------------------------------------------------------
------------------------------------------------------------
------------------------------------------------------------
------------------------------------------------------------
------------------------------------------------------------
------------------------------------------------------------
------------------------------------------------------------
------------------------------------------------------------
------------------------------------------------------------
------------------------------------------------------------
------------------------------------------------------------
------------------------------------------------------------
------------------------------------------------------------
------------------------------------------------------------
------------------------------------------------------------
------------------------------------------------------------
------------------------------------------------------------
------------------------------------------------------------
------------------------------------------------------------
------------------------------------------------------------
------------------------------------------------------------
------------------------------------------------------------
------------------------------------------------------------
------------------------------------------------------------
------------------------------------------------------------
------------------------------------------------------------
------------------------------------------------------------
------------------------------------------------------------
------------------------------------------------------------
------------------------------------------------------------
------------------------------------------------------------
------------------------------------------------------------
------------------------------------------------------------
------------------------------------------------------------
------------------------------------------------------------
------------------------------------------------------------
------------------------------------------------------------
------------------------------------------------------------
------------------------------------------------------------
------------------------------------------------------------
------------------------------------------------------------
------------------------------------------------------------
------------------------------------------------------------
------------------------------------------------------------
------------------------------------------------------------
------------------------------------------------------------
------------------------------------------------------------
------------------------------------------------------------
------------------------------------------------------------
------------------------------------------------------------
------------------------------------------------------------
------------------------------------------------------------
------------------------------------------------------------
------------------------------------------------------------
------------------------------------------------------------
------------------------------------------------------------
------------------------------------------------------------
------------------------------------------------------------
------------------------------------------------------------
------------------------------------------------------------
------------------------------------------------------------
------------------------------------------------------------
------------------------------------------------------------
------------------------------------------------------------
------------------------------------------------------------
------------------------------------------------------------
------------------------------------------------------------
------------------------------------------------------------
------------------------------------------------------------
------------------------------------------------------------
------------------------------------------------------------
------------------------------------------------------------
------------------------------------------------------------
------------------------------------------------------------
------------------------------------------------------------
------------------------------------------------------------
------------------------------------------------------------
------------------------------------------------------------
------------------------------------------------------------
------------------------------------------------------------
---------------
>Bacteria__Brevibacillus_brevis_WP_144612578.1
------------------------------------------------------------
------------------------------------------------------------
------------------------------------------------------------
------------------------------------------------------------
------------------------------------------------------------
------------------------------------------------------------
-------------------------------MQEKNLLS--TGPYNTL---STSAYQ---
-------------QLNNLSNKADGLDWEQILKDVWHDVY---------------------
------------------------------------------------------------
------------------------------------------------------------
----------------------NGQITQD----YLLLA---T---D--------------
------------------------------------------------------------
------------------------------------------------------------
------------------------------------------------------------
-------NNIDYR--------------ALVTTI----------------------LS---
--Y----------------------------A----------------SSF-V-------
PF-------A-GPVI------G------FFIP----I-------MD----LIW-------
-----P--------------P--SQPD---------L-----------------------
--F-DIL-----RQQ----IQ-DL-I----N--------------QAL------------
T--TD-------------------TLNKLE---A-LL------Q-GW-----KNE-----
---LDV-LATEVK-NL--------------------------------------------
--------------------------------------TDPK------------------
--------------TS--------------------T---I-G-----------------
------------------------------------------STVNT--IHLQF------
------------------------------------------------------------
------------------------------------------------------------
-----------------------------------------------------------V
HD---I------P-----------QF-----------------------------TLKD-
-------YA-----------A-YALPLYVQAAT---------------------------
-------------M--HLGL-L----------KE---------AI---------------
-------------------SKQ-T-D--------W-------------------------
-----------------G----------IS------------------------------
------D-------SDKTN-----------------FLT---Y-----------------
---------------------L--------KQ------------------WI--------
-----------------V------------------------------------------
------------------------------------------------------------
------------------------------------------------------------
------------------------------------------------------------
------------------------------------------------------------
------------------------------------------------------------
------------------------------------------------------------
------------------------------------------------------------
----------------KHS-------ENV----R--------------------------
------------------------------------------------------------
------------------------------------------------------------
------------------------------------------------------------
------------------------------------------------------------
------------------------------------------------------------
------------------------------------------------------------
-------------------------TLF----T--T--G-----LQ--------------
---------N--------I---QD--------------DESS------------------
------------------------------------------------------------
------------------------------------------------------------
----------------------------------------QI---------------ST-
-------AG---FIYTST-LYG---F-DI---A---A-L-------W-PTF---------
------------------------------------------------------------
DKWPTNDSP--EV-Y-SA---------Q------------T---DIE-Q-T---------
----------------------RFLF----------------------------------
------------------------------------------------------------
------------------------------------------------------------
------------------------------------------------------------
------------------------------------------------------------
-------S-----------------D-L----VG-----------RFDWR----------
------------------------------------------------------------
----------------------------------GYPSAGDPSTYLYGNFPGELTQISTR
----TWDRVDQIQQVLD---------------RGYNQSQ---------------------
-----TYTYGGSGGAANDPINI----SRDN---PLIGVTPRVMSPYVGI---MMDFADGT
SITNGGEYGYD-------------------------------------------------
---------------KRVVAP---------------------------------------
------------------------------------------------------------
--------------------------DNHKVH----------------------------
----------------------------------------FVFPWT--DEL---------
-------------------GGQDAV-----------------------------------
------------------------------------------------------------
-----------------------------INAFVFKNLYSENVIGQSDP-----------
---------------------------------------------TTGVV---TIKGIP-
AEKGYIEDGSSL--------NVV--QERL-------------------------------
----------------------------NGTNA-VQ------------------------
---------------------------LPLGPSLIVP-ITNK-----LA-GQ-Y--HIRV
R------Y---ANP--S-------D-----------------------------------
-----------------------------------S---SIDIWQS-----VNVGNQSL-
-QGGNFTFPST-----------------------------------------------KN
VQDQG-YVPGQNGN-YRL-----------LTIS------LPDPISLP----LGEIDVRLG
QY------------------------------------------TSQT-QGNLFI-DRIE
FV----------------------------------------------------------
------------------------------------------------------------
------------------------------------------------------------
------------------------------------------------------------
----PVQTQDL-------------------------------------------------
------------------------------------------------------------
------------------------------------------------------------
------------------------------------------------------------
------------------------------------------------------------
------------------------------------------------------------
------------------------------------------------------------
------------------------------------------------------------
------------------------------------------------------------
------------------------------------------------------------
------------------------------------------------------------
------------------------------------------------------------
--------------------------------------DLFSGPYYLYAP------DGYP
FSKTLWQ----------------------------------GN------TINSRISIAGT
ANSSSEPA-VLQFYQD--------------------------------------------
---------------------------------------STLRKEIPIP-----------
--------------------GSGQNYNYPNTSI--------------------------P
NGFNKI--------------------------------------------------VLHT
NQSAGKGIRGTMTISLSN------------------------------------------
------------------------------------------------------------
------------------------------------------------------------
------------------------------------------------------------
------------------------------------------------------------
------------------------------------------------------------
------------------------------------------------------------
------------------------------------------------------------
------------------------------------------------------------
------------------------------------------------------------
------------------------------------------------------------
---------------
>Bacteria__Bacillus_thuringiensis_WP_144489824.1
------------------------------------------------------------
------------------------------------------------------------
------------------------------------------------------------
------------------------------------------------------------
------------------------------------------------------------
------------------------------------------------------------
------------------------------------------------------------
------------------------------------------------------------
------------------------------------------------------------
------------------------------------------------------------
------------------------------------------------------------
--------------------------------MKY--K----DRKHAKHKYKQALLATVA
TMTFGVSTLGSTDS-AFAEEKDKNATQQQNTVQ-------------------------QK
DA-----GTYYEGEQKELNPLAQLDKWTQDLGKTSGAG--DYKTTLGMVEKLLPTIYKDL
---NSGNFNNTAR--------------SFTMLST-------------ALIP---YGG---
------------------------------------------------------------
---------------------A------FISP----I-------VG----LIWP--ENTT
AQDAKL------------------------------------------------------
----QKM-----VEG----LT-SM-------M------G------QKI------------
D--DY-------------------DLAKLK---Q-KT------D-AL-----TDT-----
---LKK-FQDSVNNKP--------------------------------------------
------------------------------------------------------------
------------------------------------------------------------
-------------------QSESYY--DNIQT-------ANVTYADY--INTKF------
------------------------------------------------------------
------------------------------------------------------------
-------------------EEIIKESQT-------P--------------G---------
------------------------------------------------------------
-------HQ-----------I-PELPIFTVIAT---------------------------
-------------A--HLQF-L----------HF---------IE---------------
-------------------ENAVK------------------------------------
------------------------------------------------------------
------------------------------------------------------------
------------------------------------------------------------
-----------------N-P---R------------------------------------
------------------------------------------------------------
------------------------------------------------------------
------------------------------------------------------------
------------------------------------------------------------
------------------------------------------------------------
------------------------------------------------------------
---------------------------------------I-KMDP-EHL-NR--------
---YFPK---FKDTAEKYK-------KYI----N---------N--VNHD----------
AQQWLYDF----------------------------------------------------
------------------------------------------------------------
------------------------------------------------------------
------------------------------------------------------------
------------------------------------------------------------
------------------------------------------------------------
------------------------------------------------------------
------------------------------------------------------------
------------------------------------------------------------
------------------------------------------------------------
------------------------------------------------------------
------------------------------------------------------------
------------------------------------------------------------
------------------------------------------------------------
------------------------------------------------------------
------------------------------------------------------------
------------------------------------------------------------
------------------------------------------------------------
------------------------------------------------------------
------------------------------------------------------------
------------------------------------------------------------
------------------------------------------------------------
------------------------------------------------------------
------------------------------------------------------------
------------------------------------------------------------
------------------------------------------------------------
------------------------------------------------------------
------------------------------------------------------------
------------------------------------------------------------
------------------------------------------------------------
------------------------------------------------------------
------------------------------------------------------------
------------------------------------------------------------
------------------------------------------------------------
------------------------------------------------------------
------------------------------------------------------------
------------------------------------------------------------
------------------------------------------------------------
------------------------------------------------------------
------------------------------------------------------------
------------------------------------------------------------
------------------------------------------------------------
------------------------------------------------------------
------------------------------------------------------------
------------------------------------------------------------
------------------------------------------------------------
------------------------------------------------------------
------------------------------------------------------------
------------------------------------------------------------
------------------------------------------------------------
------------------------------------------------------------
------------------------------------------------------------
------------------------------------------------------------
------------------------------------------------------------
------------------------------------------------------------
------------------------------------------------------------
------------------------------------------------------------
------------------------------------------------------------
------------------------------------------------------------
TGGGHIKANNPAHIEAM-------------------------------------------
----NK--------IADLTKQT-----SDNEAFLLASNPPSAGDKTGLV-----------
------------------------------------KDGDK--------WHYYSPRDG-F
ENSQHQKFNKGSLVTGPLDIDGR-------------------------------------
-------TYLFSFE--------EGMKNSAGKKF-NK--GDMFTGWYNDA-----------
-----------------------------GVWSYYKPESGVMATGWQNISGKWYYFATAY
QEFNGGA-----------------------------------------------------
----------------------------------------------------------FI
SKGDMIKG----------------------------------------------------
------------------------------------------------------------
------------------------------------------------------------
-------------------------------KTVEISGKLYTFDENGACLNPDGKPIAK-
------------------------------------------------------------
------------------------------------------------------------
------------------------------------------------------------
---------------
>Bacteria__Bacillus_thuringiensis_WP_144489740.1
------------------------------------------------------------
------------------------------------------------------------
------------------------------------------------------------
------------------------------------------------------------
------------------------------------------------------------
------------------------------------------------------------
------------------------------------------------------------
------------------------------------------------------------
------------------------------------------------------------
------------------------------------------------------------
------------------------------------------------------------
--------------------------------MKY--K----DRKNAKRKYKQTLLTTVA
VMTLGVNTLGSTIS-VFADEKSTGVQQQQVPTT-------------------------ST
TD-----EPVFKRESNGAITV--LKD------KLFNIE--TLKAIGSLGGATLKQAWADS
KV-EGGNFNNTFR--------------TLTMGSA-------------ALIP---YGG---
------------------------------------------------------------
---------------------V------VISP----L-------IG----LLWP--EDTT
DAKNRL------------------------------------------------------
----ENL-----MKD----IS-KQ-------T------H------GQI------------
E--SY-------------------DLETLG---Q-KL------D-KL-----YKD-----
---LKE-FEEIMNPNG--------------------------------------------
------------------------------------------------------------
------------------------------------------------------------
----------------RQLAKAPSV--GDKAA-------AIRSKAEF--IHNDF------
------------------------------------------------------------
------------------------------------------------------------
-------------------KELISESQK-------P--------------S---------
------------------------------------------------------------
-------YK-----------E-AELPIFMVAAT---------------------------
-------------A--HLNF-L----------HY---------ME---------------
-------------------LHG-K------------------------------------
------------------------------------------------------------
------------------------------------------------------------
------------------------------------------------------------
-----------------D-P---K------------------------------------
------------------------------------------------------------
------------------------------------------------------------
------------------------------------------------------------
------------------------------------------------------------
------------------------------------------------------------
------------------------------------------------------------
---------------------------------------I-NYND-AGL-KL--------
---AFLN--PQKQARKDYL-------DYA----T---------G----------------
----FAKK----------------------------------------------------
------------------------------------------------------------
------------------------------------------------------------
------------------------------------------------------------
------------------------------------------------------------
------------------------------------------------------------
------------------------------------------------------------
------------------------------------------------------------
------------------------------------------------------------
------------------------------------------------------------
------------------------------------------------------------
------------------------------------------------------------
------------------------------------------------------------
------------------------------------------------------------
------------------------------------------------------------
------------------------------------------------------------
------------------------------------------------------------
------------------------------------------------------------
------------------------------------------------------------
------------------------------------------------------------
------------------------------------------------------------
------------------------------------------------------------
------------------------------------------------------------
------------------------------------------------------------
------------------------------------------------------------
------------------------------------------------------------
------------------------------------------------------------
------------------------------------------------------------
------------------------------------------------------------
------------------------------------------------------------
------------------------------------------------------------
------------------------------------------------------------
------------------------------------------------------------
------------------------------------------------------------
------------------------------------------------------------
------------------------------------------------------------
------------------------------------------------------------
------------------------------------------------------------
------------------------------------------------------------
------------------------------------------------------------
------------------------------------------------------------
------------------------------------------------------------
------------------------------------------------------------
------------------------------------------------------------
------------------------------------------------------------
------------------------------------------------------------
------------------------------------------------------------
------------------------------------------------------------
------------------------------------------------------------
------------------------------------------------------------
------------------------------------------------------------
------------------------------------------------------------
------------------------------------------------------------
------------------------------------------------------------
------------------------------------------------------------
------------------------------------------------------------
------------------------------------------------------------
------------------------------------------------------------
---------------------------------D--------VDIA--DQFAHKGIPDFL
DKI---HNSDRLG----------------------------APL--------------VR
YAMEGF--------I---WTIS-----DKLENTLNNSINNIAFKQILGIQ----------
-------------------------------SEWTMDKNGR--------T-LYYDLKG-Q
MQ------------TGW-KE--ISTS------------FATK--YERGDSSYPLSHESLK
-KLLPYSWYYFSPE-------KTD-------KF-EK--GEMYRGTTQTI-----------
----------------------N-GK----TY-KFNKD-G--------------------
-------------------------------KCLNPNGEA----IML-------------
----DD--------------GIYQIAFSD-----------AQ------------------
---SMVVD---AY--DSGSENLQL------KRS-----------------------ADS-
-----------------------------AHQQWI-FNYIPEQQAYQISNKERPDQVLAG
NTSKGR--THNVLITKNE--HKTEHYWKLEPT---TDGYFK-------------------
-----------LINKQTRLG-LAVRSANTHDGA-EIIGSDYTGN-NEQKFKLIKLK----
------------------------------------------------------------
------------------------------------------------------------
------------------------------------------------------------
---------------
>Bacteria__Bacillus_thuringiensis_WP_144489652.1
------------------------------------------------------------
------------------------------------------------------------
------------------------------------------------------------
------------------------------------------------------------
------------------------------------------------------------
------------------------------------------------------------
------------------------------------------------------------
------------------------------------------------------------
------------------------------------------------------------
------------------------------------------------------------
------------------------------------------------------------
--------------------------------MKY------KDRKHAKRKYKQALLATVT
TMTLGVSTLGSTAS-AFTEEKDKSATQQQNTGQQK-------------------------
-------NAGTYYEDKKLNPLAQFDTWTQDLGKATGAA--NYKTTLGMAEKLLPTIYKDL
---NSGNLNNTAR--------------SFVMLST-------------ATIP---YAG---
------------------------------------------------------------
---------------------A------FISP----I-------LG----LIWP--ENGP
NIKQML------------------------------------------------------
----EDM-----KKE----LC-NI-------M------D------IKI------------
E--DY-------------------DLSTLG---S-SN------R-GM-----MKN-----
---IQE-LENSLNGTI--------------------------------------------
------------------------------------------------------------
------------------------------------------------------------
----------------PPLNKISEY--VNEDV-------INAARVVN--IQSDF------
------------------------------------------------------------
------------------------------------------------------------
-------------------NTLIEQAKKVNPNDQGT--------------D---------
------------------------------------------------------------
-------FQ-----------L-AELPLFTIMAS---------------------------
-------------A--HLEF-M----------QL---------VK---------------
-------------------QAA-K------------------------------------
------------------------------------------------------------
------------------------------------------------------------
------------------------------------------------------------
-----------------S-P---K------------------------------------
------------------------------------------------------------
------------------------------------------------------------
------------------------------------------------------------
------------------------------------------------------------
------------------------------------------------------------
------------------------------------------------------------
---------------------------------------L-NLTD-AAT-AN--------
---IIQN---LPKDREDYK-------KHI----E---------E--TYKR----------
GENKINKK----------------------------------------------------
------------------------------------------------------------
------------------------------------------------------------
------------------------------------------------------------
------------------------------------------------------------
------------------------------------------------------------
------------------------------------------------------------
------------------------------------------------------------
------------------------------------------------------------
------------------------------------------------------------
------------------------------------------------------------
------------------------------------------------------------
------------------------------------------------------------
------------------------------------------------------------
------------------------------------------------------------
------------------------------------------------------------
------------------------------------------------------------
------------------------------------------------------------
------------------------------------------------------------
------------------------------------------------------------
------------------------------------------------------------
------------------------------------------------------------
------------------------------------------------------------
------------------------------------------------------------
------------------------------------------------------------
------------------------------------------------------------
------------------------------------------------------------
------------------------------------------------------------
------------------------------------------------------------
------------------------------------------------------------
------------------------------------------------------------
------------------------------------------------------------
------------------------------------------------------------
------------------------------------------------------------
------------------------------------------------------------
------------------------------------------------------------
------------------------------------------------------------
------------------------------------------------------------
------------------------------------------------------------
------------------------------------------------------------
------------------------------------------------------------
------------------------------------------------------------
------------------------------------------------------------
------------------------------------------------------------
------------------------------------------------------------
------------------------------------------------------------
------------------------------------------------------------
------------------------------------------------------------
------------------------------------------------------------
------------------------------------------------------------
------------------------------------------------------------
------------------------------------------------------------
------------------------------------------------------------
------------------------------------------------------------
------------------------------------------------------------
------------------------------------------------------------
------------------------------------------------------------
------------------------------------------------------------
----------------------------------ILTETNKINNIVMHARDTGMGASGIS
YDSTSGEINDKTKVEKV---IKDLQGQLDELNNNKPHGNSSYQYELNKWDVKVRNIEEKL
DHLKQS--------LSEYNKLL-----DQKKAYYNRTQGSEAFKIALTGKSANPNDVLQG
-------------------------------GTWE-QKGDK--------W-FYIDANG-V
TK------------TGWLKDKGA-------------------------------------
-------WYYLSPD--------NNTENSAKEKFTT---GEMMKKWVEIK-----------
------------------------------------------------------------
------------------------------------------------------------
------------------------------------------------------------
------------------------------------------------------------
------------------------------------DTKTDDKHWYYFNPKN--------
------------------------------------------------------------
------------------------GSMIQDIKAVLIDGKKYDFDSNGVCTNPNGN-----
------------------------------------------------------------
------------------------------------------------------------
------------------------------------------------------------
---------------
>Bacteria__Bacillus_thuringiensis_WP_144489455.1
------------------------------------------------------------
------------------------------------------------------------
------------------------------------------------------------
------------------------------------------------------------
------------------------------------------------------------
------------------------------------------------------------
------------------------------------------------------------
------------------------------------------------------------
------------------------------------------------------------
------------------------------------------------------------
------------------------------------------------------------
--------------------------------MKY--N----DRKDAKRKYKQALLATVT
TMTLGVSTLGSTAS-TFAEEKKTEVQPQQATPN-------------------------SN
SL-----GAGGGSYESDALKA--LTD------KI-NMD--YLKKAGSVAADTLKAAYKDA
HT-SNGNYNNTFR--------------TLTMTTS-------------ALIP---YGG---
------------------------------------------------------------
---------------------V------LISP----I-------IG----LLWP--EDLT
AENNKM------------------------------------------------------
----AAL-----IKQ----LD-EM-------M------D------TKV------------
T--DH-------------------VVRRLK---T-EV------N-DV-----KKQ-----
---LEL-FEQNVNTGK--------------------------------------------
------------------------------------------------------------
------------------------------------------------------------
----------------HKSGSGLYS--LTEED-------GNAIDAKD--IHKAF------
------------------------------------------------------------
------------------------------------------------------------
-------------------NSLLEHSKE-------E--------------M---------
------------------------------------------------------------
-------QE-----------V-AALPIYTAMAT---------------------------
-------------A--HLEF-L----------HF---------LE---------------
-------------------QNG-T------------------------------------
------------------------------------------------------------
------------------------------------------------------------
------------------------------------------------------------
-----------------K-P---I------------------------------------
------------------------------------------------------------
------------------------------------------------------------
------------------------------------------------------------
------------------------------------------------------------
------------------------------------------------------------
------------------------------------------------------------
---------------------------------------I-GFTS-NAL-SNILKTREGL
ENETFGQ--KIKDLADKYT-------KHV----Q---------E--TYNI----------
GRDKYMAK----------------------------------------------------
------------------------------------------------------------
------------------------------------------------------------
------------------------------------------------------------
------------------------------------------------------------
------------------------------------------------------------
------------------------------------------------------------
------------------------------------------------------------
------------------------------------------------------------
------------------------------------------------------------
------------------------------------------------------------
------------------------------------------------------------
------------------------------------------------------------
------------------------------------------------------------
------------------------------------------------------------
------------------------------------------------------------
------------------------------------------------------------
------------------------------------------------------------
------------------------------------------------------------
------------------------------------------------------------
------------------------------------------------------------
------------------------------------------------------------
------------------------------------------------------------
------------------------------------------------------------
------------------------------------------------------------
------------------------------------------------------------
------------------------------------------------------------
------------------------------------------------------------
------------------------------------------------------------
------------------------------------------------------------
------------------------------------------------------------
------------------------------------------------------------
------------------------------------------------------------
------------------------------------------------------------
------------------------------------------------------------
------------------------------------------------------------
------------------------------------------------------------
------------------------------------------------------------
------------------------------------------------------------
------------------------------------------------------------
------------------------------------------------------------
------------------------------------------------------------
------------------------------------------------------------
------------------------------------------------------------
------------------------------------------------------------
------------------------------------------------------------
------------------------------------------------------------
------------------------------------------------------------
------------------------------------------------------------
------------------------------------------------------------
------------------------------------------------------------
------------------------------------------------------------
------------------------------------------------------------
------------------------------------------------------------
------------------------------------------------------------
------------------------------------------------------------
------------------------------------------------------------
------------------------------------------------------------
---------------------------------M--------QAIT--THS---------
MNEN--DEYANLAYLKS-----------------------LDDT--RSEMG---YPQSKI
DKIKND--------IKNYQNLI-----KEKADFRDQTAENAA-FKLTAM-----------
-------------------------------GKWN-HQGDK--------W-YYINNQG-E
NQ------------TGW-LQ--DGSK----------------------------------
-------YYYFSPE-------KTD-------KF-EK--GQMVTGKVTID-----------
----------------------K-GE----TY-YFNPHGG--------------------
-------------------------------QMQTG-------WIQD-------------
----DG--------------KQYYFSPAN-----------NTKNYDNE----------TF
KEGQMMTG---WL--AHLDHYYYM------SPGDDKTNPYQ-----KGKTF----KKGE-
-----------------------------MWTGWL-ENPKKANEWYYMTPVARDYKVPHL
IGNDDHIIRPVGSMLHDE------------------------------------------
----------------------------YLEKQDSGDGWRYYFNESGINTHRYN------
------------------------------------------------------------
------------------------------------------------------------
------------------------------------------------------------
---------------
>Bacteria__Brevibacillus_laterosporus_QDX91032.1
------------------------------------------------------------
------------------------------------------------------------
------------------------------------------------------------
------------------------------------------------------------
------------------------------------------------------------
------------------------------------------------------------
------------------------------------------------------------
------------------------------------------------------------
------------------------------------------------------------
------------------------------------------------------------
------------------------------------------------------------
------------------------------------------------------------
------------------------------------------------------------
------------------------------------------------------------
------------------------------------------------------------
------------------------------------------------------------
------------------------------------M-------QN----LIF-------
-----PSGSTLTM-----------------------------------------------
----EEI-----LRA----TE-QF-V----K--------------QQL------------
D--TL-------------------TFNRVS---Q-EL------V-GL-----QNA-----
---IDV-FNDSVDDF---------------------------------------------
------------------------------------------------------------
---------------------------------------------LQNRTGIS-------
------------------------------PA-------AIEDSVNT--LQTYF------
------------------------------------------------------------
------------------------------------------------------------
-----------------------------------------------------------V
GR---L------P-----------QF-------QL--SG---------------------
-------YQ-----------V-VLLPLFAQAAT---------------------------
-------------L--HLTF-I----------RD---------VI---------------
-------------------IHA-D-E--------W-------------------------
-----------------G------------------------------------------
------------------------------------------ISAA--------------
------------Q-LTRYKGYL--------KR------------------YV--------
-----------------A------------------------------------------
------------------------------------------------------------
------------------------------------------------------------
------------------------------------------------------------
------------------------------------------------------------
------------------------------------------------------------
------------------------------------------------------------
------------------------------------------------------------
----------------EHS-------NYC----L--------------------------
------------------------------------------------------------
------------------------------------------------------------
------------------------------------------------------------
------------------------------------------------------------
------------------------------------------------------------
------------------------------------------------------------
-------------------------TTY-------DT-E-----FKARFYPRAT------
------------------------------------------------------------
------------------------------------------------------------
------------------------------------------------------------
----------------------------------------LR---------------NM-
-------VE---FKTFMT-LNV---L-DF---V---S-I-------W-SLL---------
------------------------------------------------------------
KYENLFIST-----------------------------------------S---------
----------------------PNLF----NIGNNTV-----------------------
----------------------DE-----GSYPISYWPFFNSYIQAKSNYVLSGVSGSAD
RWTWSDPIFG------------------SYQQDLLY-YITTSYVGGIQGAKIGNQLVVAE
-----IEEQIRADTPAVFGNLPFNCTLRNPIGVPYYSTRFNEFRNG--ALNRGFYRSDNY
RSNDSTCGLGLG------FVGNWVYY---PDYYITNISATV-------KVDGTSSPNTTP
LYFGENRP----------------------------------------------------
------------------------------------------------------------
------------------------------------------------------------
------------------------------------------------------------
------------------------------------------------------------
------------------------------------------------------------
------------------------------------------------------------
------------------------------------------------------------
------------------------------------------------------------
------------------------------------------------------------
------------------------------------------------------------
------------------------------------------------------------
------------------------------------------------------------
------------------------------------------------------IIS---
---------DRGVDKGIAIYNRKSNIAG-TSQ-NGTIIHQAP----------NDGTGFTI
SPLHPTTV-----SAATIVHVR-ENYGNSGDSLRVT------------------------
--------------------------GTSN-------IDYTISGNGQD---R-Y--RLYL
R------LS-GGG-TVSASVNNSQVGTVNAFNTSNNNDGVIDNNSKFNDFVLPTTFVLNA
QS-RLNLTINAT--SSSPVDV---------------------------------------
------------------------------------------------------------
------------------------------------------------------------
--------------------------------------------------------MNII
LLS-----VNDSPLY---------------------------------------------
------------------------------------------------------------
------------------------------------------------------------
------------------------------------------------------------
------------------------------------------------------------
------------------------------------------------------------
------------------------------------------------------------
------------------------------------------------------------
------------------------------------------------------------
------------------------------------------------------------
------------------------------------------------------------
------------------------------------------------------------
------------------------------------------------------------
------------------------------------------------------------
------------------------------------------------------------
------------------------------------------------------------
------------------------------------------------------------
------------------------------------------------------------
------------------------------------------------------------
------------------------------------------------------------
------------------------------------------------------------
------------------------------------------------------------
------------------------------------------------------------
------------------------------------------------------------
------------------------------------------------------------
------------------------------------------------------------
------------------------------------------------------------
------------------------------------------------------------
------------------------------------------------------------
------------------------------------------------------------
------------------------------------------------------------
------------------------------------------------------------
------------------------------------------------------------
---------------
>Bacteria__Bacillus_cereus_WP_044795840.1
------------------------------------------------------------
------------------------------------------------------------
--MDRKQN---NRK------KEL-------------------------------------
--------------------N-------THSTLWF-------------------------
------------------------------------------------------------
------------------------------------------------------------
---------------------------------PS---------------QHK-------
------NEDSV---------------------DMLQ--NGEGRI----------------
------------------------------------------------------------
------------------------------------------------------------
-----------------LNGKF---------------------SLG--------------
------------------------------------------------------------
------------------------------------------------------------
------------------------------------------------------------
-------IS-PLP--------------EAIEAC----------------------MQM-I
QKS----------------------------I-QL-------------------------
----------RLTSD------I------EIKE----I-------VP----YLW-------
-----P--E----------K------E------------------------NIQ---CF-
--W-KIC-----LSY----LE-SL-I----Q--------------VHV------------
P--KS-------------------VKRNVF---E-KL------Q-CL-----ENE-----
---INK-YVEMLE-GW----KL--------------------------------------
--------------------E----------------P---N-----KD--------E--
-I------------QM--------------------K---L-K-----------------
------------------------------------------IKIGK--IDCLF------
------------------------------------------------------------
------------------------------------------------------------
-----------------------------------------------------------E
DS---M------R-----------VF-------S--------L----E----------K-
-------YG-----------L-LLLVMYSQIAN---------------------------
-------------L--HLLL-L----------RM---------VS---------------
-------------------MNG-E-E----------------------------------
------------------------------------------------------------
------------------------------------------------------------
------------------------------------------------------------
------------------------------------------------------------
------------------------------------------------------------
------------------------------------------------------------
------------------------------------------------------------
------------------------------------------------------------
------------------------------------------------------------
------------------------------------------------------------
------------------------------------------------------------
------------------------------------------------------------
------------------------------------------------------------
------------------------------------------------------------
------------------------------------------------------------
------------------------------------------------------------
------------------------------------------------------------
------------------------------------------------------------
------------------------------------------------------------
------------------------------------------------------------
------------------------------------------------------------
------------------------------------------------------------
------------------------------------------------------------
------------------------------------------------------------
------------------------------------------------------------
------------------------------------------------------------
------------------------------------------------------------
------------------------------------------------------------
------------------------------------------------------------
------------------------------------------------------------
------------------------------------------------------------
------------------------------------------------------------
------------------------------------------------------------
------------------------------------------------------------
------------------------------------------------------------
------------------------------------------------------------
------------------------------------------------------------
------------------------------------------------------------
------------------------------------------------------------
------------------------------------------------------------
------------------------------------------------------------
------------------------------------------------------------
------------------------------------------------------------
------------------------------------------------------------
------------------------------------------------------------
------------------------------------------------------------
------------------------------------------------------------
------------------------------------------------------------
------------------------------------------------------------
------------------------------------------------------------
------------------------------------------------------------
------------------------------------------------------------
------------------------------------------------------------
------------------------------------------------------------
------------------------------------------------------------
------------------------------------------------------------
------------------------------------------------------------
------------------------------------------------------------
------------------------------------------------------------
------------------------------------------------------------
------------------------------------------------------------
------------------------------------------------------------
------------------------------------------------------------
------------------------------------------------------------
------------------------------------------------------------
------------------------------------------------------------
------------------------------------------------------------
------------------------------------------------------------
------------------------------------------------------------
------------------------------------------------------------
------------------------------------------------------------
------------------------------------------------------------
------------------------------------------------------------
------------------------------------------------------------
------------------------------------------------------------
------------------------------------------------------------
------------------------------------------------------------
------------------------------------------------------------
------------------------------------------------------------
------------------------------------------------------------
------------------------------------------------------------
------------------------------------------------------------
------------------------------------------------------------
------------------------------------------------------------
------------------------------------------------------------
------------------------------------------------------------
---------------
>Bacteria__Bacillus_thuringiensis_ABS53003.1
------------------------------------------------------------
------------------------------------------------------------
----MSPNNQ--NE------YEI-----ID--------MAPS------------------
-----------------------TSV--TNDSNRY-------------------------
------------------------------------------------------------
------------------------------------------------------------
---------------------------------PFANEP----T-NALQ-NMN-------
------YKDYL---------------------RMSE--GY--------------------
------------------------------------------------------------
------------------------------------------------------------
--------------------------------SPEYLT---SLS-P--------------
------------------------------------------------------------
------------------------------------------------------------
------------------------------------------------------------
-------Y--SQF--------------GTVDKI----------------------ISI-I
SLL----------------------------N-SA----------A--G-------IP--
-G--------LDFFT------G------LLQF----I-------LD----FFA-------
-----P---------------------------------ED-----------------P-
--W-AEL-----MEL----VE-QL-I----D--------------QKI------------
T--VA-------------------TREKAL---A-EL------R-GL-----ING-----
---YLV-YQQSLE-SW----LE--------------------------------------
--------------------N----------------P---N-----AT--------R--
-A-------------S--------------------I---V-R-----------------
------------------------------------------EQYVA--LELDF------
------------------------------------------------------------
------------------------------------------------------------
-----------------------------------------------------------V
TS---I------S-----------SF-------A--------I----A----------G-
-------QE-----------V-PLLAVYAQAAN---------------------------
-------------L--HLLL-L----------RD---------VS---------------
-------------------IFG-E-E--------W-------------------------
-----------------G----------L-T----V------------------------
------NE--------VNT------------F----Y-I---R-----------------
---------------------Q--------MT------------------YT--------
-----------------T------------------------------------------
------------------------------------------------------------
------------------------------------------------------------
------------------------------------------------------------
------------------------------------------------------------
------------------------------------------------------------
------------------------------------------------------------
------------------------------------------------------------
----------------EYS-------DYC----V--------------------------
------------------------------------------------------------
------------------------------------------------------------
------------------------------------------------------------
------------------------------------------------------------
------------------------------------------------------------
------------------------------------------------------------
-------------------------RIY----N--T--G-----LN--------------
---------K--------L---KG---------------S----S---------------
--------------------------------------------------------A---
-----------------------SS-----------------------------------
----------------------------------------WV---------------DY-
-------NR---FRREMN-LLV---L-DI---I---A-L-------F-PNY---------
------------------------------------------------------------
D-------V--RR-Y-P----------------M--D---T---TTE-L-T---------
----------------------RVVY----------------------------------
------------------------------------------------------------
------------------------------------------------------------
------------------------------------------------------------
------------------------------------------------------------
-------T-----------------D-P----IVF-D-E-----RKGVAS--THSWTA--
-----IAP---S-F--S---------S---IE----------------------------
-----------S---LT--RRP---------GLFT-------WL--------D--QLT--
---I-FSK--------R------IS----QPSVFINSWAGH-KI---ST-----------
----------------FR------T--QKTD---I--LIN-TTHGDT-N-----------
----NP-I----KEFVVD-----T--KKVEDIYQTI-A-------------YPHA----V
A------------NEVFY--L-----FGVPKVDFNMV--------------PAGG---SA
NSAHTL-IFS--DST--G-GRLESI-TKNSE-----AEL------P-PT-----------
ESLSDTPQPNQ----VTY--------S-HRLD--YA------------------------
----------------------------------T-----IIK-----ANKS-YGS----
-----GYIP--LLGW-T----HRSV-----------------------------------
------------------------------------------------------------
---------------------D-------RQ----QTIY----------------P----
-----------------------------------------------QK-----ITQIP-
AVKA-F---SYTESFNV---------NVI-AG----------------------------
----------P---------------GFTGGDL-IS--L-------GHL-------EN--
----------I----Y--MKL-------NVPN----------P-QK-------F--RVRI
R------Y---AA-----------S--------T-------T---S--------------
------Y-LQITG-L-----SNLAQ--SDR-FEQ-TYSN-ENE----------NN-----
--L--M-FENFQYV---------------------E-L-------RN------I----FS
VDA--PLE-N--HQ-VSI------------------------------------QNY---
------Q-----------------G--------N------GF----------VII-DRIE
FI----------------------------------------------------------
------------------------------------------------------------
------------------------------------------------------------
------------------------------------------------------------
----PV----N---------------------------------------ATYDAENE--
-------AV-NTTFTE--GRN-A-------------------------------------
------------------------------------------------------------
------------------------------------------------------------
------------------------------------------------------------
------------------------------------------------------------
------------------------------------------------------------
------------------------------------------------------------
------------------------------------------------------------
------------------------------------------------------------
--------------------------------LQKYVTDYKVDQVD---ILVDCISGDLY
PNEK------------RELQLL-----------------------------------VKY
AKRLSYSRNLLLDPTFDSI--NSS----EE------------------NGW---YGSNGI
V-IGNGDFVQKGNYLIFS--GTN--DTQ---YPTYLY----QKIDESKLKEYSRYKLKGF
IESSQDLEAYVRRYDA--------------K-HRTLDVSDNLLPDILPENTC--------
GE------PSRCAAQQYLDENPSSE-CSSMQDGILS------------------------
------------------------DSHSFSLNIDTGSGNHNENLG-----IWVLFKISTL
EGYAKFGNLEVIEDG-PVIGEALARVKRQTTKWRNKLAQMTTETQAIYTRAKQALLNLFA
NA-QDSHLKIDVT--------FAEIAAA--RKIVQSIRE---------------------
---------VYMSWL----SVVPGVNHPIMTELSGRVQRAFQLYDVRNVVRNGRF-----
----LNGLSDWIVTSD------VNV-QEENGNMVLVLNNWDAQVLRNVKLYQDRGYVLRV
TARKIGI-----------EEGYITITD---EEGHTDQLRF-TACEEIDASN---------
---------------------------------------YFI-----------------S
------------------------------------------------------------
------------------GYITKELEFFPDTEKVHIEIGETEGEFLVESI-ELFLMEELC
------------------------------------------------------------
------------------------------------------------------------
------------------------------------------------------------
------------------------------------------------------------
---------------
>Bacteria__Bacillus_cereus_WP_142761376.1
------------------------------------------------------------
------------------------------------------------------------
------------------------------------------------------------
------------------------------------------------------------
------------------------------------------------------------
------------------------------------------------------------
------------------------------------------------------------
------------------------------------------------------------
------------------------------------------------------------
------------------------------------------------------------
------------------------------------------------------------
--------------------------------MKY--K----NRAHAKRKYKQAILATVA
TMTLGVSTLGSTNS-VFAAENT--VSAQQASSA-------------------------SA
TD-----GPVFKRESNGAITV--LKD------KLFNIE--TLKAIGSLGGDTLKQAWADS
KV-EGGNFNNTFR--------------TLTMGSA-------------ALIP---YGG---
------------------------------------------------------------
---------------------V------VISP----L-------IG----LLWP--EDTT
DAKNRL------------------------------------------------------
----ENL-----MKD----IA-KQ-------T------N------AQI------------
G--SY-------------------DLETLG---Q-KL------E-KL-----YKD-----
---LKE-FEQIMNPAS--------------------------------------------
------------------------------------------------------------
------------------------------------------------------------
----------------RKLASSPSV--GDEAA-------AIRSKAEF--IHDDF------
------------------------------------------------------------
------------------------------------------------------------
-------------------KNLISESQK-------P--------------S---------
------------------------------------------------------------
-------YK-----------E-AEFPIFMIAAT---------------------------
-------------A--HLNF-L----------QY---------ME---------------
-------------------LHG-K------------------------------------
------------------------------------------------------------
------------------------------------------------------------
------------------------------------------------------------
-----------------D-P---K------------------------------------
------------------------------------------------------------
------------------------------------------------------------
------------------------------------------------------------
------------------------------------------------------------
------------------------------------------------------------
------------------------------------------------------------
---------------------------------------I-NYDD-KGL-KL--------
---TFLD--PQKQVRKDYL-------DYA----N---------K----------------
----FAKP----------------------------------------------------
------------------------------------------------------------
------------------------------------------------------------
------------------------------------------------------------
------------------------------------------------------------
------------------------------------------------------------
------------------------------------------------------------
------------------------------------------------------------
------------------------------------------------------------
------------------------------------------------------------
------------------------------------------------------------
------------------------------------------------------------
------------------------------------------------------------
------------------------------------------------------------
------------------------------------------------------------
------------------------------------------------------------
------------------------------------------------------------
------------------------------------------------------------
------------------------------------------------------------
------------------------------------------------------------
------------------------------------------------------------
------------------------------------------------------------
------------------------------------------------------------
------------------------------------------------------------
------------------------------------------------------------
------------------------------------------------------------
------------------------------------------------------------
------------------------------------------------------------
------------------------------------------------------------
------------------------------------------------------------
------------------------------------------------------------
------------------------------------------------------------
------------------------------------------------------------
------------------------------------------------------------
------------------------------------------------------------
------------------------------------------------------------
------------------------------------------------------------
------------------------------------------------------------
------------------------------------------------------------
------------------------------------------------------------
------------------------------------------------------------
------------------------------------------------------------
------------------------------------------------------------
------------------------------------------------------------
------------------------------------------------------------
------------------------------------------------------------
------------------------------------------------------------
------------------------------------------------------------
------------------------------------------------------------
------------------------------------------------------------
------------------------------------------------------------
------------------------------------------------------------
------------------------------------------------------------
------------------------------------------------------------
------------------------------------------------------------
------------------------------------------------------------
------------------------------------------------------------
------------------------------------------------------------
---------------------------------V--------LDAT--NKDVINIQDLVR
KRV---ETSNTLE----------------------------RNL--------------RA
QVIKSM--------I---QGAD-----HRLENTLNKSINNIAFKQVLGIK----------
-------------------------------SEWTLDQNGR--------T-FYYDLKG-Q
MQ------------TGW-KE--ISTS------------LATRLEVEYNNAGNMFSKQWIK
DQGLSYSRYYFSPE-------KTA-------TF-EK--GEMYRDTTQTL-----------
---------------------PD-GK----TY-KFDKD-G--------------------
-------------------------------KCLNPDKEK--------------------
------------------------------------------------------------
------------------------------------------------------------
------------------------------------------------------------
------------------------------------------------------------
------------------------------------------------------------
------------------------------------------------------------
------------------------------------------------------------
------------------------------------------------------------
---------------
>Bacteria__Bacillus_cereus_WP_142761374.1
------------------------------------------------------------
------------------------------------------------------------
------------------------------------------------------------
------------------------------------------------------------
------------------------------------------------------------
------------------------------------------------------------
------------------------------------------------------------
------------------------------------------------------------
------------------------------------------------------------
------------------------------------------------------------
------------------------------------------------------------
--------------------------------MKY--K----NRTHAKHKYKQAILATVA
TMTLGVSTLGSTVS-AFAEEKDKNATQQQNTVQ-------------------------PK
TT-----GSYYENDSK-LTPLAKIDTWVQDLSK-GGAA--NYKTTLGIAEKALPTIYKDL
---TIGNFNNTAR--------------SLTMLGT-------------ALIP---YGG---
------------------------------------------------------------
---------------------A------FISP----I-------VS----LIWP--ENTA
AQDSKV------------------------------------------------------
----QQM-----VEG----LI-SM-------M------D------QKI------------
E--NY-------------------DLAKLK---T-EL------D-AL-----RGT-----
---LKK-FENSVNNKP--------------------------------------------
------------------------------------------------------------
------------------------------------------------------------
-------------------QSVSQY--DSIQA-------ANCTYADI--INTSF------
------------------------------------------------------------
------------------------------------------------------------
-------------------ERILKTSAT-------E--------------G---------
------------------------------------------------------------
-------YQ-----------V-AELPIFTIVAT---------------------------
-------------A--HLQF-L----------HY---------ME---------------
-------------------NNAIK------------------------------------
------------------------------------------------------------
------------------------------------------------------------
------------------------------------------------------------
-----------------H-P---K------------------------------------
------------------------------------------------------------
------------------------------------------------------------
------------------------------------------------------------
------------------------------------------------------------
------------------------------------------------------------
------------------------------------------------------------
---------------------------------------I-QMDS-EHF-SR--------
---YFST---VKKTSEKYK-------NYI----N---------D--VNNQ----------
LQKSFHDK----------------------------------------------------
------------------------------------------------------------
------------------------------------------------------------
------------------------------------------------------------
------------------------------------------------------------
------------------------------------------------------------
------------------------------------------------------------
------------------------------------------------------------
------------------------------------------------------------
------------------------------------------------------------
------------------------------------------------------------
------------------------------------------------------------
------------------------------------------------------------
------------------------------------------------------------
------------------------------------------------------------
------------------------------------------------------------
------------------------------------------------------------
------------------------------------------------------------
------------------------------------------------------------
------------------------------------------------------------
------------------------------------------------------------
------------------------------------------------------------
------------------------------------------------------------
------------------------------------------------------------
------------------------------------------------------------
------------------------------------------------------------
------------------------------------------------------------
------------------------------------------------------------
------------------------------------------------------------
------------------------------------------------------------
------------------------------------------------------------
------------------------------------------------------------
------------------------------------------------------------
------------------------------------------------------------
------------------------------------------------------------
------------------------------------------------------------
------------------------------------------------------------
------------------------------------------------------------
------------------------------------------------------------
------------------------------------------------------------
------------------------------------------------------------
------------------------------------------------------------
------------------------------------------------------------
------------------------------------------------------------
------------------------------------------------------------
------------------------------------------------------------
------------------------------------------------------------
------------------------------------------------------------
------------------------------------------------------------
------------------------------------------------------------
------------------------------------------------------------
------------------------------------------------------------
------------------------------------------------------------
------------------------------------------------------------
------------------------------------------------------------
------------------------------------------------------------
------------------------------------------------------------
------------------------------------------------------------
------------------------------------------------------------
---TGGHITTADQVNAF-------------------------------------------
----TK--------IMNLQKIT-----SDNEAFLLVASGKTPSNTTIV------------
------------------------------------PSASK-------------------
------------------------------------------------------------
------------------------------------------------------------
------------------------------------------------------------
------------------------------------------------------------
------------------------------------------------------------
------------------------------------------------------------
------------------------------------------------------------
------------------------------------------------------------
------------------------------------------------------------
------------------------------------------------------------
------------------------------------------------------------
------------------------------------------------------------
---------------
>Bacteria__Bacillus_cereus_WP_142761358.1
------------------------------------------------------------
------------------------------------------------------------
------------------------------------------------------------
------------------------------------------------------------
------------------------------------------------------------
------------------------------------------------------------
------------------------------------------------------------
------------------------------------------------------------
------------------------------------------------------------
------------------------------------------------------------
------------------------------------------------------------
--------------------------------MKY--K----DRKDTKRKYKQALLATVA
TMTLGVSTLGSTAS-AFAEEKEAGAQQEQATTDSL-----------------------GA
GG-----GETVEDQFKEFTKA------------HTASL--DGKGVGDLLSKGLVNMYKDA
HS-NKGNFNNTFR--------------TYAMGVS-------------EYFP---YGK---
------------------------------------------------------------
---------------------L------FISP----L-------LS----LLWP--ETVL
DKDNKF------------------------------------------------------
----ESL-----LSD----MS-AL-------M------D------KKI------------
E--DF-------------------DITTIK---R-QV------I-AL-----KTE-----
---MQA-FERLVDSKI--------------------------------------------
------------------------------------------------------------
------------------------------------------------------------
----------------LT-DGLYSA--GSPEE-------SARTKAEH--LQAKF------
------------------------------------------------------------
------------------------------------------------------------
-------------------HELINLCQK-------D--------------N---------
------------------------------------------------------------
-------LS-----------E-AELPLYTTIAN---------------------------
-------------I--HLLF-L----------DY---------MD---------------
-------------------KNW-N------------------------------------
------------------------------------------------------------
------------------------------------------------------------
------------------------------------------------------------
-----------------K-P---A------------------------------------
------------------------------------------------------------
------------------------------------------------------------
------------------------------------------------------------
------------------------------------------------------------
------------------------------------------------------------
------------------------------------------------------------
---------------------------------------L-QIDQ-KSF-DD--------
---LYAE--DIKNVGKTYN-------QHV----H---------D--TFIL----------
SNQKINKK----------------------------------------------------
------------------------------------------------------------
------------------------------------------------------------
------------------------------------------------------------
------------------------------------------------------------
------------------------------------------------------------
------------------------------------------------------------
------------------------------------------------------------
------------------------------------------------------------
------------------------------------------------------------
------------------------------------------------------------
------------------------------------------------------------
------------------------------------------------------------
------------------------------------------------------------
------------------------------------------------------------
------------------------------------------------------------
------------------------------------------------------------
------------------------------------------------------------
------------------------------------------------------------
------------------------------------------------------------
------------------------------------------------------------
------------------------------------------------------------
------------------------------------------------------------
------------------------------------------------------------
------------------------------------------------------------
------------------------------------------------------------
------------------------------------------------------------
------------------------------------------------------------
------------------------------------------------------------
------------------------------------------------------------
------------------------------------------------------------
------------------------------------------------------------
------------------------------------------------------------
------------------------------------------------------------
------------------------------------------------------------
------------------------------------------------------------
------------------------------------------------------------
------------------------------------------------------------
------------------------------------------------------------
------------------------------------------------------------
------------------------------------------------------------
------------------------------------------------------------
------------------------------------------------------------
------------------------------------------------------------
------------------------------------------------------------
------------------------------------------------------------
------------------------------------------------------------
------------------------------------------------------------
------------------------------------------------------------
------------------------------------------------------------
------------------------------------------------------------
------------------------------------------------------------
------------------------------------------------------------
------------------------------------------------------------
------------------------------------------------------------
------------------------------------------------------------
------------------------------------------------------------
------------------------------------------------------------
---------------------------------L--------TDIA--HGSNQKNTLEQL
RKKLV-SLGNDLELKKH------------------------GKSGSSSR--SFSAVQSDY
NATENK--------YDNYKKLL-----NEKNEYYNSTVGNKSF---TMAAI---------
-------------------------------GTWMQ-EDGK--------W--FINKNG-E
KA------------TGWFID--GDES----------------------------------
--------YFLSTE-------DNF-KNDKGETFKKK--GQMVTGWLTTS-----------
---------------------DD-TSKA--TY-YFNTRNS--------------------
--------------------------ITN------AEGKT--------------------
-----------------------------------------------------------F
NEGQMV-T----------------------------------------------------
------------------------------------------------------------
------------------------------------------------------------
------------------------------GSITAEDGKTYTFDSNGKMK----------
------------------------------------------------------------
------------------------------------------------------------
------------------------------------------------------------
---------------
>Bacteria__Bacillus_cereus_WP_142761277.1
------------------------------------------------------------
------------------------------------------------------------
------------------------------------------------------------
------------------------------------------------------------
------------------------------------------------------------
------------------------------------------------------------
------------------------------------------------------------
------------------------------------------------------------
------------------------------------------------------------
------------------------------------------------------------
------------------------------------------------------------
--------------------------------MNY------------IMEHEQV------
----------------------NVSESQNAIPQ-------------------------LM
GS-----GNIFNVESDGFVKI--LKE------RLFDVE--TLTAIGSLGGNALKQVYTDA
HL-SNRNLNNTFR--------------TLALGTM-------------ALIP---YGG---
------------------------------------------------------------
---------------------V------FISS----Q-------VG----LLWP--ENVE
TRKNQI------------------------------------------------------
----KKM-----MVQ----LA-TR-------M------D------EKI------------
A--EY-------------------DLDGHI---K-EV------G-AL-----MKR-----
---LRP-FEDLVNGKL--------------------------------------------
------------------------------------------------------------
------------------------------------------------------------
----------------HVSESYFSK--GNMQE-------SNRIVAKF--INDSF------
------------------------------------------------------------
------------------------------------------------------------
-------------------IRVIDRIQK-------D--------------T---------
------------------------------------------------------------
-------SK-----------V-GKLPIFTIIAT---------------------------
-------------A--HLQF-L----------YF---------IE---------------
-------------------KNG-Q------------------------------------
------------------------------------------------------------
------------------------------------------------------------
------------------------------------------------------------
-----------------G-L---N------------------------------------
------------------------------------------------------------
------------------------------------------------------------
------------------------------------------------------------
------------------------------------------------------------
------------------------------------------------------------
------------------------------------------------------------
---------------------------------------I-QFDT-ESF-NR--------
---YFMT--DYEKTTEKYV-------SYA----Q---------K--TYEM----------
GRQKFVKK----------------------------------------------------
------------------------------------------------------------
------------------------------------------------------------
------------------------------------------------------------
------------------------------------------------------------
------------------------------------------------------------
------------------------------------------------------------
------------------------------------------------------------
------------------------------------------------------------
------------------------------------------------------------
------------------------------------------------------------
------------------------------------------------------------
------------------------------------------------------------
------------------------------------------------------------
------------------------------------------------------------
------------------------------------------------------------
------------------------------------------------------------
------------------------------------------------------------
------------------------------------------------------------
------------------------------------------------------------
------------------------------------------------------------
------------------------------------------------------------
------------------------------------------------------------
------------------------------------------------------------
------------------------------------------------------------
------------------------------------------------------------
------------------------------------------------------------
------------------------------------------------------------
------------------------------------------------------------
------------------------------------------------------------
------------------------------------------------------------
------------------------------------------------------------
------------------------------------------------------------
------------------------------------------------------------
------------------------------------------------------------
------------------------------------------------------------
------------------------------------------------------------
------------------------------------------------------------
------------------------------------------------------------
------------------------------------------------------------
------------------------------------------------------------
------------------------------------------------------------
------------------------------------------------------------
------------------------------------------------------------
------------------------------------------------------------
------------------------------------------------------------
------------------------------------------------------------
------------------------------------------------------------
------------------------------------------------------------
------------------------------------------------------------
------------------------------------------------------------
------------------------------------------------------------
------------------------------------------------------------
------------------------------------------------------------
------------------------------------------------------------
------------------------------------------------------------
------------------------------------------------------------
------------------------------------------------------------
---------------------------------M--------QDIA----------KFEI
GNYSLDDQENLSEMRKY-----------------------YEQIFVHGATEVSLTAKRKI
VNLAIA--------INEYENLM-----IEKEIYYNETWGNEAFFQVVKM-----------
-------------------------------E--K-QDNKK--------Y----------
------------------------------------------------------------
------------------------------------------------------------
------------------------------------------------------------
------------------------------------------------------------
-----------------------------------------QKN----------------
------------------------------------------------------------
------------------------------------------------------------
------------------------------------------------------------
------------------------------------------------------------
------------------------------------------------------------
------------------------------------------------------------
------------------------------------------------------------
---------------
>Bacteria__Bacillus_thuringiensis_WP_142393666.1
------------------------------------------------------------
------------------------------------------------------------
---MNSYENKN--E------YEI-----LNA-----LQ----------------------
-----------------------NNSNMSNRYPRY-------------------------
------------------------------------------------------------
------------------------------------------------------------
---------------------------------SLANNP----Q-VPLQ-NTS-------
------YKDWL---------------------NECE--GNTQY-----------------
------------------------------------------------------------
------------------------------------------------------------
------------------------------------------------------------
------------------------------------------------------------
------------------------------------------------------------
------------------------------------------------------------
-------SD-STH--------------AAVIAG----------------------LSV-A
GTI----------------------------L-TG----------F--TPL-AWPGIL--
-L--------IS-----------------FAT----L-------AP----ILW-------
--------P----------S------T---------D---AK---------------RT-
--W-TEF-----MRH----GA-NF-Q----T--------------IPP------------
ETLNK-------------------IIEDAN---A-YL------I-GF-----TRA-----
---LDE-YERLFN-IW----KN--------------------------------------
--------------------G----------------R---T-----ST--------N--
-S------------GA--------------------V---Q-R-----------------
-------------------------------------------QFER--VHNDF------
------------------------------------------------------------
------------------------------------------------------------
-----------------------------------------------------------I
RD---M------S-----------HL-------Q--------L----P----------S-
-------YK-----------I-ILLSTYTHAAN---------------------------
-------------L--HLNL-L----------NQ---------GV---------------
-------------------NFY-D-M--------W-------------------------
-----------------S----------Q-D-----------------------------
------------------------------------------------------------
------------------------------------------------------------
------------------------------------------------------------
------------------------------------------------------------
------------------------------------------------------------
------------------------------------------------------------
------------------------------------------------------------
------------------------------------------------------------
------------------------------------------------------------
------------------------------------------------------------
------------------------------------------------------------
------------------------------------------------------------
------------------------------------------------------------
------------------------------------------------------------
------------------------------------------------------------
------------------------------------------------------------
------------------------------------------------------------
------------------------------------------------------------
------------------------------------------------------------
------------------------------------------------------------
------------------------------------------------------------
------------------------------------------------------------
------------------------------------------------------------
------------------------------------------------------------
------------------------------------------------------------
------------------------------------------------------------
------------------------------------------------------------
------------------------------------------------------------
------------------------------------------------------------
------------------------------------------------------------
------------------------------------------------------------
------------------------------------------------------------
------------------------------------------------------------
------------------------------------------------------------
------------------------------------------------------------
------------------------------------------------------------
------------------------------------------------------------
------------------------------------------------------------
------------------------------------------------------------
------------------------------------------------------------
------------------------------------------------------------
------------------------------------------------------------
------------------------------------------------------------
------------------------------------------------------------
------------------------------------------------------------
------------------------------------------------------------
------------------------------------------------------------
------------------------------------------------------------
------------------------------------------------------------
------------------------------------------------------------
------------------------------------------------------------
------------------------------------------------------------
------------------------------------------------------------
------------------------------------------------------------
------------------------------------------------------------
------------------------------------------------------------
------------------------------------------------------------
------------------------------------------------------------
------------------------------------------------------------
------------------------------------------------------------
------------------------------------------------------------
------------------------------------------------------------
------------------------------------------------------------
------------------------------------------------------------
------------------------------------------------------------
------------------------------------------------------------
------------------------------------------------------------
------------------------------------------------------------
------------------------------------------------------------
------------------------------------------------------------
------------------------------------------------------------
------------------------------------------------------------
------------------------------------------------------------
------------------------------------------------------------
------------------------------------------------------------
------------------------------------------------------------
------------------------------------------------------------
------------------------------------------------------------
------------------------------------------------------------
------------------------------------------------------------
------------------------------------------------------------
------------------------------------------------------------
------------------------------------------------------------
------------------------------------------------------------
------------------------------------------------------------
---------------
>Bacteria__Bacillus_thuringiensis_WP_142393619.1
------------------------------------------------------------
------------------------------------------------------------
------------------------------------------------------------
------------------------------------------------------------
------------------------------------------------------------
------------------------------------------------------------
------------------------------------------------------------
------------------------------------------------------------
------------------------------------------------------------
------------------------------------------------------------
------------------------------------------------------------
------------------------------------------------------------
------------------------------------------------------------
------------------------------------------------------------
------------------------------------------------------------
------------------------------------------------------------
------------------------------------------------------------
------------------------------------------------------------
-----------------------------------------------M------------
T--TV-------------------IRQRAV---A-EF------N-GI-----LGL-----
---YDR-YLQALE-QW----NK--------------------------------------
--------------------N----------------R---D-----NQ--------I--
-L------------KD--------------------N---V-I-----------------
------------------------------------------RQFSF--VEQKL------
------------------------------------------------------------
------------------------------------------------------------
-----------------------------------------------------------A
NDLAPN------G-----------PF-------S--------I----V----------P-
-------YQ-----------E-TLLPVYAQAAN---------------------------
-------------L--HLMI-L----------ND---------VL---------------
-------------------KYG-G-A--------W-------------------------
-----------------G----------I-------------------------------
----------------IEP-----------------------------------------
------------------------------------------------------------
------------------------------------------------------------
------------------------------------------------------------
------------------------------------------------------------
------------------------------------------------------------
------------------------------------------------------------
------------------------------------------------------------
------------------------------------------------------------
------------------------------------------------------------
------------------------------------------------------------
------------------------------------------------------------
------------------------------------------------------------
------------------------------------------------------------
------------------------------------------------------------
------------------------------------------------------------
------------------------------------------------------------
------------------------------------------------------------
------------------------------------------------------------
------------------------------------------------------------
------------------------------------------------------------
------------------------------------------------------------
------------------------------------A-----------------------
------------------------------------------------------------
--------------------------------------------------S---------
----------------------REFY----------------------------------
------------------------------------------------------------
------------------------------------------------------------
------------------------------------------------------------
------------------------------------------------------------
------------------------------------------------------------
------------------------------------------------------------
------------------------------------------------------------
------------------------------------------------------------
------------------------------------------------------------
------------------------------------------------------------
------------------------------------------------------------
------------------------------------------------------------
------------------------------------------------------------
------------------------------------------------------------
------------------------------------------------------------
------------------------------------------------------------
------------------------------------------------------------
------------------------------------------------------------
------------------------------------------------------------
------------------------------------------------------------
--------------------------------------------------------RGQL
RAGINKLY----------------------------------------------------
------------------------------------------------------------
------------------------------------------------------------
------------------------------------------------------------
------------------------------------------------------------
------------------------------------------------------------
------------------------------------------------------------
------------------------------------------------------------
------------------------------------------------------------
------------------------------------------------------------
------------------------------------------------------------
------------------------------------------------------------
------------------------------------------------------------
------------------------------------------------------------
------------------------------------------------------------
------------------------------------------------------------
------------------------------------------------------------
------------------------------------------------------------
------------------------------------------------------------
------------------------------------------------------------
------------------------------------------------------------
------------------------------------------------------------
------------------------------------------------------------
------------------------------------------------------------
------------------------------------------------------------
------------------------------------------------------------
------------------------------------------------------------
------------------------------------------------------------
------------------------------------------------------------
------------------------------------------------------------
------------------------------------------------------------
------------------------------------------------------------
------------------------------------------------------------
------------------------------------------------------------
------------------------------------------------------------
------------------------------------------------------------
------------------------------------------------------------
------------------------------------------------------------
---------------
>Bacteria__Bacillus_thuringiensis_WP_142384937.1
------------------------------------------------------------
------------------------------------------------------------
------------------------------------------------------------
------------------------------------------------------------
------------------------------------------------------------
------------------------------------------------------------
---------------------------------------------MHAQ-----------
------------------------------------------------------------
------------------------------------------------------------
------------------------------------------------------------
---------------------------------------------Q--------------
------------------------------------------------------------
------------------------------------------------------------
------------------------------------------------------------
-------EA-VTD--------------AALQTTSEV------------TQT---LINA-G
NTD----------------------------G-TF----------G--K--------S--
-S--------WEIAG------G------VLSS----I-------IK----ILWR------
-----T--T------------------------------------------ENQ---KQ-
--W-DEM-----IEA----VE-IL-I----K--------------KAL------------
N--KQ-------------------LHDTAI---A-QL------E-GL-----QNV-----
---VNR-YIKSLD-DL----HA--------------------------------------
--------------------D----------------P---T-----NL--------A--
-L------------QE--------------------E---V-R-----------------
------------------------------------------TR----------------
------------------------------------------------------------
------------------------------------------------------------
------------------------------------------------------------
------------------------------------------------------------
------------------------------------------------------------
------------------------------------------------------------
------------------------------------------------------------
------------------------------------------------------------
------------------------------------------------------------
------------------------------------------------------------
------------------------------------------------------------
------------------------------------------------------------
------------------------------------------------------------
------------------------------------------------------------
------------------------------------------------------------
------------------------------------------------------------
------------------------------------------------------------
------------------------------------------------------------
------------------------------------------------------------
------------------------------------------------------------
------------------------------------------------------------
------------------------------------------------------------
------------------------------------------------------------
------------------------------------------------------------
------------------------------------------------------------
------------------------------------------------------------
------------------------------------------------------------
------------------------------------------------------------
------------------------------------------------------------
------------------------------------------------------------
------------------------------------------------------------
------------------------------------------------------------
------------------------------------------------------------
------------------------------------------------------------
------------------------------------------------------------
------------------------------------------------------------
------------------------------------------------------------
------------------------------------------------------------
------------------------------------------------------------
------------------------------------------------------------
------------------------------------------------------------
------------------------------------------------------------
------------------------------------------------------------
------------------------------------------------------------
------------------------------------------------------------
------------------------------------------------------------
------------------------------------------------------------
------------------------------------------------------------
------------------------------------------------------------
------------------------------------------------------------
------------------------------------------------------------
------------------------------------------------------------
------------------------------------------------------------
------------------------------------------------------------
------------------------------------------------------------
------------------------------------------------------------
------------------------------------------------------------
------------------------------------------------------------
------------------------------------------------------------
------------------------------------------------------------
------------------------------------------------------------
------------------------------------------------------------
------------------------------------------------------------
------------------------------------------------------------
------------------------------------------------------------
------------------------------------------------------------
------------------------------------------------------------
------------------------------------------------------------
------------------------------------------------------------
------------------------------------------------------------
------------------------------------------------------------
------------------------------------------------------------
------------------------------------------------------------
------------------------------------------------------------
------------------------------------------------------------
------------------------------------------------------------
------------------------------------------------------------
------------------------------------------------------------
------------------------------------------------------------
------------------------------------------------------------
------------------------------------------------------------
------------------------------------------------------------
------------------------------------------------------------
------------------------------------------------------------
------------------------------------------------------------
------------------------------------------------------------
------------------------------------------------------------
------------------------------------------------------------
------------------------------------------------------------
------------------------------------------------------------
------------------------------------------------------------
------------------------------------------------------------
------------------------------------------------------------
---------------
>Bacteria__Bacillus_cereus_WP_142345271.1
------------------------------------------------------------
------------------------------------------------------------
------------------------------------------------------------
------------------------------------------------------------
------------------------------------------------------------
------------------------------------------------------------
------------------------------------------------------------
------------------------------------------------------------
------------------------------------------------------------
--------------------------------------------APKAMTVTSQEEKQIA
DNLKKFDDLLKDSKLGDIKKVVADNEQLYNSLKNIAPEIFKIMRKDGTIPP---------
------------------------------------------------------------
------------------------------------------------------------
------------------------------------------------------------
-----NVLNDIAK--------------NLVLGGV-------------SMIP---GVG---
------------------------------------------------------------
---------------------G------VAST----I-------IG----LLWP--NVSG
GP-SEL------------------------------------------------------
----QLL-----EQK----LT-NL-------I------N------QKV------------
S--TS-------------------EKNHLI---S-EM------D-TV-----QKN-----
---LNA-LDELLQGGA--------------------------------------------
------------------------------------------------------------
------------------------------------------------------------
--------------------KTY------SSA-------NAWAIIGD--INTAL------
------------------------------------------------------------
------------------------------------------------------------
---S----------------DITNKAQS-------S--------------E---------
------------------------------------------------------------
-------YK-----------V-DQLPLYTTAAT---------------------------
-------------M--HLVF-L----------KF---------IE---------------
-------------------INK-G------------------------------------
------------------------------------------------------------
------------------------------------------------------------
------------------------------------------------------------
-----------------------N------------------------------------
----------PELGNDQ-KDFDSLMT--------RN------------------NVKSLR
DLAI--------------------------------------------------------
------------------------------------------------------------
------------------------------------------------------------
------------------------------------------------------------
------------------------------------------------------------
------------------------------------------------------------
----------------KYR-------DVI----E---------K--NA------------
-----QEK-----EVEFQHTLENKNLTNRLEKEKEAVAFIWGTEMNTAFKTLTRSI----
------------------------------------------------------------
------------------------------------------------------------
------------------------------------------------------------
------------------------------------------------------------
------------------------------------------------------------
------------------------------------------------------------
------------------------------------------------------------
------------------------------------------------------------
------------------------------------------------------------
------------------------------------------------------------
------------------------------------------------------------
------------------------------------------------------------
------------------------------------------------------------
------------------------------------------------------------
------------------------------------------------------------
------------------------------------------------------------
------------------------------------------------------------
------------------------------------------------------------
------------------------------------------------------------
------------------------------------------------------------
------------------------------------------------------------
------------------------------------------------------------
------------------------------------------------------------
------------------------------------------------------------
------------------------------------------------------------
------------------------------------------------------------
------------------------------------------------------------
------------------------------------------------------------
------------------------------------------------------------
------------------------------------------------------------
------------------------------------------------------------
------------------------------------------------------------
------------------------------------------------------------
------------------------------------------------------------
------------------------------------------------------------
------------------------------------------------------------
------------------------------------------------------------
------------------------------------------------------------
----------------IVKEDSIDLPKIATISAKARYGRKYVGAMAPKDFLSSSNEPLGN
VSQFIIEPIDKDQNIYALRSVSNNHY------VSFNCITTIFRTPEEAAKDNDHTTETIN
YTPSFFPGDNVANTWSEDIHNSKGTASDATYIKIIPLGTKDENGKPQYAMKALHSYAEAR
IGIDDHNRFNAWYRENAEKTRFTFDKVE--------------------------------
------------------------------------------------------------
------------------------------------------------------------
------------------------------------------------------------
------------------------------------------------------------
------------------------------------------------------------
------------------------------------------------------------
------------------------------------------------------------
------------------------------------------------------------
------------------------------------------------------------
------------------------------------------------------------
------------------------------------------------------------
------------------------------------------------------------
------------------------------------------------------------
------------------------------------------------------------
------------------------------------------------------------
------------------------------------------------------------
------------------------------------------------------------
------------------------------------------------------------
------------------------------------------------------------
------------------------------------------------------------
------------------------------------------------------------
------------------------------------------------------------
------------------------------------------------------------
------------------------------------------------------------
------------------------------------------------------------
------------------------------------------------------------
------------------------------------------------------------
------------------------------------------------------------
------------------------------------------------------------
------------------------------------------------------------
------------------------------------------------------------
---------------
>Bacteria__Bacillus_cereus_WP_142344881.1
------------------------------------------------------------
------------------------------------------------------------
------------------------------------------------------------
------------------------------------------------------------
------------------------------------------------------------
------------------------------------------------------------
---------------------------------------------------MN-------
------YKDWQ---------------------NKCA------------------------
------------------------------------------------------------
------------------------------------------------------------
--------------------------------DITSQM---SLAPP--------------
------------------------------------------------------------
------------------------------------------------------------
------------------------------------------------------------
-------AAHVLQ--------------DAAVLT----------------------TGV-V
AVA----------------------------L-SV-------------S-------FP--
-V--------VGAII------A------GISL----F-------LT----FLW-------
-----P--Q----------I------R---------G--SE--------NSNSQ---VA-
--W-DTL-----MDA----AE-VL-M----K--------------KEI------------
N--NL-------------------QRVRAI---S-HL------K-IV-----QSR-----
---LND-YKQALC-NW----EN--------------------------------------
--------------------N----------------R---D-----HP--------Y--
-Y------------KQ--------------------E---V-I-----------------
------------------------------------------DAFDD--ADDVL------
------------------------------------------------------------
------------------------------------------------------------
-----------------------------------------------------------K
SA---M------I-----------IF-------S--------E----T----------G-
-------FE-----------E-LMLTSYVQGAN---------------------------
-------------L--HLLL-L----------RD---------VV---------------
-------------------KYG-E-S--------W-------------------------
-----------------G----------I-----PR------------------------
------ER--------VQQ------------Y----Y-S---N-----------------
--------------TGVGNPGL--------LQ------------------LL--------
-----------------A------------------------------------------
------------------------------------------------------------
------------------------------------------------------------
------------------------------------------------------------
------------------------------------------------------------
------------------------------------------------------------
------------------------------------------------------------
------------------------------------------------------------
----------------RYT-------DYC----M--------------------------
------------------------------------------------------------
------------------------------------------------------------
------------------------------------------------------------
------------------------------------------------------------
------------------------------------------------------------
------------------------------------------------------------
-------------------------KIY----N--K--A-----LA--------------
---------E--------Y---KP---------------DPY------------------
------------------------------------------------------------
-----------------------PE-----------------------------------
----------------------------------------YV---------------DY-
-------YT---YRTNMT-LLV---L-DV---V---A-V-------W-PTY---------
------------------------------------------------------------
D-------V--RL-Y-P------------------SS---P---LSQ-L-T---------
----------------------REVY----------------------------------
------------------------------------------------------------
------------------------------------------------------------
------------------------------------------------------------
------------------------------------------------------------
-------S-----------------R-P----IGMVD-S---------------------
---SYSPPPIPS-VDEQ---------I---YS----------------------------
-----------DT--WE--RTP---------TLFR-------WL--------E--KAT--
---F-YTE-------------NQRPAIGGDPTAALEQFRGL-KL---GY-----------
-------------------------------------KNTLASYGWE-------------
----------FLVGDNTTAFSWNVDISPGQDIYMVENIVH--------------------
---------------------------GHYHMGFYIDDPIMQFFFNSYPPQNYIVVGKYL
EGNRQWLSFGMPCINKQDDCSTCTPCEWNAI-----NT----------------------
--------ESPCTNPAIA--------S-HRLS--SI------------------------
----------------------------------S-----TVA------------YKNFW
IEGDIISRF--SYGW-T----HVSA-----------------------------------
------------------------------------------------------------
---------------------D-------GE----NVID----------------T----
-----------------------------------------------ER-----ITRMP-
AVKA-Y---NL----------ENGA-VVS-SG----------------------------
----------P---------------GSTGGNL-IA--V-------HRNGS---------
------------------FRI----KLTGKLL------------KG-------Y--QLRV
R------Y---AS-----------A--------------------S-S------------
-----GQ-LQISRQV--------------------NKGGAWTIDYSEYQNVEQTYMLYPI
RPL--Q-YESFSYL----------------------------------------------
TMEHVLPSTTYAYWDMTF---------------------------------SSYGDDP--
----------------------------------------------------LII-DKID
FI----------------------------------------------------------
------------------------------------------------------------
------------------------------------------------------------
------------------------------------------------------------
----PI----EGS-----------------------------------------------
------------------------------------------------------------
------------------------------------------------------------
------------------------------------------------------------
------------------------------------------------------------
------------------------------------------------------------
------------------------------------------------------------
------------------------------------------------------------
------------------------------------------------------------
------------------------------------------------------------
------------------------------------------------------------
------------------------------------------------------------
------------------------------------------------------------
------------------------------------------------------------
------------------------------------------------------------
------------------------------------------------------------
------------------------------------------------------------
------------------------------------------------------------
------------------------------------------------------------
------------------------------------------------------------
------------------------------------------------------------
------------------------------------------------------------
------------------------------------------------------------
------------------------------------------------------------
------------------------------------------------------------
------------------------------------------------------------
------------------------------------------------------------
------------------------------------------------------------
------------------------------------------------------------
---------------
>Bacteria__Bacillus_cereus_WP_142344865.1
------------------------------------------------------------
---------------------------------------------------------MGG
LLMNQNYN---NNA------YEI-----LD------------------------------
--------------------NGG-----RGCQTRY-------------------------
------------------------------------------------------------
------------------------------------------------------------
---------------------------------PFSQPP----C-SEAA-PSN-------
------F---------------------------CS--NTAL------------------
------------------------------------------------------------
------------------------------------------------------------
-------------------LSG-----------------------F--------------
------------------------------------------------------------
------------------------------------------------------------
------------------------------------------------------------
-------SN-NVR--------------NALIIG----------------------TGI-S
WAV----------------------------L-GV----------A--G--------P--
-Y--------ASVAA------G------ILNV----I-------IP----YLW-------
-----P--E------------------------------D-------VETTQPQ---FS-
--W-DQL-----MEA----TV-EL-I----N--------------KAI------------
A--EE-------------------AKRDAI---D-AL------Q-IL-----EIN-----
---VNH-YNTALC-NY----RQ--------------------------------------
--------------------N----------------P---D-----KD--------I--
-Y------------KS--------------------T---L-R-----------------
------------------------------------------NAFTN--VEIKA------
------------------------------------------------------------
------------------------------------------------------------
-----------------------------------------------------------R
EA---I------S-----------KL-------DDN------P----A----------T-
-------HA-----------I-QFLPSYAEAAN---------------------------
-------------I--HLLL-L----------RD---------VV---------------
-------------------QHG-E-S--------W-------------------------
-----------------G----------F-----TS------------------------
------IQ--------VQQ------------Y----Y-D---N--P--------------
------------P-GRPGNPGM--------KQ------------------LV--------
-----------------G------------------------------------------
------------------------------------------------------------
------------------------------------------------------------
------------------------------------------------------------
------------------------------------------------------------
------------------------------------------------------------
------------------------------------------------------------
------------------------------------------------------------
----------------PYT-------DYC----V--------------------------
------------------------------------------------------------
------------------------------------------------------------
------------------------------------------------------------
------------------------------------------------------------
------------------------------------------------------------
------------------------------------------------------------
-------------------------RWY----N--A--G-----LQ--------------
---------E--------Q---YQ---------------TG-------------------
------------------------------------------------------------
------------------------------------------------------------
-----------------------------------D----WN---------------KF-
-------NN---YRTMMT-VTM---L-DI---V---S-F-------W-PNY---------
------------------------------------------------------------
D-------P--IV-Y-P------------------IL---P---KSE-L-T---------
----------------------RTVY----------------------------------
------------------------------------------------------------
------------------------------------------------------------
------------------------------------------------------------
------------------------------------------------------------
-------T-----------------P-L----LGYSG-N--------------------L
LNP------QIP-I--A---------T---AE----------------------------
-----------SN--LV--DIP---------RLFP-------WL--------R--ELR--
---I-DSK--------T------RPG------GFGTYISGR-QP---VI--Q--------
---------------YTL-G--NEQ-M--E---------G-GFRGEL-----GE--TRET
LR--IPS-----PQDKDD-------------VWRI-CTTYACHG--VEGGSAP-------
---------------------------LVYGWSFAF------------T--KSADQALYD
QSPMPG-PM--------G-LPCIKR---TS------DPC-DPCSP---CEKE-LP----N
LSIPC---NDK----NLY--------S-HRFS--YL------------------------
----------------------------------G-----AGF-----EYSPIFG-----
--YSALWYF--SYGW-T----HVSA-----------------------------------
------------------------------------------------------------
---------------------D-------PN----NLID----------------L----
-----------------------------------------------EK-----VTQIP-
AVKA-N---LL------T---GN-A-RVI-KG----------------------------
----------P---------------GSTGGDL-VE--L-------SSGTEQK----R--
------------------IDI----PVTIPAGA----RS--------------Y--RIRI
R------Y---AS-----------D--------------------M-N------------
-----TN-LLVFLS----------------TTFD-E----FTA----PATT--TNMT---
-NL--T-YNKFGYL---------------------E-------------TI-----D-YL
SDQ-ATD----FAETLRI---------------------------------Y-ATGS---
------------------------ND------SGI-----------------FLL-DKIE
FI----------------------------------------------------------
------------------------------------------------------------
------------------------------------------------------------
------------------------------------------------------------
----PI----EG----------SVE--------------------------VYQANQALE
KA-RK--AVN-ALFTN--DAKNA-------------------------------------
------------------------------------------------------------
------------------------------------------------------------
------------------------------------------------------------
------------------------------------------------------------
------------------------------------------------------------
------------------------------------------------------------
------------------------------------------------------------
------------------------------------------------------------
--------------------------------LKLHVTDYLVDQAA---KLVECMSDEIY
PQEK------------MCLLDLV-------------------------------------
------------------------------------------------------------
------------------------------------------------------------
------------------------------------------------------------
------------------------------------------------------------
------------------------------------------------------------
------------------------------------------------------------
------------------------------------------------------------
------------------------------------------------------------
------------------------------------------------------------
------------------------------------------------------------
------------------------------------------------------------
------------------------------------------------------------
------------------------------------------------------------
------------------------------------------------------------
------------------------------------------------------------
------------------------------------------------------------
------------------------------------------------------------
---------------
>Bacteria__Bacillus_cereus_WP_142344694.1
------------------------------------------------------------
------------------------------------------------------------
----MNYK---------------------D------------------------------
--------------------WGD-----R-------------------------------
------------------------------------------------------------
------------------------------------------------------------
------------------------------------------------------------
----------------------------------CA--DGEL------------------
------------------------------------------------------------
------------------------------------------------------------
-------------------FAR--------------------------------------
------------------------------------------------------------
------------------------------------------------------------
------------------------------------------------------------
-------SN-AVI--------------DGVVAG----------------------TAI-T
SYI----------------------------L-SL----------A--F--------P--
-I--------ASAAT------G------IMSV----L-------LP----ILW-------
-----P--P----------T------A---------G--N-------PGTSDAQ---FT-
--W-KQM-----MLA----VE-EL-I----N--------------NAI------------
T--AE-------------------AKRDAI---D-AL------E-NL-----QTS-----
---VNA-YNQAVC-NF----QN--------------------------------------
--------------------N----------------P---G-----ND--------I--
-Y------------KL--------------------P---V-Q-----------------
------------------------------------------RAFEN--ADRQA------
------------------------------------------------------------
------------------------------------------------------------
-----------------------------------------------------------S
QA---I------N-----------HL-------NDN------P----P----------T-
-------HA-----------V-QFLPSYAQAAN---------------------------
-------------I--HLLL-L----------RD---------VV---------------
-------------------QYG-E-S--------W-------------------------
-----------------G----------F-----TS------------------------
------TQ--------VQQ------------Y----Y-D---N--P--------------
------------P-PRPGNPGM--------KQ------------------RL--------
-----------------S------------------------------------------
------------------------------------------------------------
------------------------------------------------------------
------------------------------------------------------------
------------------------------------------------------------
------------------------------------------------------------
------------------------------------------------------------
------------------------------------------------------------
----------------QYT-------DYC----V--------------------------
------------------------------------------------------------
------------------------------------------------------------
------------------------------------------------------------
------------------------------------------------------------
------------------------------------------------------------
------------------------------------------------------------
-------------------------RWY----N--T--G-----LQ--------------
---------Q--------Q---YN---------------TG-------------------
------------------------------------------------------------
------------------------------------------------------------
-----------------------------------N----WN---------------KF-
-------ND---FRRDMT-IMV---L-DI---V---S-L-------W-PTY---------
------------------------------------------------------------
D-------P--KI-Y-A------------------VP---T---KSE-L-T---------
----------------------RTVY----------------------------------
------------------------------------------------------------
------------------------------------------------------------
------------------------------------------------------------
------------------------------------------------------------
-------T-----------------P-L----IGYSG-S--------------------R
DSP------NVP-I--N---------I---AE----------------------------
-----------GS--LV--DIP---------RLFK-------WL--------R--ELQ--
---V-DAR--------E------TIN------ALN--ITGR-KL---IF--Q--------
---------------NTL-N--NEL-W--E---------G-GYRGNP-----GI--TTET
LT--IPS-----PQSNDD-------------VWKI-TTNASNPY--IQG--VL-------
---------------------------YIKGWDFSF------------T--QSSDQSIYP
RTYQTE-KIRS------G-LPCRGY---FP------APC-APCDPNNLCSVE-IP----N
RSVPC---DEK----NLY--------S-HRFS--YF------------------------
----------------------------------G-----AGH-----SADA--------
---QALSYF--SYGW-T----HVSA-----------------------------------
------------------------------------------------------------
---------------------D-------AN----NLID----------------P----
-----------------------------------------------YK-----ITQIP-
AVKG-S---SI------W---NG-A-TVI-KG----------------------------
----------P---------------GSTGGDL-VQ--L-------PIRTS---------
------------------MHL----EVTIPGFD----EDIV-SY---------Y--SIRI
R------Y---AS-----------S--------------------Q-A------------
-----TS-LGVQFE----------------GEIE-EGSRLVEL----PATY--SG-G---
-DL--T-YNTFGYQ---------------------F-------------AT-----E-VT
SHS-DSQ----RGTIILN---------------------------------H-VGPS---
------------------------GP------N-------------------III-DKIE
FV----------------------------------------------------------
------------------------------------------------------------
------------------------------------------------------------
------------------------------------------------------------
----PQ----KG----------SVE--------------------------EY-------
------------------------------------------------------------
------------------------------------------------------------
------------------------------------------------------------
------------------------------------------------------------
------------------------------------------------------------
------------------------------------------------------------
------------------------------------------------------------
------------------------------------------------------------
------------------------------------------------------------
------------------------------------------------------------
------------------------------------------------------------
------------------------------------------------------------
------------------------------------------------------------
------------------------------------------------------------
------------------------------------------------------------
------------------------------------------------------------
------------------------------------------------------------
------------------------------------------------------------
------------------------------------------------------------
------------------------------------------------------------
------------------------------------------------------------
------------------------------------------------------------
------------------------------------------------------------
------------------------------------------------------------
------------------------------------------------------------
------------------------------------------------------------
------------------------------------------------------------
------------------------------------------------------------
---------------
>Bacteria__Bacillus_cereus_WP_142344693.1
------------------------------------------------------------
---------------------------------------------------------MGG
LLMNQNYN---NDE------YEI-----LD------------------------------
--------------------NGG-----MGYQSRY-------------------------
------------------------------------------------------------
------------------------------------------------------------
---------------------------------PLANVP----G-SEFQ-GMN-------
------YKDWM---------------------NRCA--NGEL------------------
------------------------------------------------------------
------------------------------------------------------------
-------------------GEL---------------F-------V--------------
------------------------------------------------------------
------------------------------------------------------------
------------------------------------------------------------
------DTN-ALR--------------NGVVAG----------------------LAI-T
SYI----------------------------L-SV----------S--F--------P--
-M--------VSAAV------G------IISV----L-------LP----ILW-------
-----P--E----------Q------A---------G--P-------PGTTEAQ---FT-
--W-DQW-----MQA----AE-EL-V----D--------------QRV------------
E--SV-------------------VKDLAI---E-GL------K-SL-----QSS-----
---ISD-YNRAIC-NL----KT--------------------------------------
--------------------D----------------P---S-----DE--------R--
-L------------KE--------------------R---V-R-----------------
------------------------------------------IEFND--ADDKA------
------------------------------------------------------------
------------------------------------------------------------
-----------------------------------------------------------K
EV---M------I-----------RL-------G--------N----P----------R-
-------NA-----------V-PLLADYAQAAN---------------------------
-------------L--HLLL-L----------RD---------AV---------------
-------------------KFG-E-S--------W-------------------------
-----------------G----------F-----TA------------------------
------LE--------VQQ------------Y----Y-F---N--N--------------
------------E---VGNPGL--------KQ------------------LL--------
-----------------A------------------------------------------
------------------------------------------------------------
------------------------------------------------------------
------------------------------------------------------------
------------------------------------------------------------
------------------------------------------------------------
------------------------------------------------------------
------------------------------------------------------------
----------------TYT-------DHC----V--------------------------
------------------------------------------------------------
------------------------------------------------------------
------------------------------------------------------------
------------------------------------------------------------
------------------------------------------------------------
------------------------------------------------------------
-------------------------RYY----N--E--G-----LQ--------------
---------K--------R---YE---------------TG-------------------
------------------------------------------------------------
------------------------------------------------------------
-----------------------------------D----WY---------------TF-
-------ND---YRRNMT-LMV---M-DI---V---S-V-------W-PTY---------
------------------------------------------------------------
D-------P--ML-Y-K------------------FP---T---KSQ-L-T---------
----------------------RTVY----------------------------------
------------------------------------------------------------
------------------------------------------------------------
------------------------------------------------------------
------------------------------------------------------------
-------K-----------------D-F----LRDTI-R---------------------
---------PPA-I--S---------D---VE----------------------------
-----------NS--VT--VPL---------GLFR-------WI--------R--GLG--
---Y-HGI----------------------PVNGSNVWNGL-VQ---SY--Q--------
---------------YTL-G--DSL-Y--E-----------ERKGEF----LGNPELLGY
LA--VPL-----PTVGDD-------------VWSI-IPNYYPIE--SSSGYIPNTAI---
---------------------------FFHDFRFQL------------L--KSEEQRVSI
AY-----EDGIS-RKF-G-LPCKSN---HA------TDC-DPC---QPCTE--LP----N
ASDPC---DDK----SLY--------S-HRFS--HM------------------------
----------------------------------G-----ILY----------------T
TPTDFTLCP--CFGW-T----HVSA-----------------------------------
------------------------------------------------------------
---------------------D-------AN----NLID----------------A----
-----------------------------------------------EK-----ITQIP-
AVKA-C---EL------Q---SD-A-TVI-KG----------------------------
----------P---------------GSTGGDL-VQ--L-------YRDGS---------
------------------FRI----RLT---------GQVQ-KG---------Y--RLRI
R------Y---AL-----------P--------------------H--------------
-----GNFAQLNI-------YRYVNIDGSWQRDF---GSNLDT----ETTY--YSGK---
-SL--Q-YNSFGYA---------------------T-------------MF-----Y-SL
PPS-PS-----KDWDMYF------------------------------------------
----------------------------------------KGYSYGAP----LII-DKIE
FI----------------------------------------------------------
------------------------------------------------------------
------------------------------------------------------------
------------------------------------------------------------
----PI----EG----------S-------------------------------------
------------------------------------------------------------
------------------------------------------------------------
------------------------------------------------------------
------------------------------------------------------------
------------------------------------------------------------
------------------------------------------------------------
------------------------------------------------------------
------------------------------------------------------------
------------------------------------------------------------
------------------------------------------------------------
------------------------------------------------------------
------------------------------------------------------------
------------------------------------------------------------
------------------------------------------------------------
------------------------------------------------------------
------------------------------------------------------------
------------------------------------------------------------
------------------------------------------------------------
------------------------------------------------------------
------------------------------------------------------------
------------------------------------------------------------
------------------------------------------------------------
------------------------------------------------------------
------------------------------------------------------------
------------------------------------------------------------
------------------------------------------------------------
------------------------------------------------------------
------------------------------------------------------------
---------------
>Bacteria__Bacillus_cereus_WP_142344123.1
------------------------------------------------------------
------------------------------------------------------------
--MNQSYN----NE------YEI-----IS------------------------------
--------------------NDG-----MGYQPKY-------------------------
------------------------------------------------------------
------------------------------------------------------------
---------------------------------PLMNAP----G-SELQ-QMD-------
------YKDWM---------------------NRCV--DPKS------------------
------------------------------------------------------------
------------------------------------------------------------
-------------------EEI---------------F---GNA----------------
------------------------------------------------------------
------------------------------------------------------------
------------------------------------------------------------
-------SD-AVR--------------DAVIIG----------------------VKI-A
GAL----------------------------I-GA----------A--L--------P--
-P--------VKVVG------Q------ILGT----L-------IP----FLW-------
-----P--K----------Q------A---------G--S-------PGTTEAQ---FT-
--W-EQM-----MTA----AE-EM-I----D--------------QKI------------
D--AL-------------------IKDLAI---E-SL------K-TL-----QSR-----
---ILD-YQQALC-NL----QT--------------------------------------
--------------------D----------------P---D-----NE--------R--
-Y------------KE--------------------D---V-R-----------------
------------------------------------------REFND--AEDQA------
------------------------------------------------------------
------------------------------------------------------------
-----------------------------------------------------------K
AV---I------I-----------RL-------E--------N----P----------K-
-------NA-----------I-PLLTDYVQAAN---------------------------
-------------L--HLLL-L----------QD---------VI---------------
-------------------QFG-E-S--------W-------------------------
-----------------G----------F-----TA------------------------
------LE--------VQQ------------Y----Y-S---N--N--------------
------------Q---VGNPGM--------KQ------------------LL--------
-----------------A------------------------------------------
------------------------------------------------------------
------------------------------------------------------------
------------------------------------------------------------
------------------------------------------------------------
------------------------------------------------------------
------------------------------------------------------------
------------------------------------------------------------
----------------TYT-------DHC----V--------------------------
------------------------------------------------------------
------------------------------------------------------------
------------------------------------------------------------
------------------------------------------------------------
------------------------------------------------------------
------------------------------------------------------------
-------------------------RYY----N--E--G-----LK--------------
---------K--------L---TD---------------EV-------------------
------------------------------------------------------------
------------------------------------------------------------
-----------------------------------N----GK---------------LI-
-------FE---YRKNMT-LIV---L-DI---V---S-V-------W-PTY---------
------------------------------------------------------------
D-------P--IV-Y-N------------------LP---T---RSQ-L-T---------
----------------------RQLT----------------------------------
------------------------------------------------------------
------------------------------------------------------------
------------------------------------------------------------
------------------------------------------------------------
-------T-----------------L-P----LGNVG-----------------------
--------------------------NNHFWD----------------------------
-----------EN--YV--PAP---------NLFR-------WL--------R--EIK--
[truncated: 6,944,353 more chars]
