# Supplementary material for: Phylogenetic analyses suggest centipede venom arsenals were repeatedly stocked by horizontal gene transfer
Source: Nat Commun. 2021 Feb 5;12:818. doi: 10.1038/s41467-021-21093-8 (PMC7864903; doi:10.1038/s41467-021-21093-8)
Supplement: Supplementary file 8 — Supplementary Data 4 [file 41467_2021_21093_MOESM8_ESM.zip › SI Datafile S6 - alignments/Unchar05.fasta]

>Aspergillus_nidulans_FGSC_A4_XP_661587.1
------------------------------------------------------------
------------------------------------------------------------
------------------------------------------------------------
------------------------------------------------------------
------------------------------------------------------------
------------------------------------------------------------
------------------------------------------------------------
--------------------------------------MTYLQ-S---------------
------------------------------------------------------------
--I-------------------DV-------------RYG--EDPSSEPSDGIHTVDG--
TNADIN-AGF-GGEQVPPPSGSLSYTKLTGLTTSFVWLVPRY-----NSNAA--NAVSNI
RII--------------------------------IQGDP----------------DSAY
-V--DLAK--GAGGDY-RYLRLERD---GGNK---ITEVRLLRRNDEA-------DS---
---SVVRALGF-DGA-SGDINKGR--GG----DY--LYRIQNVRNACILLGKKSGLPGSV
SWNGVQQRHYFQQYVSFLVATNNKASQRLPDNPELWQPTSSSPVLDGVVESKKAQGALGY
KFAASVG-----------------------------------------------------
------------------------------------------------------------
------------------------------------------------------------
------------------------------------------------------------
-------------------------
>Aspergillus_nidulans_FGSC_A4_CBF74952.1
------------------------------------------------------------
------------------------------------------------------------
------------------------------------------------------------
------------------------------------------------------------
------------------------------------------------------------
------------------------------------------------------------
------------------------------------------------------------
--------------------------------------MTYLQ-S---------------
------------------------------------------------------------
--I-------------------DV-------------RYG--EDPSSEPSDGIHTVDG--
TNADIN-AGF-GGD--------------------FVWLVPRY-----NSNAA--NAVSNI
RII--------------------------------IQGDP----------------DSAY
-V--DLAK--GAGGDY-RYLRLERD---GGNK---ITEVRLLRRNDEA-------DS---
---SVVRALGF-DGA-SGDINKGR--GG----DY--LYVV--------------------
-----------------------------------WKY----------------------
------------------------------------------------------------
------------------------------------------------------------
------------------------------------------------------------
------------------------------------------------------------
-------------------------
>Aspergillus_mulundensis_XP_026599994.1
------------------------------------------------------------
------------------------------------------------------------
------------------------------------------------------------
------------------------------------------------------------
------------------------------------------------------------
------------------------------------------------------------
------------------------------------------------------------
--------------------------------------MPYLQ-S---------------
------------------------------------------------------------
--I-------------------DV-------------RYG--EDPSSEPSAGIKTVDG--
SSADIN-AGF-GGD--------------------FVWLIPTY-----GS-AA--TAASSI
RII--------------------------------IQGDA----------------DSAY
-Y--DLAK--GAGGDY-RYLRLERD---GGAK---ISEVKLLRRGDGV-------DF---
---AAVQALGF-QGV-SGDINEGR--GG----DF--LYLV--------------------
-----------------------------------WKY----------------------
------------------------------------------------------------
------------------------------------------------------------
------------------------------------------------------------
------------------------------------------------------------
-------------------------
>Aspergillus_heteromorphus_CBS_117.55_XP_025396648.1
------------------------------------------------------------
------------------------------------------------------------
------------------------------------------------------------
------------------------------------------------------------
------------------------------------------------------------
------------------------------------------------------------
------------------------------------------------------------
-------------------------------------MESYADTS---------------
------------------------------------------------------------
--V-------------------QV-------------TWG--KNTSSEPSDAIHTVDQ--
NGGDIN-AGQ-GGD--------------------YVWLSPKW-----QSNES--NAVSNV
RII--------------------------------IQANA----------------DSSY
-K--DLAH--GAGGDY-RYLRLERD---GDKK---ITEIRLLRRKDSV-------DF---
---GTVQSLGF-DAY-STDINKGR--GG----DF--LYLV--------------------
-----------------------------------WKLS---------------------
------------------------------------------------------------
------------------------------------------------------------
------------------------------------------------------------
------------------------------------------------------------
-------------------------
>Elaphomyces_granulatus_OXV09573.1
------------------------------------------------------------
------------------------------------------------------------
------------------------------------------------------------
------------------------------------------------------------
------------------------------------------------------------
------------------------------------------------------------
------------------------------------------------------------
------------------------------------MSNKYLN-N---------------
------------------------------------------------------------
--I-------------------AV-------------SYG--DAPSSEPSDAISTIDG--
NNGDIN-AGQ-KGK--------------------YVWLSPKW-----SSESS--NAVSNI
RII--------------------------------IQKEN----------------DPNF
-E--DLAK--GAGGDY-RYLRLEKN---ESDK---IHALRLLRRKDEV-------NY---
---ETIHALGF-DGF-STDINKGR--GG----DY--LYLV--------------------
-----------------------------------WKNK---------------------
------------------------------------------------------------
------------------------------------------------------------
------------------------------------------------------------
------------------------------------------------------------
-------------------------
>Aspergillus_steynii_IBT_23096_XP_024701109.1
------------------------------------------------------------
------------------------------------------------------------
------------------------------------------------------------
------------------------------------------------------------
------------------------------------------------------------
------------------------------------------------------------
------------------------------------------------------------
-------------------------------------MPSYLS-D---------------
------------------------------------------------------------
--I-------------------DV-------------VYG--TDKSWEPSDAIHVVDA--
NNGDIN-AGY-GGE--------------------FVWLVPKW-----SFESD--NAVSNI
RIL--------------------------------IQGDS----------------DGNY
-K--DLAK--GAGGKF-RYLRLERD---GHDK---ITDVRLLRRDDEV-------KW---
---ETVKSLGF-DGF-TNDINDGR--GK----SF--LYLV--------------------
-----------------------------------WKSH---------------------
------------------------------------------------------------
------------------------------------------------------------
------------------------------------------------------------
------------------------------------------------------------
-------------------------
>Penicillium_brasilianum_CEJ56877.1
------------------------------------------------------------
------------------------------------------------------------
------------------------------------------------------------
------------------------------------------------------------
------------------------------------------------------------
------------------------------------------------------------
------------------------------------------------------------
--------------------------------------MGYLG-Q---------------
------------------------------------------------------------
--I-------------------FA-------------VIQ--DAPGQQPGNTIRVVDN--
NGADIN-GGF-DGK--------------------FIWLVADF-----HDNKP--SAISQI
RID--------------------------------IQDEQ----------------DNGR
-Q--DLAA--GTGGKF-RYLAWRTD---GNEK---ITEVQLLRRQSPV-------SW---
---ETLRDLGF-EGM-SNDINAGR--GG----DF--LHLV--------------------
-----------------------------------WKY----------------------
------------------------------------------------------------
------------------------------------------------------------
------------------------------------------------------------
------------------------------------------------------------
-------------------------
>Aspergillus_steynii_IBT_23096_XP_024699504.1
--------------------------MWTTLRNTALFTAVAIQPLTGAVPVENG--LVRR
AYQPKTVDVKMSGRFRYSLLQEV-------DNPDNTES----------------------
------------------------------------------------------------
------------------------------------------------------------
--------------------------------------------------SFKRTIDTSY
EIVRSNFLEETSSQTKTESESVSSGIELGASYGVAEAKVSAGMETSSQLETA-----FSS
VKQISTQETISEKKSTEQS----FTVGKGDSYKIYERIFDGPG-----------------
-----ITIH-----TDAVTGGSEPKEDTEVEFTVTLKQNRFLS-D---------------
------------------------------------------------------------
--I-------------------KV-------------ETG--DSEFSEPNDAIRMVDN--
GKADVN-KGY-GGD--------------------YVWLVPVW-----TTQVE--DAASNV
QVV--------------------------------IQESE----------------EEGH
-D--DLAS--GAGGDY-RYLLPQPQ-ENNSNK---ITDVQLYRSEDSL-------SS---
---DALGDMGF-QGM-SSDINKDR--DG----DY--LYLL--------------------
-----------------------------------WKTIDVDATTVRV------------
------------------------------------------------------------
------------------------------------------------------------
------------------------------------------------------------
------------------------------------------------------------
-------------------------
>Aspergillus_tanneri_KAA8651011.1
--------------------------MWPSLVTAVVVAAAAFQPLTSASPLNNDAILRRD
TYQPKTVNVTMKGLYKYSLLQEV-------HNPNNTDA----------------------
------------------------------------------------------------
------------------------------------------------------------
--------------------------------------------------SFERTIDTSY
EITRSTFLEHTSSETKTESHTTNVGFEAGASYGIVEAKVSASSETSSQLETA-----FSS
LQRISTEETIKETKSTKQS----FTIGKGDTYTIYERIFTAPG-----------------
-----INVH-----TNAVVAGPNKPKETEIEYTVTLQENRFLK-D---------------
------------------------------------------------------------
--I-------------------KV-------------QYG--DNEFSEPQDAIKLVGN--
AKADVN-KGF-GGK--------------------YVWLVPVW-----TNKVS--EACSNV
GIV--------------------------------IQKDV----------------VEGH
-D--DLAA--GAGGKF-RFLFPQVQ-DNNSNK---ITDIQLYRSSDGL-------TA---
---DALSKMGF-QGM-SDDINKGR--KG----DY--LYLL--------------------
-----------------------------------WKTVDVDHTTVRL------------
------------------------------------------------------------
------------------------------------------------------------
------------------------------------------------------------
------------------------------------------------------------
-------------------------
>Aspergillus_violaceofuscus_CBS_115571_PYI23985.1
------------------------------------------------------------
------------------------------------------------------------
------------------------------------------------------------
------------------------------------------------------------
------------------------------------------------------------
------------------------------------------------------------
------------------------------------------------------------
-------------------------------------MTDWLN-S---------------
------------------------------------------------------------
--L-------------------YP-------------VYG--DHENEKPSNTIPVVDD--
KNGDIN-AGF-GGK--------------------YVWLVANY-----IRDPQ--NCLHNI
KIV--------------------------------VSDTE----------------KPGQ
-M--DLTK--KAGGQY-RYLETSTV-AAEGFG---ISNLKLLRSTDEV-------SS---
---TDLRGLGY-RGW-TADINAGR--GG----DY--LYLV--------------------
-----------------------------------WRNG---------------------
------------------------------------------------------------
------------------------------------------------------------
------------------------------------------------------------
------------------------------------------------------------
-------------------------
>Aspergillus_japonicus_CBS_114.51_XP_025533182.1
------------------------------------------------------------
------------------------------------------------------------
------------------------------------------------------------
------------------------------------------------------------
------------------------------------------------------------
------------------------------------------------------------
------------------------------------------------------------
-------------------------------------MTDWLN-S---------------
------------------------------------------------------------
--L-------------------YP-------------VYG--DHENEKPSNTIPVVDD--
KNGDIN-AGF-GGK--------------------YVWLVANY-----IRDPQ--NCLHNI
KIV--------------------------------VSDTE----------------KPGQ
-M--DLTK--GAGGQY-RYLETSTV-AAEGFG---ISNLKLLRSTDEV-------SS---
---TDLRGLGY-RGW-TADINAGR--GG----DY--LYLV--------------------
-----------------------------------WRNG---------------------
------------------------------------------------------------
------------------------------------------------------------
------------------------------------------------------------
------------------------------------------------------------
-------------------------
>Aspergillus_indologenus_CBS_114.80_PYI26784.1
------------------------------------------------------------
------------------------------------------------------------
------------------------------------------------------------
------------------------------------------------------------
------------------------------------------------------------
------------------------------------------------------------
------------------------------------------------------------
-------------------------------------MTDWLN-S---------------
------------------------------------------------------------
--L-------------------YP-------------VYG--DHENEKPSNTIPVVDD--
KNGDIN-AGF-GGK--------------------YVWLVANY-----IRDPQ--NCLNNI
KIV--------------------------------VSDTE----------------KPGQ
-M--DLAK--GAGGQY-RYLETSTV-AAEGFG---ISNLKLLRSTDEV-------SS---
---TDLRGLGY-RGW-TADINAGR--GG----DY--LYLV--------------------
-----------------------------------WRNG---------------------
------------------------------------------------------------
------------------------------------------------------------
------------------------------------------------------------
------------------------------------------------------------
-------------------------
>Aspergillus_uvarum_CBS_121591_XP_025496535.1
------------------------------------------------------------
------------------------------------------------------------
------------------------------------------------------------
------------------------------------------------------------
------------------------------------------------------------
------------------------------------------------------------
------------------------------------------------------------
-------------------------------------MTEWLN-S---------------
------------------------------------------------------------
--L-------------------YP-------------VYG--DHENEKPSNTIPVVDD--
KNGDIN-AGF-GGK--------------------YVWLVANY-----IRDPQ--NCLHNI
KIV--------------------------------VSDTE----------------KPGQ
-M--DLAK--GAGGQY-RYLETSTV-AAEGFG---ISNLKLLRSTDEV-------SS---
---TDLRGLGY-RGW-TADINAGR--GG----DY--LHLV--------------------
-----------------------------------WRNG---------------------
------------------------------------------------------------
------------------------------------------------------------
------------------------------------------------------------
------------------------------------------------------------
-------------------------
>Aspergillus_fijiensis_CBS_313.89_RAK78960.1
------------------------------------------------------------
------------------------------------------------------------
------------------------------------------------------------
------------------------------------------------------------
------------------------------------------------------------
------------------------------------------------------------
------------------------------------------------------------
-------------------------------------MTDWLN-N---------------
------------------------------------------------------------
--L-------------------YA-------------VYG--DHENEKPSNTIPVVDD--
KNGDIN-AGF-GGK--------------------YVWLVANY-----LQDPQ--NCLHNI
KVV--------------------------------FSNTE----------------KPGQ
-M--DLAK--GAGGQY-RYLETSTV-AAEGFG---ISNLKLLRSTDEM-------SS---
---TDLGRRGY-RGW-TTDINAGR--GG----DY--LYLV--------------------
-----------------------------------WRNG---------------------
------------------------------------------------------------
------------------------------------------------------------
------------------------------------------------------------
------------------------------------------------------------
-------------------------
>Aspergillus_brunneoviolaceus_CBS_621.78_XP_025447071.1
------------------------------------------------------------
------------------------------------------------------------
------------------------------------------------------------
------------------------------------------------------------
------------------------------------------------------------
------------------------------------------------------------
------------------------------------------------------------
-------------------------------------MTDWLN-N---------------
------------------------------------------------------------
--L-------------------YA-------------VYG--DHENEKPSNTIPVVDD--
KNGDIN-AGF-GGK--------------------YVWLVANY-----LQDPQ--NCLHNI
KVV--------------------------------FSDTE----------------KPGQ
-M--DLAK--GAGGQY-RYLETSTV-AADGFG---ISNLKLLRSTDEM-------SS---
---TDLGGRGY-RGW-TTDINAGR--GG----DY--LYLV--------------------
-----------------------------------WRNG---------------------
------------------------------------------------------------
------------------------------------------------------------
------------------------------------------------------------
------------------------------------------------------------
-------------------------
>Aspergillus_aculeatinus_CBS_121060_XP_025509487.1
------------------------------------------------------------
------------------------------------------------------------
------------------------------------------------------------
------------------------------------------------------------
------------------------------------------------------------
------------------------------------------------------------
------------------------------------------------------------
-------------------------------------MTDWLN-N---------------
------------------------------------------------------------
--L-------------------YA-------------VYG--DHENEKPSNTIPVIDD--
KNGDIN-AGF-GGK--------------------YVWLVANY-----LQDPQ--NCLHNI
KVV--------------------------------FSDTE----------------KPGQ
-M--DLAK--GAGGQY-RYLETSTV-AAEGFG---ISNLKLLRSTDEM-------SS---
---TDLGGRGY-RGW-TTDINAGR--GG----DY--LYLV--------------------
-----------------------------------WRNG---------------------
------------------------------------------------------------
------------------------------------------------------------
------------------------------------------------------------
------------------------------------------------------------
-------------------------
>Aspergillus_homomorphus_CBS_101889_XP_025549370.1
------------------------------------------------------------
------------------------------------------------------------
------------------------------------------------------------
------------------------------------------------------------
------------------------------------------------------------
------------------------------------------------------------
------------------------------------------------------------
-------------------------------------MAPWLS-N---------------
------------------------------------------------------------
--I-------------------YP-------------VYG--DHESEKPNEAIPVVDN--
KNGDIN-AGF-GGK--------------------YVWLVANY-----FHDSE--YGIAEI
KVV--------------------------------ISEDE----------------KPGQ
-L--DLAK--GAGGQY-RYLETSTH---GEYG---ISSLKLLRSGEEV-------TS---
---ENFKSQGF-HGW-SSDVNAGR--GG----DY--LYLV--------------------
-----------------------------------WKK----------------------
------------------------------------------------------------
------------------------------------------------------------
------------------------------------------------------------
------------------------------------------------------------
-------------------------
>Aspergillus_parasiticus_KAB8210937.1
------------------------------------------------------------
------------------------------------------------------------
------------------------------------------------------------
------------------------------------------------------------
------------------------------------------------------------
------------------------------------------------------------
------------------------------------------------------------
-----------------------------------------MS-----------------
------------------------------------------------------------
----------------------PV-------------LSS--KDAGDELPDIITAVDG--
NGNDVN-AGF-GGD--------------------YVWLYLLW-----TDSAL--EAITDI
KIL--------------------------------VSDEA----------------IPGK
-Q--DLAQ--GAGGAY-RYIGFIKG----PPP---IRTINLLRRTDEL-------TP---
---ETIKDLGF-DGY-SQDINAGR--GG----DY--LHLV--------------------
-----------------------------------WKYV---------------------
------------------------------------------------------------
------------------------------------------------------------
------------------------------------------------------------
------------------------------------------------------------
-------------------------
>Penicillium_griseofulvum_KXG50379.1
------------------------------------------------------------
------------------------------------------------------------
------------------------------------------------------------
------------------------------------------------------------
------------------------------------------------------------
------------------------------------------------------------
------------------------------------------------------------
--------------------------------------MYYLH-D---------------
------------------------------------------------------------
--I-------------------DV-------------VYG--DDPSSEPSDSIKEVYT-H
TSGDIN-KGF-EGN----------------------------------------PNVTGI
SIS--------------------------------IQDGE----------------DARY
-D--DLAK--GAKGDY-RYLHFQTG---GSQN---ISRIALFRSESVI-------SH---
---NHIISLGW-DGL-TSDINQGR--HG----NY--LYIG--------------------
-----------------------------------WVWV---------------------
------------------------------------------------------------
------------------------------------------------------------
------------------------------------------------------------
------------------------------------------------------------
-------------------------
>Penicillium_nalgiovense_OQE83426.1
------------------------------------------------------------
------------------------------------------------------------
------------------------------------------------------------
------------------------------------------------------------
------------------------------------------------------------
------------------------------------------------------------
------------------------------------------------------------
--------------------------------------MSFLY-D---------------
------------------------------------------------------------
--I-------------------KV-------------VYG--DEPSEEPSDSIEVIDS--
ASGDIN-QGF-KGK--------------------YVWLVPKY-----GSYPD----CTGI
TII--------------------------------IQRDE----------------DIRY
-S--DLGK--YTGGNY-RYLHFKTG---GRQS---VGKVALARSDREI-------DS---
---NWVERYGW-DAY-SSDIHEGR--HG----SY--LYIV--------------------
-----------------------------------WKWV---------------------
------------------------------------------------------------
------------------------------------------------------------
------------------------------------------------------------
------------------------------------------------------------
-------------------------
>Aspergillus_clavatus_NRRL_1_XP_001273677.1
------------------------------------------------------------
------------------------------------------------------------
------------------------------------------------------------
------------------------------------------------------------
------------------------------------------------------------
------------------------------------------------------------
------------------------------------------------------------
-------------------------------------MSCFVS-D---------------
------------------------------------------------------------
--L-------------------VV-------------EYR---DDRGVPYNCIEIIDG--
NNQDID-AGF-RGK--------------------FIYIDVGH-----ATKPE--QAITNI
EVQ--------------------------------VQENE----------------NKDK
-Q--DMVK--GAGGAF-RYLHTLKG---SGRP---IVDVKLSRRAEKV-------EF---
---STVQGLGY-NHM-SGDINAAR--GG----GS--LYLI--------------------
-----------------------------------WRTV---------------------
------------------------------------------------------------
------------------------------------------------------------
------------------------------------------------------------
------------------------------------------------------------
-------------------------
>Aspergillus_fijiensis_CBS_313.89_RAK74436.1
------------------------------------------------------------
------------------------------------------------------------
------------------------------------------------------------
------------------------------------------------------------
------------------------------------------------------------
------------------------------------------------------------
------------------------------------------------------------
-------------------------------------MSRFVN-S---------------
------------------------------------------------------------
--L-------------------TV-------------DDR---DDRDIPPTCIQIIDG--
NNPDIN-AGF-GGK--------------------FVYIVVGH-----TSKPE--FALTDI
QIL--------------------------------VQEDE----------------NKDY
-H--DLAK--GAGGAY-RYIHTLQG---TGAP---IVDVKLLRRAEKV-------EL---
---STVQALGY-SHM-TGDINAGR--GG----DY--LHII--------------------
-----------------------------------WKTA---------------------
------------------------------------------------------------
------------------------------------------------------------
------------------------------------------------------------
------------------------------------------------------------
-------------------------
>Aspergillus_brunneoviolaceus_CBS_621.78_XP_025437782.1
------------------------------------------------------------
------------------------------------------------------------
------------------------------------------------------------
------------------------------------------------------------
------------------------------------------------------------
------------------------------------------------------------
------------------------------------------------------------
-------------------------------------MSRFVN-S---------------
------------------------------------------------------------
--L-------------------TV-------------DDR---DDRDIPPTCIQIIDG--
NNPDIN-AGF-GGK--------------------FVYIVVGH-----TSKPE--FALTDI
QIL--------------------------------VQEDE----------------NKDY
-H--DLAK--GAGGAY-RYIHTLQG---TGAP---IVDVKLLRWAEKV-------EL---
---STVQALGY-SHM-TGDINAGR--GG----DY--LHII--------------------
-----------------------------------WKTA---------------------
------------------------------------------------------------
------------------------------------------------------------
------------------------------------------------------------
------------------------------------------------------------
-------------------------
>Aspergillus_aculeatinus_CBS_121060_XP_025503110.1
------------------------------------------------------------
------------------------------------------------------------
------------------------------------------------------------
------------------------------------------------------------
------------------------------------------------------------
------------------------------------------------------------
------------------------------------------------------------
-------------------------------------MSRFVN-S---------------
------------------------------------------------------------
--L-------------------TV-------------DYR---DDHDIPPTCIQIIDG--
NNPDIN-AGF-SGK--------------------FVYIVVGH-----TSKPE--FALTDI
QVL--------------------------------VQEDE----------------NKDY
-H--DLAK--GAGGAY-RYIHTLQG---TGAP---IVDVKLLRRAEKV-------EL---
---STVQALGY-SHM-TGDINEGR--GG----DY--LHII--------------------
-----------------------------------WKTA---------------------
------------------------------------------------------------
------------------------------------------------------------
------------------------------------------------------------
------------------------------------------------------------
-------------------------
>Folsomia_candida_XP_021950037.1
---------------------------------MNADINLIIIFVLMGEFISESQSKFGH
PGTPASATILLNGTYTWEYFQDI-------DNSARDHPI---------------------
------------------------------------------------------------
------------------------------------------------------------
------------------------------------------------------SINTSL
IGSYSSLVDAIRESKDNTSPPADFDFSGEFEIDEVEIKDNLGLDTSEIKNVL-----TNI
VKKKHSIKTVTSRELSGDDF--ATVSLQSEKLPLYRLVFRGAG-----------------
-----IIHD-------TDSVSTTRHPADQIGISLELNQPYFLS-G---------------
------------------------------------------------------------
--I-------------------EV-------------VYT--KDNSSKPDSIISEVNG--
KNADLN-AGF-GGD--------------------YIWLVPKW-----TSRLD--QGLTSL
RIE--------------------------------LQNTE----------------DKAF
-K--DLAK--GAGGLY-RYLKTVKD-VTVKKR---ISEVALWRTDKAD-------EI---
-----PGGHPW-EGC-TSDINQYR--KK----DY--LYIC--------------------
-----------------------------------WKST---------------------
------------------------------------------------------------
------------------------------------------------------------
------------------------------------------------------------
------------------------------------------------------------
-------------------------
>Smaritima_Female_c48948_g1_i1
--------------------------------MSNMFLQTQRKGLILALLILVIEKSAGS
LERTEERTLSLTGKYSWELLFDI-------DNTNNSGHI---------------------
------------------------------------------------------------
------------------------------------------------------------
--------------------------------------------------IRKEVVKVSL
FISYDQLLSQVNEYAHK----AHVGFESGAKLEVVSVSMSSGFESSVSQKYE-----STT
KNHEEKREELTKTTE--------FDIGPNSRLVLYRLVFNGPG-----------------
-----ISYV-------TDTLSSTPRNISDVIISCTVRPKNFLK-N---------------
------------------------------------------------------------
--I-------------------KV-------------VYTGEGDAASKPSNSLVEVDG--
WNADIN-GGF-DGD--------------------HVWLVPVW-----TTNPA--IAATSI
EVI--------------------------------IQRSE----------------NNRY
-S--NLAR--GAGGPY-RYLKMITD-SVSNER---ITNLKLWRSKDKT-------SK---
-----PSLEGW-KGW-TGDINADR--GG----DY--LYIC--------------------
-----------------------------------WKTVQI-------------------
------------------------------------------------------------
------------------------------------------------------------
------------------------------------------------------------
------------------------------------------------------------
-------------------------
>Smaritima_Male_c28635_g1_i1
------------------------------------------------------------
--------MSLTGKYSWELLFDI-------DNTNNSGHI---------------------
------------------------------------------------------------
------------------------------------------------------------
--------------------------------------------------IRKEVVKVSL
FISYDQLLSQVNEYAHK----AHVGFESGAKLEVVSVSMSSGFESSVSQKYE-----STT
KNHEEKREELTKTTE--------FDIGPNSRLVLYRLVFNGPG-----------------
-----ISYV-------TDTLSSTPRNISDVIISCTVRPKNFLK-N---------------
------------------------------------------------------------
--I-------------------KV-------------VYTGEGDAASKPSNSLVEVDG--
WNADIN-GGF-DGD--------------------HVWLVPVW-----TTNPA--IAATSI
EVI--------------------------------IQRSE----------------NNRY
-S--NLAR--GAGGPY-RYLKMITD-SVSNER---ITNLKLWRSKDKT-------SK---
-----PSLEGW-KGW-TGDINADR--GG----DY--LYIC--------------------
-----------------------------------WKTVQI-------------------
------------------------------------------------------------
------------------------------------------------------------
------------------------------------------------------------
------------------------------------------------------------
-------------------------
>TRINITY_DN22915_c0_g1_i1
------------------------------------------------------------
------------------------------------------------------------
------------------------------------------------------------
------------------------------------------------------------
------------------------------------------------------------
------------------------------------------------------------
------------------------------------------------------------
--------------------------------------MNLLK-G---------------
------------------------------------------------------------
--I-------------------DV-------------FYT--GDAASMPDNSIQEVDG--
WNNDIN-AGY-GGS--------------------YVWLVPIW-----TTKVA--EAATSI
KVI--------------------------------IQDEP----------------NQNY
-K--DMAK--GAGGSY-RYMKTILD-PTAKTR---INKIRLYRTPQSD-------SK---
-----PSKYGW-KEW-TGDINANR--GK----DY--LYLC--------------------
-----------------------------------WGSVDI-------------------
------------------------------------------------------------
------------------------------------------------------------
------------------------------------------------------------
------------------------------------------------------------
-------------------------
>TRINITY_DN22915_c0_g1_i2
------------------------------------------------------------
------------------------------------------------------------
------------------------------------------------------------
------------------------------------------------------------
------------------------------------------------------------
------------------------------------------------------------
------------------------------------------------------------
------------------------------------------------------------
------------------------------------------------------------
------------------------------------------------------------
------------------------------------------------------------
------------------------------------------------------------
-----MAK--GAGGSY-RYVKMIHD-PTAKTR---INKIRLYRTPHSD-------SK---
-----PTKYGW-KEW-TGDINANR--KK----DF--LYIC--------------------
-----------------------------------WENTDV-------------------
------------------------------------------------------------
------------------------------------------------------------
------------------------------------------------------------
------------------------------------------------------------
-------------------------
>Coprinopsis_cinerea_okayama7#130_XP_001838687.1
------------------------------------------------------------
--MTTEAKIKLKAVVYWELVFDY-------DNSSNTGEI---------------------
------------------------------------------------------------
------------------------------------------------------------
--------------------------------------------------TQSYTVKISQ
TSTRSTFASEVSTTTIDTLTKNNQEVDVGASYGAISANVSASWEHSEEVNNM-----LEK
TTQTSTEDTYTVETEETRS----YTIGPGGMLSLFQKHFSGPG-----------------
-----MHVA----FDVFTTDLELAKERTEIDIDVDVEAIRFVR-E---------------
------------------------------------------------------------
--I-------------------RV-------------VYT--DIMSEAPGDHVREING--
KNPDIN-YGF-NGK--------------------FVWLVPEQ-----TRKTA--QALTNV
EFV--------------------------------SQAES----------------DDRY
-W--DLAA--GAGGSN-RYLIPVYD-TNNKDK---IYELALWRSDSYI-------TH---
---DKVKAAGW-SGT-TGDINSGR--GG----TY--LNLV--------------------
-----------------------------------WKTRHAY------------------
------------------------------------------------------------
------------------------------------------------------------
------------------------------------------------------------
------------------------------------------------------------
-------------------------
>Coprinopsis_cinerea_okayama7#130_XP_001838908.1
------------------------------------------------------------
--MTTKTQIKLKGEVGWEAIFNY-------DNTGNTGEI---------------------
------------------------------------------------------------
------------------------------------------------------------
--------------------------------------------------VQTWEVKILR
KSVRSSFAQEVSSTTRKTLEESGQSVGTGFSYAGVSASVSSSWEYSQEITEM-----LEN
TTSASSEDTYVYEKIETRS----YTIGPGGKLKLFQKYFKAPG-----------------
-----MKAL----FDRFTTSLEEGEEKQEIDIDVEVEAIEFIK-D---------------
------------------------------------------------------------
--I-------------------KV-------------VYT--DNATGAPNLHIREIEN--
GNSDVN-AGF-GGK--------------------YVWLVEDY-----SMNTE--EVMTSV
DFV--------------------------------RQSSS----------------DDKH
-S--DLAA--GAGGDF-RYLIPVYD-GKKDDK---ISELGLLRSKGKV-------PL---
---EAVKEKGW-EGM-TTDINADR--DG----DY--LDLL--------------------
-----------------------------------WKTRHAY------------------
------------------------------------------------------------
------------------------------------------------------------
------------------------------------------------------------
------------------------------------------------------------
-------------------------
>Coprinopsis_cinerea_okayama7#130_XP_001838707.1
------------------------------------------------------------
----MTTTIQLKATLYWKLVFEY-------NNSDNSGQI---------------------
------------------------------------------------------------
------------------------------------------------------------
--------------------------------------------------VQSYTAKVYS
ESTRSTFSETVSRTTTDIMEKEGITSAADASWGPVSANVSASYEHSEEVNYM-----LEQ
TTKLTGEDVYKKETEETRS----YTIGPGGKLNLYQQYLSGPG-----------------
-----LNAA----YNVFSTEPKRENERTEVIIDVVVEAVEFIR-N---------------
------------------------------------------------------------
--I-------------------RV-------------VYT--DSPTEAPTDRIRELNG--
GNADVN-ADK-KGN--------------------YVWLVPEY-----TRKYK--DALTGL
DFV--------------------------------QQDHK----------------DDRY
-M--DLAK--GAGGSY-RYLVPAYN-TREKNK---FTECTLLRSNHGI-------SL---
---SQVKNWGW-SGM-TLDINAGR--GG----DF--LYVL--------------------
-----------------------------------WKTRYAY------------------
------------------------------------------------------------
------------------------------------------------------------
------------------------------------------------------------
------------------------------------------------------------
-------------------------
>Laetiporus_sulphureus_93-53_KZT02322.1
------------------------------------------------------------
-MAPLT--IQIKGQLYWKLVFDY-------DNGSNTVII---------------------
------------------------------------------------------------
------------------------------------------------------------
--------------------------------------------------NQSYNFATRE
AYKSSSFREEVSKVAHTEDTTNGASVKAGASYGPISAKVSSNVDIREEINRT-----LEN
AIISEGDHEIETIIKEFNRE---YKVGPHSRLVLYQQNFSAPG-----------------
-----ISVSGDVFKTTPIL-LSESERFKEIVITVEVKAVEFIK-C---------------
------------------------------------------------------------
--L-------------------NV-------------VCS--DTPGGAPIDRVREIHG--
GKTDIN-AGF-EGQ--------------------YVSLVPEY-----TTSVD--DACTSF
DII--------------------------------IHERS----------------MPGY
-R--DLAG--GADGDF-RHAVPVKN-ICENMK---ITGIKLWRSSDSV-------NY---
---DQVEDEGF-NGM-STNINEGR--KG----DW--LYLV--------------------
-----------------------------------WKKVPVYPASLYK------------
------------------------------------------------------------
------------------------------------------------------------
------------------------------------------------------------
------------------------------------------------------------
-------------------------
>Wolfiporia_cocos_MD-104_SS10_PCH36119.1
------------------------------------------------------------
------------------------------------------------------------
------------------------------------------------------------
------------------------------------------------------------
------------------------------------------------------------
------------------------------------------------------------
------------------------------------------------------------
------------------------------------------------------------
------------------------------------------------------------
MLL-------------------QV-------------VYT--DTAADEPSDRVMEFHG--
SNTDIN-AGF-GGK--------------------YVSLVPKY-----TDGAA--FAVTMF
SVV--------------------------------LQGSSSP--------------LNDY
-D--DLAK--GASGEY-RYLVPVYD-QNQKEK---ITALELFRSSKIM-------SD---
TEREEVRKCGY-TGV-SADINKNR--RG----DY--LYLM--------------------
-----------------------------------WKTEITS------------------
------------------------------------------------------------
------------------------------------------------------------
------------------------------------------------------------
------------------------------------------------------------
-------------------------
>Wolfiporia_cocos_MD-104_SS10_PCH40839.1
------------------------------------------------------------
------------------------------------------------------------
------------------------------------------------------------
------------------------------------------------------------
------------------------------------------------------------
------------------------------------------------------------
------------------------------------------------------------
---------------------------------MSVSGNRWVE-S---------------
------------------------------------------------------------
--I-------------------QV-------------VFT--DKEEEQPANRVKELRG--
GATSIN-AGF-RGK--------------------YVSFLLSY-----TPDPT--LATTSF
FVV--------------------------------VQRFA----------------LDDF
-E--DLAK--GAGGDY-RHLVPVYD-QSIETK---ITELMLYRSAKEM-------TG---
AERENMRSLGY-SGV-SENFNKGR--GG----DF--LYLM--------------------
-----------------------------------WKTKDAI------------------
------------------------------------------------------------
------------------------------------------------------------
------------------------------------------------------------
------------------------------------------------------------
-------------------------
>Termitomyces_sp._J132_KNZ73716.1
------------------------------------------------------------
MSTTTTIPMTMMAKFMWKLVFDY-------DNTVNTVSH---------------------
------------------------------------------------------------
------------------------------------------------------------
--------------------------------------------------DHTYALTMTG
TYTPTIFNEYVATEARKLVGQG--KFVSGVAYHPVSVTFTNTEQMSKEVFGF-----LHH
MTMDQKEEITTYTRTEVLK----HVIAPKTRVLLYQRVFEAPG-----------------
-----MVIH-ERTTKMVTIPLTKEEVVEKIPMQMMMKPMMFVK-G---------------
------------------------------------------------------------
--L-------------------KV-------------VYS--DSHLDAPTDRIRDVFG--
GSDEIN-YMY-GGK--------------------YVWLVPMM-----TTMVS--EAINHF
DLV--------------------------------ITSNA----------------DPHH
-D--DLAK--GAGGAY-RYLIPVKK-TTTDLL---MTELTLARFSSDV-------HL---
LLSTMFYPHLP-KGF-TTDINMER--GG----EY--LYLV--------------------
-----------------------------------WKLQKVYVV----------------
------------------------------------------------------------
------------------------------------------------------------
------------------------------------------------------------
------------------------------------------------------------
-------------------------
>Termitomyces_sp._J132_KNZ74164.1
------------------------------------------------------------
--MSARPTLTITARYVWELVFDY-------DNSGNSGEI---------------------
------------------------------------------------------------
------------------------------------------------------------
--------------------------------------------------VHSYEYTTSG
SYTSTTFNETVTEEARKLVESGSIQLQSGASYGPVSASVEAGFSTSTEVNNM-----LQY
TTKEQSEETTTWSIKETRQ----YTIGAHSRLILYQRHFYGPG-----------------
-----MSVQ-DSALRTTSVPLPADEIEEEVLIDLELEARNYIS-G---------------
------------------------------------------------------------
--M-------------------TV-------------VYA--DQASHAPSDRVRDWFG--
GSDDIN-FGF-EGK--------------------FVWLVPVY-----TPQVS--EALTNF
DLV--------------------------------IQVQD----------------DPRY
-D--DLAA--GTGGSF-RYLLPVRQ-NNQYLF---ISKLTLVRSDSSL-------GD---
--LSNVTWPGLPQGA-TRDINAGR--DG----TY--LYLS--------------------
-----------------------------------WQLQRAYAL----------------
------------------------------------------------------------
------------------------------------------------------------
------------------------------------------------------------
------------------------------------------------------------
-------------------------
>Dendrothele_bispora_CBS_962.96_THU93366.1
------------------------------------------------------------
------------------------------------------------------------
------------------------------------------------------------
------------------------------------------------------------
------------------------------------------------------------
------------------------------------------------------------
------------------------------------------------------------
------------------------------------------------------------
------------------------------------------------------------
-----------------------V-------------VLG--SESYMAPVDRVKEVGG--
GNDDIN-ADF-GGN--------------------YVWLVPEY-----TVDKN--KALTNI
KFV--------------------------------LADKQ----------------NSAY
-G--DLAS--GAGGKY-RYLIPEVD-TSNPKK---ISKLVLWRYPDSN-------LS---
-----TSGITS-KGR-TSDLNAER--KK----TY--LYLG--------------------
-----------------------------------WDYFKQ-------------------
------------------------------------------------------------
------------------------------------------------------------
------------------------------------------------------------
------------------------------------------------------------
-------------------------
>Fomitopsis_pinicola_FP-58527_SS1_EPS94083.1
-------------------------------------------------------MLPQQ
TASDTQVTVKIRCHVGWKLLQEY-------DNSGNNNTT---------------------
------------------------------------------------------------
------------------------------------------------------------
-------------------------------------------------INRTIQVTQSK
EVNGTDYTKTVNESSREEAQKTNVNVSSSATWGPVSATVDAGFEASKLLKDF-----VSS
TTEVTRGERDTWEYTETQE----YSIGPGDKLYFYQQTFSGPG-----------------
-----IYFT--LDTTSVTSHKKGPEDDEDVDIVVVSSPVRFIE-Y---------------
------------------------------------------------------------
--M-------------------DT-------------VYG--NKESDAPEDRVRTFQK--
GSDDIN-HGF-KGK--------------------YVWMVPRW-----TFDTD--KAATSF
DIF--------------------------------IQKDS----------------NPAW
-K--DLAA--GAHGAY-RYVYSNHD-EYQTRK---VIGSTLIRSSSGL-------SV-A-
QQEAMLGKESW-VGG-NRDINEGR--HG----DW--LYLA--------------------
-----------------------------------YELY---------------------
------------------------------------------------------------
------------------------------------------------------------
------------------------------------------------------------
------------------------------------------------------------
-------------------------
>Hypoxylon_sp._EC38_OTA65850.1
------------------------------------------------------------
--MAPQVTVKVNCVLSWKLLSEY-------DNSHNRAAT---------------------
------------------------------------------------------------
------------------------------------------------------------
--------------------------------------------------TFNVEISKSR
NISGQDYTKHIRELSHQEANRRNLGIVANANWKVVSASLAPSVEASKILQDF-----VST
SAKAKREGQVREERKDTQS----FSVGPGEKLYFYQQHLSGPG-----------------
-----LDFD--IPTTAAVSSKKTSADNKSVVIDVVAAPVVYIK-E---------------
------------------------------------------------------------
--T-------------------DV-------------IYG--TSSSEAPETRVHEWFD--
QGDDIN-EGF-GGS--------------------YVWLVPVY-----TLDPD--EAATSF
NII--------------------------------IQSNP----------------VEGW
-K--DLAK--GAGGSY-RYIRAAQD-SSVSNK---AIDLALVRTEDAA-------PA---
RDILARLGPNW-DGA-SRDINENR--GG----AY--LYFA--------------------
-----------------------------------WQLS---------------------
------------------------------------------------------------
------------------------------------------------------------
------------------------------------------------------------
------------------------------------------------------------
-------------------------
>Hypoxylon_sp._CO27-5_OTA95999.1
------------------------------------------------------------
--MAPQVTVKVNCVLSWKLLSEY-------DNSHSRAAT---------------------
------------------------------------------------------------
------------------------------------------------------------
--------------------------------------------------TFNVEISKSR
NISGQDYTKHIRELSHREANRRNLGIVANANWKVVSASLAPSVEASKILQDF-----VST
SAKAKREGQVREERRDTQN----FSVGPGEKLYFYQQHLSGPG-----------------
-----LDFD--IPTTAAVSSKKTSADNKSVVIDVVAAPVVYVK-E---------------
------------------------------------------------------------
--T-------------------DV-------------IYG--TSSSEAPETRVHEWFD--
QGDDIN-EGF-GGS--------------------YVWLVPVY-----TLDPD--EAATSF
NII--------------------------------IQSNP----------------VEGW
-K--DLAK--GAGGSY-RYIRAAQD-SSVSSK---VIDLALIRTEDAA-------PA---
RDILARLGPNW-DGA-RRDINENR--GG----SY--LYFA--------------------
-----------------------------------WQLS---------------------
------------------------------------------------------------
------------------------------------------------------------
------------------------------------------------------------
------------------------------------------------------------
-------------------------
>Auricularia_subglabra_TFB-10046_SS5_EJD44425.1
------------------------------------------------------------
------------------------------------------------------------
------------------------------------------------------------
------------------------------------------------------------
------------------------------------------------------------
------------------------------------------------------------
------------------------------------------------------------
---------------------------------MPHRLETLADAS---------------
------------------------------------------------------------
--R-------------------KV-------------VYG--DNAGAQPFDSVKEIAE--
KSADIN-YQF-GGD--------------------YVWLRSQL-----TGDAQ--KGATGF
QVV--------------------------------LSKDP----------------IAGQ
-F--DLAS--GAGGDY-RYLIPTFG-EEGKPH---ATELALYRTSWSV-------ST---
------PPPGY-YGM-TEDINVHR--GK----TY--LYLV--------------------
-----------------------------------WKA----------------------
------------------------------------------------------------
------------------------------------------------------------
------------------------------------------------------------
------------------------------------------------------------
-------------------------
>Auricularia_subglabra_TFB-10046_SS5_EJD46545.1
------------------------------------------------------------
------------------------------------------------------------
------------------------------------------------------------
------------------------------------------------------------
------------------------------------------------------------
------------------------------------------------------------
------------------------------------------------------------
-----------------MQALALFLLSTFACIGATLTCRNLVS-G---------------
------------------------------------------------------------
--V-------------------EV-------------VYG--TSAAMIPSDSVKEISG--
QSSDIN-FQF-KGK--------------------YVWLRPVF-----TTNTS--DAATGF
QLV--------------------------------VSKNA----------------AAGG
-S--DLAA--GTGGSY-RYINPTST--AGTPQ---VTQLALYRTNKSL-------SA---
------PPQGY-YGM-TGDININR--GK----SY--LYLI--------------------
-----------------------------------WRA----------------------
------------------------------------------------------------
------------------------------------------------------------
------------------------------------------------------------
------------------------------------------------------------
-------------------------
>Dichomitus_squalens_LYAD-421_SS1_XP_007368016.1
------------------------------------------------------------
------------------------------------------------------------
------------------------------------------------------------
------------------------------------------------------------
------------------------------------------------------------
------------------------------------------------------------
------------------------------------------------------------
--------------------------------------------S---------------
------------------------------------------------------------
--P-------------------QV-------------RYG--DQPSQQPPERVLAQHG--
ESDDIN-YQY-GGK--------------------YVWLVPQY-----TTNPH--QAATGF
DIV--------------------------------IQEHG----------------DPAP
-N--DLAK--GAGGDF-RYLIPRKD-ITAQRK---VVQVVLCHQDHEL-------FG---
------TPEGW-DRC-TIDINKIR--GK----TY--LYLL--------------------
-----------------------------------WKTAIVG------------------
------------------------------------------------------------
------------------------------------------------------------
------------------------------------------------------------
------------------------------------------------------------
-------------------------
>Dichomitus_squalens_TBU39219.1
------------------------------------------------------------
------------------------------------------------------------
------------------------------------------------------------
------------------------------------------------------------
------------------------------------------------------------
------------------------------------------------------------
------------------------------------------------------------
--------------------------------MAYAAHGSWIS-H---------------
------------------------------------------------------------
--I-------------------AV-------------RYG--DQPSQQPPERVLAQHG--
ESDDIN-YQY-GGK--------------------YVWLVPQY-----TTNPH--QAATRF
DIV--------------------------------IQEHG----------------DPAP
-N--DLAK--GAGGDF-RYLIPRKD-ITAQRK---VVQVVLCHQDHEL-------FG---
------TPEGW-DRC-TIDINKIR--GK----TY--LYLL--------------------
-----------------------------------WKTAIVG------------------
------------------------------------------------------------
------------------------------------------------------------
------------------------------------------------------------
------------------------------------------------------------
-------------------------
>Dichomitus_squalens_TBU31186.1
------------------------------------------------------------
------------------------------------------------------------
------------------------------------------------------------
------------------------------------------------------------
------------------------------------------------------------
------------------------------------------------------------
------------------------------------------------------------
--------------------------------MAYAAHGSWIS-H---------------
------------------------------------------------------------
--I-------------------AV-------------RYG--DQPSQQPPERVRAQHG--
ESDDIN-YQY-GGK--------------------HVWLVPQY-----TTNPH--QAATGF
DIV--------------------------------FQEHG----------------DPAL
-N--DLAK--GAGGDF-RYLIPRED-ITAQRK---VVQVVLCRQDHEL-------LG---
------TPGGW-DGR-TIDINKNR--GK----TY--LYLL--------------------
-----------------------------------WKTAIVG------------------
------------------------------------------------------------
------------------------------------------------------------
------------------------------------------------------------
------------------------------------------------------------
-------------------------
>Phanerochaete_carnosa_HHB-10118-sp_XP_007394243.1
------------------------------------------------------------
------------------------------------------------------------
------------------------------------------------------------
------------------------------------------------------------
------------------------------------------------------------
------------------------------------------------------------
------------------------------------------------------------
------------------------------------------------------------
------------------------------------------------------------
-----------------------V-------------VYG--DEPSQAPSNRIHELGG--
QSDDIN-YQF-GGS--------------------YVWLVPDY-----TNERE--NGAIGF
DLV--------------------------------IQGSE----------------DPSL
-K--DLAK--GAGGDY-RYLIVNTD-ISQERK---ITALALLRSESSV-------DM---
------PPLGW-DEA-TIDINKGR--GK----MY--LYLV--------------------
-----------------------------------WKLST--------------------
------------------------------------------------------------
------------------------------------------------------------
------------------------------------------------------------
------------------------------------------------------------
-------------------------
>Ganoderma_sinense_ZZ0214-1_PIL26817.1
------------------------------------------------------------
------------------------------------------------------------
------------------------------------------------------------
------------------------------------------------------------
------------------------------------------------------------
------------------------------------------------------------
------------------------------------------------------------
---------MTDKPGQRLFISHIDVKPTSPSSLTLTTNKAHLP-S---------------
------------------------------------------------------------
--S-------------------QV-------------VYG--DQPSQAPSERVRELHG--
ESDDIN-YQY-GGK--------------------YVWLVPRY-----TSSYS--TAAVGF
EIV--------------------------------IQGDA----------------NGSL
-K--DLAK--GAGGDF-RYLLPIKD-VTKEAK---VTQVALLRLDGDL-------GR---
------RPAGW-SGN-TIDINKNR--GK----TF--LYLL--------------------
-----------------------------------WKNAL--------------------
------------------------------------------------------------
------------------------------------------------------------
------------------------------------------------------------
------------------------------------------------------------
-------------------------
>Ganoderma_sinense_ZZ0214-1_PIL29718.1
------------------------------------------------------------
------------------------------------------------------------
------------------------------------------------------------
------------------------------------------------------------
------------------------------------------------------------
------------------------------------------------------------
------------------------------------------------------------
---------------------------------------MPLP-G---------------
------------------------------------------------------------
--L-------------------QV-------------VYG--TEPSQAPKDRILEHSN--
QSDSIN-NQF-GGS--------------------YVWLVPAF-----TTDAS--QALTGF
NIA--------------------------------IQPDA----------------DPSL
-K--NLAD--GTQGDF-RYLILDQSLMPEAEP---VTDVVLLRLGSEM-------TD---
------RPAKW-DGN-TGNINKGR--GG----TY--LYLL--------------------
-----------------------------------WKTA---------------------
------------------------------------------------------------
------------------------------------------------------------
------------------------------------------------------------
------------------------------------------------------------
-------------------------
>Dichomitus_squalens_LYAD-421_SS1_XP_007368017.1
------------------------------------------------------------
------------------------------------------------------------
------------------------------------------------------------
------------------------------------------------------------
------------------------------------------------------------
------------------------------------------------------------
------------------------------------------------------------
------------------------------MTDNIDTSQLWIS-G---------------
------------------------------------------------------------
--I-------------------EV-------------RYG--CQPSQRPPERVLEEGG--
KSENIN-EGL-CGK--------------------YVWLVPQY-----TRREY--QAATGF
EVV--------------------------------IQCLP----------------DMSK
-K--NLSK--RGGGKY-RYLLPIMD-TRQRRK---IVHVVLLRQSQDL-------PC---
------VPPGW-DGA-TGNINEGR--GN----SF--LYLL--------------------
-----------------------------------WKTESVQ------------------
------------------------------------------------------------
------------------------------------------------------------
------------------------------------------------------------
------------------------------------------------------------
-------------------------
>Dichomitus_squalens_TBU39220.1
------------------------------------------------------------
------------------------------------------------------------
------------------------------------------------------------
------------------------------------------------------------
------------------------------------------------------------
------------------------------------------------------------
------------------------------------------------------------
------------------------------MTDNIDTSQLWIS-G---------------
------------------------------------------------------------
--I-------------------EV-------------RYG--CQPSQRPPERVLEEGG--
KSENIN-EGL-CGK--------------------YVWLVPQY-----TRREY--QAATGF
EVV--------------------------------IQCLP----------------DMSK
-K--NLSK--RGGGKY-RYLLPIMD-TRQRRK---IVHVVLLRQSQDL-------PC---
------VPPGW-DGA-TGNINEGR--GN----SF--LYLL--------------------
-----------------------------------WKAESVQ------------------
------------------------------------------------------------
------------------------------------------------------------
------------------------------------------------------------
------------------------------------------------------------
-------------------------
>Dichomitus_squalens_TBU31187.1
------------------------------------------------------------
------------------------------------------------------------
------------------------------------------------------------
------------------------------------------------------------
------------------------------------------------------------
------------------------------------------------------------
------------------------------------------------------------
------------------------------MTDNIDTSQLWIS-G---------------
------------------------------------------------------------
--I-------------------EV-------------RYG--CQPSQRPPERVLEEGG--
KSDNIN-EGL-CGK--------------------YVWLVPQY-----TRREY--QAATGF
EVV--------------------------------IQCLP----------------DMSK
-N--NLSK--RGGGKY-RYLLPIMD-SRQRRK---IVHVMLLRQSQDL-------PC---
------VPPGW-DGA-TGNINEGR--GN----SF--LYLL--------------------
-----------------------------------WKTESVR------------------
------------------------------------------------------------
------------------------------------------------------------
------------------------------------------------------------
------------------------------------------------------------
-------------------------
>Fibroporia_radiculosa_XP_012185530.1
------------------------------------------------------------
------------------------------------------------------------
------------------------------------------------------------
------------------------------------------------------------
------------------------------------------------------------
------------------------------------------------------------
------------------------------------------------------------
--------------------------------------MPWFS-N---------------
------------------------------------------------------------
--I-------------------EV-------------HYG--TEQSQAPPGRLLEIKG--
GNDDIN-AGF-GGK--------------------YVWLVPVK-----TNVHA--DALSSL
SIA--------------------------------IQSKE----------------DPTK
-Q--DLAA--GAGGDY-RYIVLALR---DPAK---ITALGLLRSSDPR-------EV---
-------PEGW-NGS-TEDINKGR--KG----DY--LYLV--------------------
-----------------------------------WKSE---------------------
------------------------------------------------------------
------------------------------------------------------------
------------------------------------------------------------
------------------------------------------------------------
-------------------------
>Sparassis_crispa_XP_027610342.1
------------------------------------------------------------
------------------------------------------------------------
------------------------------------------------------------
------------------------------------------------------------
------------------------------------------------------------
------------------------------------------------------------
------------------------------------------------------------
------------------------------------MAQGLIS-D---------------
------------------------------------------------------------
--H-------------------RV-------------VYG--TLQSEQPSDRVLEVEG--
GNDDIN-AGF-GGK-----------------RVAFVWLVPVY-----TADPS--NAASAF
DVV--------------------------------IQSSE----------------DPNR
-N--DLAA--GAGGDF-RYLLPITT---GARQ---IASVALLRSKESV-------DS---
------IPPGY-DGK-TTDINKGR--GG----DF--LYLL--------------------
-----------------------------------WQWI---------------------
------------------------------------------------------------
------------------------------------------------------------
------------------------------------------------------------
------------------------------------------------------------
-------------------------
>Exidia_glandulosa_HHB12029_KZW01226.1
------------------------------------------------------------
------------------------------------------------------------
------------------------------------------------------------
------------------------------------------------------------
------------------------------------------------------------
------------------------------------------------------------
------------------------------------------------------------
--------------------MVAIKSLLAIALAVVPAFSQYIS-N---------------
------------------------------------------------------------
--I-------------------QV-------------YYG--TKPNQQPPNAVKEVTG--
QSDDIN-FQF-GGD--------------------YVWLVPVK-----TSDRG--AAATGW
DLD--------------------------------ITSKA----------------IPWA
-Q--DLAA--GAGGDY-RYIFASYG---GGTP---VTELGLYRTGSGI-------ST---
------PPPGY-DAM-TGDINKGR--GK----TY--LYLV--------------------
-----------------------------------WKIAKTEDAAIKAAVS--AAESSQK
YISDTVKI----------------------------------------------------
------------------------------------------------------------
------------------------------------------------------------
------------------------------------------------------------
-------------------------
>Exidia_glandulosa_HHB12029_KZW01230.1
------------------------------------------------------------
------------------------------------------------------------
------------------------------------------------------------
------------------------------------------------------------
------------------------------------------------------------
------------------------------------------------------------
------------------------------------------------------------
--------------------MVAIKSLLALALAIAPAFSQYIS-G---------------
------------------------------------------------------------
--I-------------------QT-------------IYG--TKPHQEPTGTVSEITG--
QSNDMN-FQF-GGD--------------------FVWLRPIG-----TADSE--AAATGF
DLT--------------------------------ISNKE----------------IPWA
-A--DLAA--GAGGDY-RYLFPSYG---GKSR---IIDIALYRPASAT-------SS---
------PPTGY-DAM-SGDINQGR--SK----TY--LYLV--------------------
-----------------------------------WKFEKGVKA----EGSNVATEGPQK
YVSDTVKEL---------------------------------------------------
------------------------------------------------------------
------------------------------------------------------------
------------------------------------------------------------
-------------------------
>Exidia_glandulosa_HHB12029_KZW01229.1
------------------------------------------------------------
------------------------------------------------------------
------------------------------------------------------------
------------------------------------------------------------
------------------------------------------------------------
------------------------------------------------------------
------------------------------------------------------------
--------------------MVAITPLLALALAVVPAFSQFIS-G---------------
------------------------------------------------------------
--I-------------------QV-------------VYG--TKADQEPPGALQEVTG--
MHNDMN-YQF-GGD--------------------FVWLKPVY-----SSDPN--GAVTGW
DLQ--------------------------------ITNKG----------------IPWA
-Q--DLAA--GTGGDN-RYIFPTYG---GSNR---ITRLALYRLGAAP-------SR---
-----IPPPGY-DAM-SDDINKGR--GK----TF--LYLV--------------------
-----------------------------------WKYETTGHK-LKPTGSNLAAGGSQK
YISDTVKEL---------------------------------------------------
------------------------------------------------------------
------------------------------------------------------------
------------------------------------------------------------
-------------------------
>Phlebiopsis_gigantea_11061_1_CR5-6_KIP01433.1
------------------------------------------------------------
------------------------------------------------------------
------------------------------------------------------------
------------------------------------------------------------
------------------------------------------------------------
------------------------------------------------------------
------------------------------------------------------------
------------------------------------------------------------
------------------------------------------------------------
---------------------------------------------DDAPEDFVPEFNG--
QSADVN-HHF-SGK--------------------YVWLVPEY-----TTDPT--AAATSF
DVS--------------------------------IQRIA----------------DLAL
-E--DVAK--GAHRGY-RYVLPKHD-GRAKAK---VKEVQLLRSDSAL-------AS---
------PPSGW-SGM-TKDVNEGR--GR----SH--VYLM--------------------
-----------------------------------WKSGT--------------------
------------------------------------------------------------
------------------------------------------------------------
------------------------------------------------------------
------------------------------------------------------------
-------------------------
>Morchella_conica_CCBAS932_RPB15122.1
------------------------------------------------------------
------------------------------------------------------------
------------------------------------------------------------
------------------------------------------------------------
------------------------------------------------------------
------------------------------------------------------------
------------------------------------------------------------
------------------------------------------------------------
------------------------------------------------------------
------------------------------------------------PSNRIREING--
QTEDIN-HGF-GGK--------------------YVWLVPGY-----GTTAT--TAATDF
EIV--------------------------------VQNTP----------------NKGK
-D--NLAE--GAGGKA-RYLIVGKD-PLAPER---VTHVAFPKTIESV-------KG---
------VPVGY-SGM-TIDIHNGR--GG----DF--LYLC--------------------
-----------------------------------WKSEGF-------------------
------------------------------------------------------------
------------------------------------------------------------
------------------------------------------------------------
------------------------------------------------------------
-------------------------
>Phlebiopsis_gigantea_11061_1_CR5-6_KIP01434.1
------------------------------------------------------------
------------------------------------------------------------
------------------------------------------------------------
------------------------------------------------------------
------------------------------------------------------------
------------------------------------------------------------
------------------------------------------------------------
----------------------------------------YVE-R---------------
------------------------------------------------------------
--L-------------------DV-------------VFG--NDENDMPTDCIHAISG--
QNSNID-FQA-GGK--------------------FIWLVPIY-----TTDVA--RAATSF
DVL--------------------------------IQSYE----------------DPKL
-N--DLAR--RAGGDF-RYVVPRAD-RKLSDK---IVEVGILRSDKPL-------GR---
------PPPGW-HGYCVNDLNKGR--RK----GC--LYVV--------------------
-----------------------------------WKSASTGSWYVLYTII---------
------------------------------------------------------------
------------------------------------------------------------
------------------------------------------------------------
------------------------------------------------------------
-------------------------
>Wolfiporia_cocos_MD-104_SS10_PCH32967.1
------------------------------------------------------------
------------------------------------------------------------
------------------------------------------------------------
------------------------------------------------------------
------------------------------------------------------------
------------------------------------------------------------
------------------------------------------------------------
------------------------------------------------------------
------------------------------------------------------------
----------------------------------------------DRPTNAVTEIHG--
ENDDIN-EGF-GGR--------------------HVWLAPKW-----TDDPK--DAAVHF
ELA--------------------------------IQNVM----------------STAH
-Y--DLAK--GARGSY-RYLLPMRN-PGQKEK---ITNIHMLKSLEEV-------ST---
------APQPF-HGM-TGDINEGR--GS----PH--LYLV--------------------
-----------------------------------WTVESEKPARPLYISGFNVRFLLQ-
------------------------------------------------------------
------------------------------------------------------------
------------------------------------------------------------
------------------------------------------------------------
-------------------------
>Wolfiporia_cocos_MD-104_SS10_PCH32966.1
------------------------------------------------------------
------------------------------------------------------------
------------------------------------------------------------
------------------------------------------------------------
------------------------------------------------------------
------------------------------------------------------------
------------------------------------------------------------
------------------------------------MKARFVS-G---------------
------------------------------------------------------------
--I-------------------KV-------------IYS--NDARDRPREAVTEIND--
YGDDIN-KGF-RGL--------------------HVWLVPQW-----TNNPR--NAAVRF
ELA--------------------------------IQDVV----------------NPAH
-W--NLAK--GAGGDF-RYLFPMYN-HGQTEK---ITNISLVRHLNEV-------SE---
------VPTHY-HGM-TGDINKGR--GG----HH--LYLI--------------------
-----------------------------------WTIEAVESSPLLYVSGFSVAYGTQP
SHEPEGAVTEIHGNGDSINKLFNGK-----------------------------------
------------------------------------------------------------
------------------------------------------------------------
------------------------------------------------------------
-------------------------
>Pluteus_cervinus_TFK60643.1
------------------------------------------------------------
------------------------------------------------------------
------------------------------------------------------------
------------------------------------------------------------
------------------------------------------------------------
------------------------------------------------------------
------------------------------------------------------------
--------------------------------------MSYIA-T---------------
------------------------------------------------------------
--L-------------------TP-------------YYG--EKPEDEPPASVPELLH--
RGDDIN-QGF-RGS--------------------YVWLQPVY-----GP-LE--TAASSF
EIL--------------------------------IQPNA----------------NPNL
-L--DLAK--GAGGDY-RYLVPTTS--SGSAR---VTAVALLRTPFPV-------TE---
------APVGW-QSI-TTDINAGR--NG----DY--LYII--------------------
-----------------------------------SKLST--------------------
------------------------------------------------------------
------------------------------------------------------------
------------------------------------------------------------
------------------------------------------------------------
-------------------------
>Podospora_anserina_S_mat+_XP_001904463.1
------------------------------------------------------------
------------------------------------------------------------
------------------------------------------------------------
------------------------------------------------------------
------------------------------------------------------------
------------------------------------------------------------
------------------------------------------------------------
------------------------------------------------------------
------------------------------------------------------------
------------------------------------------------------------
-------MGF-GGE--------------------YVWLVPKR-----APRPK--MMVDNF
WTD--------------------------------IRGSA----------------DGNR
ND--DLAK--GAGGDY-RYFSWSNN-MDATHY---VTDVALWRTGDAQ-------HS---
------PTDGW-DSM-TGDINKGR--GG----DY--LYLV--------------------
-----------------------------------WRKKQYCGPKGF-------------
------------------------------------------------------------
------------------------------------------------------------
------------------------------------------------------------
------------------------------------------------------------
-------------------------
>Podospora_anserina_S_mat+_XP_001907249.1
------------------------------------------------------------
------------------------------------------------------------
------------------------------------------------------------
------------------------------------------------------------
------------------------------------------------------------
------------------------------------------------------------
------------------------------------------------------------
---------------------MPSESTRSDPPGSTRNYGEFFS-W---------------
------------------------------------------------------------
--F-------------------DT-------------VYG-----EDKPGDSINEING--
QSADIN-KGF-GGE--------------------YVWLIPRR-----APRPK--MMVDNF
WTD--------------------------------IRGSA----------------DGNR
ND--DLAK--GAGGDY-RYFSWSNN-MDATNF---VTDVALWRTGDEQ-------GS---
------PPGGW-DRM-SGDINKGR--GG----DY--LYLV--------------------
-----------------------------------WRTKQYCGPKDF-------------
------------------------------------------------------------
------------------------------------------------------------
------------------------------------------------------------
------------------------------------------------------------
-------------------------
>Fusarium_sporotrichioides_RGP71958.1
------------------------------------------------------------
------------------------------------------------------------
------------------------------------------------------------
------------------------------------------------------------
------------------------------------------------------------
------------------------------------------------------------
------------------------------------------------------------
------------------------------MPGSSNNCGEFFS-W---------------
------------------------------------------------------------
--F-------------------EV-------------SYN-----DDKPHGSIDEING--
QSADIN-KGN-GGE--------------------YVWLIPHR-----APRPN--MMVNNI
WTD--------------------------------IRGDN----------------IDGR
-D--DLAK--GAGGDY-RFFSWSND-MNANHF---ITDLALWRCGDSQ-------SD---
------PPAGW-HGK-TGDINDRR--GG----DY--LYLV--------------------
-----------------------------------WRTKEYTGQK---------------
------------------------------------------------------------
------------------------------------------------------------
------------------------------------------------------------
------------------------------------------------------------
-------------------------
>Fusarium_mangiferae_CVK86291.1
------------------------------------------------------------
------------------------------------------------------------
------------------------------------------------------------
------------------------------------------------------------
------------------------------------------------------------
------------------------------------------------------------
------------------------------------------------------------
--------------------------------MPSSNYSDFAS-W---------------
------------------------------------------------------------
--I-------------------GV------------------EHEDNQPEGTITEING--
GSANVG-QGF-GGS--------------------NIWLRTIK-----ANKPS--MMMDNI
FIY--------------------------------IGHGD----------------GART
-D--DLAK--GAKGEY-RYLDWSRN-MTANRF---ITEFALWRQTIPQ-------GA---
------PPAGW-DGM-TSDINAGR--GG----DN--LYLI--------------------
-----------------------------------WKSDVYTGSK---------------
------------------------------------------------------------
------------------------------------------------------------
------------------------------------------------------------
------------------------------------------------------------
-------------------------
>Colletotrichum_salicis_KXH31160.1
------------------------------------------------------------
------------------------------------------------------------
------------------------------------------------------------
------------------------------------------------------------
------------------------------------------------------------
------------------------------------------------------------
------------------------------------------------------------
------------------------------MSGPSNNPADFVS-S---------------
------------------------------------------------------------
--IEAS----------------PV-------------IYT---DDDSKPQHTLSEYEG--
GSPDIN-KGF-GGK--------------------FVWLRIRH-----ATKPE--EMVNHI
WRD--------------------------------YLDEP----------------LAGR
DD--DLSK--GAGGLY-RYLQWSHD-MRAKYF---VSSVMVWRPKEEQ-------NS---
------PPAGW-AGK-TDDINKGR--GG----NY--LYLI--------------------
-----------------------------------WKVREFSGPKP--------------
------------------------------------------------------------
------------------------------------------------------------
------------------------------------------------------------
------------------------------------------------------------
-------------------------
>Microdochium_bolleyi_KXJ92488.1
------------------------------------------------------------
------------------------------------------------------------
------------------------------------------------------------
------------------------------------------------------------
------------------------------------------------------------
------------------------------------------------------------
------------------------------------------------------------
--------------------------MSEFGRAKLSQIGDFIS-R---------------
------------------------------------------------------------
--I-------------------EV-------------IYG-----DDKPYDTVNELTG--
GNADIN-GGH-GGD--------------------YVWLKVHK-----ATKPS--ELVSSI
WTV--------------------------------HRESH----------------IAGM
-S--DLAN--GAGGMF-RYLHMVHD-MTVNKY---VTDIALWRDGSHH-------DE---
------VPHGW-DGK-TSDINDGR--GG----DF--MYLV--------------------
-----------------------------------WKTKDYLGPMSD-------------
------------------------------------------------------------
------------------------------------------------------------
------------------------------------------------------------
------------------------------------------------------------
-------------------------
>Fusarium_longipes_RGP81410.1
------------------------------------------------------------
------------------------------------------------------------
------------------------------------------------------------
------------------------------------------------------------
------------------------------------------------------------
------------------------------------------------------------
------------------------------------------------------------
--------------------------MTVVHVPHTSNIRDFIS-K---------------
------------------------------------------------------------
--I-------------------EV-------------SYS-----ADQPSDCVSEIFG--
RSADIN-KGQ-GGE--------------------YVWLKVHY-----ATKPI--DLVSNI
WFE--------------------------------RCDRK----------------IEGL
-D--DLAK--GAGGQY-RYLHIKND-MSQPRY---VTEVALFRDDSRH-------DG---
------VPEGW-DGM-TTDINAGR--KG----DF--LYLL--------------------
-----------------------------------WKTKEYVGPKHD-------------
------------------------------------------------------------
------------------------------------------------------------
------------------------------------------------------------
------------------------------------------------------------
-------------------------
>Serendipita_vermifera_MAFF_305830_KIM22137.1
------------------------------------------------------------
------------------------------------------------------------
------------------------------------------------------------
------------------------------------------------------------
------------------------------------------------------------
------------------------------------------------------------
------------------------------------------------------------
------------------------------------------------------------
------------------------------------------------------------
--------------------------------------YG-----KDRPNNAITDIEG--
DGGDIN-KNC-GGE--------------------YVWIVPVT-----TDAGN--AGCTRF
DVE--------------------------------IRDSV----------------MDGY
-D--DLAK--GAGGDY-RYLIPRID-CLNNHK---IIEIRLMRSSSSV-------QH---
------PPEGY-SGM-SNNINQGRENKG----DH--LYVV--------------------
-----------------------------------WKTAEFKGKK---------------
------------------------------------------------------------
------------------------------------------------------------
------------------------------------------------------------
------------------------------------------------------------
-------------------------
>Serendipita_vermifera_MAFF_305830_KIM25353.1
------------------------------------------------------------
------------------------------------------------------------
------------------------------------------------------------
------------------------------------------------------------
------------------------------------------------------------
------------------------------------------------------------
------------------------------------------------------------
------------------------------------MSSTFVS-G---------------
------------------------------------------------------------
--F-------------------KV-------------VYG--DEPNSKPSNVITDVSG--
NGEDIN-KYY-AGR--------------------YVWIVPIT-----TDAGN--AACTGF
KVD--------------------------------IQSDA----------------NPNY
-D--NLAE--GTDGDH-RYLIPIID-CTTNKK---ITEIRLMRSSSSV-------SK---
------LPSGY-SGM-TSDINAGRYKKS----DY--LYVI--------------------
-----------------------------------WKTTEFDTTTLSDGVYVISNRGTGT
VVDLLGGYVENGTKIQGWANSPTNYGHFNQTWCIKQNPGQRCYTIRNIRSNVCMDLAGGS
AADGTPVHGYEANDSDAQNWYIEGNNQTGYSIFNRGSNTALDLYTSNSENGTPIIGYKSH
GGANQLWFFERRSRSVTEVRTILQASQTQAFSSYSVEKLCIICPQEVIDTVWRNQGLQNR
ESRPELYDSDYFAFQMKGAMCDWVQDNLRAPVGLLFGVMFGENNNGEKHAYNWSLNQDLT
AVTFFEPQNGLVSTTSDYVAYFIVY
>Serendipita_vermifera_MAFF_305830_KIM24207.1
------------------------------------------------------------
------------------------------------------------------------
------------------------------------------------------------
------------------------------------------------------------
------------------------------------------------------------
------------------------------------------------------------
------------------------------------------------------------
------------------------------------------------------------
------------------------------------------------------------
-----------------------------------------------RPDDAIKDING--
GSDDVN-KGI-VGT--------------------SVWIVPYM-----SEAGS--TGCTSF
DLD--------------------------------IRSDK----------------RSNA
-PDLDLAQ--GTYGDH-RYLIPRIN-CNTNMK---ITDIHLMRSSNAV-------SN---
------PPSGY-AGM-TGDINAGR--SG----DY--LYVI--------------------
-----------------------------------WRTAEY-------------------
------------------------------------------------------------
------------------------------------------------------------
------------------------------------------------------------
------------------------------------------------------------
-------------------------
>Dendrothele_bispora_CBS_962.96_THV00782.1
------------------------------------------------------------
------------------------------------------------------------
------------------------------------------------------------
------------------------------------------------------------
------------------------------------------------------------
------------------------------------------------------------
------------------------------------------------------------
------------------------------------------------------------
------------------------------------------------------------
------------------------------------------------------------
-NADIN-AGF-RGK--------------------FVWLIPKR-----TNDGR--NAGTYI
QIQ--------------------------------ITENA----------------IPNK
-V--DMAA--GADGKY-RHLTVLHD-ADENEK---ITKVALYRKSNGE-------GR---
VTLDDAVRIGF-NRV-STDINAGR--GG----DF--LHLI--------------------
-----------------------------------FSVSS--------------------
------------------------------------------------------------
------------------------------------------------------------
------------------------------------------------------------
------------------------------------------------------------
-------------------------
>Sphaerosporella_brunnea_KAA8907998.1
------------------------------------------MLFVNYLVYSFLCTAVAS
ARMVASTEVPLKGCFYWKLVFDY-------DNSDNAGTI---------------------
------------------------------------------------------------
------------------------------------------------------------
--------------------------------------------------TQTYRHRTIE
RFSQSTFSERATEATRKESG----SVKVGSEYRVVSASVEYGFEGSWQVNDM-----LST
TTRSQTDLNREIVSEFERE----YRIGPHSKLSLYQLYFDGPG-----------------
-----ITYG-------CDVYRTTKEPREEVMIHVRMKEIEFVS-G---------------
------------------------------------------------------------
--I-------------------TV-------------VYG--NSQFEKPDDSVKEIHG--
GNADIN-AGY-GGS--------------------YVYLVPTW-----TTTSE--NACTGF
DVI--------------------------------IQPNS----------------NPDY
-P--DLAR--GAGGDW-RYLRPIKD-RHNFNK---VVEIGLIRKPRGA-------GP---
AGLGDVSVKGF-NAV-SGDLNKDR--GG----DW--LHVA--------------------
-----------------------------------FKTVPTHDL----------------
------------------------------------------------------------
------------------------------------------------------------
------------------------------------------------------------
------------------------------------------------------------
-------------------------
>Aspergillus_wentii_DTO_134E9_OJJ38332.1
------------------------------------------------------------
------------------------------------------------------------
------------------------------------------------------------
------------------------------------------------------------
------------------------------------------------------------
------------------------------------------------------------
------------------------------------------------------------
-------------------------------MGILYYDRLFIK-D---------------
------------------------------------------------------------
--F-------------------DI-------------IHT---NDAFQPLGTVEEINM--
NYADIN-RGF-GGS--------------------FVWLRPNY-----TNSPS--HAATYF
RLI--------------------------------TDHNS----------------SEEY
-T--DLAH--GAGHMY-RYFIPIPN-AHVKQK---IIQVALLRKQGSA-------VG---
--IDDVKGRGF-DDF-SPDINRGR--GG----DY--LHLV--------------------
-----------------------------------WRYVEV-------------------
------------------------------------------------------------
------------------------------------------------------------
------------------------------------------------------------
------------------------------------------------------------
-------------------------
>Rhizoclosmatium_globosum_ORY46081.1
------------------------------------------------------------
------------------------------------------------------------
------------------------------------------------------------
------------------------------------------------------------
------------------------------------------------------------
------------------------------------------------------------
------------------------------------------------------------
------------------------------------------------------------
------------------------------------------------------------
----------------------------------------------VIHQNAIKEIDG--
YSNDIN-KGF-GGA--------------------DVSLEPIW-----TTDSS--EACTSV
RFW--------------------------------RNPAA----------------QSGY
-T--DMAK--GTGGDY-RYIEVERE-DG--PK---IVEVCLWRTSRES-------SL---
-----PSSRGF--KY-CVDLNQGR--RG----DY--LYIC--------------------
-----------------------------------WK-----------------------
------------------------------------------------------------
------------------------------------------------------------
------------------------------------------------------------
------------------------------------------------------------
-------------------------
>Rhizoclosmatium_globosum_ORY49780.1
------------------------------------------------------------
------------------------------------------------------------
------------------------------------------------------------
------------------------------------------------------------
------------------------------------------------------------
------------------------------------------------------------
------------------------------------------------------------
------------------------------MTVIQNNNGRYLK-D---------------
------------------------------------------------------------
--I-------------------IV--------------------HHVIHKNAIEEMDE--
WSNDIN-KGF-GGA--------------------YVSLEPIW-----TSKAC--EACSGI
RFW--------------------------------KSKNG----------------QSGY
-T--DMAK--GTGAEY-RYIEVTRS-PG--PK---IVEVRLWRTSRGS-------KP---
------SVLGY--KY-CDNLNEGR--GG----DD--LYVC--------------------
-----------------------------------WKTEDDVKE----------------
------------------------------------------------------------
------------------------------------------------------------
------------------------------------------------------------
------------------------------------------------------------
-------------------------
>Rhizoclosmatium_globosum_ORY49781.1
------------------------------------------------------------
------------------------------------------------------------
------------------------------------------------------------
------------------------------------------------------------
------------------------------------------------------------
-------------MVLDTANWMSTQTRKYLHTIAIPATHHSALRNIACGNLT-----ICQ
NMSLSDQLESGVRALDLRWT--YGIVGSPLMLSHTLQIILIDA-----------------
-----GYDGDNPTEETGKEFFKVWDQYLGLDMLMTSDQSRSLTIGELCRINKRVGLLNNP
LGNGNSPHTLIRSVNHVQNWAISKCAPKRDARELTLLACQTTPTAGVQIGNFLIPSVFGV
PLIPGTIFHDAKLYDCDSTQQRQI--------------FEGYYCPPFHPQNAIKEMDE--
WSNDIN-KGF-GGA--------------------YVSLEPIW-----TSNAC--EGCTGI
RVW--------------------------------RSKNA----------------QSGY
-T--DMAK--GTGGDY-RYIEVTRS-PG--PK---IVEIRLWRTSRGS-------KP---
------SVSGY--KY-CDDLNQGR--GG----DD--LYSD--------------------
-----------------------------------WEPPHHPKKSDWDVPHKPKKSDVKK
ADAGPVKPPKKTDDGKVKEPKKSHGPKPPKKSDAKPPKKPDAKPSKKADDDGDSHEKPPK
KSDEKENHPHPKKTGSHKN-----------------------------------------
------------------------------------------------------------
------------------------------------------------------------
-------------------------
>Phanerochaete_carnosa_HHB-10118-sp_XP_007401523.1
------------------------------------------------------------
-MHNPVLSVSMQGTVFWKPVFEY-------DNSENDGTI---------------------
------------------------------------------------------------
------------------------------------------------------------
--------------------------------------------------TFRKTLFHTT
TFMAKVFDREVNEAVYRHSQRQRNNSVSFDFEHKAFEVLAVVALQDNRTMTE-----FDA
ALQHVKERTVEVVHATTQQS---DTIGPRSKLNLYQKVFNFAG-----------------
-----LNYE----CDTFKTSSAPLYQTKVVDVTVRVRPVSFIR-D---------------
------------------------------------------------------------
--I-------------------EV-------------IYG--DYAAQAPAVRVVEVSG--
GNDDIN-AGF-GGK--------------------YVWLRPIY-----TYNPA--EAASRF
DLI--------------------------------IQDGE----------------HLDW
-P--DLAK--WAGGKY-RFLRAVND-HMSPVK---ITQLALLRGGYVE------------
----KVDGWGY-SEK-TGDINGGR--WG----DY--LYLV--------------------
-----------------------------------WKTHAVPDHIS--------------
------------------------------------------------------------
------------------------------------------------------------
------------------------------------------------------------
------------------------------------------------------------
-------------------------
>Phanerochaete_carnosa_HHB-10118-sp_XP_007401526.1
------------------------------------------------------------
--------------------------------------A---------------------
------------------------------------------------------------
------------------------------------------------------------
-------------------------------------------------ITFRKTLSYST
TFSSRVFVSEINEAVYRYTQQQYDSSMSFNFERKAFEILGAVASQENTTTTE-----FDT
ALRYLKEHTIEVVETKSQSTEQIYTVGPRSKLNLYRKVFNFAG-----------------
-----LDHE----CDAMKTSSKVLRETEVVDVMVKARPVAFVR-D---------------
------------------------------------------------------------
--IQVGLSLRGPIQVRSCVVGLQV-------------VYG--NVAAERPDMRVVEVNG--
GNDDIN-AGF-GGD--------------------YVWLKPVY-----TFDPV--EAASRF
DLI--------------------------------IQGGG----------------YLDW
-P--DL------------------------------------------------------
------------------------------------------------------------
------------------------------------------------------------
------------------------------------------------------------
------------------------------------------------------------
------------------------------------------------------------
------------------------------------------------------------
-------------------------
>Ophiocordyceps_australis_PHH64511.1
------------------------------------------------------------
------------------------------------------------------------
------------------------------------------------------------
------------------------------------------------------------
------------------------------------------------------------
------------------------------------------------------------
------------------------------------------------------------
----------------------------MLQAWERKPVERYIS-G---------------
------------------------------------------------------------
--V-------------------KV-------------IWS--DKRSAFQSNVLKELNG--
GSFDIN-YYA-GGK--------------------YVWLIPEY-----TTRRE--EACTLF
EVV--------------------------------IRDNH----------------DPGL
-V--DLAA--GAGGQY-RYLTCRRD--ENEEK---IRRLALYRGPQFI-------AL---
---KDAEKKEI-DGW-STDINEGR--NL----DF--LHLV--------------------
-----------------------------------WSKGQKSCHDAGYEPHDEV------
------------------------------------------------------------
------------------------------------------------------------
------------------------------------------------------------
------------------------------------------------------------
-------------------------
>Cordyceps_sp._RAO-2017_PHH88530.1
MPWCRQAEDGDSDRKAADADVGSGTGSAGRRVVRGQSFQRALHALFRPCRQMRQPSCRGN
KFPTAFPGADLSGREDLGPKFDKRVQSFRCDNCVFESFV---------------------
------------------------------------------------------------
------------------------------------------------------------
-------------------------------------------------VYVRLENWVRA
GTNYRVFFEIGHNKGYDREQPHYLMKESPSSGDVMARMIDVRDAFGKDLVTVADVSRLAV
VARTDNGGVGTGDQIALRDV--ILEVQCAGSARVGRAQIAGSG-----------------
-----WTAE---------------WVGQVKPENWEWRGDQYIS-G---------------
------------------------------------------------------------
--V-------------------DV-------------VYE-----DDPPREAVKQVDL--
GNADIN-SGY-GGK--------------------FVWLVPTY-----SDRRE--DACTEM
VVT--------------------------------IQYDS----------------IPSL
-N--DLAA--GTGGHF-RYLTCKKD--AEKLP---IRHLALHRSESEV-------QL---
---EDIRKDKY-NGM-TMDINKDR--RG----TF--LYLL--------------------
-----------------------------------WRT----------------------
------------------------------------------------------------
------------------------------------------------------------
------------------------------------------------------------
------------------------------------------------------------
-------------------------
>Psathyrella_aberdarensis_RXW20933.1
------------------------------------------------------------
------------------------------------------------------------
------------------------------------------------------------
------------------------------------------------------------
------------------------------------------------------------
------------------------------------------------------------
----------------MRLF--PDTIGAHSKVVLYQQCFSVPG-----------------
-----FDIN---SEVFISRPEPLTSLSEPLNISVVAKKVEFIE-Y---------------
------------------------------------------------------------
--I-------------------GV-------------VAT--NSSGEMPSIRVREING--
GNDDIN-AGF-KGK--------------------YISLVPVY-----TTNKD--KAATRF
DLI--------------------------------LNDGPLPAEQVAANEERRAQGKPCI
-T--DLAE--GAGGLY-RYLVPVAD-PRVTHK---VTGLALLREFGGP-------GT---
----DIHSLGY-NGM-SMDLNRSR--KG----DW--LYVL--------------------
-----------------------------------WRTVHAS------------------
------------------------------------------------------------
------------------------------------------------------------
------------------------------------------------------------
------------------------------------------------------------
-------------------------
>Fusarium_longipes_RGP72136.1
----------------------------------------------------------MA
PLNDIAITVKVPAKLYWKMIDSY-------DNSHNSNTT---------------------
------------------------------------------------------------
------------------------------------------------------------
-------------------------------------------------YTRSTTIHKST
ELRIREFSKTVEESASDKIKKENISANAGLSWKILNINLSAGVDVTTNIRDS-----LSH
INETEFTANYKEERTETTS----YNIGPRDSVYLYQRVLSVAG-----------------
-----VEIL-SDSFSTESHKKGKDEDTVDFLIDVDIRAIQYVK-D---------------
------------------------------------------------------------
--I-------------------NV-------------AYG--DQPSDAPEYRVRAYDN--
ANDDLN-SGF-RGK--------------------YVWLVPVY-----TYNAK--EACTSF
DLV--------------------------------IQEDK----------------VMGR
-D--DLAK--GAGGKN-RYLVPVRD-SRVSEK---IVDAKLVRRDSSA-------PA---
QTLRQMLGQNW-EGC-DFDINNGR--KK----DW--LYLG--------------------
-----------------------------------WKVMRS-------------------
------------------------------------------------------------
------------------------------------------------------------
------------------------------------------------------------
------------------------------------------------------------
-------------------------
>Penicillium_griseofulvum_KXG48615.1
------------------------------------------------------------
------------------------------------------------------------
------------------------------------------------------------
------------------------------------------------------------
------------------------------------------------------------
------------------------------------------------------------
------------------------------------------------------------
-------------------------------------MPKYLS-N---------------
------------------------------------------------------------
--L-------------------IV-------------IYS--KEKYSQPDDIVTELQG--
LPSDIN-KGM-GGF--------------------FVWLHPQW-----TAEQA--QAITHL
SFE--------------------------------MPNSE----------------IRNY
-N--NLAL--GK-DDY-RYITAERN---GETP---VTRVGLFRTKDKL-------TV--E
QIKTRIGQSGY-TDY-TTDINQGR--KG----DY--LYLV--------------------
-----------------------------------WA-----------------------
------------------------------------------------------------
------------------------------------------------------------
------------------------------------------------------------
------------------------------------------------------------
-------------------------
>Aspergillus_steynii_IBT_23096_XP_024701110.1
------------------------------------------------------------
------------------------------------------------------------
------------------------------------------------------------
------------------------------------------------------------
------------------------------------------------------------
------------------------------------------------------------
------------------------------------------------------------
-------------------------------------MAKYLS-D---------------
------------------------------------------------------------
--V-------------------TV-------------MYA--DNEYAAPDEAIPEIQG--
KTSDIN-AGY-GGR--------------------FVWLKPDW-----TPDKQ--NAISNL
SFT--------------------------------KSNSE----------------LRNY
-N--DITVRVSAKDAY-RYIVPERG---GESK---ITKVALFRTSENL-------SS--D
QILARIKERGF-YHF-SSDLNQGR--GG----DY--LYLL--------------------
-----------------------------------WANETEQN-----------------
------------------------------------------------------------
------------------------------------------------------------
------------------------------------------------------------
------------------------------------------------------------
-------------------------
>Sistotremastrum_niveocremeum_HHB9708_KZS92231.1
------------------------------------------------------------
-MLPKQYPIKVEGRIYWDLVFFY-------NNKGNSGTI---------------------
------------------------------------------------------------
------------------------------------------------------------
--------------------------------------------------THEIETEIIK
SYNVKTFREDISKVTRNELEKIGVEAEASASYGPVSAKIAASYENSKEINDL-----FET
TTRTEKETDTVTKTTIRKK----FEVGPESQLSLYQKCFSSPG-----------------
-----IQVK----FETLTTDVELGKEVIKVPIDVVVQPIEYIQ-D---------------
------------------------------------------------------------
--I-------------------QV-------------IFG--SSVTDAPDDRVRDITK--
NSDDVNWFGD-GAY--------------------YAWLVPVY-----TSDPD--KAATAF
NVA--------------------------------IEGTP----------------REGN
-R--DLAK--GSPRAH-RYLDPEHD-TRNPQK---IGELALYRCTNIP-------GF---
PVPDQTKSLGY-EGS-TKNINEGR--QIMMFDLE--LFLI--------------------
-----------------------------------WKPKRAF------------------
------------------------------------------------------------
------------------------------------------------------------
------------------------------------------------------------
------------------------------------------------------------
-------------------------
>Sistotremastrum_suecicum_HHB10207_ss-3_KZT39496.1
------------------------------------------------------------
-MLPKQYPIKVEGRIYWDLVFFY-------NNKGNSGTI---------------------
------------------------------------------------------------
------------------------------------------------------------
--------------------------------------------------THEIEAEIIK
SYNVKTFREDISKVTRNELEKIGVEAEASASYGPVSAKVAASYENSKEINDL-----FET
TTRTEKETDTVTKTTIRKK----FEVGPESQLSLYQKCFSSPG-----------------
-----IQVK----FETLTTDVELGKEVIKVPIDVVVQPIEYIQ-D---------------
------------------------------------------------------------
--I-------------------QV-------------IFG--SSVTDAPDDRVRDITK--
NSDDVNWFGD-GAY--------------------YAWLVPVY-----TSDPD--KAATAF
NVA--------------------------------IEGTP----------------REGN
-R--DLAK--GSPRAH-RYLDPEHD-TRNPQK---IGELALYRCTNIP-------GF---
PVPDQTRSLGY-EGS-TKNINEGR--QIMMFDLG--LFLI--------------------
-----------------------------------WKPKRAW------------------
------------------------------------------------------------
------------------------------------------------------------
------------------------------------------------------------
------------------------------------------------------------
-------------------------
>Armillaria_gallica_PBK98208.1
------------------------------------------------------------
-MAPKRYNIKIQGKIYWKLVAEY-------DNSLNDGII---------------------
------------------------------------------------------------
------------------------------------------------------------
--------------------------------------------------THEQTLEKKA
SCTFSTFRQAIDSETKKAIQSGAVKAEAGASYVPVSASVSAEYDSLKEINDL-----MEN
TIRSQTEEKQVTKSTSQRTL---LEIGPRSRLILYQQWFSAAG-----------------
-----VDLE----SDVISTNPERGKESKIIDIDVVVEEQEFIK-D---------------
------------------------------------------------------------
--V-------------------KV-------------VYS--DQASGKPDGRVQELSG--
WNDDMN-AGF-KGK--------------------CVSLVPVY-----TNDVR--EAAISF
EVI--------------------------------IQDNPS---------------GEGL
-S--DIAK--GDGGSF-RYLVPYKN-ERNHKK---IYELALGCYNESR-------SA---
---EAIRSLGY-EYS-TYNINKGR--GG----YV--LYLL--------------------
-----------------------------------WKSKFAYASV---------------
------------------------------------------------------------
------------------------------------------------------------
------------------------------------------------------------
------------------------------------------------------------
-------------------------
>Armillaria_ostoyae_SJL14602.1
------------------------------------------------------------
-MAPRRYNIKIQGKIYWKLVAEY-------DNSLNDGKI---------------------
------------------------------------------------------------
------------------------------------------------------------
--------------------------------------------------THEQTLEKKA
SCTFSTFRQAIDSETKKAIQRGAVKAEAGASYSPVSASVSAEYDSSKEINDL-----MEN
ATRSQTEEEQVTKSTFKRTL--VVEIGPWSKLILYQQWFSAAG-----------------
-----VDVE----SDVISTNPERGKESKIIDIDVVIEEQEFIK-D---------------
------------------------------------------------------------
--V-------------------KV-------------VYS--DQASGKPDGRVLEYTG--
RDDDIN-AGA-KGK--------------------CVSLVPVY-----TNDIR--EAAVSF
ENI--------------------------------TQGDAS---------------REGL
-S--DITK--GDGGAF-RYLVPYKN-ERDHKK---IYELALGRFNQGC-------SA---
---EKIRSLGY-DYS-TYNINAGR--DG----DVTVLYLL--------------------
-----------------------------------WKSKFASKSDLASAASYFTFAPTML
SMLLLPPKDSPHRPSLPLCTHLRLRAPASRHSPREGEILRQRHVSTSGEQGDGVVEIVTL
QKAWSSKMRRRKLSDPRTKSSSLERPTRCHNISAAGKRGHGVEIATDLWEAWSSYEVEDV
EHKIRSQTSKTLWTMILHQRNVYTFGEQGRGTAHISCDAFHEESLGSRETPPGAILFSFY
SRRPCMNLNEESTTGHLPPLNPSRLIK---------------------------------
-------------------------
>Cordyceps_sp._RAO-2017_PHH92776.1
------------------------------------------------------------
------------------------------------------------------------
------------------------------------------------------------
------------------------------------------------------------
------------------------------------------------------------
------------------------------------------------------------
------------------------------------------------------------
------------------MADQLFDKFDKFYDKYETHLTPYVS-G---------------
------------------------------------------------------------
--V-------------------DV-------------VYS-----KTPPDNRLRDVQG--
HGDDIN-AYE-GGN--------------------FVYLIPQY-----TNHAD--EACTSF
KVR--------------------------------IETSS----------------IPGL
-K--DLAN--GAGGKY-RYLTCEKR--KDDKK---IRRVALFRGSDDP-------TT---
--LLDKDRHGF-TNK-TIDINEGR--DGNSDIDFIKVYLI--------------------
-----------------------------------WGYDEEGNVTVAQEHDPSSP-----
------------------------------------------------------------
------------------------------------------------------------
------------------------------------------------------------
------------------------------------------------------------
-------------------------
>Fusarium_venenatum_XP_025583425.1
MGVGAYLQILNGTPYTFTNTDPSNTGYQMHSWDPSASIAPGTSDFSYFEFNDGATVTESD
TQVTSTYTVGDTGYSFSIRAVDAPPRLFARVDGFSTSKMPEGEWLALGFVHNGSNPFVLT
GTVNNMLSGFAPTDWMHQNLATLGGLPLKQICMPGSHDAGMGVLNPDGAAQDASAALGGG
MIQTQPTTIYQQLVNGSRYLDVRPVMAGEGDFRAGHFSSNSTLGEIGCYGQSMSDIVSDI
NKFTQQYAELIILDLSHGYDSTNDYNDLSVSQWSTLFTQLTQDLSNLALINADYTTGLVF
NNTLNSFIGNGTASVIVCLDVDGIVPDASFQGKGIFSQANLLTYNSYSNTMDADSMDKDQ
ISKLENYPKNSSGQIIDQLHLVSWTLTPQSLTDPSIQSLATTANLNLFKDLLGACTQSAF
PNIILVDWIENTNTAALAMTINNKVYGNAASANTPSPTQQYIS-A---------------
------------------------------------------------------------
--L-------------------TV-------------QAS--NASNFFPTGTCVDVSPDQ
GSPDCN-NGF-SGE--------------------YTYVVKSF-----TTDPS--QAITGL
SID--------------------------------ITGDS----------------NPAL
-G--DMAN--GTGGDF-RYVITSQN-LTLPTR---ISDVQLWRSPDDP-------VT---
--LAD--AVGW-DGI-STDINHGR--SG----AY--LYLV--------------------
-----------------------------------WKNAQV-------------------
------------------------------------------------------------
------------------------------------------------------------
------------------------------------------------------------
------------------------------------------------------------
-------------------------
>Colletotrichum_fioriniae_PJ7_EXF83910.1
MGAGAYLQILNGTPYTFTNTDPTNTGYQMNKWDPGASISPGTTDFSYFEFKETIGVTESD
TQVTSTYTVGDTGYSFSIRAEDDPPRLLARVDGFSTPTMPEGEWLTLGFVHNGSNPFVLI
GTINNMLSSFSQPDWMHQNLATLGTLPLKQICMPGSHDAGMGVLNPVGLTQEGSAGLAGG
IIQTQPTTIYQQLVNGSRYLDVRPVMAAEGDFRAGHFSSNSTIGEVGCYGQSMIDIVSDI
NKFTQQYAELIILDLSHGYDSTNDYVDLSVGQWSTLFTQLTQNLSNLALINADYTTGLVF
NNTLSSFIGNGTASVLVCLDVGGILPDPSFQGKGIFSQANLLTYNVYSDTTDVDTMNQDQ
LSKLENYQKNTSGQVIDQLHLVSWTLTPSSLTGPSIQDLAGTASVPLFQNLLWACTQSAF
PNVILVDWFENTNTTALAMAINKKVYGNVISANSPAHTQQYIS-A---------------
------------------------------------------------------------
--L-------------------TV-------------QAS--NDSSFFPPGTCVDESGDL
GSPDCN-NSF-GGE--------------------YTYVVKSF-----TTDPS--QAITGL
SIE--------------------------------ITGDS----------------NPAL
GG--DMAK--GAGGDF-RYVVTSQD-LNLPTR---ISEVQLWRSPNDS-------VT---
--LADAINAGW-DGI-STDINHGR--SG----AY--LYLV--------------------
-----------------------------------WKDVQV-------------------
------------------------------------------------------------
------------------------------------------------------------
------------------------------------------------------------
------------------------------------------------------------
-------------------------
>Colletotrichum_nymphaeae_SA-01_KXH46929.1
MGAGAYLQILNGTPYTFTNTDPTNTGYQMNKWDPSASISPGTTDFSYFEFKETIGVTESD
TQVTSTYTVGDTGYSFTIRAEDDPPRLLARVDGFSTPTMPEGEWLTLGFVHNGSNPFVLI
GTINNMLSSFSQPDWMHQNLATLGTLPLKQICMPGSHDAGMGVLNPDGVVQTGSAAVAGG
IIQAQPTTIYQQLVNGSRYLDVRPVMAGEGDFRAGHFSSNSTLGEIGCYGQSMSDIVSDI
NKFTQQYAELIILDLSHGYDSTNDYADLSVGQWSTLFTQLTQDLSNLALINADYTTGLVI
NNTLSSFIGNGTASVLVCLDVGGILPDPSFQGKGIFSQANLLTYNVYSDTTDVDKMNQDQ
LSKLENYQKNASGQVIDQLHLVSWTLTPSSLSDPSIQELAGTASVPLFQNLLWACTQSAF
PNVILVDWFENTNTTALAMAINKKVYGN-VSPNSPAPTQQYIS-A---------------
------------------------------------------------------------
--L-------------------TV-------------QAS--NDSNFFPPGTCVDESGDL
GSPDCN-NSF-GGE--------------------YTYVVKSF-----TTDPS--QAITGL
STE--------------------------------ITSDS----------------NPAL
GG--DLAK--GAGGDF-RYVVTSQD-LNSPTR---ISEVQLWRSPDDS-------VS---
--LSDAINAGW-DGI-STDINHGR--SG----AY--LYLV--------------------
-----------------------------------WKDVQA-------------------
------------------------------------------------------------
------------------------------------------------------------
------------------------------------------------------------
------------------------------------------------------------
-------------------------
>Colletotrichum_simmondsii_KXH44063.1
------------------------------------------------------------
------------------------------------------------------------
------------------------------------------------------------
------------------------------------------------------------
------------------------------------------------------------
------------------------------------------------------------
------------------------------------------------------------
------------------MATNNKVHGN------APPPQKYVS-A---------------
------------------------------------------------------------
--L-------------------TI-------------QAS--DDSDFFPTGTCVDNSGDL
GSPDCN-NGF-GGK--------------------YTYVVKSF-----TTDPS--RAITGL
SIE--------------------------------ITGDE----------------DPAL
GG--DMAQ--GAGGDY-RYVVTSRD-LNLPTR---ISEVQLWRSPDDS-------VT---
--LADARAAGW-DGI-STDINHRR--SG----AY--LYLV--------------------
-----------------------------------WNNVRA-------------------
------------------------------------------------------------
------------------------------------------------------------
------------------------------------------------------------
------------------------------------------------------------
-------------------------
>Fusarium_poae_OBS20012.1
------------------------------------------------------------
------------------------------------------------------------
------------------------------------------------------------
------------------------------------------------------------
------------------------------------------------------------
------------------------------------------------------------
------------------------------------------------------------
-------------------------------------MQQYIS-A---------------
------------------------------------------------------------
--L-------------------TV-------------HAF--NNSDVFPPGTCVDASPNQ
SSSDCN-NCF-GGE--------------------YTYVVKSF-----TTTDS--RAITGL
SIE--------------------------------IVGER----------------NPAL
-Q--DMAK--GTGGDY-RYVITSQD-LALPTR---VNGVQLWRSFNGP-------VT---
--LAD--TVGW-DGI-STDINSGR--GG----AY--LYLV--------------------
-----------------------------------WKNAEV-------------------
------------------------------------------------------------
------------------------------------------------------------
------------------------------------------------------------
------------------------------------------------------------
-------------------------
>Hypoxylon_sp._CI-4A_OTB05368.1
------------------------------------------------------------
------------------------------------------------------------
------------------------------------------------------------
------------------------------------------------------------
------------------------------------------------------------
------------------------------------------------------------
------------------------------------------------------------
---------------------------MSTPVIAAATRQFYIS-G---------------
------------------------------------------------------------
--L-------------------KV--------------HV--SQSDTPPDLALREINT--
NISDIN-SGL-GRQ--------------------CVYLVPQY-----TEDPT--QACTSF
SVD--------------------------------IRDSP----------------REGF
-T--DLTA--GLGFDY-RYLIPTKD-PHLSSK---ISEVALYRRANKN-------GPIDG
DAVYSIQSRGF-AEW-TGDINRDC--GG----DY--LYLV--------------------
-----------------------------------WKNLTMPDMTRETITAMIKSLIKDE
SLGR--------------------------------------------------------
------------------------------------------------------------
------------------------------------------------------------
------------------------------------------------------------
-------------------------
>Calocera_viscosa_TUFC12733_KZO91091.1
------------------------------------------------------------
------------------------------------------------------------
------------------------------------------------------------
------------------------------------------------------------
------------------------------------------------------------
------------------------------------------------------------
------------------------------------------------------------
---------------------------MPNISEPAPLDGEFLD-D---------------
------------------------------------------------------------
--L-------------------EV-------------LYS--DEAVGEPRLAVREAWD--
QGADIN-KGF-GGK--------------------YVWLIPHY-----TREES--HGSTSW
AIM--------------------------------ITNIV----------------QSGR
-A--DLAK--GAGGYF-RYLDRYSV-REKAER---IREVYLIRGKEHL-------EE---
-----AKTKGWISGH-TDDINRDR--GG----DY--LYLV--------------------
-----------------------------------WKNVPKVQRAGLAAEEHNKEQVEET
KAVVKIDPVNAEKFGAEVAKA---------------------------------------
------------------------------------------------------------
------------------------------------------------------------
------------------------------------------------------------
-------------------------
>Penicillium_griseofulvum_KXG48616.1
------------------------------------------------------------
---MSEVTIQLPGTIFWSKPFDF-------ENGDAVSV----------------------
------------------------------------------------------------
------------------------------------------------------------
--------------------------------------------------TRTEKYTWSR
EMTKVHFREEANQAVETAKSQSTFGGEAGGSWDIFSAKR---------------------
-LKDETREVVKESGIEKTV----YTVGPKGRIIAYQMHFVGPG-----------------
-----ISVASKQVITRPEP-DPEFEEKLAVQIDCELRAHKFLQ-G---------------
------------------------------------------------------------
--I-------------------KI-------------VYG--RLEQNQPDDIIPVINN--
DSPNIN-YGFEDAD--------------------FVWLVPEW-----GKKASDSETCTDL
RCR--------------------------------QSEES----------------TPNG
-L--DLAS--GAGGTY-RYLQIGRN-PNVRDK---IVDIRMIRSKIEI-------TG---
---KSLTDLGY-DGI-SNDFNADR--GH----DY--LYLI--------------------
-----------------------------------WKTITLDNTVLS-------------
------------------------------------------------------------
------------------------------------------------------------
------------------------------------------------------------
------------------------------------------------------------
-------------------------
>Aspergillus_nomius_KAB8255188.1
------------------------------------------------------------
---MSRTSIEIPAEVSWSKAFDY-------YNGDDTTT----------------------
------------------------------------------------------------
------------------------------------------------------------
--------------------------------------------------TRTDKYTWSR
KMVKGRFREDANQAIAEAKFRGQFTGEYGASWDVVSAKARVEYEVSADIKNT-----VNS
VTRDEVKEEIFESGEEVTE----YKIGPENRLIGYRMHFNGGG-----------------
-----VSVASRQIITRPEP-DPNFEKVLSSNITCALEAKRFLR-G---------------
------------------------------------------------------------
--I-------------------QV-------------VYG--DKEWQRPDNCIPVDNN--
KSPDIN-KGFSYSN--------------------YVWLVPLW-----GIKASDSETCTSL
SCR--------------------------------LSDDA----------------ETGS
-V--DLAA--GAGGKY-RYLDIGRN-PAIRYK---ITEVLMIRGDFGV-------SR---
---EDAWKWGW-SGV-SNDFNEGR--KH----DY--IQLL--------------------
-----------------------------------WKSIKVDDTVLS-------------
------------------------------------------------------------
------------------------------------------------------------
------------------------------------------------------------
------------------------------------------------------------
-------------------------
>Aspergillus_nomius_KAB8254493.1
------------------------------------------------------------
---MATKEITLKSGYRWTKLFDY-------ENGKGVTT----------------------
------------------------------------------------------------
------------------------------------------------------------
--------------------------------------------------KETRRYKWKK
SLIKKNFVEASSNEAKKISHSAGAKAEASVAWGVVSASVSANYDFSSEVNQT-----LDH
VSKNDSEETYEIEEEISRE----FVVQPMGRIVCYQLQFTGPG-----------------
-----INIQPNIVTTRPKP-DPQLEQFIAVEIGCVLKEIKFLK-D---------------
------------------------------------------------------------
--I-------------------KV-------------VTG--RREMDTPDDHMPVLWG--
ESPDVN-KGFPESN--------------------FVWFIPSY-----STSTADKDTATAI
SYV--------------------------------KTKSQ----------------DTSI
-N--DFSS--GDGKEYFRYLRLERN-IHIREK---IINVKMARTSYRL-------GL---
---KDARDWGW-DGI-SQDLNEDR--GG----EY--LYLL--------------------
-----------------------------------WDTRNVDLVARV-------------
------------------------------------------------------------
------------------------------------------------------------
------------------------------------------------------------
------------------------------------------------------------
-------------------------
>Phlebia_centrifuga_THG97087.1
------------------------------------------------------------
------------------------------------------------------------
------------------------------------------------------------
------------------------------------------------------------
---------------------------------------------------MDDLAKGAG
GGYRYIFSKADPDIPRKITHALLLRSNGSISTAPLGWDLITVDINKGRRKSYLYILAKTV
ATETSVGGYLTVR-----------------------------------------------
----------------------------------SNTPKQYVQ-A---------------
------------------------------------------------------------
--L-------------------NV-------------XYG--DDLSDLPADCVGELNG--
LSADVN-FQC-GGK--------------------FTWLVPSY-----TPDAA--KAATSF
DVLFLNTEDPKMDDLAKVPEYTNDPNVAASAFEVSVQTIA----------------QSGY
-D--DLAK--GAGGDF-RYLIPXCN-TQARAK---IXEIXLLRSAEVI-------VT---
------PPVGW-DGM-TKNINIGR--QK----TF--LYVL--------------------
-----------------------------------WKNAKLA------------------
------------------------------------------------------------
------------------------------------------------------------
------------------------------------------------------------
------------------------------------------------------------
-------------------------
>Jaapia_argillacea_MUCL_33604_KDQ63079.1
------------------------------------------------------------
------------------------------------------------------------
------------------------------------------------------------
------------------------------------------------------------
------------------------------------------------------------
------------------------------------------------------------
------------------------------------------------------------
-----------MTTDFNKARSGDYLYLVWKTLTVKSPTGTFVC-G---------------
------------------------------------------------------------
--I-------------------QA-------------VWG--KHLTEAPRNAITDLIG--
SIDDVN-DGY-DGG--------------------HLWLVAQF-----ADDPH--SACTNF
NFV--------------------------------AQGGK----------------DDRY
-Q--SLTH--DSARDF-RYLVPRCD-SLVGTK---ISAVRLLRSNVAQ-------NS---
------PPEGF-DGL-TGDINKGR--SG----AY--LYLV--------------------
-----------------------------------WQTQTASLRYISGFKVIYGHSSSEE
PAGALSEVNDKSRNINEGFGGLHVWVVVDEIADETLACTSFEVVTIDTAMQAYKTWLRVQ
EAIIATSSPSLIKEIHTRSHEFSC------------------------------------
------------------------------------------------------------
------------------------------------------------------------
-------------------------
>Orchesella_cincta_ODM87843.1
-----------------------------------------------------------M
SANGSTFNLDVDGNHAWELLFDI-------DNSKNSGSV---------------------
------------------------------------------------------------
------------------------------------------------------------
----------------------------------------------------------RR
QFEVKTSVSCSFHKMRKDVLNSSVAVSAGLSYGKVVEILKISVKGDMNHEVK-----YNY
ETMSESKLEYKTETTKTDV----FEIGPNSRIKMYRLVFDGPG-----------------
-----INYISDTISSTPHV-------IDPVNFKFVVREVLFLE-G---------------
------------------------------------------------------------
--I-------------------DV-------------VYT--DDSVSRPANVINEVNG--
KSPDIN-ADN-IGL--------------------PVWLVPRW-----TKKFD--QAANGI
HLA--------------------------------IQSKE----------------NSNY
-I--NLSR--GSRGSY-RYIRMELD-PSFQK-----------------------------
------------------------------------------------------------
------------------------------------------------------------
------------------------------------------------------------
------------------------------------------------------------
------------------------------------------------------------
------------------------------------------------------------
-------------------------
>Chondrus_crispus_XP_005712933.1
------------------------------------------------------------
--------------MEWQLKDSF-------TNPSQFHSA---------------------
------------------------------------------------------------
------------------------------------------------------------
-------------------------------------------------VPYTREIESSV
TTSRSEVESIAREESKSTSTSISLDVSAQIKIFNVSANTTVGWTSSV----------VNT
SMHEASHTNAETKETSQKIG--PISIEPGESVYVFEKKIKFPT-----------------
-----ISWETGELTVWPSADIPTLNEDVLMKIPVHEAPIKYLK-D---------------
------------------------------------------------------------
--I-------------------KVHTYGAMTYSKDFMLYK--DGLSGESKNVERE-----
NWGDIN-RGY-GGK--------------------YVFLEPVW-----VDDIS--QGADNI
SVQ--------------------------------ISGGVPGWTK-----------ERGQ
-Q--DMAM--GAGGDY-RFLDIWHR-RDVKEK---IVDVVLWGGQ---------------
---LVRIPDGW-TGM-TGDLNKGR--GG----RY--LYIV--------------------
-----------------------------------WKTASG-------------------
------------------------------------------------------------
------------------------------------------------------------
------------------------------------------------------------
------------------------------------------------------------
-------------------------
>Chondrus_crispus_XP_005712934.1
------------------------------------------------------------
---MSNRLIEVKGRMEWQLKDSF-------TNPSQFHSA---------------------
------------------------------------------------------------
------------------------------------------------------------
-------------------------------------------------VPYTREIESSV
TTSRSEVESIAREESKSTSTSISLDVSAQIKIFNVSANTTVGWTSSV----------VNT
SMHEASHTNAETKETSQKIG--PISIEPGESVYVFEKKIKFPT-----------------
-----ISWETGELKVWPSADIPTLNEEVLMKIPVHEAPIKYLK-D---------------
------------------------------------------------------------
--I-------------------KVHTYGAMTYSKDFMLYK--DGLSGESKNVERE-----
NWGDIN-RGY-GGK--------------------YVFLEPVW-----VDDIS--QGADNI
SVQ--------------------------------ISGGVPGWTK-----------ERGQ
-Q--DMAM--GAGGDY-RFLDIWHR-RDVKEK---IVDVVLWGGQ---------------
---LVRIPDGW-TGM-TGDLNKGR--GG----RY--LYIV--------------------
-----------------------------------WKTASG-------------------
------------------------------------------------------------
------------------------------------------------------------
------------------------------------------------------------
------------------------------------------------------------
-------------------------
>Fibularhizoctonia_sp._CBS_109695_KZP10114.1
------------------------------------------------------------
------------------------------------------------------------
------------------------------------------------------------
------------------------------------------------------------
------------------------------------------------------------
------------------------------------------------------------
------------------------------------------------------------
-------------------------------------MSPYIQ-G---------------
------------------------------------------------------------
--I-------------------QV-------------IYT---DGLNPPAGYVQEEDKKM
EDADIN-KGH-GGK--------------------YVWIVPVW-----TDEKS--KAVVGF
KVV-----------------------------RRQVADQF----------------SWTN
-K--NLAE--AAGGDL-RYLVPEMP-GGSEEKDLPLLSLWLKREGHLIQWTSTGESGLGG
ISKQALVDGEY-HGK-SGDINAGR--GG----DY--LYLC--------------------
-----------------------------------YKLDYDNPIEYTD------------
------------------------------------------------------------
------------------------------------------------------------
------------------------------------------------------------
------------------------------------------------------------
-------------------------
>Fibularhizoctonia_sp._CBS_109695_KZP10116.1
------------------------------------------------------------
------------------------------------------------------------
------------------------------------------------------------
------------------------------------------------------------
------------------------------------------------------------
------------------------------------------------------------
------------------------------------------------------------
-------------------------------------MSPYIQ-G---------------
------------------------------------------------------------
--I-------------------QV-------------IYT---DGLNPPAGYVQEEDKKM
EDADIN-KGH-GGK--------------------YVWIVPVW-----TDEKS--KAVVGF
KVV-----------------------------RRQVADQF----------------SWTN
-K--NLAE--AAGGDL-RYLVPEMP-GGSEEKDLPLLSLWLKREGHLTQWTSTGESGLGG
ISKQALVDGEY-HGK-SGDINAGR--GG----DY--LYLC--------------------
-----------------------------------YKLDYDNPIEYTD------------
------------------------------------------------------------
------------------------------------------------------------
------------------------------------------------------------
------------------------------------------------------------
-------------------------
>Rhodobryum_TR14763|c1_g1_i1|
------------------------------------------------------------
------------------------------------------------------------
------------------------------------------------------------
------------------------------------------------------------
------------------------------------------------------------
-----------------------------------MADIRDNEEYSAWLKSIDKQPVFSG
FTLDSLIPIWKLAETQDRQE--ELKLATQSFVPSYIMQLT--------------------
-----------------------------------------LR-E---------------
------------------------------------------------------------
--L-------------------TV-------------ISS--KNPSEPPPYGFTKINH--
---DLN-EGA-RGK--------------------FIYVCYKQEKLPVSKKPGDPIPITSI
HIA--------------------------------VGKNPSIPSGY----------RKIN
-K--DLNE--GARGEY-IYLCYSRD-ADKAEEGLPIRSICVIGGR---------------
HESEQSAPYGF-TKI-NVDLNYGA--RG----EF--IYLC--------------------
-----------------------------------YSRHLDGV-----------------
------------------------------------------------------------
------------------------------------------------------------
------------------------------------------------------------
------------------------------------------------------------
-------------------------
>Kirkpatrickia_variolosa_TR9634|c0_g1_i3|
------------------------------------------------------------
------------------------------------------------------------
------------------------------------------------------------
------------------------------------------------------------
------------------------------------------------------------
------------------------------------------------------------
------------------------------------------------------------
---------------------------------MCRPG----------------------
------------------------------------------------------------
----------------------DV-------------IYGNTLWTDAVPS----DYNK--
IDKDLN-KGS-GGS--------------------YVYLC--Y-----STNPSQ-RPITDI
QIT------------------------------SHVADDVLKPLDGY---------TMIR
-K--DLNK--GAGGHY-VYIMYTRD-KEHGSP---ITEVSVKTEYNTL-------MN---
------SPPGW-NR--TANCSQGT------------------------------------
------------------------------------------------------------
------------------------------------------------------------
------------------------------------------------------------
------------------------------------------------------------
------------------------------------------------------------
-------------------------
>Kirkpatrickia_variolosa_TR9634|c0_g1_i4|
------------------------------------------------------------
------------------------------------------------------------
------------------------------------------------------------
------------------------------------------------------------
------------------------------------------------------------
------------------------------------------------------------
------------------------------------------------------------
---------------------------------MCRPGMEQIT-G---------------
------------------------------------------------------------
--L-------------------DV-------------IYGNTLWTDAVPS----DYNK--
IDKDLN-KGS-GGS--------------------YVYLC--Y-----STNPSQ-RPITDI
QIT------------------------------SHVADDVLKPLDGY---------TMIR
-K--DLNK--GAGGHY-VYIMYTRD-KEHGSP---ITEVSVKTEYNTL-------MN---
------SPPGW-NR--TANCSQGT------------------------------------
------------------------------------------------------------
------------------------------------------------------------
------------------------------------------------------------
------------------------------------------------------------
------------------------------------------------------------
-------------------------
>Steganacarus_magnus_LBFN01056666.1:c362-147_translation
------------------------------------------------------------
------------------------------------------------------------
------------------------------------------------------------
------------------------------------------------------------
------------------------------------------------------------
------------------------------------------------------------
------------------------------------------------------------
------------------------------------------------------------
------------------------------------------------------------
------------------------------------------------------------
---------------------------------------------------------TGF
HFE--------------------------------YSKSS----------------QSEK
-D--DLAY--GAGGLY-RYIFTETH---GDRK---VRSVWLSNKLEG-------------
------------DCR-TMDINHQRVKDG----NN--LYLC--------------------
-----------------------------------W------------------------
------------------------------------------------------------
------------------------------------------------------------
------------------------------------------------------------
------------------------------------------------------------
-------------------------
>Leptotrombidium_deliense_NCKV01000848.1:12614-12958_translation
------------------------------------------------------------
------------------------------------------------------------
------------------------------------------------------------
------------------------------------------------------------
------------------------------------------------------------
------------------------------------------------------------
------------------------------------------------------------
----------------------------------------YVK-D---------------
------------------------------------------------------------
--L-------------------TV-------------NYG--EDNCADC-----------
LAEDVN-QGC-GGQ--------------------YVWLRPVY-----TFNEN--EAAGCF
LFS--------------------------------RSTVE----------------VPHL
-C--DLAK--GSGGDY-RYLQAIPL---HGKK---IRSIFLSENPAG-------------
------------DGH-TPNVNEGR--EG----RT--LYLC--------------------
-----------------------------------W------------------------
------------------------------------------------------------
------------------------------------------------------------
------------------------------------------------------------
------------------------------------------------------------
-------------------------
>Dinothrombium_tinctorium_NCKU01000366.1:c32426-32139_translation
------------------------------------------------------------
------------------------------------------------------------
------------------------------------------------------------
------------------------------------------------------------
------------------------------------------------------------
------------------------------------------------------------
------------------------------------------------------------
------------------------------------------------------------
------------------------------------------------------------
------------------------------------------------------------
---DVN-KGF-GGQ--------------------FVWLRPVY-----TYNEN--DAAGYF
LFS--------------------------------KSSCE----------------IPHL
-C--DLAR--GSGGLF-RYLQAFPS---KDKK---IKRVFLSETPQG-------------
------------DGH-TENINEGR--EG----RA--LYLC--------------------
-----------------------------------WE-----------------------
------------------------------------------------------------
------------------------------------------------------------
------------------------------------------------------------
------------------------------------------------------------
-------------------------
>Steganacarus_magnus_LBFN01096396.1:c2661-2284_translation
------------------------------------------------------------
------------------------------------------------------------
------------------------------------------------------------
------------------------------------------------------------
------------------------------------------------------------
------------------------------------------------------------
------------------------------------------------------------
-----------------------------IKMSFDEHIVKYVK-T---------------
------------------------------------------------------------
--V-------------------HV-------------NYG--ENNNENC-----------
LSEDIN-KKC-GGD--------------------YVYLRPEY-----TEDLN--QAASGF
HVF--------------------------------ITDKE----------------IVGQ
-Y--DLAK--GAWGKY-RYVVPEYH---SSRK---ITRVWLSERMEG-------------
------------DGH-TNDINEGR--GA----RY--LYLC--------------------
-----------------------------------W------------------------
------------------------------------------------------------
------------------------------------------------------------
------------------------------------------------------------
------------------------------------------------------------
-------------------------
>Steganacarus_magnus_LBFN01054961.1:c489-205_translation
------------------------------------------------------------
------------------------------------------------------------
------------------------------------------------------------
------------------------------------------------------------
------------------------------------------------------------
------------------------------------------------------------
------------------------------------------------------------
------------------------------------------------------------
------------------------------------------------------------
------------------------------------------------------------
---DIN-KGF-GGD--------------------YVYLRPEY-----TSDKN--SAATSF
YIE--------------------------------LTSDV----------------KRGM
-Q--DLAK--GAGGCY-RYMFADCS---GTRR---IYVVWLSENPEG-------------
------------DGH-TRDINEGR--SG----RY--LYLC--------------------
-----------------------------------W------------------------
------------------------------------------------------------
------------------------------------------------------------
------------------------------------------------------------
------------------------------------------------------------
-------------------------
