# Supplementary material for: Phylogenetic analyses suggest centipede venom arsenals were repeatedly stocked by horizontal gene transfer
Source: Nat Commun. 2021 Feb 5;12:818. doi: 10.1038/s41467-021-21093-8 (PMC7864903; doi:10.1038/s41467-021-21093-8)
Supplement: Supplementary file 8 — Supplementary Data 4 [file 41467_2021_21093_MOESM8_ESM.zip › SI Datafile S6 - alignments/GEOTX02.fasta]

>TID19887.1
MKFPVVLSLLAAIAYAGVISKQAGTLLLSASDLNQDIHIHTTGDVIPADCYWDGTAPFCA-GA-CGPGY--QE--CGRSADGGGKTCV-TGTKAMCCSQS-----CPAMQFAES-------------------------ARVQPPRKKAVEA
>RDI79197.1_d1
MKFTIVLPLLIAIAYAGVID----------------IHIDTTGDVIQADCYWDGTAPFCA-GA-CGPGY--QE--CGRSASGGGQPCV-TGTKAMCCSQS-----CPAMQFTEP-------------------------ARVQPPKEEVVEA
>RDI79197.1_d2
----------------G-------------------------------SCYWEGTAPFCG-GS-CSKGY--NE--CARSDTGDGESCV-TGSKALCCTKE-----CPNNVADQKPLFALGSVARGSALCANGEKLWCAPGATSNEECRCAPQ
>OCL13495.1
MHYYFS-SLVLLAITATVRGAAMPVAQQGPENPNSLSSIDTAEAD----CYWDGTAPFCA-GG-CPQDY--SD--CGRSTYGDGAACW-TGIKVYCCRGS-----CPDV-------------------------------------------
>Smaritima_Female_c15356_g1_i1_CDS1
MKYYYCLFVVLCIMVIGMTEGADQ-------------------------CRWFGTAPLCN-GK-CDNGY--KT--CKTDHSGDGGRCA-TGKKAYCCKT------CP---------------------------------------------
>Smaritima_Female_c26251_g1_i1_CDS1
M-----------------TEGADK-------------------------CHWAGTAPVCT-GK-CDKGF--KT--CKTDKSGNGSRCI-TGTKAYCCKT-----------------------------------------------------
>Smaritima_Male_c4996_g1_i2_CDS1
MKHYCLVFLFLSLMVIGMTEGGKD-------------------------CQWEGQAPFCA-AQ-CSSGY--KT--CKTHSSGDGARCW-TGEKAYC--------------------------------------------------------
>Smaritima_Female_c48945_g1_i1_CDS1
MKQYCL-FVVIFIIVIAMTESR---------------------------CYWDGTSPVCK-GA-CPAGF--YL--CRSDIKGDGAKCW-TGEKAYCCNTTSE---CRKG-------------------------------------------
>Smaritima_Female_c48945_g1_i2_CDS1
MKHYCL-FVVICIIVIAMTESR---------------------------CYWDGTAPIC--GGYCPRGI--LT--CRTDVKGDGAKCW-TGEKAYCCNTTSE---CRKG-------------------------------------------
>Smaritima_Female_c74482_g1_i1_CDS1
MKHYCL-FVILCITIIGMSEGGRRPTNH---------------------CYWDGTAPACR-GE-CYGGY--KT--CKRDKYGDGKKCFISGTKAYCCSFY-----CPE--------------------------------------------
>Smaritima_Female_c48945_g2_i1_CDS1
MKHYCL-LVVLCIMFVGITGSGNE-------------------------CYWDGTAPWCN-GK-CKAGD--KL--CLRNKYGDGDKCSLHGVKVHCCSMY-----CPQNYAF----------------------------------------
>Smaritima_Female_c48945_g2_i2_CDS1
MKHYCL-LVVLCIMFVGITGSGNE-------------------------CYWDGTAPWCN-GK-CRSLD--KL--CMRNKYGDGKKCSLFGKKAYCCTIY-----CPLFGR-----------------------------------------
>Smaritima_Female_c30690_g1_i1_CDS2
MKLCLL--LFVLVVAFALNEALKPG------------------------CRWDGTAPFCE-GH-CLKKTIESETVCEYDESGDGSKCW-SGRKNLCCKDEAQ---C----------------------------------------------
>Smaritima_Female_c54555_g6_i3_CDS3
MKLCLL--LFILVVAFAFNEALAPH------------------------CRWDGTAPFCA-GL-CL--Y--DEVTCEYDKYGDGKKCW-TDNKVLCCESWHT---CEAARNNLD--------------------------------------
>Smaritima_Female_c54555_g6_i1_CDS3
MKLCLL--LFILVVAFAFNEALDPN------------------------CHWDGSAPFCD-GS-CTI-Y--ENR-CRVDSHGDGKKCL-FGQKALCCKSRSE---CSK--------------------------------------------
>Smaritima_Female_c54555_g6_i2_CDS1
MKLCLL--LFVLVVAFAFNEALDPN------------------------CHWDGSAPFCD-GS-CTI-Y--ENR-CRVDSHGDGKKCL-FGQKALCCKSRSE---CSK--------------------------------------------
>Smaritima_Female_c32990_g1_i1_CDS3
MKHYIL--FIIITMTFGLNGKKVSPG-----------------------CYWDGTAPFCD-GQ-CNAGF--YI--CRYNKQGDGKGCA-LGKKALCCANRHG---C----------------------------------------------
>Smaritima_Male_c19138_g1_i1_CDS3
MKHYIL--FIIITMTFGLNGKKVSPG-----------------------CYWDGTAPFCD-GQ-CNAGF--YI--CRYNKQGDGKGCA-LGKKALCCANRHG---C----------------------------------------------
>Smaritima_Female_c178514_g1_i1_CDS1
MPSG---------------------------------------------CFWDGTAPICE-GS-CGPPD--HF--CKYDKSGDGKKCW-LGEKALCCRNVWE---CNQFIFNV---------------------------------------
>Smaritima_Male_c33742_g1_i2_CDS1
MKQHVF-VFVLIALMFGLNEVIAAKVVDGTR------------------CWWSGTAPFCA-GG-CTGKN--AL--CTLSNKGDGASCFGESFKALCCLKFED---CFSA-------------------------------------------
>Smaritima_Female_c47551_g1_i1_CDS1
MKQHVF-VFVLIALMFGLNEVIAAKVVDGTR------------------CWWSGTAPFCD-GS-CTHNN--AQ--CRVDNKGDGATCFAKTLKVLCCLQGED---CSSAKEEFE-------------------------RGK----------
>Smaritima_Female_c227287_g1_i1_CDS1
MDIIAT--LVYYILFLSVGFGSFEK------------------------CRWFGTSPICI-KH-CV--Y--KEL-CTKSKLGDGEKCW-FGTKELCCANREQ---CVKAKEKMK-------------------------KNK----------
>Smaritima_Male_c10032_g1_i1_CDS2
MDIIAT--LVYYILFLSVGFGSFEK------------------------CRWFGTSPICI-KH-CV--Y--KEL-CTKSKLGDGEKCW-FGTKELCCANREQ---CVKAKEK----------------------------------------
>Smaritima_Female_c37290_g1_i1_CDS1
MKYVGF-LLVLTLVSLTLAKDE---------------------------CHWVGTAPFCA-HSTCPDDY--FA--CKTDRCGDGYCCWFKRTKTYCCNNPDL---CVDEREDNR-------------------------ID-----------
>PFH62173.1
MRSIILAALSPAFVLLTAASPAEMSSAQVAAPDAG--------------CYWSGTAPFCA-GH-CPSPY--VE--CKQEKQ----NCW-TGHKSRCCNPSSE---C----------------------------------------------
>PHH71857.1
MRSALL-AALSSVLALAVASPADAGVAAPAAG-----------------CYWSGTPPFCG-GH-CPSPY--VE--CKTEKQ----NCW-TGHKSRCCNPSSE---C----------------------------------------------
>KFY20968.1
MRSAIL--IVSALFSLVAAVAIDSDVLTKHSNTARAE------------CYWIGSAPICRPGN-CPAGY--QA--CQEDFCGDGVCCG-TGRKIKCCKVSASVPACT---------------------------------------------
>KFY84380.1
MRSGIL--IVSALFSLAAAAAIDSDVLAKHANAGRAE------------CYWIGKAPICKPTN-CKVGY--QA--CLEDFCGDGVCCG-TGRKIKCCLGG-----CL---------------------------------------------
>KFZ22736.1
MRSGIL--IVSALFSLAAAAAIDSDVLTKHANAGRAE------------CYWIGKAPICKPTN-CKVGY--QA--CLEDFCGGGVCCG-TGRKIKCCLGG-----CL---------------------------------------------
>KFX97913.1
MRSAIL--IVSALFSLAAGAAIDSDVLTKHENVGRAT------------CSWIGHAPMCKPGN-CPAGT--QA--CAQDFCGDGACCF-TGFKVKCCTVNPNVPSCT---------------------------------------------
