# Supplementary material for: Phylogenetic analyses suggest centipede venom arsenals were repeatedly stocked by horizontal gene transfer
Source: Nat Commun. 2021 Feb 5;12:818. doi: 10.1038/s41467-021-21093-8 (PMC7864903; doi:10.1038/s41467-021-21093-8)
Supplement: Supplementary file 10 — Supplementary Data 6 [file 41467_2021_21093_MOESM10_ESM.txt]

This file contains HMMER profiles in the following order: BPFTx, CentiPAD_all, CentiPAD_Lithobius, CentiPAD_Thereuopoda, DUF3472, GEOTX02, PCPDP, unchar05, unchar16

BPFTx
HMMER3/f [3.2.1 | June 2018]
NAME  BPFTx
LENG  809
ALPH  amino
RF    no
MM    no
CONS  yes
CS    no
MAP   yes
DATE  Wed Jun 19 16:15:52 2019
NSEQ  245
EFFN  4.205704
CKSUM 3431309980
STATS LOCAL MSV      -12.7932  0.69616
STATS LOCAL VITERBI  -13.5274  0.69616
STATS LOCAL FORWARD   -6.3633  0.69616
HMM          A        C        D        E        F        G        H        I        K        L        M        N        P        Q        R        S        T        V        W        Y   
            m->m     m->i     m->d     i->m     i->i     d->m     d->d
  COMPO   2.56914  4.33109  2.86586  2.50661  3.53339  2.93503  3.85055  2.91149  2.49689  2.66510  3.79180  2.97797  3.26585  3.05697  2.95570  2.55636  2.70494  2.64573  4.54295  3.68519
          2.68618  4.42225  2.77519  2.73123  3.46354  2.40513  3.72494  3.29354  2.67741  2.69355  4.24690  2.90347  2.73739  3.18146  2.89801  2.37887  2.77519  2.98518  4.58477  3.61503
          0.02963  3.92958  4.65193  0.61958  0.77255  0.00000        *
      1   3.01437  4.55421  4.11076  3.70859  3.23313  3.87669  4.43052  2.41445  3.47353  1.81929  1.27267  3.97901  4.33768  3.85169  3.67213  3.36941  3.32082  2.42717  5.08153  3.84829      1 m - - -
          2.68618  4.42225  2.77519  2.73123  3.46354  2.40513  3.72494  3.29354  2.67741  2.69355  4.24690  2.90347  2.73739  3.18146  2.89801  2.37887  2.77519  2.98518  4.58477  3.61503
          0.02963  3.92958  4.65193  0.61958  0.77255  0.48576  0.95510
      2   0.93451  4.22074  3.52069  3.31458  4.10934  3.04375  4.32986  3.24341  3.33230  3.12238  4.14793  3.44972  3.78837  3.66823  3.57891  2.57054  2.85184  2.88794  5.53079  4.33738      2 a - - -
          2.68618  4.42225  2.77519  2.73123  3.46354  2.40513  3.72494  3.29354  2.67741  2.69355  4.24690  2.90347  2.73739  3.18146  2.89801  2.37887  2.77519  2.98518  4.58477  3.61503
          0.02963  3.92958  4.65193  0.61958  0.77255  0.48576  0.95510
      3   3.02429  4.99036  3.20408  2.81485  4.38984  3.50763  3.79095  3.82267  0.96280  3.37530  4.33367  3.23681  4.00393  2.97918  2.44272  3.06252  3.27331  3.52723  5.42103  4.24200      3 k - - -
          2.68618  4.42225  2.77519  2.73123  3.46354  2.40513  3.72494  3.29354  2.67741  2.69355  4.24690  2.90347  2.73739  3.18146  2.89801  2.37887  2.77519  2.98518  4.58477  3.61503
          0.02963  3.92958  4.65193  0.61958  0.77255  0.48576  0.95510
      4   2.44361  4.28879  3.47892  3.23356  4.01942  3.12618  4.24651  3.15351  3.17766  3.01498  4.06184  3.43379  3.83443  3.56963  3.43361  2.64551  1.07869  2.84238  5.45221  4.23605      4 t - - -
          2.68618  4.42225  2.77519  2.73123  3.46354  2.40513  3.72494  3.29354  2.67741  2.69355  4.24690  2.90347  2.73739  3.18146  2.89801  2.37887  2.77519  2.98518  4.58477  3.61503
          0.02963  3.92958  4.65193  0.61958  0.77255  0.48576  0.95510
      5   0.93451  4.22074  3.52069  3.31458  4.10934  3.04375  4.32986  3.24341  3.33230  3.12238  4.14793  3.44972  3.78837  3.66823  3.57891  2.57054  2.85184  2.88794  5.53079  4.33738      5 a - - -
          2.68618  4.42225  2.77519  2.73123  3.46354  2.40513  3.72494  3.29354  2.67741  2.69355  4.24690  2.90347  2.73739  3.18146  2.89801  2.37887  2.77519  2.98518  4.58477  3.61503
          0.02963  3.92958  4.65193  0.61958  0.77255  0.48576  0.95510
      6   2.85313  4.37990  4.20428  3.86915  3.59190  3.78288  4.66102  2.04794  3.73780  2.26901  3.54837  4.04982  4.34018  4.09347  3.94480  3.28997  3.21327  0.95590  5.38599  4.12116      6 v - - -
          2.68618  4.42225  2.77519  2.73123  3.46354  2.40513  3.72494  3.29354  2.67741  2.69355  4.24690  2.90347  2.73739  3.18146  2.89801  2.37887  2.77519  2.98518  4.58477  3.61503
          0.02963  3.92958  4.65193  0.61958  0.77255  0.48576  0.95510
      7   3.21934  4.66467  4.28114  3.92122  3.15762  4.05462  4.55903  2.36476  3.68841  0.80798  3.16269  4.19116  4.48014  4.04308  3.85515  3.63209  3.51099  2.41693  5.05766  3.79417      7 l - - -
          2.68618  4.42225  2.77519  2.73123  3.46354  2.40513  3.72494  3.29354  2.67741  2.69355  4.24690  2.90347  2.73739  3.18146  2.89801  2.37887  2.77519  2.98518  4.58477  3.61503
          0.02963  3.92958  4.65193  0.61958  0.77255  0.48576  0.95510
      8   3.21934  4.66467  4.28114  3.92122  3.15762  4.05462  4.55903  2.36476  3.68841  0.80798  3.16269  4.19116  4.48014  4.04308  3.85515  3.63209  3.51099  2.41693  5.05766  3.79417      8 l - - -
          2.68618  4.42225  2.77519  2.73123  3.46354  2.40513  3.72494  3.29354  2.67741  2.69355  4.24690  2.90347  2.73739  3.18146  2.89801  2.37887  2.77519  2.98518  4.58477  3.61503
          0.02963  3.92958  4.65193  0.61958  0.77255  0.48576  0.95510
      9   2.85313  4.37990  4.20428  3.86915  3.59190  3.78288  4.66102  2.04794  3.73780  2.26901  3.54837  4.04982  4.34018  4.09347  3.94480  3.28997  3.21327  0.95590  5.38599  4.12116      9 v - - -
          2.68618  4.42225  2.77519  2.73123  3.46354  2.40513  3.72494  3.29354  2.67741  2.69355  4.24690  2.90347  2.73739  3.18146  2.89801  2.37887  2.77519  2.98518  4.58477  3.61503
          0.02963  3.92958  4.65193  0.61958  0.77255  0.48576  0.95510
     10   3.07556  4.47844  4.41667  4.03462  3.41277  4.12802  4.75216  1.00991  3.86386  1.98716  3.33927  4.27195  4.55375  4.20627  4.05390  3.62884  3.37372  1.84833  5.31540  4.05862     10 i - - -
          2.68618  4.42225  2.77519  2.73123  3.46354  2.40513  3.72494  3.29354  2.67741  2.69355  4.24690  2.90347  2.73739  3.18146  2.89801  2.37887  2.77519  2.98518  4.58477  3.61503
          0.02963  3.92958  4.65193  0.61958  0.77255  0.48576  0.95510
     11   2.65171  0.83163  4.18417  3.93677  3.91493  3.26267  4.57129  3.06822  3.76399  2.98118  4.10431  3.90852  3.97414  4.10774  3.87827  2.92348  3.12326  2.80898  5.31911  4.20224     11 c - - -
          2.68618  4.42225  2.77519  2.73123  3.46354  2.40513  3.72494  3.29354  2.67741  2.69355  4.24690  2.90347  2.73739  3.18146  2.89801  2.37887  2.77519  2.98518  4.58477  3.61503
          0.02963  3.92958  4.65193  0.61958  0.77255  0.48576  0.95510
     12   3.21934  4.66467  4.28114  3.92122  3.15762  4.05462  4.55903  2.36476  3.68841  0.80798  3.16269  4.19116  4.48014  4.04308  3.85515  3.63209  3.51099  2.41693  5.05766  3.79417     12 l - - -
          2.68618  4.42225  2.77519  2.73123  3.46354  2.40513  3.72494  3.29354  2.67741  2.69355  4.24690  2.90347  2.73739  3.18146  2.89801  2.37887  2.77519  2.98518  4.58477  3.61503
          0.02963  3.92958  4.65193  0.61958  0.77255  0.48576  0.95510
     13   2.65171  0.83163  4.18417  3.93677  3.91493  3.26267  4.57129  3.06822  3.76399  2.98118  4.10431  3.90852  3.97414  4.10774  3.87827  2.92348  3.12326  2.80898  5.31911  4.20224     13 c - - -
          2.68618  4.42225  2.77519  2.73123  3.46354  2.40513  3.72494  3.29354  2.67741  2.69355  4.24690  2.90347  2.73739  3.18146  2.89801  2.37887  2.77519  2.98518  4.58477  3.61503
          0.02963  3.92958  4.65193  0.61958  0.77255  0.48576  0.95510
     14   2.34328  4.26446  3.25622  3.07457  4.13322  2.99329  4.18289  3.66352  3.15218  3.37933  4.30062  3.29027  3.73679  3.49703  3.43651  1.00813  2.82768  3.18614  5.50114  4.21703     14 s - - -
          2.68618  4.42225  2.77519  2.73123  3.46354  2.40513  3.72494  3.29354  2.67741  2.69355  4.24690  2.90347  2.73739  3.18146  2.89801  2.37887  2.77519  2.98518  4.58477  3.61503
          0.02963  3.92958  4.65193  0.61958  0.77255  0.48576  0.95510
     15   2.41224  4.20571  3.55651  3.20583  3.78557  2.12713  4.16118  2.77716  3.17589  2.77560  3.76988  3.42720  3.85719  3.50148  3.46123  2.64679  2.82019  1.55434  5.27868  4.04211     15 v - - -
          2.68618  4.42225  2.77519  2.73123  3.46354  2.40513  3.72494  3.29354  2.67741  2.69355  4.24690  2.90347  2.73739  3.18146  2.89801  2.37887  2.77519  2.98518  4.58477  3.61503
          0.02963  3.92958  4.65193  0.61958  0.77255  0.48576  0.95510
     16   2.85313  4.37990  4.20428  3.86915  3.59190  3.78288  4.66102  2.04794  3.73780  2.26901  3.54837  4.04982  4.34018  4.09347  3.94480  3.28997  3.21327  0.95590  5.38599  4.12116     16 v - - -
          2.68618  4.42225  2.77519  2.73123  3.46354  2.40513  3.72494  3.29354  2.67741  2.69355  4.24690  2.90347  2.73739  3.18146  2.89801  2.37887  2.77519  2.98518  4.58477  3.61503
          0.02963  3.92958  4.65193  0.61958  0.77255  0.48576  0.95510
     17   2.85313  4.37990  4.20428  3.86915  3.59190  3.78288  4.66102  2.04794  3.73780  2.26901  3.54837  4.04982  4.34018  4.09347  3.94480  3.28997  3.21327  0.95590  5.38599  4.12116     17 v - - -
          2.68618  4.42225  2.77519  2.73123  3.46354  2.40513  3.72494  3.29354  2.67741  2.69355  4.24690  2.90347  2.73739  3.18146  2.89801  2.37887  2.77519  2.98518  4.58477  3.61503
          0.02963  3.92958  4.65193  0.61958  0.77255  0.48576  0.95510
     18   2.34328  4.26446  3.25622  3.07457  4.13322  2.99329  4.18289  3.66352  3.15218  3.37933  4.30062  3.29027  3.73679  3.49703  3.43651  1.00813  2.82768  3.18614  5.50114  4.21703     18 s - - -
          2.68618  4.42225  2.77519  2.73123  3.46354  2.40513  3.72494  3.29354  2.67741  2.69355  4.24690  2.90347  2.73739  3.18146  2.89801  2.37887  2.77519  2.98518  4.58477  3.61503
          0.02963  3.92958  4.65193  0.61958  0.77255  0.48576  0.95510
     19   2.73655  4.50641  3.42202  3.32864  4.47006  0.64618  4.44549  4.08349  3.51768  3.73048  4.70663  3.58628  3.89939  3.83731  3.74753  2.91009  3.22222  3.60078  5.55021  4.57386     19 G - - -
          2.68618  4.42225  2.77519  2.73123  3.46354  2.40513  3.72494  3.29354  2.67741  2.69355  4.24690  2.90347  2.73739  3.18146  2.89801  2.37887  2.77519  2.98518  4.58477  3.61503
          0.02963  3.92958  4.65193  0.61958  0.77255  0.48576  0.95510
     20   2.44361  4.28879  3.47892  3.23356  4.01942  3.12618  4.24651  3.15351  3.17766  3.01498  4.06184  3.43379  3.83443  3.56963  3.43361  2.64551  1.07869  2.84238  5.45221  4.23605     20 t - - -
          2.68618  4.42225  2.77519  2.73123  3.46354  2.40513  3.72494  3.29354  2.67741  2.69355  4.24690  2.90347  2.73739  3.18146  2.89801  2.37887  2.77519  2.98518  4.58477  3.61503
          0.02963  3.92958  4.65193  0.61958  0.77255  0.48576  0.95510
     21   3.07556  4.47844  4.41667  4.03462  3.41277  4.12802  4.75216  1.00991  3.86386  1.98716  3.33927  4.27195  4.55375  4.20627  4.05390  3.62884  3.37372  1.84833  5.31540  4.05862     21 i - - -
          2.68618  4.42225  2.77519  2.73123  3.46354  2.40513  3.72494  3.29354  2.67741  2.69355  4.24690  2.90347  2.73739  3.18146  2.89801  2.37887  2.77519  2.98518  4.58477  3.61503
          0.02963  3.92958  4.65193  0.61958  0.77255  0.48576  0.95510
     22   3.05799  4.86538  3.18201  2.94769  3.32510  3.49608  1.02754  3.76974  2.78920  3.25655  4.30393  3.35471  4.05175  3.31466  3.05150  3.12815  3.36329  3.50377  4.78941  3.27434     22 h - - -
          2.68618  4.42225  2.77519  2.73123  3.46354  2.40513  3.72494  3.29354  2.67741  2.69355  4.24690  2.90347  2.73739  3.18146  2.89801  2.37887  2.77519  2.98518  4.58477  3.61503
          0.02963  3.92958  4.65193  0.61958  0.77255  0.48576  0.95510
     23   3.05110  5.18801  0.83950  2.37112  4.57273  3.25406  3.98160  4.17393  3.07657  3.77209  4.75142  2.93037  3.91089  3.22083  3.60056  3.00700  3.39088  3.80703  5.73023  4.43617     23 d - - -
          2.68618  4.42225  2.77519  2.73123  3.46354  2.40513  3.72494  3.29354  2.67741  2.69355  4.24690  2.90347  2.73739  3.18146  2.89801  2.37887  2.77519  2.98518  4.58477  3.61503
          0.02963  3.92958  4.65193  0.61958  0.77255  0.48576  0.95510
     24   3.21934  4.66467  4.28114  3.92122  3.15762  4.05462  4.55903  2.36476  3.68841  0.80798  3.16269  4.19116  4.48014  4.04308  3.85515  3.63209  3.51099  2.41693  5.05766  3.79417     24 l - - -
          2.68618  4.42225  2.77519  2.73123  3.46354  2.40513  3.72494  3.29354  2.67741  2.69355  4.24690  2.90347  2.73739  3.18146  2.89801  2.37887  2.77519  2.98518  4.58477  3.61503
          0.02963  3.92958  4.65193  0.61958  0.77255  0.48576  0.95510
     25   3.05110  5.18801  0.83950  2.37112  4.57273  3.25406  3.98160  4.17393  3.07657  3.77209  4.75142  2.93037  3.91089  3.22083  3.60056  3.00700  3.39088  3.80703  5.73023  4.43617     25 d - - -
          2.68618  4.42225  2.77519  2.73123  3.46354  2.40513  3.72494  3.29354  2.67741  2.69355  4.24690  2.90347  2.73739  3.18146  2.89801  2.37887  2.77519  2.98518  4.58477  3.61503
          0.02963  3.92958  4.65193  0.61958  0.77255  0.48576  0.95510
     26   2.90642  5.10021  3.00976  2.56167  4.46413  3.50332  3.60939  3.87250  1.46218  3.35469  4.21927  3.02876  3.93087  2.07864  2.29630  2.89345  3.11138  3.54174  5.45105  4.19999     26 k - - -
          2.68618  4.42225  2.77519  2.73123  3.46354  2.40513  3.72494  3.29354  2.67741  2.69355  4.24690  2.90347  2.73739  3.18146  2.89801  2.37887  2.77519  2.98518  4.58477  3.61503
          0.02963  3.92958  4.65193  0.61958  0.77255  0.48576  0.95510
     27   3.07556  4.47844  4.41667  4.03462  3.41277  4.12802  4.75216  1.00991  3.86386  1.98716  3.33927  4.27195  4.55375  4.20627  4.05390  3.62884  3.37372  1.84833  5.31540  4.05862     27 i - - -
          2.68618  4.42225  2.77519  2.73123  3.46354  2.40513  3.72494  3.29354  2.67741  2.69355  4.24690  2.90347  2.73739  3.18146  2.89801  2.37887  2.77519  2.98518  4.58477  3.61503
          0.02963  3.92958  4.65193  0.61958  0.77255  0.48576  0.95510
     28   3.33117  4.71618  4.31698  4.04232  0.92273  4.00759  3.90285  2.84781  3.94791  2.20471  3.56953  4.08360  4.46490  4.10015  4.05353  3.59818  3.63233  2.84270  4.13500  2.49486     28 f - - -
          2.68618  4.42225  2.77519  2.73123  3.46354  2.40513  3.72494  3.29354  2.67741  2.69355  4.24690  2.90347  2.73739  3.18146  2.89801  2.37887  2.77519  2.98518  4.58477  3.61503
          0.02963  3.92958  4.65193  0.61958  0.77255  0.48576  0.95510
     29   3.02429  4.99036  3.20408  2.81485  4.38984  3.50763  3.79095  3.82267  0.96280  3.37530  4.33367  3.23681  4.00393  2.97918  2.44272  3.06252  3.27331  3.52723  5.42103  4.24200     29 k - - -
          2.68618  4.42225  2.77519  2.73123  3.46354  2.40513  3.72494  3.29354  2.67741  2.69355  4.24690  2.90347  2.73739  3.18146  2.89801  2.37887  2.77519  2.98518  4.58477  3.61503
          0.02963  3.92958  4.65193  0.61958  0.77255  0.48576  0.95510
     30   3.05110  5.18801  0.83950  2.37112  4.57273  3.25406  3.98160  4.17393  3.07657  3.77209  4.75142  2.93037  3.91089  3.22083  3.60056  3.00700  3.39088  3.80703  5.73023  4.43617     30 d - - -
          2.68618  4.42225  2.77519  2.73123  3.46354  2.40513  3.72494  3.29354  2.67741  2.69355  4.24690  2.90347  2.73739  3.18146  2.89801  2.37887  2.77519  2.98518  4.58477  3.61503
          0.02963  3.92958  4.65193  0.61958  0.77255  0.48576  0.95510
     31   2.34328  4.26446  3.25622  3.07457  4.13322  2.99329  4.18289  3.66352  3.15218  3.37933  4.30062  3.29027  3.73679  3.49703  3.43651  1.00813  2.82768  3.18614  5.50114  4.21703     31 s - - -
          2.68618  4.42225  2.77519  2.73123  3.46354  2.40513  3.72494  3.29354  2.67741  2.69355  4.24690  2.90347  2.73739  3.18146  2.89801  2.37887  2.77519  2.98518  4.58477  3.61503
          0.02963  3.92958  4.65193  0.61958  0.77255  0.48576  0.95510
     32   0.93451  4.22074  3.52069  3.31458  4.10934  3.04375  4.32986  3.24341  3.33230  3.12238  4.14793  3.44972  3.78837  3.66823  3.57891  2.57054  2.85184  2.88794  5.53079  4.33738     32 a - - -
          2.68618  4.42225  2.77519  2.73123  3.46354  2.40513  3.72494  3.29354  2.67741  2.69355  4.24690  2.90347  2.73739  3.18146  2.89801  2.37887  2.77519  2.98518  4.58477  3.61503
          0.02963  3.92958  4.65193  0.61958  0.77255  0.48576  0.95510
     33   0.93451  4.22074  3.52069  3.31458  4.10934  3.04375  4.32986  3.24341  3.33230  3.12238  4.14793  3.44972  3.78837  3.66823  3.57891  2.57054  2.85184  2.88794  5.53079  4.33738     33 a - - -
          2.68618  4.42225  2.77519  2.73123  3.46354  2.40513  3.72494  3.29354  2.67741  2.69355  4.24690  2.90347  2.73739  3.18146  2.89801  2.37887  2.77519  2.98518  4.58477  3.61503
          0.02963  3.92958  4.65193  0.61958  0.77255  0.48576  0.95510
     34   3.02429  4.99036  3.20408  2.81485  4.38984  3.50763  3.79095  3.82267  0.96280  3.37530  4.33367  3.23681  4.00393  2.97918  2.44272  3.06252  3.27331  3.52723  5.42103  4.24200     34 k - - -
          2.68618  4.42225  2.77519  2.73123  3.46354  2.40513  3.72494  3.29354  2.67741  2.69355  4.24690  2.90347  2.73739  3.18146  2.89801  2.37887  2.77519  2.98518  4.58477  3.61503
          0.02963  3.92958  4.65193  0.61958  0.77255  0.48576  0.95510
     35   3.32980  4.79565  3.92258  3.66265  2.29578  3.89668  3.64562  3.33106  3.51852  2.77027  4.00016  3.79391  4.36919  3.81086  3.69055  3.46083  3.61675  3.20431  3.94174  0.87588     35 y - - -
          2.68618  4.42225  2.77519  2.73123  3.46354  2.40513  3.72494  3.29354  2.67741  2.69355  4.24690  2.90347  2.73739  3.18146  2.89801  2.37887  2.77519  2.98518  4.58477  3.61503
          0.02963  3.92958  4.65193  0.61958  0.77255  0.48576  0.95510
     36   3.21934  4.66467  4.28114  3.92122  3.15762  4.05462  4.55903  2.36476  3.68841  0.80798  3.16269  4.19116  4.48014  4.04308  3.85515  3.63209  3.51099  2.41693  5.05766  3.79417     36 l - - -
          2.68618  4.42225  2.77519  2.73123  3.46354  2.40513  3.72494  3.29354  2.67741  2.69355  4.24690  2.90347  2.73739  3.18146  2.89801  2.37887  2.77519  2.98518  4.58477  3.61503
          0.02963  3.92958  4.65193  0.61958  0.77255  0.48576  0.95510
     37   3.06996  4.90522  3.56644  3.06555  4.27426  3.54708  3.86585  3.81987  2.26072  3.32542  4.32405  3.42096  4.04683  3.08329  0.89463  3.15134  3.33199  3.54134  5.33413  4.18916     37 r - - -
          2.68618  4.42225  2.77519  2.73123  3.46354  2.40513  3.72494  3.29354  2.67741  2.69355  4.24690  2.90347  2.73739  3.18146  2.89801  2.37887  2.77519  2.98518  4.58477  3.61503
          0.02963  3.92958  4.65193  0.61958  0.77255  0.48576  0.95510
     38   2.59429  4.30324  3.76309  3.36108  3.69793  3.45966  4.25926  2.53904  3.28233  2.58188  3.65517  3.60636  2.57008  3.61892  3.55765  2.87441  2.95942  1.28943  5.26976  4.03536     38 v - - -
          2.68618  4.42225  2.77519  2.73123  3.46354  2.40513  3.72494  3.29354  2.67741  2.69355  4.24690  2.90347  2.73739  3.18146  2.89801  2.37887  2.77519  2.98518  4.58477  3.61503
          0.02605  4.05663  4.77898  0.61958  0.77255  0.48576  0.95510
     39   1.78753  4.30651  3.34982  3.09023  4.26313  3.07127  4.20652  3.58245  3.14614  3.32051  4.22120  3.32538  1.39885  3.47575  3.46113  2.54414  2.83721  3.13921  5.61885  4.39501     39 p - - -
          2.68618  4.42225  2.77519  2.73123  3.46354  2.40513  3.72494  3.29354  2.67741  2.69355  4.24690  2.90347  2.73739  3.18146  2.89801  2.37887  2.77519  2.98518  4.58477  3.61503
          0.02605  4.05663  4.77898  0.61958  0.77255  0.48576  0.95510
     40   2.56514  4.36394  3.53161  3.12261  2.35345  3.37624  3.93822  3.07551  3.10259  2.74639  3.74118  3.40685  3.94900  3.40422  3.41862  1.45324  2.92191  2.81992  4.80898  3.33652     40 s - - -
          2.68618  4.42225  2.77519  2.73123  3.46354  2.40513  3.72494  3.29354  2.67741  2.69355  4.24690  2.90347  2.73739  3.18146  2.89801  2.37887  2.77519  2.98518  4.58477  3.61503
          0.02605  4.05663  4.77898  0.61958  0.77255  0.48576  0.95510
     41   2.79694  4.54383  2.41639  2.91742  3.69106  3.63724  4.06546  1.46032  3.05546  2.57121  3.65141  3.37025  4.10630  3.35375  3.43948  3.02185  3.06830  2.32683  5.25737  3.96017     41 i - - -
          2.68618  4.42225  2.77519  2.73123  3.46354  2.40513  3.72494  3.29354  2.67741  2.69355  4.24690  2.90347  2.73739  3.18146  2.89801  2.37887  2.77519  2.98518  4.58477  3.61503
          0.02605  4.05663  4.77898  0.61958  0.77255  0.48576  0.95510
     42   3.19764  5.34230  0.68596  2.46859  4.74646  3.35938  4.10718  4.37873  3.22828  3.95565  4.94146  3.03283  4.02551  3.34921  3.76672  3.14174  3.54141  3.99948  5.87821  4.59368     42 D - - -
          2.68618  4.42225  2.77519  2.73123  3.46354  2.40513  3.72494  3.29354  2.67741  2.69355  4.24690  2.90347  2.73739  3.18146  2.89801  2.37887  2.77519  2.98518  4.58477  3.61503
          0.02605  4.05663  4.77898  0.61958  0.77255  0.48576  0.95510
     43   2.74792  4.86120  1.46505  2.46636  4.16718  3.34914  3.86471  3.31168  2.79633  3.16388  4.11852  2.98612  3.90567  3.06043  3.27417  2.79561  3.05123  2.28728  5.54420  4.16797     43 d - - -
          2.68618  4.42225  2.77519  2.73123  3.46354  2.40513  3.72494  3.29354  2.67741  2.69355  4.24690  2.90347  2.73739  3.18146  2.89801  2.37887  2.77519  2.98518  4.58477  3.61503
          0.02605  4.05663  4.77898  0.61958  0.77255  0.48576  0.95510
     44   2.72412  4.55794  2.33376  2.81745  3.84338  3.50044  4.02948  2.67441  3.00102  2.77337  3.79662  3.27063  4.02271  3.29139  3.40506  2.90673  3.02609  1.41667  5.34885  4.04399     44 v - - -
          2.68618  4.42225  2.77519  2.73123  3.46354  2.40513  3.72494  3.29354  2.67741  2.69355  4.24690  2.90347  2.73739  3.18146  2.89801  2.37887  2.77519  2.98518  4.58477  3.61503
          0.02605  4.05663  4.77898  0.61958  0.77255  0.48576  0.95510
     45   2.83324  4.88826  1.46198  2.54412  2.46927  3.44771  3.79192  3.42196  2.83319  3.03336  4.02540  3.05410  3.96097  3.09253  3.29598  2.87407  3.10713  3.17442  5.05775  3.54671     45 d - - -
          2.68618  4.42225  2.77519  2.73123  3.46354  2.40513  3.72494  3.29354  2.67741  2.69355  4.24690  2.90347  2.73739  3.18146  2.89801  2.37887  2.77519  2.98518  4.58477  3.61503
          0.02605  4.05663  4.77898  0.61958  0.77255  0.48576  0.95510
     46   2.87512  4.62237  3.55076  3.04643  3.58999  3.71021  3.92726  2.84161  2.08171  1.41412  3.55488  3.43780  4.11724  3.19967  2.85632  3.06941  3.11188  2.71386  5.11402  3.86077     46 l - - -
          2.68618  4.42225  2.77519  2.73123  3.46354  2.40513  3.72494  3.29354  2.67741  2.69355  4.24690  2.90347  2.73739  3.18146  2.89801  2.37887  2.77519  2.98518  4.58477  3.61503
          0.02605  4.05663  4.77898  0.61958  0.77255  0.48576  0.95510
     47   2.58123  4.61541  3.17673  2.75319  4.20883  3.28800  3.83895  3.66467  2.49959  3.27142  4.12485  3.14915  3.85338  3.03079  2.16209  1.45023  2.92377  3.27514  5.44343  4.16205     47 s - - -
          2.68618  4.42225  2.77519  2.73123  3.46354  2.40513  3.72494  3.29354  2.67741  2.69355  4.24690  2.90347  2.73739  3.18146  2.89801  2.37887  2.77519  2.98518  4.58477  3.61503
          0.02605  4.05663  4.77898  0.61958  0.77255  0.48576  0.95510
     48   2.84275  5.19355  1.39704  2.31531  4.51545  3.33646  3.75031  4.02022  2.57200  3.55233  4.39024  2.86571  3.87493  2.90766  2.26801  2.79949  3.11186  3.63366  5.67899  4.29008     48 d - - -
          2.68618  4.42225  2.77519  2.73123  3.46354  2.40513  3.72494  3.29354  2.67741  2.69355  4.24690  2.90347  2.73739  3.18146  2.89801  2.37887  2.77519  2.98518  4.58477  3.61503
          0.02605  4.05663  4.77898  0.61958  0.77255  0.48576  0.95510
     49   2.62047  4.38748  3.42776  3.07335  3.71346  3.44897  4.08701  2.66698  3.04559  2.72883  3.73600  2.44634  4.00642  3.40963  3.36025  2.85105  2.95882  1.38754  5.22712  3.93084     49 v - - -
          2.68618  4.42225  2.77519  2.73123  3.46354  2.40513  3.72494  3.29354  2.67741  2.69355  4.24690  2.90347  2.73739  3.18146  2.89801  2.37887  2.77519  2.98518  4.58477  3.61503
          0.02605  4.05663  4.77898  0.61958  0.77255  0.48576  0.95510
     50   2.33007  2.47637  3.95574  3.54387  3.88842  3.13554  4.33151  2.97466  3.41237  2.90264  3.85988  3.57548  3.84160  3.71443  3.64038  2.57634  1.31925  2.65803  5.37088  4.17720     50 t - - -
          2.68618  4.42225  2.77519  2.73123  3.46354  2.40513  3.72494  3.29354  2.67741  2.69355  4.24690  2.90347  2.73739  3.18146  2.89801  2.37887  2.77519  2.98518  4.58477  3.61503
          0.02605  4.05663  4.77898  0.61958  0.77255  0.48576  0.95510
     51   2.62047  4.38748  3.42776  3.07335  3.71346  3.44897  4.08701  2.66698  3.04559  2.72883  3.73600  2.44634  4.00642  3.40963  3.36025  2.85105  2.95882  1.38754  5.22712  3.93084     51 v - - -
          2.68618  4.42225  2.77519  2.73123  3.46354  2.40513  3.72494  3.29354  2.67741  2.69355  4.24690  2.90347  2.73739  3.18146  2.89801  2.37887  2.77519  2.98518  4.58477  3.61503
          0.02605  4.05663  4.77898  0.61958  0.77255  0.48576  0.95510
     52   2.64389  4.33653  3.74889  3.29436  2.39697  3.53284  4.06275  2.69503  3.22170  2.41205  3.50947  3.56528  4.05454  3.52297  3.50480  2.90344  1.54736  2.52080  4.88577  3.50587     52 t - - -
          2.68618  4.42225  2.77519  2.73123  3.46354  2.40513  3.72494  3.29354  2.67741  2.69355  4.24690  2.90347  2.73739  3.18146  2.89801  2.37887  2.77519  2.98518  4.58477  3.61503
          0.02605  4.05663  4.77898  0.61958  0.77255  0.48576  0.95510
     53   2.77573  4.37558  3.96734  3.53499  1.49486  3.68783  4.05391  2.64200  3.44313  2.27169  3.43888  3.73653  4.18163  3.70557  3.67073  3.07018  2.27535  2.51207  4.63138  3.15164     53 f - - -
          2.68618  4.42225  2.77519  2.73123  3.46354  2.40513  3.72494  3.29354  2.67741  2.69355  4.24690  2.90347  2.73739  3.18146  2.89801  2.37887  2.77519  2.98518  4.58477  3.61503
          0.02605  4.05663  4.77898  0.61958  0.77255  0.48576  0.95510
     54   2.73223  4.39263  3.80055  3.41556  1.41831  3.57356  3.88782  2.94962  3.36592  2.57676  3.64774  3.60943  4.10818  3.62303  3.60984  2.19117  3.06692  2.75398  4.43815  2.87158     54 f - - -
          2.68618  4.42225  2.77519  2.73123  3.46354  2.40513  3.72494  3.29354  2.67741  2.69355  4.24690  2.90347  2.73739  3.18146  2.89801  2.37887  2.77519  2.98518  4.58477  3.61503
          0.02605  4.05663  4.77898  0.61958  0.77255  0.48576  0.95510
     55   2.56475  4.62995  2.85832  2.62390  4.28194  3.20062  3.91824  3.68985  2.76636  3.37163  4.23659  1.48743  3.82796  3.12336  3.15606  2.65212  2.18922  3.28475  5.57860  4.24802     55 n - - -
          2.68618  4.42225  2.77519  2.73123  3.46354  2.40513  3.72494  3.29354  2.67741  2.69355  4.24690  2.90347  2.73739  3.18146  2.89801  2.37887  2.77519  2.98518  4.58477  3.61503
          0.02605  4.05663  4.77898  0.61958  0.77255  0.48576  0.95510
     56   3.14923  5.11189  3.33690  2.92872  4.54067  3.61446  3.87436  3.98251  0.81123  3.50929  4.46446  3.34366  4.10480  3.05802  2.48397  3.18131  3.39060  3.68124  5.52231  4.36339     56 k - - -
          2.68618  4.42225  2.77519  2.73123  3.46354  2.40513  3.72494  3.29354  2.67741  2.69355  4.24690  2.90347  2.73739  3.18146  2.89801  2.37887  2.77519  2.98518  4.58477  3.61503
          0.02605  4.05663  4.77898  0.61958  0.77255  0.48576  0.95510
     57   2.49250  4.23114  3.78350  3.40120  3.74296  3.34307  4.27499  2.60485  3.32741  2.70545  3.72755  3.58363  3.97602  3.65016  3.58952  2.10233  2.88972  1.29975  5.29114  4.04335     57 v - - -
          2.68618  4.42225  2.77519  2.73123  3.46354  2.40513  3.72494  3.29354  2.67741  2.69355  4.24690  2.90347  2.73739  3.18146  2.89801  2.37887  2.77519  2.98518  4.58477  3.61503
          0.02605  4.05663  4.77898  0.61958  0.77255  0.48576  0.95510
     58   2.91058  5.33979  2.32731  1.27075  4.65820  3.28978  3.77544  4.16226  2.67007  3.69148  4.54081  2.13322  3.87848  2.94071  3.16470  2.83555  3.19337  3.76087  5.83253  4.39148     58 e - - -
          2.68618  4.42225  2.77519  2.73123  3.46354  2.40513  3.72494  3.29354  2.67741  2.69355  4.24690  2.90347  2.73739  3.18146  2.89801  2.37887  2.77519  2.98518  4.58477  3.61503
          0.02605  4.05663  4.77898  0.61958  0.77255  0.48576  0.95510
     59   3.04060  4.51362  4.14346  3.67249  2.57787  4.00612  3.85625  2.05068  3.50236  2.28592  3.46970  3.84785  4.37228  3.76203  3.70145  3.34390  3.28440  2.53535  4.24810  1.40679     59 y - - -
          2.68618  4.42225  2.77519  2.73123  3.46354  2.40513  3.72494  3.29354  2.67741  2.69355  4.24690  2.90347  2.73739  3.18146  2.89801  2.37887  2.77519  2.98518  4.58477  3.61503
          0.02605  4.05663  4.77898  0.61958  0.77255  0.48576  0.95510
     60   2.91000  4.66335  3.62118  3.54587  4.67757  0.49413  4.65139  4.32542  3.75197  3.95530  4.93517  3.78601  4.06017  4.06184  3.96442  3.08778  3.40557  3.81818  5.72049  4.78693     60 G - - -
          2.68618  4.42225  2.77519  2.73123  3.46354  2.40513  3.72494  3.29354  2.67741  2.69355  4.24690  2.90347  2.73739  3.18146  2.89801  2.37887  2.77519  2.98518  4.58477  3.61503
          0.02605  4.05663  4.77898  0.61958  0.77255  0.48576  0.95510
     61   3.12246  5.25990  2.58098  0.78918  4.63102  3.40132  4.00916  4.12219  2.91384  3.71137  4.68134  3.05309  4.01588  3.22355  3.33885  3.08845  3.42942  3.78852  5.76779  4.49501     61 e - - -
          2.68618  4.42225  2.77519  2.73123  3.46354  2.40513  3.72494  3.29354  2.67741  2.69355  4.24690  2.90347  2.73739  3.18146  2.89801  2.37887  2.77519  2.98518  4.58477  3.61503
          0.02605  4.05663  4.77898  0.61958  0.77255  0.48576  0.95510
     62   3.01410  4.73676  3.64180  3.51013  4.48339  3.41403  4.56937  4.08008  3.58396  3.68533  4.74547  3.79655  0.54677  3.96706  3.80549  3.18816  3.47086  3.70376  5.61570  4.60773     62 P - - -
          2.68618  4.42225  2.77519  2.73123  3.46354  2.40513  3.72494  3.29354  2.67741  2.69355  4.24690  2.90347  2.73739  3.18146  2.89801  2.37887  2.77519  2.98518  4.58477  3.61503
          0.02605  4.05663  4.77898  0.61958  0.77255  0.48576  0.95510
     63   2.52208  4.36621  3.60269  3.36810  4.14245  3.19820  4.36994  3.29251  3.31471  3.14936  4.19109  3.54453  3.91791  3.70111  3.56191  2.72581  0.89398  2.96726  5.56379  4.36028     63 t - - -
          2.68618  4.42225  2.77519  2.73123  3.46354  2.40513  3.72494  3.29354  2.67741  2.69355  4.24690  2.90347  2.73739  3.18146  2.89801  2.37887  2.77519  2.98518  4.58477  3.61503
          0.02605  4.05663  4.77898  0.61958  0.77255  0.48576  0.95510
     64   3.12246  5.25990  2.58098  0.78918  4.63102  3.40132  4.00916  4.12219  2.91384  3.71137  4.68134  3.05309  4.01588  3.22355  3.33885  3.08845  3.42942  3.78852  5.76779  4.49501     64 e - - -
          2.68618  4.42225  2.77519  2.73123  3.46354  2.40513  3.72494  3.29354  2.67741  2.69355  4.24690  2.90347  2.73739  3.18146  2.89801  2.37887  2.77519  2.98518  4.58477  3.61503
          0.02605  4.05663  4.77898  0.61958  0.77255  0.48576  0.95510
     65   3.52333  4.93730  4.11500  3.88224  2.32370  4.04850  3.71995  3.50804  3.73470  2.91350  4.16454  3.95733  4.51960  3.99584  3.87912  3.64028  3.81179  3.38774  3.97335  0.70699     65 y - - -
          2.68618  4.42225  2.77519  2.73123  3.46354  2.40513  3.72494  3.29354  2.67741  2.69355  4.24690  2.90347  2.73739  3.18146  2.89801  2.37887  2.77519  2.98518  4.58477  3.61503
          0.02605  4.05663  4.77898  0.61958  0.77255  0.48576  0.95510
     66   2.41502  4.33584  3.37681  3.20505  4.26505  3.06281  4.30782  3.81452  3.29140  3.52180  4.43483  3.39738  3.81763  3.62685  3.56901  0.84370  2.90965  3.30875  5.62343  4.35064     66 s - - -
          2.68618  4.42225  2.77519  2.73123  3.46354  2.40513  3.72494  3.29354  2.67741  2.69355  4.24690  2.90347  2.73739  3.18146  2.89801  2.37887  2.77519  2.98518  4.58477  3.61503
          0.02605  4.05663  4.77898  0.61958  0.77255  0.48576  0.95510
     67   2.88673  4.88279  2.82694  2.73300  4.27639  3.31605  4.08528  4.03060  3.00676  3.65748  4.61452  0.86901  3.97863  3.36151  3.36499  2.94887  3.27660  3.63393  5.56133  4.21394     67 n - - -
          2.68618  4.42225  2.77519  2.73123  3.46354  2.40513  3.72494  3.29354  2.67741  2.69355  4.24690  2.90347  2.73739  3.18146  2.89801  2.37887  2.77519  2.98518  4.58477  3.61503
          0.02605  4.05663  4.77898  0.61958  0.77255  0.48576  0.95510
     68   3.19764  5.34230  0.68596  2.46859  4.74646  3.35938  4.10718  4.37873  3.22828  3.95565  4.94146  3.03283  4.02551  3.34921  3.76672  3.14174  3.54141  3.99948  5.87821  4.59368     68 D - - -
          2.68618  4.42225  2.77519  2.73123  3.46354  2.40513  3.72494  3.29354  2.67741  2.69355  4.24690  2.90347  2.73739  3.18146  2.89801  2.37887  2.77519  2.98518  4.58477  3.61503
          0.02605  4.05663  4.77898  0.61958  0.77255  0.48576  0.95510
     69   3.17659  4.54927  4.58962  4.21548  3.50448  4.25939  4.91281  0.87512  4.04718  2.05696  3.41541  4.43553  4.67640  4.37888  4.22320  3.77581  3.47392  1.86864  5.43073  4.18242     69 i - - -
          2.68618  4.42225  2.77519  2.73123  3.46354  2.40513  3.72494  3.29354  2.67741  2.69355  4.24690  2.90347  2.73739  3.18146  2.89801  2.37887  2.77519  2.98518  4.58477  3.61503
          0.02605  4.05663  4.77898  0.61958  0.77255  0.48576  0.95510
     70   3.17659  4.54927  4.58962  4.21548  3.50448  4.25939  4.91281  0.87512  4.04718  2.05696  3.41541  4.43553  4.67640  4.37888  4.22320  3.77581  3.47392  1.86864  5.43073  4.18242     70 i - - -
          2.68618  4.42225  2.77519  2.73123  3.46354  2.40513  3.72494  3.29354  2.67741  2.69355  4.24690  2.90347  2.73739  3.18146  2.89801  2.37887  2.77519  2.98518  4.58477  3.61503
          0.02605  4.05663  4.77898  0.61958  0.77255  0.48576  0.95510
     71   3.19764  5.34230  0.68596  2.46859  4.74646  3.35938  4.10718  4.37873  3.22828  3.95565  4.94146  3.03283  4.02551  3.34921  3.76672  3.14174  3.54141  3.99948  5.87821  4.59368     71 D - - -
          2.68618  4.42225  2.77519  2.73123  3.46354  2.40513  3.72494  3.29354  2.67741  2.69355  4.24690  2.90347  2.73739  3.18146  2.89801  2.37887  2.77519  2.98518  4.58477  3.61503
          0.02605  4.05663  4.77898  0.61958  0.77255  0.48576  0.95510
     72   2.52208  4.36621  3.60269  3.36810  4.14245  3.19820  4.36994  3.29251  3.31471  3.14936  4.19109  3.54453  3.91791  3.70111  3.56191  2.72581  0.89398  2.96726  5.56379  4.36028     72 t - - -
          2.68618  4.42225  2.77519  2.73123  3.46354  2.40513  3.72494  3.29354  2.67741  2.69355  4.24690  2.90347  2.73739  3.18146  2.89801  2.37887  2.77519  2.98518  4.58477  3.61503
          0.02605  4.05663  4.77898  0.61958  0.77255  0.48576  0.95510
     73   3.14923  5.11189  3.33690  2.92872  4.54067  3.61446  3.87436  3.98251  0.81123  3.50929  4.46446  3.34366  4.10480  3.05802  2.48397  3.18131  3.39060  3.68124  5.52231  4.36339     73 k - - -
          2.68618  4.42225  2.77519  2.73123  3.46354  2.40513  3.72494  3.29354  2.67741  2.69355  4.24690  2.90347  2.73739  3.18146  2.89801  2.37887  2.77519  2.98518  4.58477  3.61503
          0.02605  4.05663  4.77898  0.61958  0.77255  0.48576  0.95510
     74   2.52208  4.36621  3.60269  3.36810  4.14245  3.19820  4.36994  3.29251  3.31471  3.14936  4.19109  3.54453  3.91791  3.70111  3.56191  2.72581  0.89398  2.96726  5.56379  4.36028     74 t - - -
          2.68618  4.42225  2.77519  2.73123  3.46354  2.40513  3.72494  3.29354  2.67741  2.69355  4.24690  2.90347  2.73739  3.18146  2.89801  2.37887  2.77519  2.98518  4.58477  3.61503
          0.02605  4.05663  4.77898  0.61958  0.77255  0.48576  0.95510
     75   3.04008  5.02335  3.03760  2.79920  4.21565  3.49595  3.95775  3.87859  2.60805  3.36216  4.38867  3.25912  4.05449  0.93881  2.88695  3.08182  3.33871  3.59792  5.45659  4.16419     75 q - - -
          2.68618  4.42225  2.77519  2.73123  3.46354  2.40513  3.72494  3.29354  2.67741  2.69355  4.24690  2.90347  2.73739  3.18146  2.89801  2.37887  2.77519  2.98518  4.58477  3.61503
          0.02605  4.05663  4.77898  0.61958  0.77255  0.48576  0.95510
     76   3.12246  5.25990  2.58098  0.78918  4.63102  3.40132  4.00916  4.12219  2.91384  3.71137  4.68134  3.05309  4.01588  3.22355  3.33885  3.08845  3.42942  3.78852  5.76779  4.49501     76 e - - -
          2.68618  4.42225  2.77519  2.73123  3.46354  2.40513  3.72494  3.29354  2.67741  2.69355  4.24690  2.90347  2.73739  3.18146  2.89801  2.37887  2.77519  2.98518  4.58477  3.61503
          0.02605  4.05663  4.77898  0.61958  0.77255  0.48576  0.95510
     77   3.52333  4.93730  4.11500  3.88224  2.32370  4.04850  3.71995  3.50804  3.73470  2.91350  4.16454  3.95733  4.51960  3.99584  3.87912  3.64028  3.81179  3.38774  3.97335  0.70699     77 y - - -
          2.68618  4.42225  2.77519  2.73123  3.46354  2.40513  3.72494  3.29354  2.67741  2.69355  4.24690  2.90347  2.73739  3.18146  2.89801  2.37887  2.77519  2.98518  4.58477  3.61503
          0.02605  4.05663  4.77898  0.61958  0.77255  0.48576  0.95510
     78   3.19764  5.34230  0.68596  2.46859  4.74646  3.35938  4.10718  4.37873  3.22828  3.95565  4.94146  3.03283  4.02551  3.34921  3.76672  3.14174  3.54141  3.99948  5.87821  4.59368     78 D - - -
          2.68618  4.42225  2.77519  2.73123  3.46354  2.40513  3.72494  3.29354  2.67741  2.69355  4.24690  2.90347  2.73739  3.18146  2.89801  2.37887  2.77519  2.98518  4.58477  3.61503
          0.02605  4.05663  4.77898  0.61958  0.77255  0.48576  0.95510
     79   3.12246  5.25990  2.58098  0.78918  4.63102  3.40132  4.00916  4.12219  2.91384  3.71137  4.68134  3.05309  4.01588  3.22355  3.33885  3.08845  3.42942  3.78852  5.76779  4.49501     79 e - - -
          2.68618  4.42225  2.77519  2.73123  3.46354  2.40513  3.72494  3.29354  2.67741  2.69355  4.24690  2.90347  2.73739  3.18146  2.89801  2.37887  2.77519  2.98518  4.58477  3.61503
          0.02605  4.05663  4.77898  0.61958  0.77255  0.48576  0.95510
     80   2.41502  4.33584  3.37681  3.20505  4.26505  3.06281  4.30782  3.81452  3.29140  3.52180  4.43483  3.39738  3.81763  3.62685  3.56901  0.84370  2.90965  3.30875  5.62343  4.35064     80 s - - -
          2.68618  4.42225  2.77519  2.73123  3.46354  2.40513  3.72494  3.29354  2.67741  2.69355  4.24690  2.90347  2.73739  3.18146  2.89801  2.37887  2.77519  2.98518  4.58477  3.61503
          0.02605  4.05663  4.77898  0.61958  0.77255  0.48576  0.95510
     81   2.41502  4.33584  3.37681  3.20505  4.26505  3.06281  4.30782  3.81452  3.29140  3.52180  4.43483  3.39738  3.81763  3.62685  3.56901  0.84370  2.90965  3.30875  5.62343  4.35064     81 s - - -
          2.68618  4.42225  2.77519  2.73123  3.46354  2.40513  3.72494  3.29354  2.67741  2.69355  4.24690  2.90347  2.73739  3.18146  2.89801  2.37887  2.77519  2.98518  4.58477  3.61503
          0.02605  4.05663  4.77898  0.61958  0.77255  0.48576  0.95510
     82   2.91000  4.66335  3.62118  3.54587  4.67757  0.49413  4.65139  4.32542  3.75197  3.95530  4.93517  3.78601  4.06017  4.06184  3.96442  3.08778  3.40557  3.81818  5.72049  4.78693     82 G - - -
          2.68618  4.42225  2.77519  2.73123  3.46354  2.40513  3.72494  3.29354  2.67741  2.69355  4.24690  2.90347  2.73739  3.18146  2.89801  2.37887  2.77519  2.98518  4.58477  3.61503
          0.02605  4.05663  4.77898  0.61958  0.77255  0.48576  0.95510
     83   3.12246  5.25990  2.58098  0.78918  4.63102  3.40132  4.00916  4.12219  2.91384  3.71137  4.68134  3.05309  4.01588  3.22355  3.33885  3.08845  3.42942  3.78852  5.76779  4.49501     83 e - - -
          2.68618  4.42225  2.77519  2.73123  3.46354  2.40513  3.72494  3.29354  2.67741  2.69355  4.24690  2.90347  2.73739  3.18146  2.89801  2.37887  2.77519  2.98518  4.58477  3.61503
          0.02605  4.05663  4.77898  0.61958  0.77255  0.48576  0.95510
     84   2.91000  4.66335  3.62118  3.54587  4.67757  0.49413  4.65139  4.32542  3.75197  3.95530  4.93517  3.78601  4.06017  4.06184  3.96442  3.08778  3.40557  3.81818  5.72049  4.78693     84 G - - -
          2.68618  4.42225  2.77519  2.73123  3.46354  2.40513  3.72494  3.29354  2.67741  2.69355  4.24690  2.90347  2.73739  3.18146  2.89801  2.37887  2.77519  2.98518  4.58477  3.61503
          0.02605  4.05663  4.77898  0.61958  0.77255  0.48576  0.95510
     85   3.04008  5.02335  3.03760  2.79920  4.21565  3.49595  3.95775  3.87859  2.60805  3.36216  4.38867  3.25912  4.05449  0.93881  2.88695  3.08182  3.33871  3.59792  5.45659  4.16419     85 q - - -
          2.68618  4.42225  2.77519  2.73123  3.46354  2.40513  3.72494  3.29354  2.67741  2.69355  4.24690  2.90347  2.73739  3.18146  2.89801  2.37887  2.77519  2.98518  4.58477  3.61503
          0.02605  4.05663  4.77898  0.61958  0.77255  0.48576  0.95510
     86   2.52208  4.36621  3.60269  3.36810  4.14245  3.19820  4.36994  3.29251  3.31471  3.14936  4.19109  3.54453  3.91791  3.70111  3.56191  2.72581  0.89398  2.96726  5.56379  4.36028     86 t - - -
          2.68618  4.42225  2.77519  2.73123  3.46354  2.40513  3.72494  3.29354  2.67741  2.69355  4.24690  2.90347  2.73739  3.18146  2.89801  2.37887  2.77519  2.98518  4.58477  3.61503
          0.02605  4.05663  4.77898  0.61958  0.77255  0.48576  0.95510
     87   3.12246  5.25990  2.58098  0.78918  4.63102  3.40132  4.00916  4.12219  2.91384  3.71137  4.68134  3.05309  4.01588  3.22355  3.33885  3.08845  3.42942  3.78852  5.76779  4.49501     87 e - - -
          2.68618  4.42225  2.77519  2.73123  3.46354  2.40513  3.72494  3.29354  2.67741  2.69355  4.24690  2.90347  2.73739  3.18146  2.89801  2.37887  2.77519  2.98518  4.58477  3.61503
          0.02605  4.05663  4.77898  0.61958  0.77255  0.48576  0.95510
     88   2.95569  4.45156  4.37723  4.04968  3.69125  3.91092  4.82168  2.05933  3.92033  2.34856  3.63187  4.20896  4.46383  4.26852  4.11457  3.42893  3.31443  0.82079  5.50562  4.24714     88 v - - -
          2.68618  4.42225  2.77519  2.73123  3.46354  2.40513  3.72494  3.29354  2.67741  2.69355  4.24690  2.90347  2.73739  3.18146  2.89801  2.37887  2.77519  2.98518  4.58477  3.61503
          0.02605  4.05663  4.77898  0.61958  0.77255  0.48576  0.95510
     89   3.50170  4.85059  4.49169  4.24450  0.75244  4.14140  3.97206  3.00655  4.14782  2.33566  3.71154  4.23130  4.59838  4.26579  4.22185  3.75982  3.80421  3.01020  4.17278  2.51927     89 f - - -
          2.68618  4.42225  2.77519  2.73123  3.46354  2.40513  3.72494  3.29354  2.67741  2.69355  4.24690  2.90347  2.73739  3.18146  2.89801  2.37887  2.77519  2.98518  4.58477  3.61503
          0.02605  4.05663  4.77898  0.61958  0.77255  0.48576  0.95510
     90   3.12246  5.25990  2.58098  0.78918  4.63102  3.40132  4.00916  4.12219  2.91384  3.71137  4.68134  3.05309  4.01588  3.22355  3.33885  3.08845  3.42942  3.78852  5.76779  4.49501     90 e - - -
          2.68618  4.42225  2.77519  2.73123  3.46354  2.40513  3.72494  3.29354  2.67741  2.69355  4.24690  2.90347  2.73739  3.18146  2.89801  2.37887  2.77519  2.98518  4.58477  3.61503
          0.02605  4.05663  4.77898  0.61958  0.77255  0.48576  0.95510
     91   3.12246  5.25990  2.58098  0.78918  4.63102  3.40132  4.00916  4.12219  2.91384  3.71137  4.68134  3.05309  4.01588  3.22355  3.33885  3.08845  3.42942  3.78852  5.76779  4.49501     91 e - - -
          2.68618  4.42225  2.77519  2.73123  3.46354  2.40513  3.72494  3.29354  2.67741  2.69355  4.24690  2.90347  2.73739  3.18146  2.89801  2.37887  2.77519  2.98518  4.58477  3.61503
          0.02605  4.05663  4.77898  0.61958  0.77255  0.48576  0.95510
     92   2.41502  4.33584  3.37681  3.20505  4.26505  3.06281  4.30782  3.81452  3.29140  3.52180  4.43483  3.39738  3.81763  3.62685  3.56901  0.84370  2.90965  3.30875  5.62343  4.35064     92 s - - -
          2.68618  4.42225  2.77519  2.73123  3.46354  2.40513  3.72494  3.29354  2.67741  2.69355  4.24690  2.90347  2.73739  3.18146  2.89801  2.37887  2.77519  2.98518  4.58477  3.61503
          0.02605  4.05663  4.77898  0.61958  0.77255  0.48576  0.95510
     93   3.52333  4.93730  4.11500  3.88224  2.32370  4.04850  3.71995  3.50804  3.73470  2.91350  4.16454  3.95733  4.51960  3.99584  3.87912  3.64028  3.81179  3.38774  3.97335  0.70699     93 y - - -
          2.68618  4.42225  2.77519  2.73123  3.46354  2.40513  3.72494  3.29354  2.67741  2.69355  4.24690  2.90347  2.73739  3.18146  2.89801  2.37887  2.77519  2.98518  4.58477  3.61503
          0.02605  4.05663  4.77898  0.61958  0.77255  0.48576  0.95510
     94   3.19764  5.34230  0.68596  2.46859  4.74646  3.35938  4.10718  4.37873  3.22828  3.95565  4.94146  3.03283  4.02551  3.34921  3.76672  3.14174  3.54141  3.99948  5.87821  4.59368     94 D - - -
          2.68618  4.42225  2.77519  2.73123  3.46354  2.40513  3.72494  3.29354  2.67741  2.69355  4.24690  2.90347  2.73739  3.18146  2.89801  2.37887  2.77519  2.98518  4.58477  3.61503
          0.02605  4.05663  4.77898  0.61958  0.77255  0.48576  0.95510
     95   3.21659  4.99480  3.32444  3.10652  3.42877  3.61616  0.80681  3.94812  2.94524  3.41722  4.47750  3.50692  4.18065  3.47621  3.19801  3.28670  3.52777  3.67991  4.89054  3.37520     95 h - - -
          2.68618  4.42225  2.77519  2.73123  3.46354  2.40513  3.72494  3.29354  2.67741  2.69355  4.24690  2.90347  2.73739  3.18146  2.89801  2.37887  2.77519  2.98518  4.58477  3.61503
          0.02605  4.05663  4.77898  0.61958  0.77255  0.48576  0.95510
     96   3.12246  5.25990  2.58098  0.78918  4.63102  3.40132  4.00916  4.12219  2.91384  3.71137  4.68134  3.05309  4.01588  3.22355  3.33885  3.08845  3.42942  3.78852  5.76779  4.49501     96 e - - -
          2.68618  4.42225  2.77519  2.73123  3.46354  2.40513  3.72494  3.29354  2.67741  2.69355  4.24690  2.90347  2.73739  3.18146  2.89801  2.37887  2.77519  2.98518  4.58477  3.61503
          0.02605  4.05663  4.77898  0.61958  0.77255  0.48576  0.95510
     97   2.88673  4.88279  2.82694  2.73300  4.27639  3.31605  4.08528  4.03060  3.00676  3.65748  4.61452  0.86901  3.97863  3.36151  3.36499  2.94887  3.27660  3.63393  5.56133  4.21394     97 n - - -
          2.68618  4.42225  2.77519  2.73123  3.46354  2.40513  3.72494  3.29354  2.67741  2.69355  4.24690  2.90347  2.73739  3.18146  2.89801  2.37887  2.77519  2.98518  4.58477  3.61503
          0.02605  4.05663  4.77898  0.61958  0.77255  0.48576  0.95510
     98   3.04008  5.02335  3.03760  2.79920  4.21565  3.49595  3.95775  3.87859  2.60805  3.36216  4.38867  3.25912  4.05449  0.93881  2.88695  3.08182  3.33871  3.59792  5.45659  4.16419     98 q - - -
          2.68618  4.42225  2.77519  2.73123  3.46354  2.40513  3.72494  3.29354  2.67741  2.69355  4.24690  2.90347  2.73739  3.18146  2.89801  2.37887  2.77519  2.98518  4.58477  3.61503
          0.02605  4.05663  4.77898  0.61958  0.77255  0.48576  0.95510
     99   3.17659  4.54927  4.58962  4.21548  3.50448  4.25939  4.91281  0.87512  4.04718  2.05696  3.41541  4.43553  4.67640  4.37888  4.22320  3.77581  3.47392  1.86864  5.43073  4.18242     99 i - - -
          2.68618  4.42225  2.77519  2.73123  3.46354  2.40513  3.72494  3.29354  2.67741  2.69355  4.24690  2.90347  2.73739  3.18146  2.89801  2.37887  2.77519  2.98518  4.58477  3.61503
          0.02605  4.05663  4.77898  0.61958  0.77255  0.48576  0.95510
    100   0.77774  4.29370  3.65855  3.46284  4.24447  3.11246  4.46185  3.39821  3.48407  3.27094  4.28564  3.56301  3.86950  3.80897  3.71923  2.64400  2.93435  3.02041  5.65305  4.47512    100 a - - -
          2.68618  4.42225  2.77519  2.73123  3.46354  2.40513  3.72494  3.29354  2.67741  2.69355  4.24690  2.90347  2.73739  3.18146  2.89801  2.37887  2.77519  2.98518  4.58477  3.61503
          0.02605  4.05663  4.77898  0.61958  0.77255  0.48576  0.95510
    101   3.65950  4.96540  4.38429  4.13854  2.87888  3.94625  4.14533  3.69493  3.85885  3.05637  4.31957  4.25138  4.48010  4.23686  3.95352  3.86130  3.97006  3.59024  0.58361  2.87195    101 W - - -
          2.68618  4.42225  2.77519  2.73123  3.46354  2.40513  3.72494  3.29354  2.67741  2.69355  4.24690  2.90347  2.73739  3.18146  2.89801  2.37887  2.77519  2.98518  4.58477  3.61503
          0.02605  4.05663  4.77898  0.61958  0.77255  0.48576  0.95510
    102   3.17659  4.54927  4.58962  4.21548  3.50448  4.25939  4.91281  0.87512  4.04718  2.05696  3.41541  4.43553  4.67640  4.37888  4.22320  3.77581  3.47392  1.86864  5.43073  4.18242    102 i - - -
          2.68618  4.42225  2.77519  2.73123  3.46354  2.40513  3.72494  3.29354  2.67741  2.69355  4.24690  2.90347  2.73739  3.18146  2.89801  2.37887  2.77519  2.98518  4.58477  3.61503
          0.02605  4.05663  4.77898  0.61958  0.77255  0.48576  0.95510
    103   3.36760  4.77741  4.48446  4.12887  3.21548  4.21414  4.72714  2.43339  3.89485  0.67763  3.18755  4.38644  4.62020  4.21879  4.03926  3.81214  3.65480  2.51784  5.15770  3.92229    103 L - - -
          2.68618  4.42225  2.77519  2.73123  3.46354  2.40513  3.72494  3.29354  2.67741  2.69355  4.24690  2.90347  2.73739  3.18146  2.89801  2.37887  2.77519  2.98518  4.58477  3.61503
          0.02605  4.05663  4.77898  0.61958  0.77255  0.48576  0.95510
    104   3.12246  5.25990  2.58098  0.78918  4.63102  3.40132  4.00916  4.12219  2.91384  3.71137  4.68134  3.05309  4.01588  3.22355  3.33885  3.08845  3.42942  3.78852  5.76779  4.49501    104 e - - -
          2.68618  4.42225  2.77519  2.73123  3.46354  2.40513  3.72494  3.29354  2.67741  2.69355  4.24690  2.90347  2.73739  3.18146  2.89801  2.37887  2.77519  2.98518  4.58477  3.61503
          0.02605  4.05663  4.77898  0.61958  0.77255  0.48576  0.95510
    105   3.19764  5.34230  0.68596  2.46859  4.74646  3.35938  4.10718  4.37873  3.22828  3.95565  4.94146  3.03283  4.02551  3.34921  3.76672  3.14174  3.54141  3.99948  5.87821  4.59368    105 D - - -
          2.68618  4.42225  2.77519  2.73123  3.46354  2.40513  3.72494  3.29354  2.67741  2.69355  4.24690  2.90347  2.73739  3.18146  2.89801  2.37887  2.77519  2.98518  4.58477  3.61503
          0.02605  4.05663  4.77898  0.61958  0.77255  0.48576  0.95510
    106   2.91000  4.66335  3.62118  3.54587  4.67757  0.49413  4.65139  4.32542  3.75197  3.95530  4.93517  3.78601  4.06017  4.06184  3.96442  3.08778  3.40557  3.81818  5.72049  4.78693    106 G - - -
          2.68618  4.42225  2.77519  2.73123  3.46354  2.40513  3.72494  3.29354  2.67741  2.69355  4.24690  2.90347  2.73739  3.18146  2.89801  2.37887  2.77519  2.98518  4.58477  3.61503
          0.02605  4.05663  4.77898  0.61958  0.77255  0.48576  0.95510
    107   3.34662  4.68528  4.75291  4.26382  1.70369  4.44752  4.35161  2.39212  4.11571  1.10141  3.02554  4.39841  4.69039  4.20734  4.21795  3.81469  3.57550  2.50621  4.58678  3.10824    107 l - - -
          2.68618  4.42225  2.77519  2.73123  3.46354  2.40513  3.72494  3.29354  2.67741  2.69355  4.24690  2.90347  2.73739  3.18146  2.89801  2.37887  2.77519  2.98518  4.58477  3.61503
          0.02605  4.05663  4.77898  0.61958  0.77255  0.48576  0.95510
    108   2.95569  4.45156  4.37723  4.04968  3.69125  3.91092  4.82168  2.05933  3.92033  2.34856  3.63187  4.20896  4.46383  4.26852  4.11457  3.42893  3.31443  0.82079  5.50562  4.24714    108 v - - -
          2.68618  4.42225  2.77519  2.73123  3.46354  2.40513  3.72494  3.29354  2.67741  2.69355  4.24690  2.90347  2.73739  3.18146  2.89801  2.37887  2.77519  2.98518  4.58477  3.61503
          0.02605  4.05663  4.77898  0.61958  0.77255  0.48576  0.95510
    109   2.41502  4.33584  3.37681  3.20505  4.26505  3.06281  4.30782  3.81452  3.29140  3.52180  4.43483  3.39738  3.81763  3.62685  3.56901  0.84370  2.90965  3.30875  5.62343  4.35064    109 s - - -
          2.68618  4.42225  2.77519  2.73123  3.46354  2.40513  3.72494  3.29354  2.67741  2.69355  4.24690  2.90347  2.73739  3.18146  2.89801  2.37887  2.77519  2.98518  4.58477  3.61503
          0.02605  4.05663  4.77898  0.61958  0.77255  0.48576  0.95510
    110   3.14923  5.11189  3.33690  2.92872  4.54067  3.61446  3.87436  3.98251  0.81123  3.50929  4.46446  3.34366  4.10480  3.05802  2.48397  3.18131  3.39060  3.68124  5.52231  4.36339    110 k - - -
          2.68618  4.42225  2.77519  2.73123  3.46354  2.40513  3.72494  3.29354  2.67741  2.69355  4.24690  2.90347  2.73739  3.18146  2.89801  2.37887  2.77519  2.98518  4.58477  3.61503
          0.02605  4.05663  4.77898  0.61958  0.77255  0.48576  0.95510
    111   2.52208  4.36621  3.60269  3.36810  4.14245  3.19820  4.36994  3.29251  3.31471  3.14936  4.19109  3.54453  3.91791  3.70111  3.56191  2.72581  0.89398  2.96726  5.56379  4.36028    111 t - - -
          2.68618  4.42225  2.77519  2.73123  3.46354  2.40513  3.72494  3.29354  2.67741  2.69355  4.24690  2.90347  2.73739  3.18146  2.89801  2.37887  2.77519  2.98518  4.58477  3.61503
          0.02605  4.05663  4.77898  0.61958  0.77255  0.48576  0.95510
    112   2.52208  4.36621  3.60269  3.36810  4.14245  3.19820  4.36994  3.29251  3.31471  3.14936  4.19109  3.54453  3.91791  3.70111  3.56191  2.72581  0.89398  2.96726  5.56379  4.36028    112 t - - -
          2.68618  4.42225  2.77519  2.73123  3.46354  2.40513  3.72494  3.29354  2.67741  2.69355  4.24690  2.90347  2.73739  3.18146  2.89801  2.37887  2.77519  2.98518  4.58477  3.61503
          0.02605  4.05663  4.77898  0.61958  0.77255  0.48576  0.95510
    113   3.01410  4.73676  3.64180  3.51013  4.48339  3.41403  4.56937  4.08008  3.58396  3.68533  4.74547  3.79655  0.54677  3.96706  3.80549  3.18816  3.47086  3.70376  5.61570  4.60773    113 P - - -
          2.68618  4.42225  2.77519  2.73123  3.46354  2.40513  3.72494  3.29354  2.67741  2.69355  4.24690  2.90347  2.73739  3.18146  2.89801  2.37887  2.77519  2.98518  4.58477  3.61503
          0.02605  4.05663  4.77898  0.61958  0.77255  0.48576  0.95510
    114   3.04008  5.02335  3.03760  2.79920  4.21565  3.49595  3.95775  3.87859  2.60805  3.36216  4.38867  3.25912  4.05449  0.93881  2.88695  3.08182  3.33871  3.59792  5.45659  4.16419    114 q - - -
          2.68618  4.42225  2.77519  2.73123  3.46354  2.40513  3.72494  3.29354  2.67741  2.69355  4.24690  2.90347  2.73739  3.18146  2.89801  2.37887  2.77519  2.98518  4.58477  3.61503
          0.02605  4.05663  4.77898  0.61958  0.77255  0.48576  0.95510
    115   3.11270  4.43038  4.82274  4.33322  3.60963  4.45492  5.05413  1.43790  4.21989  2.11813  3.41707  4.54737  4.77805  4.49148  4.42024  3.84814  3.38302  1.02683  5.57535  4.36270    115 v - - -
          2.68618  4.42225  2.77519  2.73123  3.46354  2.40513  3.72494  3.29354  2.67741  2.69355  4.24690  2.90347  2.73739  3.18146  2.89801  2.37887  2.77519  2.98518  4.58477  3.61503
          0.02605  4.05663  4.77898  0.61958  0.77255  0.48576  0.95510
    116   3.04008  5.02335  3.03760  2.79920  4.21565  3.49595  3.95775  3.87859  2.60805  3.36216  4.38867  3.25912  4.05449  0.93881  2.88695  3.08182  3.33871  3.59792  5.45659  4.16419    116 q - - -
          2.68618  4.42225  2.77519  2.73123  3.46354  2.40513  3.72494  3.29354  2.67741  2.69355  4.24690  2.90347  2.73739  3.18146  2.89801  2.37887  2.77519  2.98518  4.58477  3.61503
          0.02605  4.05663  4.77898  0.61958  0.77255  0.48576  0.95510
    117   2.95569  4.45156  4.37723  4.04968  3.69125  3.91092  4.82168  2.05933  3.92033  2.34856  3.63187  4.20896  4.46383  4.26852  4.11457  3.42893  3.31443  0.82079  5.50562  4.24714    117 v - - -
          2.68618  4.42225  2.77519  2.73123  3.46354  2.40513  3.72494  3.29354  2.67741  2.69355  4.24690  2.90347  2.73739  3.18146  2.89801  2.37887  2.77519  2.98518  4.58477  3.61503
          0.02605  4.05663  4.77898  0.61958  0.77255  0.48576  0.95510
    118   2.41502  4.33584  3.37681  3.20505  4.26505  3.06281  4.30782  3.81452  3.29140  3.52180  4.43483  3.39738  3.81763  3.62685  3.56901  0.84370  2.90965  3.30875  5.62343  4.35064    118 s - - -
          2.68618  4.42225  2.77519  2.73123  3.46354  2.40513  3.72494  3.29354  2.67741  2.69355  4.24690  2.90347  2.73739  3.18146  2.89801  2.37887  2.77519  2.98518  4.58477  3.61503
          0.02605  4.05663  4.77898  0.61958  0.77255  0.48576  0.95510
    119   3.17659  4.54927  4.58962  4.21548  3.50448  4.25939  4.91281  0.87512  4.04718  2.05696  3.41541  4.43553  4.67640  4.37888  4.22320  3.77581  3.47392  1.86864  5.43073  4.18242    119 i - - -
          2.68618  4.42225  2.77519  2.73123  3.46354  2.40513  3.72494  3.29354  2.67741  2.69355  4.24690  2.90347  2.73739  3.18146  2.89801  2.37887  2.77519  2.98518  4.58477  3.61503
          0.02605  4.05663  4.77898  0.61958  0.77255  0.48576  0.95510
    120   2.41502  4.33584  3.37681  3.20505  4.26505  3.06281  4.30782  3.81452  3.29140  3.52180  4.43483  3.39738  3.81763  3.62685  3.56901  0.84370  2.90965  3.30875  5.62343  4.35064    120 s - - -
          2.68618  4.42225  2.77519  2.73123  3.46354  2.40513  3.72494  3.29354  2.67741  2.69355  4.24690  2.90347  2.73739  3.18146  2.89801  2.37887  2.77519  2.98518  4.58477  3.61503
          0.02605  4.05663  4.77898  0.61958  0.77255  0.48576  0.95510
    121   3.19764  5.34230  0.68596  2.46859  4.74646  3.35938  4.10718  4.37873  3.22828  3.95565  4.94146  3.03283  4.02551  3.34921  3.76672  3.14174  3.54141  3.99948  5.87821  4.59368    121 D - - -
          2.68618  4.42225  2.77519  2.73123  3.46354  2.40513  3.72494  3.29354  2.67741  2.69355  4.24690  2.90347  2.73739  3.18146  2.89801  2.37887  2.77519  2.98518  4.58477  3.61503
          0.02605  4.05663  4.77898  0.61958  0.77255  0.48576  0.95510
    122   3.14923  5.11189  3.33690  2.92872  4.54067  3.61446  3.87436  3.98251  0.81123  3.50929  4.46446  3.34366  4.10480  3.05802  2.48397  3.18131  3.39060  3.68124  5.52231  4.36339    122 k - - -
          2.68618  4.42225  2.77519  2.73123  3.46354  2.40513  3.72494  3.29354  2.67741  2.69355  4.24690  2.90347  2.73739  3.18146  2.89801  2.37887  2.77519  2.98518  4.58477  3.61503
          0.02605  4.05663  4.77898  0.61958  0.77255  0.48576  0.95510
    123   3.14923  5.11189  3.33690  2.92872  4.54067  3.61446  3.87436  3.98251  0.81123  3.50929  4.46446  3.34366  4.10480  3.05802  2.48397  3.18131  3.39060  3.68124  5.52231  4.36339    123 k - - -
          2.68618  4.42225  2.77519  2.73123  3.46354  2.40513  3.72494  3.29354  2.67741  2.69355  4.24690  2.90347  2.73739  3.18146  2.89801  2.37887  2.77519  2.98518  4.58477  3.61503
          0.02605  4.05663  4.77898  0.61958  0.77255  0.48576  0.95510
    124   2.91000  4.66335  3.62118  3.54587  4.67757  0.49413  4.65139  4.32542  3.75197  3.95530  4.93517  3.78601  4.06017  4.06184  3.96442  3.08778  3.40557  3.81818  5.72049  4.78693    124 G - - -
          2.68618  4.42225  2.77519  2.73123  3.46354  2.40513  3.72494  3.29354  2.67741  2.69355  4.24690  2.90347  2.73739  3.18146  2.89801  2.37887  2.77519  2.98518  4.58477  3.61503
          0.02605  4.05663  4.77898  0.61958  0.77255  0.48576  0.95510
    125   3.50170  4.85059  4.49169  4.24450  0.75244  4.14140  3.97206  3.00655  4.14782  2.33566  3.71154  4.23130  4.59838  4.26579  4.22185  3.75982  3.80421  3.01020  4.17278  2.51927    125 f - - -
          2.68618  4.42225  2.77519  2.73123  3.46354  2.40513  3.72494  3.29354  2.67741  2.69355  4.24690  2.90347  2.73739  3.18146  2.89801  2.37887  2.77519  2.98518  4.58477  3.61503
          0.02605  4.05663  4.77898  0.61958  0.77255  0.48576  0.95510
    126   3.19764  5.34230  0.68596  2.46859  4.74646  3.35938  4.10718  4.37873  3.22828  3.95565  4.94146  3.03283  4.02551  3.34921  3.76672  3.14174  3.54141  3.99948  5.87821  4.59368    126 D - - -
          2.68618  4.42225  2.77519  2.73123  3.46354  2.40513  3.72494  3.29354  2.67741  2.69355  4.24690  2.90347  2.73739  3.18146  2.89801  2.37887  2.77519  2.98518  4.58477  3.61503
          0.02605  4.05663  4.77898  0.61958  0.77255  0.48576  0.95510
    127   2.95569  4.45156  4.37723  4.04968  3.69125  3.91092  4.82168  2.05933  3.92033  2.34856  3.63187  4.20896  4.46383  4.26852  4.11457  3.42893  3.31443  0.82079  5.50562  4.24714    127 v - - -
          2.68618  4.42225  2.77519  2.73123  3.46354  2.40513  3.72494  3.29354  2.67741  2.69355  4.24690  2.90347  2.73739  3.18146  2.89801  2.37887  2.77519  2.98518  4.58477  3.61503
          0.02605  4.05663  4.77898  0.61958  0.77255  0.48576  0.95510
    128   2.41502  4.33584  3.37681  3.20505  4.26505  3.06281  4.30782  3.81452  3.29140  3.52180  4.43483  3.39738  3.81763  3.62685  3.56901  0.84370  2.90965  3.30875  5.62343  4.35064    128 s - - -
          2.68618  4.42225  2.77519  2.73123  3.46354  2.40513  3.72494  3.29354  2.67741  2.69355  4.24690  2.90347  2.73739  3.18146  2.89801  2.37887  2.77519  2.98518  4.58477  3.61503
          0.02605  4.05663  4.77898  0.61958  0.77255  0.48576  0.95510
    129   2.95569  4.45156  4.37723  4.04968  3.69125  3.91092  4.82168  2.05933  3.92033  2.34856  3.63187  4.20896  4.46383  4.26852  4.11457  3.42893  3.31443  0.82079  5.50562  4.24714    129 v - - -
          2.68618  4.42225  2.77519  2.73123  3.46354  2.40513  3.72494  3.29354  2.67741  2.69355  4.24690  2.90347  2.73739  3.18146  2.89801  2.37887  2.77519  2.98518  4.58477  3.61503
          0.02605  4.05663  4.77898  0.61958  0.77255  0.48576  0.95510
    130   2.95569  4.45156  4.37723  4.04968  3.69125  3.91092  4.82168  2.05933  3.92033  2.34856  3.63187  4.20896  4.46383  4.26852  4.11457  3.42893  3.31443  0.82079  5.50562  4.24714    130 v - - -
          2.68618  4.42225  2.77519  2.73123  3.46354  2.40513  3.72494  3.29354  2.67741  2.69355  4.24690  2.90347  2.73739  3.18146  2.89801  2.37887  2.77519  2.98518  4.58477  3.61503
          0.02605  4.05663  4.77898  0.61958  0.77255  0.48576  0.95510
    131   3.17659  4.54927  4.58962  4.21548  3.50448  4.25939  4.91281  0.87512  4.04718  2.05696  3.41541  4.43553  4.67640  4.37888  4.22320  3.77581  3.47392  1.86864  5.43073  4.18242    131 i - - -
          2.68618  4.42225  2.77519  2.73123  3.46354  2.40513  3.72494  3.29354  2.67741  2.69355  4.24690  2.90347  2.73739  3.18146  2.89801  2.37887  2.77519  2.98518  4.58477  3.61503
          0.02605  4.05663  4.77898  0.61958  0.77255  0.48576  0.95510
    132   3.01410  4.73676  3.64180  3.51013  4.48339  3.41403  4.56937  4.08008  3.58396  3.68533  4.74547  3.79655  0.54677  3.96706  3.80549  3.18816  3.47086  3.70376  5.61570  4.60773    132 P - - -
          2.68618  4.42225  2.77519  2.73123  3.46354  2.40513  3.72494  3.29354  2.67741  2.69355  4.24690  2.90347  2.73739  3.18146  2.89801  2.37887  2.77519  2.98518  4.58477  3.61503
          0.02605  4.05663  4.77898  0.61958  0.77255  0.48576  0.95510
    133   2.88673  4.88279  2.82694  2.73300  4.27639  3.31605  4.08528  4.03060  3.00676  3.65748  4.61452  0.86901  3.97863  3.36151  3.36499  2.94887  3.27660  3.63393  5.56133  4.21394    133 n - - -
          2.68618  4.42225  2.77519  2.73123  3.46354  2.40513  3.72494  3.29354  2.67741  2.69355  4.24690  2.90347  2.73739  3.18146  2.89801  2.37887  2.77519  2.98518  4.58477  3.61503
          0.02605  4.05663  4.77898  0.61958  0.77255  0.48576  0.95510
    134   3.12246  5.25990  2.58098  0.78918  4.63102  3.40132  4.00916  4.12219  2.91384  3.71137  4.68134  3.05309  4.01588  3.22355  3.33885  3.08845  3.42942  3.78852  5.76779  4.49501    134 e - - -
          2.68618  4.42225  2.77519  2.73123  3.46354  2.40513  3.72494  3.29354  2.67741  2.69355  4.24690  2.90347  2.73739  3.18146  2.89801  2.37887  2.77519  2.98518  4.58477  3.61503
          0.02605  4.05663  4.77898  0.61958  0.77255  0.48576  0.95510
    135   3.19764  5.34230  0.68596  2.46859  4.74646  3.35938  4.10718  4.37873  3.22828  3.95565  4.94146  3.03283  4.02551  3.34921  3.76672  3.14174  3.54141  3.99948  5.87821  4.59368    135 D - - -
          2.68618  4.42225  2.77519  2.73123  3.46354  2.40513  3.72494  3.29354  2.67741  2.69355  4.24690  2.90347  2.73739  3.18146  2.89801  2.37887  2.77519  2.98518  4.58477  3.61503
          0.02605  4.05663  4.77898  0.61958  0.77255  0.48576  0.95510
    136   3.12246  5.25990  2.58098  0.78918  4.63102  3.40132  4.00916  4.12219  2.91384  3.71137  4.68134  3.05309  4.01588  3.22355  3.33885  3.08845  3.42942  3.78852  5.76779  4.49501    136 e - - -
          2.68618  4.42225  2.77519  2.73123  3.46354  2.40513  3.72494  3.29354  2.67741  2.69355  4.24690  2.90347  2.73739  3.18146  2.89801  2.37887  2.77519  2.98518  4.58477  3.61503
          0.02605  4.05663  4.77898  0.61958  0.77255  0.48576  0.95510
    137   3.22388  5.04282  3.73436  3.21158  4.44461  3.67166  3.97345  4.00228  2.33309  3.48487  4.48345  3.55554  4.16819  3.18743  0.73037  3.30115  3.47914  3.71906  5.45472  4.33543    137 r - - -
          2.68618  4.42225  2.77519  2.73123  3.46354  2.40513  3.72494  3.29354  2.67741  2.69355  4.24690  2.90347  2.73739  3.18146  2.89801  2.37887  2.77519  2.98518  4.58477  3.61503
          0.02605  4.05663  4.77898  0.61958  0.77255  0.48576  0.95510
    138   3.22388  5.04282  3.73436  3.21158  4.44461  3.67166  3.97345  4.00228  2.33309  3.48487  4.48345  3.55554  4.16819  3.18743  0.73037  3.30115  3.47914  3.71906  5.45472  4.33543    138 r - - -
          2.68618  4.42225  2.77519  2.73123  3.46354  2.40513  3.72494  3.29354  2.67741  2.69355  4.24690  2.90347  2.73739  3.18146  2.89801  2.37887  2.77519  2.98518  4.58477  3.61503
          0.02605  4.05663  4.77898  0.61958  0.77255  0.48576  0.95510
    139   3.36760  4.77741  4.48446  4.12887  3.21548  4.21414  4.72714  2.43339  3.89485  0.67763  3.18755  4.38644  4.62020  4.21879  4.03926  3.81214  3.65480  2.51784  5.15770  3.92229    139 L - - -
          2.68618  4.42225  2.77519  2.73123  3.46354  2.40513  3.72494  3.29354  2.67741  2.69355  4.24690  2.90347  2.73739  3.18146  2.89801  2.37887  2.77519  2.98518  4.58477  3.61503
          0.02605  4.05663  4.77898  0.61958  0.77255  0.48576  0.95510
    140   3.12246  5.25990  2.58098  0.78918  4.63102  3.40132  4.00916  4.12219  2.91384  3.71137  4.68134  3.05309  4.01588  3.22355  3.33885  3.08845  3.42942  3.78852  5.76779  4.49501    140 e - - -
          2.68618  4.42225  2.77519  2.73123  3.46354  2.40513  3.72494  3.29354  2.67741  2.69355  4.24690  2.90347  2.73739  3.18146  2.89801  2.37887  2.77519  2.98518  4.58477  3.61503
          0.02605  4.05663  4.77898  0.61958  0.77255  0.48576  0.95510
    141   3.04008  5.02335  3.03760  2.79920  4.21565  3.49595  3.95775  3.87859  2.60805  3.36216  4.38867  3.25912  4.05449  0.93881  2.88695  3.08182  3.33871  3.59792  5.45659  4.16419    141 q - - -
          2.68618  4.42225  2.77519  2.73123  3.46354  2.40513  3.72494  3.29354  2.67741  2.69355  4.24690  2.90347  2.73739  3.18146  2.89801  2.37887  2.77519  2.98518  4.58477  3.61503
          0.02605  4.05663  4.77898  0.61958  0.77255  0.48576  0.95510
    142   2.88673  4.88279  2.82694  2.73300  4.27639  3.31605  4.08528  4.03060  3.00676  3.65748  4.61452  0.86901  3.97863  3.36151  3.36499  2.94887  3.27660  3.63393  5.56133  4.21394    142 n - - -
          2.68618  4.42225  2.77519  2.73123  3.46354  2.40513  3.72494  3.29354  2.67741  2.69355  4.24690  2.90347  2.73739  3.18146  2.89801  2.37887  2.77519  2.98518  4.58477  3.61503
          0.02605  4.05663  4.77898  0.61958  0.77255  0.48576  0.95510
    143   2.41502  4.33584  3.37681  3.20505  4.26505  3.06281  4.30782  3.81452  3.29140  3.52180  4.43483  3.39738  3.81763  3.62685  3.56901  0.84370  2.90965  3.30875  5.62343  4.35064    143 s - - -
          2.68618  4.42225  2.77519  2.73123  3.46354  2.40513  3.72494  3.29354  2.67741  2.69355  4.24690  2.90347  2.73739  3.18146  2.89801  2.37887  2.77519  2.98518  4.58477  3.61503
          0.02605  4.05663  4.77898  0.61958  0.77255  0.48576  0.95510
    144   3.12246  5.25990  2.58098  0.78918  4.63102  3.40132  4.00916  4.12219  2.91384  3.71137  4.68134  3.05309  4.01588  3.22355  3.33885  3.08845  3.42942  3.78852  5.76779  4.49501    144 e - - -
          2.68618  4.42225  2.77519  2.73123  3.46354  2.40513  3.72494  3.29354  2.67741  2.69355  4.24690  2.90347  2.73739  3.18146  2.89801  2.37887  2.77519  2.98518  4.58477  3.61503
          0.02605  4.05663  4.77898  0.61958  0.77255  0.48576  0.95510
    145   3.14923  5.11189  3.33690  2.92872  4.54067  3.61446  3.87436  3.98251  0.81123  3.50929  4.46446  3.34366  4.10480  3.05802  2.48397  3.18131  3.39060  3.68124  5.52231  4.36339    145 k - - -
          2.68618  4.42225  2.77519  2.73123  3.46354  2.40513  3.72494  3.29354  2.67741  2.69355  4.24690  2.90347  2.73739  3.18146  2.89801  2.37887  2.77519  2.98518  4.58477  3.61503
          0.02605  4.05663  4.77898  0.61958  0.77255  0.48576  0.95510
    146   2.52208  4.36621  3.60269  3.36810  4.14245  3.19820  4.36994  3.29251  3.31471  3.14936  4.19109  3.54453  3.91791  3.70111  3.56191  2.72581  0.89398  2.96726  5.56379  4.36028    146 t - - -
          2.68618  4.42225  2.77519  2.73123  3.46354  2.40513  3.72494  3.29354  2.67741  2.69355  4.24690  2.90347  2.73739  3.18146  2.89801  2.37887  2.77519  2.98518  4.58477  3.61503
          0.02605  4.05663  4.77898  0.61958  0.77255  0.48576  0.95510
    147   3.36760  4.77741  4.48446  4.12887  3.21548  4.21414  4.72714  2.43339  3.89485  0.67763  3.18755  4.38644  4.62020  4.21879  4.03926  3.81214  3.65480  2.51784  5.15770  3.92229    147 L - - -
          2.68618  4.42225  2.77519  2.73123  3.46354  2.40513  3.72494  3.29354  2.67741  2.69355  4.24690  2.90347  2.73739  3.18146  2.89801  2.37887  2.77519  2.98518  4.58477  3.61503
          0.02605  4.05663  4.77898  0.61958  0.77255  0.48576  0.95510
    148   2.52208  4.36621  3.60269  3.36810  4.14245  3.19820  4.36994  3.29251  3.31471  3.14936  4.19109  3.54453  3.91791  3.70111  3.56191  2.72581  0.89398  2.96726  5.56379  4.36028    148 t - - -
          2.68618  4.42225  2.77519  2.73123  3.46354  2.40513  3.72494  3.29354  2.67741  2.69355  4.24690  2.90347  2.73739  3.18146  2.89801  2.37887  2.77519  2.98518  4.58477  3.61503
          0.02605  4.05663  4.77898  0.61958  0.77255  0.48576  0.95510
    149   3.14923  5.11189  3.33690  2.92872  4.54067  3.61446  3.87436  3.98251  0.81123  3.50929  4.46446  3.34366  4.10480  3.05802  2.48397  3.18131  3.39060  3.68124  5.52231  4.36339    149 k - - -
          2.68618  4.42225  2.77519  2.73123  3.46354  2.40513  3.72494  3.29354  2.67741  2.69355  4.24690  2.90347  2.73739  3.18146  2.89801  2.37887  2.77519  2.98518  4.58477  3.61503
          0.02605  4.05663  4.77898  0.61958  0.77255  0.48576  0.95510
    150   2.88804  5.12653  2.87124  2.51745  4.51729  3.46121  3.68998  3.96204  1.35656  3.46891  4.31433  2.22409  3.93647  2.83729  2.51781  2.87213  3.12581  3.59917  5.55744  4.26037    150 k - - -
          2.68618  4.42225  2.77519  2.73123  3.46354  2.40513  3.72494  3.29354  2.67741  2.69355  4.24690  2.90347  2.73739  3.18146  2.89801  2.37887  2.77519  2.98518  4.58477  3.61503
          0.02605  4.05663  4.77898  0.61958  0.77255  0.48576  0.95510
    151   0.77774  4.29370  3.65855  3.46284  4.24447  3.11246  4.46185  3.39821  3.48407  3.27094  4.28564  3.56301  3.86950  3.80897  3.71923  2.64400  2.93435  3.02041  5.65305  4.47512    151 a - - -
          2.68618  4.42225  2.77519  2.73123  3.46354  2.40513  3.72494  3.29354  2.67741  2.69355  4.24690  2.90347  2.73739  3.18146  2.89801  2.37887  2.77519  2.98518  4.58477  3.61503
          0.02605  4.05663  4.77898  0.61958  0.77255  0.48576  0.95510
    152   2.88673  4.88279  2.82694  2.73300  4.27639  3.31605  4.08528  4.03060  3.00676  3.65748  4.61452  0.86901  3.97863  3.36151  3.36499  2.94887  3.27660  3.63393  5.56133  4.21394    152 n - - -
          2.68618  4.42225  2.77519  2.73123  3.46354  2.40513  3.72494  3.29354  2.67741  2.69355  4.24690  2.90347  2.73739  3.18146  2.89801  2.37887  2.77519  2.98518  4.58477  3.61503
          0.02605  4.05663  4.77898  0.61958  0.77255  0.48576  0.95510
    153   2.95569  4.45156  4.37723  4.04968  3.69125  3.91092  4.82168  2.05933  3.92033  2.34856  3.63187  4.20896  4.46383  4.26852  4.11457  3.42893  3.31443  0.82079  5.50562  4.24714    153 v - - -
          2.68618  4.42225  2.77519  2.73123  3.46354  2.40513  3.72494  3.29354  2.67741  2.69355  4.24690  2.90347  2.73739  3.18146  2.89801  2.37887  2.77519  2.98518  4.58477  3.61503
          0.02605  4.05663  4.77898  0.61958  0.77255  0.48576  0.95510
    154   2.95569  4.45156  4.37723  4.04968  3.69125  3.91092  4.82168  2.05933  3.92033  2.34856  3.63187  4.20896  4.46383  4.26852  4.11457  3.42893  3.31443  0.82079  5.50562  4.24714    154 v - - -
          2.68618  4.42225  2.77519  2.73123  3.46354  2.40513  3.72494  3.29354  2.67741  2.69355  4.24690  2.90347  2.73739  3.18146  2.89801  2.37887  2.77519  2.98518  4.58477  3.61503
          0.02605  4.05663  4.77898  0.61958  0.77255  0.48576  0.95510
    155   2.95569  4.45156  4.37723  4.04968  3.69125  3.91092  4.82168  2.05933  3.92033  2.34856  3.63187  4.20896  4.46383  4.26852  4.11457  3.42893  3.31443  0.82079  5.50562  4.24714    155 v - - -
          2.68618  4.42225  2.77519  2.73123  3.46354  2.40513  3.72494  3.29354  2.67741  2.69355  4.24690  2.90347  2.73739  3.18146  2.89801  2.37887  2.77519  2.98518  4.58477  3.61503
          0.02605  4.05663  4.77898  0.61958  0.77255  0.48576  0.95510
    156   3.01410  4.73676  3.64180  3.51013  4.48339  3.41403  4.56937  4.08008  3.58396  3.68533  4.74547  3.79655  0.54677  3.96706  3.80549  3.18816  3.47086  3.70376  5.61570  4.60773    156 P - - -
          2.68618  4.42225  2.77519  2.73123  3.46354  2.40513  3.72494  3.29354  2.67741  2.69355  4.24690  2.90347  2.73739  3.18146  2.89801  2.37887  2.77519  2.98518  4.58477  3.61503
          0.02605  4.05663  4.77898  0.61958  0.77255  0.48576  0.95510
    157   0.77774  4.29370  3.65855  3.46284  4.24447  3.11246  4.46185  3.39821  3.48407  3.27094  4.28564  3.56301  3.86950  3.80897  3.71923  2.64400  2.93435  3.02041  5.65305  4.47512    157 a - - -
          2.68618  4.42225  2.77519  2.73123  3.46354  2.40513  3.72494  3.29354  2.67741  2.69355  4.24690  2.90347  2.73739  3.18146  2.89801  2.37887  2.77519  2.98518  4.58477  3.61503
          0.02605  4.05663  4.77898  0.61958  0.77255  0.48576  0.95510
    158   3.22388  5.04282  3.73436  3.21158  4.44461  3.67166  3.97345  4.00228  2.33309  3.48487  4.48345  3.55554  4.16819  3.18743  0.73037  3.30115  3.47914  3.71906  5.45472  4.33543    158 r - - -
          2.68618  4.42225  2.77519  2.73123  3.46354  2.40513  3.72494  3.29354  2.67741  2.69355  4.24690  2.90347  2.73739  3.18146  2.89801  2.37887  2.77519  2.98518  4.58477  3.61503
          0.02605  4.05663  4.77898  0.61958  0.77255  0.48576  0.95510
    159   2.41502  4.33584  3.37681  3.20505  4.26505  3.06281  4.30782  3.81452  3.29140  3.52180  4.43483  3.39738  3.81763  3.62685  3.56901  0.84370  2.90965  3.30875  5.62343  4.35064    159 s - - -
          2.68618  4.42225  2.77519  2.73123  3.46354  2.40513  3.72494  3.29354  2.67741  2.69355  4.24690  2.90347  2.73739  3.18146  2.89801  2.37887  2.77519  2.98518  4.58477  3.61503
          0.02605  4.05663  4.77898  0.61958  0.77255  0.48576  0.95510
    160   3.14923  5.11189  3.33690  2.92872  4.54067  3.61446  3.87436  3.98251  0.81123  3.50929  4.46446  3.34366  4.10480  3.05802  2.48397  3.18131  3.39060  3.68124  5.52231  4.36339    160 k - - -
          2.68618  4.42225  2.77519  2.73123  3.46354  2.40513  3.72494  3.29354  2.67741  2.69355  4.24690  2.90347  2.73739  3.18146  2.89801  2.37887  2.77519  2.98518  4.58477  3.61503
          0.02605  4.05663  4.77898  0.61958  0.77255  0.48576  0.95510
    161   2.95569  4.45156  4.37723  4.04968  3.69125  3.91092  4.82168  2.05933  3.92033  2.34856  3.63187  4.20896  4.46383  4.26852  4.11457  3.42893  3.31443  0.82079  5.50562  4.24714    161 v - - -
          2.68618  4.42225  2.77519  2.73123  3.46354  2.40513  3.72494  3.29354  2.67741  2.69355  4.24690  2.90347  2.73739  3.18146  2.89801  2.37887  2.77519  2.98518  4.58477  3.61503
          0.02605  4.05663  4.77898  0.61958  0.77255  0.48576  0.95510
    162   2.41502  4.33584  3.37681  3.20505  4.26505  3.06281  4.30782  3.81452  3.29140  3.52180  4.43483  3.39738  3.81763  3.62685  3.56901  0.84370  2.90965  3.30875  5.62343  4.35064    162 s - - -
          2.68618  4.42225  2.77519  2.73123  3.46354  2.40513  3.72494  3.29354  2.67741  2.69355  4.24690  2.90347  2.73739  3.18146  2.89801  2.37887  2.77519  2.98518  4.58477  3.61503
          0.02605  4.05663  4.77898  0.61958  0.77255  0.48576  0.95510
    163   2.95569  4.45156  4.37723  4.04968  3.69125  3.91092  4.82168  2.05933  3.92033  2.34856  3.63187  4.20896  4.46383  4.26852  4.11457  3.42893  3.31443  0.82079  5.50562  4.24714    163 v - - -
          2.68618  4.42225  2.77519  2.73123  3.46354  2.40513  3.72494  3.29354  2.67741  2.69355  4.24690  2.90347  2.73739  3.18146  2.89801  2.37887  2.77519  2.98518  4.58477  3.61503
          0.02605  4.05663  4.77898  0.61958  0.77255  0.48576  0.95510
    164   0.77774  4.29370  3.65855  3.46284  4.24447  3.11246  4.46185  3.39821  3.48407  3.27094  4.28564  3.56301  3.86950  3.80897  3.71923  2.64400  2.93435  3.02041  5.65305  4.47512    164 a - - -
          2.68618  4.42225  2.77519  2.73123  3.46354  2.40513  3.72494  3.29354  2.67741  2.69355  4.24690  2.90347  2.73739  3.18146  2.89801  2.37887  2.77519  2.98518  4.58477  3.61503
          0.02605  4.05663  4.77898  0.61958  0.77255  0.48576  0.95510
    165   3.65950  4.96540  4.38429  4.13854  2.87888  3.94625  4.14533  3.69493  3.85885  3.05637  4.31957  4.25138  4.48010  4.23686  3.95352  3.86130  3.97006  3.59024  0.58361  2.87195    165 W - - -
          2.68618  4.42225  2.77519  2.73123  3.46354  2.40513  3.72494  3.29354  2.67741  2.69355  4.24690  2.90347  2.73739  3.18146  2.89801  2.37887  2.77519  2.98518  4.58477  3.61503
          0.02605  4.05663  4.77898  0.61958  0.77255  0.48576  0.95510
    166   2.88673  4.88279  2.82694  2.73300  4.27639  3.31605  4.08528  4.03060  3.00676  3.65748  4.61452  0.86901  3.97863  3.36151  3.36499  2.94887  3.27660  3.63393  5.56133  4.21394    166 n - - -
          2.68618  4.42225  2.77519  2.73123  3.46354  2.40513  3.72494  3.29354  2.67741  2.69355  4.24690  2.90347  2.73739  3.18146  2.89801  2.37887  2.77519  2.98518  4.58477  3.61503
          0.02605  4.05663  4.77898  0.61958  0.77255  0.48576  0.95510
    167   3.17659  4.54927  4.58962  4.21548  3.50448  4.25939  4.91281  0.87512  4.04718  2.05696  3.41541  4.43553  4.67640  4.37888  4.22320  3.77581  3.47392  1.86864  5.43073  4.18242    167 i - - -
          2.68618  4.42225  2.77519  2.73123  3.46354  2.40513  3.72494  3.29354  2.67741  2.69355  4.24690  2.90347  2.73739  3.18146  2.89801  2.37887  2.77519  2.98518  4.58477  3.61503
          0.02605  4.05663  4.77898  0.61958  0.77255  0.48576  0.95510
    168   3.17659  4.54927  4.58962  4.21548  3.50448  4.25939  4.91281  0.87512  4.04718  2.05696  3.41541  4.43553  4.67640  4.37888  4.22320  3.77581  3.47392  1.86864  5.43073  4.18242    168 i - - -
          2.68618  4.42225  2.77519  2.73123  3.46354  2.40513  3.72494  3.29354  2.67741  2.69355  4.24690  2.90347  2.73739  3.18146  2.89801  2.37887  2.77519  2.98518  4.58477  3.61503
          0.02605  4.05663  4.77898  0.61958  0.77255  0.48576  0.95510
    169   3.12246  5.25990  2.58098  0.78918  4.63102  3.40132  4.00916  4.12219  2.91384  3.71137  4.68134  3.05309  4.01588  3.22355  3.33885  3.08845  3.42942  3.78852  5.76779  4.49501    169 e - - -
          2.68618  4.42225  2.77519  2.73123  3.46354  2.40513  3.72494  3.29354  2.67741  2.69355  4.24690  2.90347  2.73739  3.18146  2.89801  2.37887  2.77519  2.98518  4.58477  3.61503
          0.02605  4.05663  4.77898  0.61958  0.77255  0.48576  0.95510
    170   3.14923  5.11189  3.33690  2.92872  4.54067  3.61446  3.87436  3.98251  0.81123  3.50929  4.46446  3.34366  4.10480  3.05802  2.48397  3.18131  3.39060  3.68124  5.52231  4.36339    170 k - - -
          2.68618  4.42225  2.77519  2.73123  3.46354  2.40513  3.72494  3.29354  2.67741  2.69355  4.24690  2.90347  2.73739  3.18146  2.89801  2.37887  2.77519  2.98518  4.58477  3.61503
          0.02605  4.05663  4.77898  0.61958  0.77255  0.48576  0.95510
    171   3.12246  5.25990  2.58098  0.78918  4.63102  3.40132  4.00916  4.12219  2.91384  3.71137  4.68134  3.05309  4.01588  3.22355  3.33885  3.08845  3.42942  3.78852  5.76779  4.49501    171 e - - -
          2.68618  4.42225  2.77519  2.73123  3.46354  2.40513  3.72494  3.29354  2.67741  2.69355  4.24690  2.90347  2.73739  3.18146  2.89801  2.37887  2.77519  2.98518  4.58477  3.61503
          0.02605  4.05663  4.77898  0.61958  0.77255  0.48576  0.95510
    172   3.17659  4.54927  4.58962  4.21548  3.50448  4.25939  4.91281  0.87512  4.04718  2.05696  3.41541  4.43553  4.67640  4.37888  4.22320  3.77581  3.47392  1.86864  5.43073  4.18242    172 i - - -
          2.68618  4.42225  2.77519  2.73123  3.46354  2.40513  3.72494  3.29354  2.67741  2.69355  4.24690  2.90347  2.73739  3.18146  2.89801  2.37887  2.77519  2.98518  4.58477  3.61503
          0.02605  4.05663  4.77898  0.61958  0.77255  0.48576  0.95510
    173   3.12246  5.25990  2.58098  0.78918  4.63102  3.40132  4.00916  4.12219  2.91384  3.71137  4.68134  3.05309  4.01588  3.22355  3.33885  3.08845  3.42942  3.78852  5.76779  4.49501    173 e - - -
          2.68618  4.42225  2.77519  2.73123  3.46354  2.40513  3.72494  3.29354  2.67741  2.69355  4.24690  2.90347  2.73739  3.18146  2.89801  2.37887  2.77519  2.98518  4.58477  3.61503
          0.02605  4.05663  4.77898  0.61958  0.77255  0.48576  0.95510
    174   3.17659  4.54927  4.58962  4.21548  3.50448  4.25939  4.91281  0.87512  4.04718  2.05696  3.41541  4.43553  4.67640  4.37888  4.22320  3.77581  3.47392  1.86864  5.43073  4.18242    174 i - - -
          2.68618  4.42225  2.77519  2.73123  3.46354  2.40513  3.72494  3.29354  2.67741  2.69355  4.24690  2.90347  2.73739  3.18146  2.89801  2.37887  2.77519  2.98518  4.58477  3.61503
          0.02605  4.05663  4.77898  0.61958  0.77255  0.48576  0.95510
    175   3.01410  4.73676  3.64180  3.51013  4.48339  3.41403  4.56937  4.08008  3.58396  3.68533  4.74547  3.79655  0.54677  3.96706  3.80549  3.18816  3.47086  3.70376  5.61570  4.60773    175 P - - -
          2.68618  4.42225  2.77519  2.73123  3.46354  2.40513  3.72494  3.29354  2.67741  2.69355  4.24690  2.90347  2.73739  3.18146  2.89801  2.37887  2.77519  2.98518  4.58477  3.61503
          0.02605  4.05663  4.77898  0.61958  0.77255  0.48576  0.95510
    176   3.65950  4.96540  4.38429  4.13854  2.87888  3.94625  4.14533  3.69493  3.85885  3.05637  4.31957  4.25138  4.48010  4.23686  3.95352  3.86130  3.97006  3.59024  0.58361  2.87195    176 W - - -
          2.68618  4.42225  2.77519  2.73123  3.46354  2.40513  3.72494  3.29354  2.67741  2.69355  4.24690  2.90347  2.73739  3.18146  2.89801  2.37887  2.77519  2.98518  4.58477  3.61503
          0.02605  4.05663  4.77898  0.61958  0.77255  0.48576  0.95510
    177   2.52208  4.36621  3.60269  3.36810  4.14245  3.19820  4.36994  3.29251  3.31471  3.14936  4.19109  3.54453  3.91791  3.70111  3.56191  2.72581  0.89398  2.96726  5.56379  4.36028    177 t - - -
          2.68618  4.42225  2.77519  2.73123  3.46354  2.40513  3.72494  3.29354  2.67741  2.69355  4.24690  2.90347  2.73739  3.18146  2.89801  2.37887  2.77519  2.98518  4.58477  3.61503
          0.02605  4.05663  4.77898  0.61958  0.77255  0.48576  0.95510
    178   2.95569  4.45156  4.37723  4.04968  3.69125  3.91092  4.82168  2.05933  3.92033  2.34856  3.63187  4.20896  4.46383  4.26852  4.11457  3.42893  3.31443  0.82079  5.50562  4.24714    178 v - - -
          2.68618  4.42225  2.77519  2.73123  3.46354  2.40513  3.72494  3.29354  2.67741  2.69355  4.24690  2.90347  2.73739  3.18146  2.89801  2.37887  2.77519  2.98518  4.58477  3.61503
          0.02605  4.05663  4.77898  0.61958  0.77255  0.48576  0.95510
    179   3.12246  5.25990  2.58098  0.78918  4.63102  3.40132  4.00916  4.12219  2.91384  3.71137  4.68134  3.05309  4.01588  3.22355  3.33885  3.08845  3.42942  3.78852  5.76779  4.49501    179 e - - -
          2.68618  4.42225  2.77519  2.73123  3.46354  2.40513  3.72494  3.29354  2.67741  2.69355  4.24690  2.90347  2.73739  3.18146  2.89801  2.37887  2.77519  2.98518  4.58477  3.61503
          0.02605  4.05663  4.77898  0.61958  0.77255  0.48576  0.95510
    180   2.95569  4.45156  4.37723  4.04968  3.69125  3.91092  4.82168  2.05933  3.92033  2.34856  3.63187  4.20896  4.46383  4.26852  4.11457  3.42893  3.31443  0.82079  5.50562  4.24714    180 v - - -
          2.68618  4.42225  2.77519  2.73123  3.46354  2.40513  3.72494  3.29354  2.67741  2.69355  4.24690  2.90347  2.73739  3.18146  2.89801  2.37887  2.77519  2.98518  4.58477  3.61503
          0.02605  4.05663  4.77898  0.61958  0.77255  0.48576  0.95510
    181   3.12246  5.25990  2.58098  0.78918  4.63102  3.40132  4.00916  4.12219  2.91384  3.71137  4.68134  3.05309  4.01588  3.22355  3.33885  3.08845  3.42942  3.78852  5.76779  4.49501    181 e - - -
          2.68618  4.42225  2.77519  2.73123  3.46354  2.40513  3.72494  3.29354  2.67741  2.69355  4.24690  2.90347  2.73739  3.18146  2.89801  2.37887  2.77519  2.98518  4.58477  3.61503
          0.02605  4.05663  4.77898  0.61958  0.77255  0.48576  0.95510
    182   3.36760  4.77741  4.48446  4.12887  3.21548  4.21414  4.72714  2.43339  3.89485  0.67763  3.18755  4.38644  4.62020  4.21879  4.03926  3.81214  3.65480  2.51784  5.15770  3.92229    182 L - - -
          2.68618  4.42225  2.77519  2.73123  3.46354  2.40513  3.72494  3.29354  2.67741  2.69355  4.24690  2.90347  2.73739  3.18146  2.89801  2.37887  2.77519  2.98518  4.58477  3.61503
          0.02605  4.05663  4.77898  0.61958  0.77255  0.48576  0.95510
    183   2.41502  4.33584  3.37681  3.20505  4.26505  3.06281  4.30782  3.81452  3.29140  3.52180  4.43483  3.39738  3.81763  3.62685  3.56901  0.84370  2.90965  3.30875  5.62343  4.35064    183 s - - -
          2.68618  4.42225  2.77519  2.73123  3.46354  2.40513  3.72494  3.29354  2.67741  2.69355  4.24690  2.90347  2.73739  3.18146  2.89801  2.37887  2.77519  2.98518  4.58477  3.61503
          0.02605  4.05663  4.77898  0.61958  0.77255  0.48576  0.95510
    184   2.91000  4.66335  3.62118  3.54587  4.67757  0.49413  4.65139  4.32542  3.75197  3.95530  4.93517  3.78601  4.06017  4.06184  3.96442  3.08778  3.40557  3.81818  5.72049  4.78693    184 G - - -
          2.68618  4.42225  2.77519  2.73123  3.46354  2.40513  3.72494  3.29354  2.67741  2.69355  4.24690  2.90347  2.73739  3.18146  2.89801  2.37887  2.77519  2.98518  4.58477  3.61503
          0.02605  4.05663  4.77898  0.61958  0.77255  0.48576  0.95510
    185   2.88673  4.88279  2.82694  2.73300  4.27639  3.31605  4.08528  4.03060  3.00676  3.65748  4.61452  0.86901  3.97863  3.36151  3.36499  2.94887  3.27660  3.63393  5.56133  4.21394    185 n - - -
          2.68618  4.42225  2.77519  2.73123  3.46354  2.40513  3.72494  3.29354  2.67741  2.69355  4.24690  2.90347  2.73739  3.18146  2.89801  2.37887  2.77519  2.98518  4.58477  3.61503
          0.02605  4.05663  4.77898  0.61958  0.77255  0.48576  0.95510
    186   3.36760  4.77741  4.48446  4.12887  3.21548  4.21414  4.72714  2.43339  3.89485  0.67763  3.18755  4.38644  4.62020  4.21879  4.03926  3.81214  3.65480  2.51784  5.15770  3.92229    186 L - - -
          2.68618  4.42225  2.77519  2.73123  3.46354  2.40513  3.72494  3.29354  2.67741  2.69355  4.24690  2.90347  2.73739  3.18146  2.89801  2.37887  2.77519  2.98518  4.58477  3.61503
          0.02605  4.05663  4.77898  0.61958  0.77255  0.48576  0.95510
    187   2.98726  5.19051  3.11741  2.63861  4.58289  3.57978  3.65132  3.98283  1.27893  3.44245  4.30354  3.09798  3.99616  2.11830  2.29093  2.96801  3.18338  3.64658  5.51600  4.27962    187 k - - -
          2.68618  4.42225  2.77519  2.73123  3.46354  2.40513  3.72494  3.29354  2.67741  2.69355  4.24690  2.90347  2.73739  3.18146  2.89801  2.37887  2.77519  2.98518  4.58477  3.61503
          0.02605  4.05663  4.77898  0.61958  0.77255  0.48576  0.95510
    188   2.95569  4.45156  4.37723  4.04968  3.69125  3.91092  4.82168  2.05933  3.92033  2.34856  3.63187  4.20896  4.46383  4.26852  4.11457  3.42893  3.31443  0.82079  5.50562  4.24714    188 v - - -
          2.68618  4.42225  2.77519  2.73123  3.46354  2.40513  3.72494  3.29354  2.67741  2.69355  4.24690  2.90347  2.73739  3.18146  2.89801  2.37887  2.77519  2.98518  4.58477  3.61503
          0.02605  4.05663  4.77898  0.61958  0.77255  0.48576  0.95510
    189   2.52208  4.36621  3.60269  3.36810  4.14245  3.19820  4.36994  3.29251  3.31471  3.14936  4.19109  3.54453  3.91791  3.70111  3.56191  2.72581  0.89398  2.96726  5.56379  4.36028    189 t - - -
          2.68618  4.42225  2.77519  2.73123  3.46354  2.40513  3.72494  3.29354  2.67741  2.69355  4.24690  2.90347  2.73739  3.18146  2.89801  2.37887  2.77519  2.98518  4.58477  3.61503
          0.02605  4.05663  4.77898  0.61958  0.77255  0.48576  0.95510
    190   2.81346  0.63273  4.37014  4.15447  4.10785  3.39423  4.76146  3.28596  3.98381  3.19134  4.31994  4.09280  4.11529  4.32254  4.07421  3.08492  3.29601  3.01715  5.48076  4.39322    190 C - - -
          2.68618  4.42225  2.77519  2.73123  3.46354  2.40513  3.72494  3.29354  2.67741  2.69355  4.24690  2.90347  2.73739  3.18146  2.89801  2.37887  2.77519  2.98518  4.58477  3.61503
          0.02605  4.05663  4.77898  0.61958  0.77255  0.48576  0.95510
    191   2.88673  4.88279  2.82694  2.73300  4.27639  3.31605  4.08528  4.03060  3.00676  3.65748  4.61452  0.86901  3.97863  3.36151  3.36499  2.94887  3.27660  3.63393  5.56133  4.21394    191 n - - -
          2.68618  4.42225  2.77519  2.73123  3.46354  2.40513  3.72494  3.29354  2.67741  2.69355  4.24690  2.90347  2.73739  3.18146  2.89801  2.37887  2.77519  2.98518  4.58477  3.61503
          0.02605  4.05663  4.77898  0.61958  0.77255  0.48576  0.95510
    192   2.88673  4.88279  2.82694  2.73300  4.27639  3.31605  4.08528  4.03060  3.00676  3.65748  4.61452  0.86901  3.97863  3.36151  3.36499  2.94887  3.27660  3.63393  5.56133  4.21394    192 n - - -
          2.68618  4.42225  2.77519  2.73123  3.46354  2.40513  3.72494  3.29354  2.67741  2.69355  4.24690  2.90347  2.73739  3.18146  2.89801  2.37887  2.77519  2.98518  4.58477  3.61503
          0.02605  4.05663  4.77898  0.61958  0.77255  0.48576  0.95510
    193   2.88673  4.88279  2.82694  2.73300  4.27639  3.31605  4.08528  4.03060  3.00676  3.65748  4.61452  0.86901  3.97863  3.36151  3.36499  2.94887  3.27660  3.63393  5.56133  4.21394    193 n - - -
          2.68618  4.42225  2.77519  2.73123  3.46354  2.40513  3.72494  3.29354  2.67741  2.69355  4.24690  2.90347  2.73739  3.18146  2.89801  2.37887  2.77519  2.98518  4.58477  3.61503
          0.02605  4.05663  4.77898  0.61958  0.77255  0.48576  0.95510
    194   3.14923  5.11189  3.33690  2.92872  4.54067  3.61446  3.87436  3.98251  0.81123  3.50929  4.46446  3.34366  4.10480  3.05802  2.48397  3.18131  3.39060  3.68124  5.52231  4.36339    194 k - - -
          2.68618  4.42225  2.77519  2.73123  3.46354  2.40513  3.72494  3.29354  2.67741  2.69355  4.24690  2.90347  2.73739  3.18146  2.89801  2.37887  2.77519  2.98518  4.58477  3.61503
          0.02605  4.05663  4.77898  0.61958  0.77255  0.48576  0.95510
    195   2.71237  1.44572  4.30128  3.80809  3.44399  3.66441  4.40764  2.45964  3.60580  2.25852  2.53674  3.92067  4.20384  3.90099  3.78572  3.07024  3.05544  2.31546  5.11409  3.89340    195 c - - -
          2.68618  4.42225  2.77519  2.73123  3.46354  2.40513  3.72494  3.29354  2.67741  2.69355  4.24690  2.90347  2.73739  3.18146  2.89801  2.37887  2.77519  2.98518  4.58477  3.61503
          0.02364  4.15262  4.87496  0.61958  0.77255  0.48576  0.95510
    196   2.47702  4.39613  3.47734  3.31612  4.37071  3.12217  4.41292  3.93643  3.40951  3.63796  4.54611  3.48795  3.88607  3.73783  3.67971  0.73541  2.97988  3.40817  5.72199  4.45868    196 s - - -
          2.68618  4.42225  2.77519  2.73123  3.46354  2.40513  3.72494  3.29354  2.67741  2.69355  4.24690  2.90347  2.73739  3.18146  2.89801  2.37887  2.77519  2.98518  4.58477  3.61503
          0.02364  4.15262  4.87496  0.61958  0.77255  0.48576  0.95510
    197   2.85767  5.14463  2.85359  2.49254  4.55197  3.46040  3.70998  3.99217  1.43859  3.49667  4.32030  2.08035  3.93398  2.84957  2.62563  2.70900  3.10106  3.61228  5.60944  4.29030    197 k - - -
          2.68618  4.42225  2.77519  2.73123  3.46354  2.40513  3.72494  3.29354  2.67741  2.69355  4.24690  2.90347  2.73739  3.18146  2.89801  2.37887  2.77519  2.98518  4.58477  3.61503
          0.02364  4.15262  4.87496  0.61958  0.77255  0.48576  0.95510
    198   3.16820  4.86862  3.80703  3.69309  4.64915  3.54075  4.73934  4.27726  3.77652  3.86905  4.93683  3.96733  0.44002  4.15630  3.98213  3.34645  3.63335  3.88864  5.74875  4.77647    198 P - - -
          2.68618  4.42226  2.77520  2.73124  3.46354  2.40509  3.72495  3.29355  2.67736  2.69355  4.24690  2.90347  2.73740  3.18147  2.89801  2.37887  2.77520  2.98519  4.58477  3.61504
          0.04382  3.34561  4.87496  0.63338  0.75671  0.48576  0.95510
    199   2.87031  4.43209  4.03565  3.65339  3.71319  3.83051  4.49315  2.21133  3.17818  2.49309  3.65213  3.90997  4.34446  3.87927  3.68595  3.26261  3.19312  0.93620  5.38894  4.13600    201 v - - -
          2.68618  4.42225  2.77519  2.73123  3.46354  2.40513  3.72494  3.29354  2.67741  2.69355  4.24690  2.90347  2.73739  3.18146  2.89801  2.37887  2.77519  2.98518  4.58477  3.61503
          0.02364  4.15262  4.87496  0.61958  0.77255  0.48576  0.95510
    200   3.16820  4.86862  3.80703  3.69309  4.64915  3.54075  4.73934  4.27726  3.77652  3.86905  4.93683  3.96733  0.44002  4.15630  3.98213  3.34645  3.63335  3.88864  5.74875  4.77647    202 P - - -
          2.68618  4.42225  2.77519  2.73123  3.46354  2.40513  3.72494  3.29354  2.67741  2.69355  4.24690  2.90347  2.73739  3.18146  2.89801  2.37887  2.77519  2.98518  4.58477  3.61503
          0.02364  4.15262  4.87496  0.61958  0.77255  0.48576  0.95510
    201   3.20267  4.54067  4.84957  4.40631  3.56323  4.46859  5.09876  0.88141  4.24756  2.04626  3.40050  4.60577  4.82168  4.53692  4.42664  3.89647  3.48714  1.69685  5.57133  4.34385    203 i - - -
          2.68618  4.42225  2.77519  2.73123  3.46354  2.40513  3.72494  3.29354  2.67741  2.69355  4.24690  2.90347  2.73739  3.18146  2.89801  2.37887  2.77519  2.98518  4.58477  3.61503
          0.02364  4.15262  4.87496  0.61958  0.77255  0.48576  0.95510
    202   0.67487  4.35694  3.77133  3.58690  4.35521  3.17195  4.57228  3.52453  3.61109  3.39229  4.40054  3.65788  3.93860  3.92767  3.83532  2.70859  3.00594  3.12898  5.75339  4.58868    204 A - - -
          2.68618  4.42225  2.77519  2.73123  3.46354  2.40513  3.72494  3.29354  2.67741  2.69355  4.24690  2.90347  2.73739  3.18146  2.89801  2.37887  2.77519  2.98518  4.58477  3.61503
          0.02364  4.15262  4.87496  0.61958  0.77255  0.48576  0.95510
    203   2.90613  5.12451  2.61307  1.04342  4.42522  3.39550  3.88188  3.75598  2.72203  3.42511  4.36999  2.98349  3.96515  3.06353  3.15421  2.90003  3.20063  3.16918  5.70273  4.32176    205 e - - -
          2.68618  4.42225  2.77519  2.73123  3.46354  2.40513  3.72494  3.29354  2.67741  2.69355  4.24690  2.90347  2.73739  3.18146  2.89801  2.37887  2.77519  2.98518  4.58477  3.61503
          0.02364  4.15262  4.87496  0.61958  0.77255  0.48576  0.95510
    204   3.21465  4.72375  4.36439  3.98836  3.36424  4.05154  4.65881  2.56950  3.73870  1.92414  0.92664  4.22842  4.52150  4.10633  3.90917  3.58875  3.52962  2.60651  5.23692  4.01956    206 m - - -
          2.68618  4.42225  2.77519  2.73123  3.46354  2.40513  3.72494  3.29354  2.67741  2.69355  4.24690  2.90347  2.73739  3.18146  2.89801  2.37887  2.77519  2.98518  4.58477  3.61503
          0.02364  4.15262  4.87496  0.61958  0.77255  0.48576  0.95510
    205   3.44284  4.80477  4.85266  4.34553  3.12045  4.59121  4.90033  2.28312  4.09157  0.70108  2.77883  4.61387  4.81800  4.31190  4.22485  3.99279  3.68315  2.42580  5.21900  4.07125    207 l - - -
          2.68618  4.42225  2.77519  2.73123  3.46354  2.40513  3.72494  3.29354  2.67741  2.69355  4.24690  2.90347  2.73739  3.18146  2.89801  2.37887  2.77519  2.98518  4.58477  3.61503
          0.02364  4.15262  4.87496  0.61958  0.77255  0.48576  0.95510
    206   3.06621  5.02541  3.58382  3.04541  4.52876  3.63941  3.88836  3.98391  2.25075  3.48415  4.40527  3.41324  3.54372  3.06652  0.87578  3.12896  3.32529  3.65773  5.52964  4.36789    208 r - - -
          2.68618  4.42225  2.77519  2.73123  3.46354  2.40513  3.72494  3.29354  2.67741  2.69355  4.24690  2.90347  2.73739  3.18146  2.89801  2.37887  2.77519  2.98518  4.58477  3.61503
          0.04382  4.15262  3.60634  0.61958  0.77255  0.48576  0.95510
    207   3.32363  5.12855  3.84316  3.30939  4.55062  3.75094  4.04754  4.11751  2.38870  3.58621  4.58637  3.64555  4.24701  3.26087  0.64449  3.39951  3.57574  3.83182  5.53150  4.42889    209 R - - -
          2.68618  4.42225  2.77519  2.73123  3.46354  2.40513  3.72494  3.29354  2.67741  2.69355  4.24690  2.90347  2.73739  3.18146  2.89801  2.37887  2.77519  2.98518  4.58477  3.61503
          0.02411  4.13291  4.85526  0.61958  0.77255  0.50907  0.91893
    208   0.69499  4.34338  3.74754  3.56058  4.33184  3.15919  4.54887  3.49789  3.58414  3.36669  4.37618  3.63776  3.92387  3.90245  3.81077  2.69471  2.99061  3.10607  5.73222  4.56467    210 a - - -
          2.68618  4.42225  2.77519  2.73123  3.46354  2.40513  3.72494  3.29354  2.67741  2.69355  4.24690  2.90347  2.73739  3.18146  2.89801  2.37887  2.77519  2.98518  4.58477  3.61503
          0.02411  4.13291  4.85526  0.61958  0.77255  0.50907  0.91893
    209   2.46374  4.38328  3.45601  3.29244  4.34854  3.10948  4.39059  3.91081  3.38435  3.61349  4.52257  3.46868  3.87150  3.71415  3.65623  0.75662  2.96488  3.38726  5.70129  4.43596    211 s - - -
          2.68618  4.42225  2.77519  2.73123  3.46354  2.40513  3.72494  3.29354  2.67741  2.69355  4.24690  2.90347  2.73739  3.18146  2.89801  2.37887  2.77519  2.98518  4.58477  3.61503
          0.02411  4.13291  4.85526  0.61958  0.77255  0.50907  0.91893
    210   3.46066  4.85023  4.60695  4.25583  3.25611  4.30999  4.83078  2.48197  4.02135  0.60994  3.21156  4.50624  4.70552  4.32633  4.15155  3.92354  3.74578  2.58546  5.22152  4.00235    212 L - - -
          2.68618  4.42225  2.77519  2.73123  3.46354  2.40513  3.72494  3.29354  2.67741  2.69355  4.24690  2.90347  2.73739  3.18146  2.89801  2.37887  2.77519  2.98518  4.58477  3.61503
          0.02411  4.13291  4.85526  0.61958  0.77255  0.50907  0.91893
    211   3.13571  4.84090  3.77226  3.65459  4.61442  3.51407  4.70370  4.23582  3.73599  3.83051  4.89663  3.93139  0.46011  4.11649  3.94504  3.31307  3.59914  3.84979  5.72097  4.74109    213 P - - -
          2.68618  4.42225  2.77519  2.73123  3.46354  2.40513  3.72494  3.29354  2.67741  2.69355  4.24690  2.90347  2.73739  3.18146  2.89801  2.37887  2.77519  2.98518  4.58477  3.61503
          0.02411  4.13291  4.85526  0.61958  0.77255  0.50907  0.91893
    212   2.46374  4.38328  3.45601  3.29244  4.34854  3.10948  4.39059  3.91081  3.38435  3.61349  4.52257  3.46868  3.87150  3.71415  3.65623  0.75662  2.96488  3.38726  5.70129  4.43596    214 s - - -
          2.68618  4.42225  2.77519  2.73123  3.46354  2.40513  3.72494  3.29354  2.67741  2.69355  4.24690  2.90347  2.73739  3.18146  2.89801  2.37887  2.77519  2.98518  4.58477  3.61503
          0.02411  4.13291  4.85526  0.61958  0.77255  0.50907  0.91893
    213   3.02223  4.76360  3.74868  3.68507  4.80701  0.42066  4.78160  4.47773  3.90132  4.09631  5.07981  3.91405  4.16244  4.20535  4.10130  3.20285  3.52364  3.95562  5.82541  4.92042    215 G - - -
          2.68618  4.42225  2.77519  2.73123  3.46354  2.40513  3.72494  3.29354  2.67741  2.69355  4.24690  2.90347  2.73739  3.18146  2.89801  2.37887  2.77519  2.98518  4.58477  3.61503
          0.02411  4.13291  4.85526  0.61958  0.77255  0.50907  0.91893
    214   3.01937  4.49902  4.48013  4.15898  3.75519  3.98687  4.92052  2.07558  4.03110  2.40151  3.68777  4.30507  4.53850  4.37561  4.21755  3.51295  3.37808  0.74955  5.58113  4.32583    216 v - - -
          2.68618  4.42225  2.77519  2.73123  3.46354  2.40513  3.72494  3.29354  2.67741  2.69355  4.24690  2.90347  2.73739  3.18146  2.89801  2.37887  2.77519  2.98518  4.58477  3.61503
          0.02411  4.13291  4.85526  0.61958  0.77255  0.50907  0.91893
    215   3.60978  4.93728  4.59780  4.36878  0.66556  4.22354  4.02101  3.10980  4.27138  2.42272  3.80546  4.32317  4.68152  4.36895  4.32625  3.86120  3.91371  3.11847  4.20596  2.54572    217 F - - -
          2.68618  4.42225  2.77519  2.73123  3.46354  2.40513  3.72494  3.29354  2.67741  2.69355  4.24690  2.90347  2.73739  3.18146  2.89801  2.37887  2.77519  2.98518  4.58477  3.61503
          0.02411  4.13291  4.85526  0.61958  0.77255  0.50907  0.91893
    216   3.23097  5.18679  3.42306  3.00581  4.63361  3.68270  3.93263  4.08161  0.72949  3.59360  4.54866  3.41573  4.17092  3.11482  2.51861  3.26043  3.46853  3.77753  5.58649  4.44092    218 k - - -
          2.68618  4.42225  2.77519  2.73123  3.46354  2.40513  3.72494  3.29354  2.67741  2.69355  4.24690  2.90347  2.73739  3.18146  2.89801  2.37887  2.77519  2.98518  4.58477  3.61503
          0.02411  4.13291  4.85526  0.61958  0.77255  0.50907  0.91893
    217   2.46374  4.38328  3.45601  3.29244  4.34854  3.10948  4.39059  3.91081  3.38435  3.61349  4.52257  3.46868  3.87150  3.71415  3.65623  0.75662  2.96488  3.38726  5.70129  4.43596    219 s - - -
          2.68618  4.42225  2.77519  2.73123  3.46354  2.40513  3.72494  3.29354  2.67741  2.69355  4.24690  2.90347  2.73739  3.18146  2.89801  2.37887  2.77519  2.98518  4.58477  3.61503
          0.02411  4.13291  4.85526  0.61958  0.77255  0.50907  0.91893
    218   2.57573  4.41859  3.68460  3.45910  4.22397  3.24673  4.45329  3.38419  3.40731  3.23814  4.27813  3.61903  3.97400  3.79057  3.64769  2.78076  0.79619  3.04984  5.63785  4.44312    220 t - - -
          2.68618  4.42225  2.77519  2.73123  3.46354  2.40513  3.72494  3.29354  2.67741  2.69355  4.24690  2.90347  2.73739  3.18146  2.89801  2.37887  2.77519  2.98518  4.58477  3.61503
          0.02411  4.13291  4.85526  0.61958  0.77255  0.50907  0.91893
    219   2.46374  4.38328  3.45601  3.29244  4.34854  3.10948  4.39059  3.91081  3.38435  3.61349  4.52257  3.46868  3.87150  3.71415  3.65623  0.75662  2.96488  3.38726  5.70129  4.43596    221 s - - -
          2.68618  4.42225  2.77519  2.73123  3.46354  2.40513  3.72494  3.29354  2.67741  2.69355  4.24690  2.90347  2.73739  3.18146  2.89801  2.37887  2.77519  2.98518  4.58477  3.61503
          0.02411  4.13291  4.85526  0.61958  0.77255  0.50907  0.91893
    220   3.02223  4.76360  3.74868  3.68507  4.80701  0.42066  4.78160  4.47773  3.90132  4.09631  5.07981  3.91405  4.16244  4.20535  4.10130  3.20285  3.52364  3.95562  5.82541  4.92042    222 G - - -
          2.68618  4.42225  2.77519  2.73123  3.46354  2.40513  3.72494  3.29354  2.67741  2.69355  4.24690  2.90347  2.73739  3.18146  2.89801  2.37887  2.77519  2.98518  4.58477  3.61503
          0.02411  4.13291  4.85526  0.61958  0.77255  0.50907  0.91893
    221   3.23097  5.18679  3.42306  3.00581  4.63361  3.68270  3.93263  4.08161  0.72949  3.59360  4.54866  3.41573  4.17092  3.11482  2.51861  3.26043  3.46853  3.77753  5.58649  4.44092    223 k - - -
          2.68618  4.42225  2.77519  2.73123  3.46354  2.40513  3.72494  3.29354  2.67741  2.69355  4.24690  2.90347  2.73739  3.18146  2.89801  2.37887  2.77519  2.98518  4.58477  3.61503
          0.02411  4.13291  4.85526  0.61958  0.77255  0.50907  0.91893
    222   3.46066  4.85023  4.60695  4.25583  3.25611  4.30999  4.83078  2.48197  4.02135  0.60994  3.21156  4.50624  4.70552  4.32633  4.15155  3.92354  3.74578  2.58546  5.22152  4.00235    224 L - - -
          2.68618  4.42225  2.77519  2.73123  3.46354  2.40513  3.72494  3.29354  2.67741  2.69355  4.24690  2.90347  2.73739  3.18146  2.89801  2.37887  2.77519  2.98518  4.58477  3.61503
          0.02411  4.13291  4.85526  0.61958  0.77255  0.50907  0.91893
    223   2.57573  4.41859  3.68460  3.45910  4.22397  3.24673  4.45329  3.38419  3.40731  3.23814  4.27813  3.61903  3.97400  3.79057  3.64769  2.78076  0.79619  3.04984  5.63785  4.44312    225 t - - -
          2.68618  4.42225  2.77519  2.73123  3.46354  2.40513  3.72494  3.29354  2.67741  2.69355  4.24690  2.90347  2.73739  3.18146  2.89801  2.37887  2.77519  2.98518  4.58477  3.61503
          0.02411  4.13291  4.85526  0.61958  0.77255  0.50907  0.91893
    224   3.60978  4.93728  4.59780  4.36878  0.66556  4.22354  4.02101  3.10980  4.27138  2.42272  3.80546  4.32317  4.68152  4.36895  4.32625  3.86120  3.91371  3.11847  4.20596  2.54572    226 F - - -
          2.68618  4.42225  2.77519  2.73123  3.46354  2.40513  3.72494  3.29354  2.67741  2.69355  4.24690  2.90347  2.73739  3.18146  2.89801  2.37887  2.77519  2.98518  4.58477  3.61503
          0.02411  4.13291  4.85526  0.61958  0.77255  0.50907  0.91893
    225   3.46066  4.85023  4.60695  4.25583  3.25611  4.30999  4.83078  2.48197  4.02135  0.60994  3.21156  4.50624  4.70552  4.32633  4.15155  3.92354  3.74578  2.58546  5.22152  4.00235    227 L - - -
          2.68618  4.42225  2.77519  2.73123  3.46354  2.40513  3.72494  3.29354  2.67741  2.69355  4.24690  2.90347  2.73739  3.18146  2.89801  2.37887  2.77519  2.98518  4.58477  3.61503
          0.02411  4.13291  4.85526  0.61958  0.77255  0.47146  0.97841
    226   0.67487  4.35694  3.77133  3.58690  4.35521  3.17195  4.57228  3.52453  3.61109  3.39229  4.40054  3.65788  3.93860  3.92767  3.83532  2.70859  3.00594  3.12898  5.75339  4.58868    228 A - - -
          2.68618  4.42225  2.77519  2.73123  3.46354  2.40513  3.72494  3.29354  2.67741  2.69355  4.24690  2.90347  2.73739  3.18146  2.89801  2.37887  2.77519  2.98518  4.58477  3.61503
          0.02364  4.15262  4.87496  0.61958  0.77255  0.48576  0.95510
    227   3.12192  5.23908  3.25733  2.79697  4.64616  3.66264  3.74339  4.05789  0.94155  3.51490  4.41352  3.22682  4.09812  2.72408  2.30044  3.11443  3.32192  3.73836  5.56604  4.35746    229 k - - -
          2.68618  4.42225  2.77519  2.73123  3.46354  2.40513  3.72494  3.29354  2.67741  2.69355  4.24690  2.90347  2.73739  3.18146  2.89801  2.37887  2.77519  2.98518  4.58477  3.61503
          0.02364  4.15262  4.87496  0.61958  0.77255  0.48576  0.95510
    228   3.05210  4.79016  3.78246  3.72195  4.84097  0.40353  4.81591  4.51784  3.94080  4.13336  5.11794  3.94798  4.18947  4.24332  4.13734  3.23348  3.55500  3.99188  5.85280  4.95549    230 G - - -
          2.68618  4.42225  2.77519  2.73123  3.46354  2.40513  3.72494  3.29354  2.67741  2.69355  4.24690  2.90347  2.73739  3.18146  2.89801  2.37887  2.77519  2.98518  4.58477  3.61503
          0.02364  4.15262  4.87496  0.61958  0.77255  0.48576  0.95510
    229   2.64240  4.33498  3.70060  3.18083  3.53979  3.58957  4.06462  1.93934  3.08641  2.48543  3.28236  3.51467  4.05719  3.41520  3.39773  1.71349  2.93286  2.40126  5.07633  3.83258    231 s - - -
          2.68618  4.42225  2.77519  2.73123  3.46354  2.40513  3.72494  3.29354  2.67741  2.69355  4.24690  2.90347  2.73739  3.18146  2.89801  2.37887  2.77519  2.98518  4.58477  3.61503
          0.02364  4.15262  4.87496  0.61958  0.77255  0.48576  0.95510
    230   3.44284  4.80477  4.85266  4.34553  3.12045  4.59121  4.90033  2.28312  4.09157  0.70108  2.77883  4.61387  4.81800  4.31190  4.22485  3.99279  3.68315  2.42580  5.21900  4.07125    232 l - - -
          2.68618  4.42225  2.77519  2.73123  3.46354  2.40513  3.72494  3.29354  2.67741  2.69355  4.24690  2.90347  2.73739  3.18146  2.89801  2.37887  2.77519  2.98518  4.58477  3.61503
          0.04382  4.15262  3.60634  0.61958  0.77255  0.48576  0.95510
    231   3.01937  4.49902  4.48013  4.15898  3.75519  3.98687  4.92052  2.07558  4.03110  2.40151  3.68777  4.30507  4.53850  4.37561  4.21755  3.51295  3.37808  0.74955  5.58113  4.32583    233 v - - -
          2.68618  4.42225  2.77519  2.73123  3.46354  2.40513  3.72494  3.29354  2.67741  2.69355  4.24690  2.90347  2.73739  3.18146  2.89801  2.37887  2.77519  2.98518  4.58477  3.61503
          0.02411  4.13291  4.85526  0.61958  0.77255  0.50907  0.91893
    232   2.57573  4.41859  3.68460  3.45910  4.22397  3.24673  4.45329  3.38419  3.40731  3.23814  4.27813  3.61903  3.97400  3.79057  3.64769  2.78076  0.79619  3.04984  5.63785  4.44312    234 t - - -
          2.68618  4.42225  2.77519  2.73123  3.46354  2.40513  3.72494  3.29354  2.67741  2.69355  4.24690  2.90347  2.73739  3.18146  2.89801  2.37887  2.77519  2.98518  4.58477  3.61503
          0.02411  4.13291  4.85526  0.61958  0.77255  0.50907  0.91893
    233   3.01937  4.49902  4.48013  4.15898  3.75519  3.98687  4.92052  2.07558  4.03110  2.40151  3.68777  4.30507  4.53850  4.37561  4.21755  3.51295  3.37808  0.74955  5.58113  4.32583    235 v - - -
          2.68618  4.42225  2.77519  2.73123  3.46354  2.40513  3.72494  3.29354  2.67741  2.69355  4.24690  2.90347  2.73739  3.18146  2.89801  2.37887  2.77519  2.98518  4.58477  3.61503
          0.02411  4.13291  4.85526  0.61958  0.77255  0.50907  0.91893
    234   3.23935  4.59640  4.69038  4.32253  3.56343  4.33636  5.00982  0.80311  4.15598  2.10450  3.46685  4.53272  4.74984  4.48239  4.32396  3.86396  3.53683  1.88930  5.50259  4.25832    236 i - - -
          2.68618  4.42225  2.77519  2.73123  3.46354  2.40513  3.72494  3.29354  2.67741  2.69355  4.24690  2.90347  2.73739  3.18146  2.89801  2.37887  2.77519  2.98518  4.58477  3.61503
          0.02411  4.13291  4.85526  0.61958  0.77255  0.50907  0.91893
    235   0.69499  4.34338  3.74754  3.56058  4.33184  3.15919  4.54887  3.49789  3.58414  3.36669  4.37618  3.63776  3.92387  3.90245  3.81077  2.69471  2.99061  3.10607  5.73222  4.56467    237 a - - -
          2.68618  4.42225  2.77519  2.73123  3.46354  2.40513  3.72494  3.29354  2.67741  2.69355  4.24690  2.90347  2.73739  3.18146  2.89801  2.37887  2.77519  2.98518  4.58477  3.61503
          0.02411  4.13291  4.85526  0.61958  0.77255  0.50907  0.91893
    236   3.64509  5.02754  4.23364  4.01886  2.35338  4.14209  3.77271  3.62078  3.86957  3.00537  4.26971  4.05938  4.61304  4.11121  3.99650  3.75268  3.93484  3.50453  4.00465  0.62260    238 Y - - -
          2.68618  4.42225  2.77519  2.73123  3.46354  2.40513  3.72494  3.29354  2.67741  2.69355  4.24690  2.90347  2.73739  3.18146  2.89801  2.37887  2.77519  2.98518  4.58477  3.61503
          0.02411  4.13291  4.85526  0.61958  0.77255  0.50907  0.91893
    237   2.46374  4.38328  3.45601  3.29244  4.34854  3.10948  4.39059  3.91081  3.38435  3.61349  4.52257  3.46868  3.87150  3.71415  3.65623  0.75662  2.96488  3.38726  5.70129  4.43596    239 s - - -
          2.68618  4.42225  2.77519  2.73123  3.46354  2.40513  3.72494  3.29354  2.67741  2.69355  4.24690  2.90347  2.73739  3.18146  2.89801  2.37887  2.77519  2.98518  4.58477  3.61503
          0.02411  4.13291  4.85526  0.61958  0.77255  0.50907  0.91893
    238   3.29230  5.43558  0.60608  2.53714  4.85294  3.42875  4.19065  4.50532  3.32856  4.06982  5.06144  3.10375  4.10047  3.43562  3.87434  3.23049  3.63905  4.11913  5.96821  4.69283    240 D - - -
          2.68618  4.42225  2.77519  2.73123  3.46354  2.40513  3.72494  3.29354  2.67741  2.69355  4.24690  2.90347  2.73739  3.18146  2.89801  2.37887  2.77519  2.98518  4.58477  3.61503
          0.02411  4.13291  4.85526  0.61958  0.77255  0.50907  0.91893
    239   3.20332  5.34351  2.63168  0.70432  4.72656  3.46173  4.08211  4.23415  2.99784  3.81267  4.78400  3.11511  4.08134  3.29787  3.42757  3.16401  3.51239  3.89421  5.84835  4.58163    241 e - - -
          2.68618  4.42225  2.77519  2.73123  3.46354  2.40513  3.72494  3.29354  2.67741  2.69355  4.24690  2.90347  2.73739  3.18146  2.89801  2.37887  2.77519  2.98518  4.58477  3.61503
          0.02411  4.13291  4.85526  0.61958  0.77255  0.50907  0.91893
    240   3.46066  4.85023  4.60695  4.25583  3.25611  4.30999  4.83078  2.48197  4.02135  0.60994  3.21156  4.50624  4.70552  4.32633  4.15155  3.92354  3.74578  2.58546  5.22152  4.00235    242 L - - -
          2.68618  4.42225  2.77519  2.73123  3.46354  2.40513  3.72494  3.29354  2.67741  2.69355  4.24690  2.90347  2.73739  3.18146  2.89801  2.37887  2.77519  2.98518  4.58477  3.61503
          0.02411  4.13291  4.85526  0.61958  0.77255  0.50907  0.91893
    241   3.23097  5.18679  3.42306  3.00581  4.63361  3.68270  3.93263  4.08161  0.72949  3.59360  4.54866  3.41573  4.17092  3.11482  2.51861  3.26043  3.46853  3.77753  5.58649  4.44092    243 k - - -
          2.68618  4.42225  2.77519  2.73123  3.46354  2.40513  3.72494  3.29354  2.67741  2.69355  4.24690  2.90347  2.73739  3.18146  2.89801  2.37887  2.77519  2.98518  4.58477  3.61503
          0.02411  4.13291  4.85526  0.61958  0.77255  0.50907  0.91893
    242   3.23935  4.59640  4.69038  4.32253  3.56343  4.33636  5.00982  0.80311  4.15598  2.10450  3.46685  4.53272  4.74984  4.48239  4.32396  3.86396  3.53683  1.88930  5.50259  4.25832    244 i - - -
          2.68618  4.42225  2.77519  2.73123  3.46354  2.40513  3.72494  3.29354  2.67741  2.69355  4.24690  2.90347  2.73739  3.18146  2.89801  2.37887  2.77519  2.98518  4.58477  3.61503
          0.02411  4.13291  4.85526  0.61958  0.77255  0.50907  0.91893
    243   3.20332  5.34351  2.63168  0.70432  4.72656  3.46173  4.08211  4.23415  2.99784  3.81267  4.78400  3.11511  4.08134  3.29787  3.42757  3.16401  3.51239  3.89421  5.84835  4.58163    245 e - - -
          2.68618  4.42225  2.77519  2.73123  3.46354  2.40513  3.72494  3.29354  2.67741  2.69355  4.24690  2.90347  2.73739  3.18146  2.89801  2.37887  2.77519  2.98518  4.58477  3.61503
          0.02411  4.13291  4.85526  0.61958  0.77255  0.50907  0.91893
    244   2.57573  4.41859  3.68460  3.45910  4.22397  3.24673  4.45329  3.38419  3.40731  3.23814  4.27813  3.61903  3.97400  3.79057  3.64769  2.78076  0.79619  3.04984  5.63785  4.44312    246 t - - -
          2.68618  4.42225  2.77519  2.73123  3.46354  2.40513  3.72494  3.29354  2.67741  2.69355  4.24690  2.90347  2.73739  3.18146  2.89801  2.37887  2.77519  2.98518  4.58477  3.61503
          0.02411  4.13291  4.85526  0.61958  0.77255  0.50907  0.91893
    245   3.20332  5.34351  2.63168  0.70432  4.72656  3.46173  4.08211  4.23415  2.99784  3.81267  4.78400  3.11511  4.08134  3.29787  3.42757  3.16401  3.51239  3.89421  5.84835  4.58163    247 e - - -
          2.68618  4.42225  2.77519  2.73123  3.46354  2.40513  3.72494  3.29354  2.67741  2.69355  4.24690  2.90347  2.73739  3.18146  2.89801  2.37887  2.77519  2.98518  4.58477  3.61503
          0.02411  4.13291  4.85526  0.61958  0.77255  0.50907  0.91893
    246   2.46374  4.38328  3.45601  3.29244  4.34854  3.10948  4.39059  3.91081  3.38435  3.61349  4.52257  3.46868  3.87150  3.71415  3.65623  0.75662  2.96488  3.38726  5.70129  4.43596    248 s - - -
          2.68618  4.42225  2.77519  2.73123  3.46354  2.40513  3.72494  3.29354  2.67741  2.69355  4.24690  2.90347  2.73739  3.18146  2.89801  2.37887  2.77519  2.98518  4.58477  3.61503
          0.02411  4.13291  4.85526  0.61958  0.77255  0.50907  0.91893
    247   3.01937  4.49902  4.48013  4.15898  3.75519  3.98687  4.92052  2.07558  4.03110  2.40151  3.68777  4.30507  4.53850  4.37561  4.21755  3.51295  3.37808  0.74955  5.58113  4.32583    249 v - - -
          2.68618  4.42225  2.77519  2.73123  3.46354  2.40513  3.72494  3.29354  2.67741  2.69355  4.24690  2.90347  2.73739  3.18146  2.89801  2.37887  2.77519  2.98518  4.58477  3.61503
          0.02411  4.13291  4.85526  0.61958  0.77255  0.50907  0.91893
    248   3.20332  5.34351  2.63168  0.70432  4.72656  3.46173  4.08211  4.23415  2.99784  3.81267  4.78400  3.11511  4.08134  3.29787  3.42757  3.16401  3.51239  3.89421  5.84835  4.58163    250 e - - -
          2.68618  4.42225  2.77519  2.73123  3.46354  2.40513  3.72494  3.29354  2.67741  2.69355  4.24690  2.90347  2.73739  3.18146  2.89801  2.37887  2.77519  2.98518  4.58477  3.61503
          0.02411  4.13291  4.85526  0.61958  0.77255  0.50907  0.91893
    249   3.02223  4.76360  3.74868  3.68507  4.80701  0.42066  4.78160  4.47773  3.90132  4.09631  5.07981  3.91405  4.16244  4.20535  4.10130  3.20285  3.52364  3.95562  5.82541  4.92042    251 G - - -
          2.68618  4.42225  2.77519  2.73123  3.46354  2.40513  3.72494  3.29354  2.67741  2.69355  4.24690  2.90347  2.73739  3.18146  2.89801  2.37887  2.77519  2.98518  4.58477  3.61503
          0.02411  4.13291  4.85526  0.61958  0.77255  0.50907  0.91893
    250   3.20332  5.34351  2.63168  0.70432  4.72656  3.46173  4.08211  4.23415  2.99784  3.81267  4.78400  3.11511  4.08134  3.29787  3.42757  3.16401  3.51239  3.89421  5.84835  4.58163    252 e - - -
          2.68618  4.42225  2.77519  2.73123  3.46354  2.40513  3.72494  3.29354  2.67741  2.69355  4.24690  2.90347  2.73739  3.18146  2.89801  2.37887  2.77519  2.98518  4.58477  3.61503
          0.02411  4.13291  4.85526  0.61958  0.77255  0.50907  0.91893
    251   3.20332  5.34351  2.63168  0.70432  4.72656  3.46173  4.08211  4.23415  2.99784  3.81267  4.78400  3.11511  4.08134  3.29787  3.42757  3.16401  3.51239  3.89421  5.84835  4.58163    253 e - - -
          2.68618  4.42225  2.77519  2.73123  3.46354  2.40513  3.72494  3.29354  2.67741  2.69355  4.24690  2.90347  2.73739  3.18146  2.89801  2.37887  2.77519  2.98518  4.58477  3.61503
          0.02411  4.13291  4.85526  0.61958  0.77255  0.50907  0.91893
    252   3.13571  4.84090  3.77226  3.65459  4.61442  3.51407  4.70370  4.23582  3.73599  3.83051  4.89663  3.93139  0.46011  4.11649  3.94504  3.31307  3.59914  3.84979  5.72097  4.74109    254 P - - -
          2.68618  4.42225  2.77519  2.73123  3.46354  2.40513  3.72494  3.29354  2.67741  2.69355  4.24690  2.90347  2.73739  3.18146  2.89801  2.37887  2.77519  2.98518  4.58477  3.61503
          0.02411  4.13291  4.85526  0.61958  0.77255  0.50907  0.91893
    253   3.20332  5.34351  2.63168  0.70432  4.72656  3.46173  4.08211  4.23415  2.99784  3.81267  4.78400  3.11511  4.08134  3.29787  3.42757  3.16401  3.51239  3.89421  5.84835  4.58163    255 e - - -
          2.68618  4.42225  2.77519  2.73123  3.46354  2.40513  3.72494  3.29354  2.67741  2.69355  4.24690  2.90347  2.73739  3.18146  2.89801  2.37887  2.77519  2.98518  4.58477  3.61503
          0.02411  4.13291  4.85526  0.61958  0.77255  0.50907  0.91893
    254   3.23935  4.59640  4.69038  4.32253  3.56343  4.33636  5.00982  0.80311  4.15598  2.10450  3.46685  4.53272  4.74984  4.48239  4.32396  3.86396  3.53683  1.88930  5.50259  4.25832    256 i - - -
          2.68618  4.42225  2.77519  2.73123  3.46354  2.40513  3.72494  3.29354  2.67741  2.69355  4.24690  2.90347  2.73739  3.18146  2.89801  2.37887  2.77519  2.98518  4.58477  3.61503
          0.02411  4.13291  4.85526  0.61958  0.77255  0.50907  0.91893
    255   3.20332  5.34351  2.63168  0.70432  4.72656  3.46173  4.08211  4.23415  2.99784  3.81267  4.78400  3.11511  4.08134  3.29787  3.42757  3.16401  3.51239  3.89421  5.84835  4.58163    257 e - - -
          2.68618  4.42225  2.77519  2.73123  3.46354  2.40513  3.72494  3.29354  2.67741  2.69355  4.24690  2.90347  2.73739  3.18146  2.89801  2.37887  2.77519  2.98518  4.58477  3.61503
          0.02411  4.13291  4.85526  0.61958  0.77255  0.50907  0.91893
    256   3.20332  5.34351  2.63168  0.70432  4.72656  3.46173  4.08211  4.23415  2.99784  3.81267  4.78400  3.11511  4.08134  3.29787  3.42757  3.16401  3.51239  3.89421  5.84835  4.58163    258 e - - -
          2.68618  4.42225  2.77519  2.73123  3.46354  2.40513  3.72494  3.29354  2.67741  2.69355  4.24690  2.90347  2.73739  3.18146  2.89801  2.37887  2.77519  2.98518  4.58477  3.61503
          0.02411  4.13291  4.85526  0.61958  0.77255  0.50907  0.91893
    257   3.20332  5.34351  2.63168  0.70432  4.72656  3.46173  4.08211  4.23415  2.99784  3.81267  4.78400  3.11511  4.08134  3.29787  3.42757  3.16401  3.51239  3.89421  5.84835  4.58163    259 e - - -
          2.68618  4.42225  2.77519  2.73123  3.46354  2.40513  3.72494  3.29354  2.67741  2.69355  4.24690  2.90347  2.73739  3.18146  2.89801  2.37887  2.77519  2.98518  4.58477  3.61503
          0.02411  4.13291  4.85526  0.61958  0.77255  0.50907  0.91893
    258   0.69499  4.34338  3.74754  3.56058  4.33184  3.15919  4.54887  3.49789  3.58414  3.36669  4.37618  3.63776  3.92387  3.90245  3.81077  2.69471  2.99061  3.10607  5.73222  4.56467    260 a - - -
          2.68618  4.42225  2.77519  2.73123  3.46354  2.40513  3.72494  3.29354  2.67741  2.69355  4.24690  2.90347  2.73739  3.18146  2.89801  2.37887  2.77519  2.98518  4.58477  3.61503
          0.02411  4.13291  4.85526  0.61958  0.77255  0.50907  0.91893
    259   2.57573  4.41859  3.68460  3.45910  4.22397  3.24673  4.45329  3.38419  3.40731  3.23814  4.27813  3.61903  3.97400  3.79057  3.64769  2.78076  0.79619  3.04984  5.63785  4.44312    261 t - - -
          2.68618  4.42225  2.77519  2.73123  3.46354  2.40513  3.72494  3.29354  2.67741  2.69355  4.24690  2.90347  2.73739  3.18146  2.89801  2.37887  2.77519  2.98518  4.58477  3.61503
          0.02411  4.13291  4.85526  0.61958  0.77255  0.50907  0.91893
    260   3.20332  5.34351  2.63168  0.70432  4.72656  3.46173  4.08211  4.23415  2.99784  3.81267  4.78400  3.11511  4.08134  3.29787  3.42757  3.16401  3.51239  3.89421  5.84835  4.58163    262 e - - -
          2.68618  4.42225  2.77519  2.73123  3.46354  2.40513  3.72494  3.29354  2.67741  2.69355  4.24690  2.90347  2.73739  3.18146  2.89801  2.37887  2.77519  2.98518  4.58477  3.61503
          0.02411  4.13291  4.85526  0.61958  0.77255  0.50907  0.91893
    261   3.29230  5.43558  0.60608  2.53714  4.85294  3.42875  4.19065  4.50532  3.32856  4.06982  5.06144  3.10375  4.10047  3.43562  3.87434  3.23049  3.63905  4.11913  5.96821  4.69283    263 D - - -
          2.68618  4.42225  2.77519  2.73123  3.46354  2.40513  3.72494  3.29354  2.67741  2.69355  4.24690  2.90347  2.73739  3.18146  2.89801  2.37887  2.77519  2.98518  4.58477  3.61503
          0.02411  4.13291  4.85526  0.61958  0.77255  0.50907  0.91893
    262   3.29230  5.43558  0.60608  2.53714  4.85294  3.42875  4.19065  4.50532  3.32856  4.06982  5.06144  3.10375  4.10047  3.43562  3.87434  3.23049  3.63905  4.11913  5.96821  4.69283    264 D - - -
          2.68618  4.42225  2.77519  2.73123  3.46354  2.40513  3.72494  3.29354  2.67741  2.69355  4.24690  2.90347  2.73739  3.18146  2.89801  2.37887  2.77519  2.98518  4.58477  3.61503
          0.02411  4.13291  4.85526  0.61958  0.77255  0.50907  0.91893
    263   3.01937  4.49902  4.48013  4.15898  3.75519  3.98687  4.92052  2.07558  4.03110  2.40151  3.68777  4.30507  4.53850  4.37561  4.21755  3.51295  3.37808  0.74955  5.58113  4.32583    265 v - - -
          2.68618  4.42225  2.77519  2.73123  3.46354  2.40513  3.72494  3.29354  2.67741  2.69355  4.24690  2.90347  2.73739  3.18146  2.89801  2.37887  2.77519  2.98518  4.58477  3.61503
          0.02411  4.13291  4.85526  0.61958  0.77255  0.50907  0.91893
    264   0.69499  4.34338  3.74754  3.56058  4.33184  3.15919  4.54887  3.49789  3.58414  3.36669  4.37618  3.63776  3.92387  3.90245  3.81077  2.69471  2.99061  3.10607  5.73222  4.56467    266 a - - -
          2.68618  4.42225  2.77519  2.73123  3.46354  2.40513  3.72494  3.29354  2.67741  2.69355  4.24690  2.90347  2.73739  3.18146  2.89801  2.37887  2.77519  2.98518  4.58477  3.61503
          0.02411  4.13291  4.85526  0.61958  0.77255  0.50907  0.91893
    265   3.01937  4.49902  4.48013  4.15898  3.75519  3.98687  4.92052  2.07558  4.03110  2.40151  3.68777  4.30507  4.53850  4.37561  4.21755  3.51295  3.37808  0.74955  5.58113  4.32583    267 v - - -
          2.68618  4.42225  2.77519  2.73123  3.46354  2.40513  3.72494  3.29354  2.67741  2.69355  4.24690  2.90347  2.73739  3.18146  2.89801  2.37887  2.77519  2.98518  4.58477  3.61503
          0.02411  4.13291  4.85526  0.61958  0.77255  0.50907  0.91893
    266   0.69499  4.34338  3.74754  3.56058  4.33184  3.15919  4.54887  3.49789  3.58414  3.36669  4.37618  3.63776  3.92387  3.90245  3.81077  2.69471  2.99061  3.10607  5.73222  4.56467    268 a - - -
          2.68618  4.42225  2.77519  2.73123  3.46354  2.40513  3.72494  3.29354  2.67741  2.69355  4.24690  2.90347  2.73739  3.18146  2.89801  2.37887  2.77519  2.98518  4.58477  3.61503
          0.02411  4.13291  4.85526  0.61958  0.77255  0.50907  0.91893
    267   3.29230  5.43558  0.60608  2.53714  4.85294  3.42875  4.19065  4.50532  3.32856  4.06982  5.06144  3.10375  4.10047  3.43562  3.87434  3.23049  3.63905  4.11913  5.96821  4.69283    269 D - - -
          2.68618  4.42225  2.77519  2.73123  3.46354  2.40513  3.72494  3.29354  2.67741  2.69355  4.24690  2.90347  2.73739  3.18146  2.89801  2.37887  2.77519  2.98518  4.58477  3.61503
          0.02411  4.13291  4.85526  0.61958  0.77255  0.50907  0.91893
    268   3.20332  5.34351  2.63168  0.70432  4.72656  3.46173  4.08211  4.23415  2.99784  3.81267  4.78400  3.11511  4.08134  3.29787  3.42757  3.16401  3.51239  3.89421  5.84835  4.58163    270 e - - -
          2.68618  4.42225  2.77519  2.73123  3.46354  2.40513  3.72494  3.29354  2.67741  2.69355  4.24690  2.90347  2.73739  3.18146  2.89801  2.37887  2.77519  2.98518  4.58477  3.61503
          0.02411  4.13291  4.85526  0.61958  0.77255  0.50907  0.91893
    269   3.29230  5.43558  0.60608  2.53714  4.85294  3.42875  4.19065  4.50532  3.32856  4.06982  5.06144  3.10375  4.10047  3.43562  3.87434  3.23049  3.63905  4.11913  5.96821  4.69283    271 D - - -
          2.68618  4.42225  2.77519  2.73123  3.46354  2.40513  3.72494  3.29354  2.67741  2.69355  4.24690  2.90347  2.73739  3.18146  2.89801  2.37887  2.77519  2.98518  4.58477  3.61503
          0.02411  4.13291  4.85526  0.61958  0.77255  0.50907  0.91893
    270   3.13571  4.84090  3.77226  3.65459  4.61442  3.51407  4.70370  4.23582  3.73599  3.83051  4.89663  3.93139  0.46011  4.11649  3.94504  3.31307  3.59914  3.84979  5.72097  4.74109    272 P - - -
          2.68618  4.42225  2.77519  2.73123  3.46354  2.40513  3.72494  3.29354  2.67741  2.69355  4.24690  2.90347  2.73739  3.18146  2.89801  2.37887  2.77519  2.98518  4.58477  3.61503
          0.02411  4.13291  4.85526  0.61958  0.77255  0.50907  0.91893
    271   2.57573  4.41859  3.68460  3.45910  4.22397  3.24673  4.45329  3.38419  3.40731  3.23814  4.27813  3.61903  3.97400  3.79057  3.64769  2.78076  0.79619  3.04984  5.63785  4.44312    273 t - - -
          2.68618  4.42225  2.77519  2.73123  3.46354  2.40513  3.72494  3.29354  2.67741  2.69355  4.24690  2.90347  2.73739  3.18146  2.89801  2.37887  2.77519  2.98518  4.58477  3.61503
          0.02411  4.13291  4.85526  0.61958  0.77255  0.50907  0.91893
    272   3.46066  4.85023  4.60695  4.25583  3.25611  4.30999  4.83078  2.48197  4.02135  0.60994  3.21156  4.50624  4.70552  4.32633  4.15155  3.92354  3.74578  2.58546  5.22152  4.00235    274 L - - -
          2.68618  4.42225  2.77519  2.73123  3.46354  2.40513  3.72494  3.29354  2.67741  2.69355  4.24690  2.90347  2.73739  3.18146  2.89801  2.37887  2.77519  2.98518  4.58477  3.61503
          0.02411  4.13291  4.85526  0.61958  0.77255  0.50907  0.91893
    273   2.76545  4.35522  4.03744  3.56298  3.60525  3.76093  4.39045  1.61168  3.44084  2.36652  3.51078  3.82469  4.25287  3.77209  3.70366  3.13319  1.68467  2.08055  5.27539  4.05362    275 i - - -
          2.68618  4.42225  2.77519  2.73123  3.46354  2.40513  3.72494  3.29354  2.67741  2.69355  4.24690  2.90347  2.73739  3.18146  2.89801  2.37887  2.77519  2.98518  4.58477  3.61503
          0.02411  4.13291  4.85526  0.61958  0.77255  0.50907  0.91893
    274   3.01937  4.49902  4.48013  4.15898  3.75519  3.98687  4.92052  2.07558  4.03110  2.40151  3.68777  4.30507  4.53850  4.37561  4.21755  3.51295  3.37808  0.74955  5.58113  4.32583    276 v - - -
          2.68618  4.42225  2.77519  2.73123  3.46354  2.40513  3.72494  3.29354  2.67741  2.69355  4.24690  2.90347  2.73739  3.18146  2.89801  2.37887  2.77519  2.98518  4.58477  3.61503
          0.02411  4.13291  4.85526  0.61958  0.77255  0.50907  0.91893
    275   3.01937  4.49902  4.48013  4.15898  3.75519  3.98687  4.92052  2.07558  4.03110  2.40151  3.68777  4.30507  4.53850  4.37561  4.21755  3.51295  3.37808  0.74955  5.58113  4.32583    277 v - - -
          2.68618  4.42225  2.77519  2.73123  3.46354  2.40513  3.72494  3.29354  2.67741  2.69355  4.24690  2.90347  2.73739  3.18146  2.89801  2.37887  2.77519  2.98518  4.58477  3.61503
          0.02411  4.13291  4.85526  0.61958  0.77255  0.50907  0.91893
    276   3.23097  5.18679  3.42306  3.00581  4.63361  3.68270  3.93263  4.08161  0.72949  3.59360  4.54866  3.41573  4.17092  3.11482  2.51861  3.26043  3.46853  3.77753  5.58649  4.44092    278 k - - -
          2.68618  4.42225  2.77519  2.73123  3.46354  2.40513  3.72494  3.29354  2.67741  2.69355  4.24690  2.90347  2.73739  3.18146  2.89801  2.37887  2.77519  2.98518  4.58477  3.61503
          0.02411  4.13291  4.85526  0.61958  0.77255  0.50907  0.91893
    277   3.02223  4.76360  3.74868  3.68507  4.80701  0.42066  4.78160  4.47773  3.90132  4.09631  5.07981  3.91405  4.16244  4.20535  4.10130  3.20285  3.52364  3.95562  5.82541  4.92042    279 G - - -
          2.68618  4.42225  2.77519  2.73123  3.46354  2.40513  3.72494  3.29354  2.67741  2.69355  4.24690  2.90347  2.73739  3.18146  2.89801  2.37887  2.77519  2.98518  4.58477  3.61503
          0.02411  4.13291  4.85526  0.61958  0.77255  0.50907  0.91893
    278   3.23935  4.59640  4.69038  4.32253  3.56343  4.33636  5.00982  0.80311  4.15598  2.10450  3.46685  4.53272  4.74984  4.48239  4.32396  3.86396  3.53683  1.88930  5.50259  4.25832    280 i - - -
          2.68618  4.42225  2.77519  2.73123  3.46354  2.40513  3.72494  3.29354  2.67741  2.69355  4.24690  2.90347  2.73739  3.18146  2.89801  2.37887  2.77519  2.98518  4.58477  3.61503
          0.02411  4.13291  4.85526  0.61958  0.77255  0.50907  0.91893
    279   3.46066  4.85023  4.60695  4.25583  3.25611  4.30999  4.83078  2.48197  4.02135  0.60994  3.21156  4.50624  4.70552  4.32633  4.15155  3.92354  3.74578  2.58546  5.22152  4.00235    281 L - - -
          2.68618  4.42225  2.77519  2.73123  3.46354  2.40513  3.72494  3.29354  2.67741  2.69355  4.24690  2.90347  2.73739  3.18146  2.89801  2.37887  2.77519  2.98518  4.58477  3.61503
          0.02411  4.13291  4.85526  0.61958  0.77255  0.50907  0.91893
    280   3.29230  5.43558  0.60608  2.53714  4.85294  3.42875  4.19065  4.50532  3.32856  4.06982  5.06144  3.10375  4.10047  3.43562  3.87434  3.23049  3.63905  4.11913  5.96821  4.69283    282 D - - -
          2.68618  4.42225  2.77519  2.73123  3.46354  2.40513  3.72494  3.29354  2.67741  2.69355  4.24690  2.90347  2.73739  3.18146  2.89801  2.37887  2.77519  2.98518  4.58477  3.61503
          0.02411  4.13291  4.85526  0.61958  0.77255  0.50907  0.91893
    281   3.23935  4.59640  4.69038  4.32253  3.56343  4.33636  5.00982  0.80311  4.15598  2.10450  3.46685  4.53272  4.74984  4.48239  4.32396  3.86396  3.53683  1.88930  5.50259  4.25832    283 i - - -
          2.68618  4.42225  2.77519  2.73123  3.46354  2.40513  3.72494  3.29354  2.67741  2.69355  4.24690  2.90347  2.73739  3.18146  2.89801  2.37887  2.77519  2.98518  4.58477  3.61503
          0.02411  4.13291  4.85526  0.61958  0.77255  0.50907  0.91893
    282   0.69499  4.34338  3.74754  3.56058  4.33184  3.15919  4.54887  3.49789  3.58414  3.36669  4.37618  3.63776  3.92387  3.90245  3.81077  2.69471  2.99061  3.10607  5.73222  4.56467    284 a - - -
          2.68618  4.42225  2.77519  2.73123  3.46354  2.40513  3.72494  3.29354  2.67741  2.69355  4.24690  2.90347  2.73739  3.18146  2.89801  2.37887  2.77519  2.98518  4.58477  3.61503
          0.02411  4.13291  4.85526  0.61958  0.77255  0.50907  0.91893
    283   0.69499  4.34338  3.74754  3.56058  4.33184  3.15919  4.54887  3.49789  3.58414  3.36669  4.37618  3.63776  3.92387  3.90245  3.81077  2.69471  2.99061  3.10607  5.73222  4.56467    285 a - - -
          2.68618  4.42225  2.77519  2.73123  3.46354  2.40513  3.72494  3.29354  2.67741  2.69355  4.24690  2.90347  2.73739  3.18146  2.89801  2.37887  2.77519  2.98518  4.58477  3.61503
          0.02411  4.13291  4.85526  0.61958  0.77255  0.50907  0.91893
    284   2.96367  4.95468  2.88896  2.80500  4.36192  3.37854  4.16583  4.13771  3.09669  3.75662  4.71652  0.76801  4.04667  3.44581  3.45447  3.02511  3.35825  3.73281  5.63786  4.29681    286 n - - -
          2.68618  4.42225  2.77519  2.73123  3.46354  2.40513  3.72494  3.29354  2.67741  2.69355  4.24690  2.90347  2.73739  3.18146  2.89801  2.37887  2.77519  2.98518  4.58477  3.61503
          0.02411  4.13291  4.85526  0.61958  0.77255  0.50907  0.91893
    285   2.96367  4.95468  2.88896  2.80500  4.36192  3.37854  4.16583  4.13771  3.09669  3.75662  4.71652  0.76801  4.04667  3.44581  3.45447  3.02511  3.35825  3.73281  5.63786  4.29681    287 n - - -
          2.68618  4.42225  2.77519  2.73123  3.46354  2.40513  3.72494  3.29354  2.67741  2.69355  4.24690  2.90347  2.73739  3.18146  2.89801  2.37887  2.77519  2.98518  4.58477  3.61503
          0.02411  4.13291  4.85526  0.61958  0.77255  0.50907  0.91893
    286   3.46066  4.85023  4.60695  4.25583  3.25611  4.30999  4.83078  2.48197  4.02135  0.60994  3.21156  4.50624  4.70552  4.32633  4.15155  3.92354  3.74578  2.58546  5.22152  4.00235    288 L - - -
          2.68618  4.42225  2.77519  2.73123  3.46354  2.40513  3.72494  3.29354  2.67741  2.69355  4.24690  2.90347  2.73739  3.18146  2.89801  2.37887  2.77519  2.98518  4.58477  3.61503
          0.02411  4.13291  4.85526  0.61958  0.77255  0.50907  0.91893
    287   3.20332  5.34351  2.63168  0.70432  4.72656  3.46173  4.08211  4.23415  2.99784  3.81267  4.78400  3.11511  4.08134  3.29787  3.42757  3.16401  3.51239  3.89421  5.84835  4.58163    289 e - - -
          2.68618  4.42225  2.77519  2.73123  3.46354  2.40513  3.72494  3.29354  2.67741  2.69355  4.24690  2.90347  2.73739  3.18146  2.89801  2.37887  2.77519  2.98518  4.58477  3.61503
          0.02411  4.13291  4.85526  0.61958  0.77255  0.50907  0.91893
    288   3.20332  5.34351  2.63168  0.70432  4.72656  3.46173  4.08211  4.23415  2.99784  3.81267  4.78400  3.11511  4.08134  3.29787  3.42757  3.16401  3.51239  3.89421  5.84835  4.58163    290 e - - -
          2.68618  4.42225  2.77519  2.73123  3.46354  2.40513  3.72494  3.29354  2.67741  2.69355  4.24690  2.90347  2.73739  3.18146  2.89801  2.37887  2.77519  2.98518  4.58477  3.61503
          0.02411  4.13291  4.85526  0.61958  0.77255  0.50907  0.91893
    289   3.20332  5.34351  2.63168  0.70432  4.72656  3.46173  4.08211  4.23415  2.99784  3.81267  4.78400  3.11511  4.08134  3.29787  3.42757  3.16401  3.51239  3.89421  5.84835  4.58163    291 e - - -
          2.68618  4.42225  2.77519  2.73123  3.46354  2.40513  3.72494  3.29354  2.67741  2.69355  4.24690  2.90347  2.73739  3.18146  2.89801  2.37887  2.77519  2.98518  4.58477  3.61503
          0.02411  4.13291  4.85526  0.61958  0.77255  0.50907  0.91893
    290   2.46374  4.38328  3.45601  3.29244  4.34854  3.10948  4.39059  3.91081  3.38435  3.61349  4.52257  3.46868  3.87150  3.71415  3.65623  0.75662  2.96488  3.38726  5.70129  4.43596    292 s - - -
          2.68618  4.42225  2.77519  2.73123  3.46354  2.40513  3.72494  3.29354  2.67741  2.69355  4.24690  2.90347  2.73739  3.18146  2.89801  2.37887  2.77519  2.98518  4.58477  3.61503
          0.02411  4.13291  4.85526  0.61958  0.77255  0.50907  0.91893
    291   3.11768  5.09375  3.10459  2.87215  4.29588  3.55769  4.02968  3.97560  2.67652  3.45082  4.47967  3.33106  4.12017  0.83285  2.95187  3.15827  3.41837  3.69138  5.52463  4.23968    293 q - - -
          2.68618  4.42225  2.77519  2.73123  3.46354  2.40513  3.72494  3.29354  2.67741  2.69355  4.24690  2.90347  2.73739  3.18146  2.89801  2.37887  2.77519  2.98518  4.58477  3.61503
          0.02411  4.13291  4.85526  0.61958  0.77255  0.50907  0.91893
    292   3.80549  5.08041  4.51301  4.28916  2.98317  4.04233  4.25977  3.84948  4.01089  3.19572  4.46966  4.38809  4.58322  4.38462  4.09055  4.00645  4.12088  3.74662  0.49148  2.97296    294 W - - -
          2.68618  4.42225  2.77519  2.73123  3.46354  2.40513  3.72494  3.29354  2.67741  2.69355  4.24690  2.90347  2.73739  3.18146  2.89801  2.37887  2.77519  2.98518  4.58477  3.61503
          0.02411  4.13291  4.85526  0.61958  0.77255  0.50907  0.91893
    293   3.11768  5.09375  3.10459  2.87215  4.29588  3.55769  4.02968  3.97560  2.67652  3.45082  4.47967  3.33106  4.12017  0.83285  2.95187  3.15827  3.41837  3.69138  5.52463  4.23968    295 q - - -
          2.68618  4.42225  2.77519  2.73123  3.46354  2.40513  3.72494  3.29354  2.67741  2.69355  4.24690  2.90347  2.73739  3.18146  2.89801  2.37887  2.77519  2.98518  4.58477  3.61503
          0.02411  4.13291  4.85526  0.61958  0.77255  0.50907  0.91893
    294   3.13571  4.84090  3.77226  3.65459  4.61442  3.51407  4.70370  4.23582  3.73599  3.83051  4.89663  3.93139  0.46011  4.11649  3.94504  3.31307  3.59914  3.84979  5.72097  4.74109    296 P - - -
          2.68618  4.42225  2.77519  2.73123  3.46354  2.40513  3.72494  3.29354  2.67741  2.69355  4.24690  2.90347  2.73739  3.18146  2.89801  2.37887  2.77519  2.98518  4.58477  3.61503
          0.02411  4.13291  4.85526  0.61958  0.77255  0.50907  0.91893
    295   3.80549  5.08041  4.51301  4.28916  2.98317  4.04233  4.25977  3.84948  4.01089  3.19572  4.46966  4.38809  4.58322  4.38462  4.09055  4.00645  4.12088  3.74662  0.49148  2.97296    297 W - - -
          2.68618  4.42225  2.77519  2.73123  3.46354  2.40513  3.72494  3.29354  2.67741  2.69355  4.24690  2.90347  2.73739  3.18146  2.89801  2.37887  2.77519  2.98518  4.58477  3.61503
          0.02411  4.13291  4.85526  0.61958  0.77255  0.50907  0.91893
    296   3.23935  4.59640  4.69038  4.32253  3.56343  4.33636  5.00982  0.80311  4.15598  2.10450  3.46685  4.53272  4.74984  4.48239  4.32396  3.86396  3.53683  1.88930  5.50259  4.25832    298 i - - -
          2.68618  4.42225  2.77519  2.73123  3.46354  2.40513  3.72494  3.29354  2.67741  2.69355  4.24690  2.90347  2.73739  3.18146  2.89801  2.37887  2.77519  2.98518  4.58477  3.61503
          0.02411  4.13291  4.85526  0.61958  0.77255  0.50907  0.91893
    297   3.23097  5.18679  3.42306  3.00581  4.63361  3.68270  3.93263  4.08161  0.72949  3.59360  4.54866  3.41573  4.17092  3.11482  2.51861  3.26043  3.46853  3.77753  5.58649  4.44092    299 k - - -
          2.68618  4.42225  2.77519  2.73123  3.46354  2.40513  3.72494  3.29354  2.67741  2.69355  4.24690  2.90347  2.73739  3.18146  2.89801  2.37887  2.77519  2.98518  4.58477  3.61503
          0.02411  4.13291  4.85526  0.61958  0.77255  0.50907  0.91893
    298   3.19527  4.70691  4.34087  3.96200  3.35056  4.03532  4.63702  2.55357  3.71370  1.91245  0.95368  4.20491  4.50410  4.08210  3.88677  3.56792  3.50928  2.58849  5.22141  4.00277    300 m - - -
          2.68618  4.42225  2.77519  2.73123  3.46354  2.40513  3.72494  3.29354  2.67741  2.69355  4.24690  2.90347  2.73739  3.18146  2.89801  2.37887  2.77519  2.98518  4.58477  3.61503
          0.02411  4.13291  4.85526  0.61958  0.77255  0.50907  0.91893
    299   0.69499  4.34338  3.74754  3.56058  4.33184  3.15919  4.54887  3.49789  3.58414  3.36669  4.37618  3.63776  3.92387  3.90245  3.81077  2.69471  2.99061  3.10607  5.73222  4.56467    301 a - - -
          2.68618  4.42225  2.77519  2.73123  3.46354  2.40513  3.72494  3.29354  2.67741  2.69355  4.24690  2.90347  2.73739  3.18146  2.89801  2.37887  2.77519  2.98518  4.58477  3.61503
          0.02411  4.13291  4.85526  0.61958  0.77255  0.50907  0.91893
    300   3.02223  4.76360  3.74868  3.68507  4.80701  0.42066  4.78160  4.47773  3.90132  4.09631  5.07981  3.91405  4.16244  4.20535  4.10130  3.20285  3.52364  3.95562  5.82541  4.92042    302 G - - -
          2.68618  4.42225  2.77519  2.73123  3.46354  2.40513  3.72494  3.29354  2.67741  2.69355  4.24690  2.90347  2.73739  3.18146  2.89801  2.37887  2.77519  2.98518  4.58477  3.61503
          0.02411  4.13291  4.85526  0.61958  0.77255  0.50907  0.91893
    301   3.02223  4.76360  3.74868  3.68507  4.80701  0.42066  4.78160  4.47773  3.90132  4.09631  5.07981  3.91405  4.16244  4.20535  4.10130  3.20285  3.52364  3.95562  5.82541  4.92042    303 G - - -
          2.68618  4.42225  2.77519  2.73123  3.46354  2.40513  3.72494  3.29354  2.67741  2.69355  4.24690  2.90347  2.73739  3.18146  2.89801  2.37887  2.77519  2.98518  4.58477  3.61503
          0.02411  4.13291  4.85526  0.61958  0.77255  0.50907  0.91893
    302   3.23935  4.59640  4.69038  4.32253  3.56343  4.33636  5.00982  0.80311  4.15598  2.10450  3.46685  4.53272  4.74984  4.48239  4.32396  3.86396  3.53683  1.88930  5.50259  4.25832    304 i - - -
          2.68618  4.42225  2.77519  2.73123  3.46354  2.40513  3.72494  3.29354  2.67741  2.69355  4.24690  2.90347  2.73739  3.18146  2.89801  2.37887  2.77519  2.98518  4.58477  3.61503
          0.02411  4.13291  4.85526  0.61958  0.77255  0.50907  0.91893
    303   0.69499  4.34338  3.74754  3.56058  4.33184  3.15919  4.54887  3.49789  3.58414  3.36669  4.37618  3.63776  3.92387  3.90245  3.81077  2.69471  2.99061  3.10607  5.73222  4.56467    305 a - - -
          2.68618  4.42225  2.77519  2.73123  3.46354  2.40513  3.72494  3.29354  2.67741  2.69355  4.24690  2.90347  2.73739  3.18146  2.89801  2.37887  2.77519  2.98518  4.58477  3.61503
          0.02411  4.13291  4.85526  0.61958  0.77255  0.50907  0.91893
    304   3.29230  5.43558  0.60608  2.53714  4.85294  3.42875  4.19065  4.50532  3.32856  4.06982  5.06144  3.10375  4.10047  3.43562  3.87434  3.23049  3.63905  4.11913  5.96821  4.69283    306 D - - -
          2.68618  4.42225  2.77519  2.73123  3.46354  2.40513  3.72494  3.29354  2.67741  2.69355  4.24690  2.90347  2.73739  3.18146  2.89801  2.37887  2.77519  2.98518  4.58477  3.61503
          0.02411  4.13291  4.85526  0.61958  0.77255  0.50907  0.91893
    305   3.46066  4.85023  4.60695  4.25583  3.25611  4.30999  4.83078  2.48197  4.02135  0.60994  3.21156  4.50624  4.70552  4.32633  4.15155  3.92354  3.74578  2.58546  5.22152  4.00235    307 L - - -
          2.68618  4.42225  2.77519  2.73123  3.46354  2.40513  3.72494  3.29354  2.67741  2.69355  4.24690  2.90347  2.73739  3.18146  2.89801  2.37887  2.77519  2.98518  4.58477  3.61503
          0.02411  4.13291  4.85526  0.61958  0.77255  0.50907  0.91893
    306   0.69499  4.34338  3.74754  3.56058  4.33184  3.15919  4.54887  3.49789  3.58414  3.36669  4.37618  3.63776  3.92387  3.90245  3.81077  2.69471  2.99061  3.10607  5.73222  4.56467    308 a - - -
          2.68618  4.42225  2.77519  2.73123  3.46354  2.40513  3.72494  3.29354  2.67741  2.69355  4.24690  2.90347  2.73739  3.18146  2.89801  2.37887  2.77519  2.98518  4.58477  3.61503
          0.02411  4.13291  4.85526  0.61958  0.77255  0.50907  0.91893
    307   0.69499  4.34338  3.74754  3.56058  4.33184  3.15919  4.54887  3.49789  3.58414  3.36669  4.37618  3.63776  3.92387  3.90245  3.81077  2.69471  2.99061  3.10607  5.73222  4.56467    309 a - - -
          2.68618  4.42225  2.77519  2.73123  3.46354  2.40513  3.72494  3.29354  2.67741  2.69355  4.24690  2.90347  2.73739  3.18146  2.89801  2.37887  2.77519  2.98518  4.58477  3.61503
          0.02411  4.13291  4.85526  0.61958  0.77255  0.50907  0.91893
    308   2.84795  4.59592  3.66589  3.29044  3.51376  1.08781  4.10308  3.47909  3.19481  3.10491  4.06439  3.59764  4.09480  3.57138  3.47311  3.02910  3.19401  3.19684  2.40495  3.56353    310 g - - -
          2.68618  4.42225  2.77519  2.73123  3.46354  2.40513  3.72494  3.29354  2.67741  2.69355  4.24690  2.90347  2.73739  3.18146  2.89801  2.37887  2.77519  2.98518  4.58477  3.61503
          0.02411  4.13291  4.85526  0.61958  0.77255  0.50907  0.91893
    309   2.82875  4.93513  3.18155  2.70958  4.41072  3.49880  3.75770  3.73228  1.24912  3.33221  4.20424  3.15182  3.97052  2.91322  2.53138  2.87149  2.35520  3.39926  5.50932  4.25760    311 k - - -
          2.68618  4.42225  2.77519  2.73123  3.46354  2.40513  3.72494  3.29354  2.67741  2.69355  4.24690  2.90347  2.73739  3.18146  2.89801  2.37887  2.77519  2.98518  4.58477  3.61503
          0.02411  4.13291  4.85526  0.61958  0.77255  0.50907  0.91893
    310   2.68058  4.80307  2.12066  2.51860  4.33983  3.28134  3.90814  3.68359  2.82904  3.38278  4.25301  3.01173  3.87821  3.10079  3.29164  2.73481  1.38966  3.31680  5.63760  4.29192    312 t - - -
          2.68618  4.42225  2.77519  2.73123  3.46354  2.40513  3.72494  3.29354  2.67741  2.69355  4.24690  2.90347  2.73739  3.18146  2.89801  2.37887  2.77519  2.98518  4.58477  3.61503
          0.02411  4.13291  4.85526  0.61958  0.77255  0.50907  0.91893
    311   2.87008  5.21936  1.15614  2.28147  4.71025  3.25291  3.89277  4.23415  2.90891  3.79478  4.64889  2.83712  3.89438  3.07380  3.46857  2.13234  3.20697  3.78877  5.94449  4.48459    313 d - - -
          2.68618  4.42225  2.77519  2.73123  3.46354  2.40513  3.72494  3.29354  2.67741  2.69355  4.24690  2.90347  2.73739  3.18146  2.89801  2.37887  2.77519  2.98518  4.58477  3.61503
          0.02411  4.13291  4.85526  0.61958  0.77255  0.50907  0.91893
    312   2.82309  4.90726  1.39850  2.52127  4.08305  3.45008  3.88996  2.40530  2.81541  3.05508  4.05027  3.04726  3.97294  3.09116  3.28652  2.87645  3.10194  2.96646  5.50104  4.12546    314 d - - -
          2.68618  4.42225  2.77519  2.73123  3.46354  2.40513  3.72494  3.29354  2.67741  2.69355  4.24690  2.90347  2.73739  3.18146  2.89801  2.37887  2.77519  2.98518  4.58477  3.61503
          0.02411  4.13291  4.85526  0.61958  0.77255  0.50907  0.91893
    313   2.45875  2.35935  3.91994  3.55782  4.10137  3.19075  4.40815  3.41068  3.45119  3.19123  4.12940  3.63381  1.14668  3.77603  3.68784  2.67851  2.92373  3.03502  5.49732  4.32666    315 p - - -
          2.68618  4.42225  2.77519  2.73123  3.46354  2.40513  3.72494  3.29354  2.67741  2.69355  4.24690  2.90347  2.73739  3.18146  2.89801  2.37887  2.77519  2.98518  4.58477  3.61503
          0.02411  4.13291  4.85526  0.61958  0.77255  0.50907  0.91893
    314   2.79788  4.95446  2.89027  2.57359  4.35181  3.40654  3.81369  3.84317  2.50657  3.38501  4.25964  3.06205  2.60933  1.38832  2.86242  2.82456  3.08614  3.48539  5.54916  4.22955    316 q - - -
          2.68618  4.42225  2.77519  2.73123  3.46354  2.40513  3.72494  3.29354  2.67741  2.69355  4.24690  2.90347  2.73739  3.18146  2.89801  2.37887  2.77519  2.98518  4.58477  3.61503
          0.02411  4.13291  4.85526  0.61958  0.77255  0.50907  0.91893
    315   3.05148  4.44329  4.60916  4.11670  2.36540  4.21103  4.55211  2.08306  4.00035  2.02919  3.31026  4.28014  4.57455  4.20245  4.16446  3.58211  3.31992  1.10120  4.99511  3.62162    317 v - - -
          2.68618  4.42225  2.77519  2.73123  3.46354  2.40513  3.72494  3.29354  2.67741  2.69355  4.24690  2.90347  2.73739  3.18146  2.89801  2.37887  2.77519  2.98518  4.58477  3.61503
          0.02411  4.13291  4.85526  0.61958  0.77255  0.50907  0.91893
    316   2.86851  4.60192  3.56187  3.21331  2.76669  3.63423  3.77560  3.29443  3.15878  2.89508  3.90645  3.49808  4.14797  3.48572  3.44238  2.23354  3.18136  3.05576  4.37116  1.27178    318 y - - -
          2.68618  4.42225  2.77519  2.73123  3.46354  2.40513  3.72494  3.29354  2.67741  2.69355  4.24690  2.90347  2.73739  3.18146  2.89801  2.37887  2.77519  2.98518  4.58477  3.61503
          0.02411  4.13291  4.85526  0.61958  0.77255  0.50907  0.91893
    317   2.75728  4.41202  3.70464  3.12096  3.23558  3.71017  3.84439  2.83434  2.29196  1.84799  3.45067  3.46762  4.08049  3.25692  3.04656  2.99708  2.98227  2.65674  2.48750  3.40086    319 l - - -
          2.68618  4.42225  2.77519  2.73123  3.46354  2.40513  3.72494  3.29354  2.67741  2.69355  4.24690  2.90347  2.73739  3.18146  2.89801  2.37887  2.77519  2.98518  4.58477  3.61503
          0.26400  4.13291  1.53251  0.61958  0.77255  0.50907  0.91893
    318   2.66067  4.87632  1.63491  2.29572  4.34319  3.18740  3.76717  3.70224  2.70248  3.37833  4.25033  2.82391  3.78205  2.94824  3.19839  2.67172  2.19816  3.33422  5.61811  4.23150    320 d - - -
          2.68618  4.42225  2.77519  2.73123  3.46354  2.40513  3.72494  3.29354  2.67741  2.69355  4.24690  2.90347  2.73739  3.18146  2.89801  2.37887  2.77519  2.98518  4.58477  3.61503
          0.03055  3.89946  4.62180  0.61958  0.77255  0.72499  0.66229
    319   2.74582  4.47382  3.44429  2.98174  3.46185  3.63130  3.92901  1.80274  2.76912  2.30161  3.43573  3.38483  4.05152  2.41239  3.06310  2.96956  2.99882  2.45381  5.04017  3.76544    321 i - - -
          2.68618  4.42225  2.77519  2.73123  3.46354  2.40513  3.72494  3.29354  2.67741  2.69355  4.24690  2.90347  2.73739  3.18146  2.89801  2.37887  2.77519  2.98518  4.58477  3.61503
          0.03055  3.89946  4.62180  0.61958  0.77255  0.72499  0.66229
    320   1.68925  4.26312  3.68893  3.25662  2.30952  3.43876  4.02638  2.62555  3.20587  2.35703  3.46555  3.51111  3.98273  3.49410  3.48708  2.82292  2.90414  2.44903  4.84009  3.45341    322 a - - -
          2.68618  4.42225  2.77519  2.73123  3.46354  2.40513  3.72494  3.29354  2.67741  2.69355  4.24690  2.90347  2.73739  3.18146  2.89801  2.37887  2.77519  2.98518  4.58477  3.61503
          0.03055  3.89946  4.62180  0.61958  0.77255  0.72499  0.66229
    321   2.73689  4.81486  1.75653  2.44192  3.88944  3.35572  3.77468  3.23118  2.69503  2.19493  3.93268  2.96217  3.87400  2.99066  3.14657  2.78521  3.01281  2.99547  5.31394  3.92965    323 d - - -
          2.68618  4.42225  2.77519  2.73123  3.46354  2.40513  3.72494  3.29354  2.67741  2.69355  4.24690  2.90347  2.73739  3.18146  2.89801  2.37887  2.77519  2.98518  4.58477  3.61503
          0.03055  3.89946  4.62180  0.61958  0.77255  0.72499  0.66229
    322   2.59905  4.68357  2.89856  2.55219  4.19747  3.26095  3.72996  3.61791  1.91993  3.23034  4.08612  3.00119  3.80564  2.91149  2.73303  1.76610  2.91296  3.25033  5.41406  4.11688    324 s - - -
          2.68670  4.42277  2.77516  2.73069  3.46406  2.40526  3.72546  3.29126  2.67792  2.69407  4.24741  2.90272  2.73791  3.18032  2.89852  2.37901  2.77571  2.98365  4.58529  3.61555
          0.54753  1.30132  1.90076  2.39157  0.09594  0.38783  1.13484
    323   2.79022  4.58187  3.46096  2.93266  3.73244  3.64934  3.87344  1.88290  1.81787  2.61271  3.65064  3.34495  4.05539  3.11492  2.82095  2.97528  3.02815  2.55324  5.17783  3.92648    340 k - - -
          2.68618  4.42225  2.77519  2.73123  3.46354  2.40513  3.72494  3.29354  2.67741  2.69355  4.24690  2.90347  2.73739  3.18146  2.89801  2.37887  2.77519  2.98518  4.58477  3.61503
          0.02715  4.01576  4.73810  0.61958  0.77255  0.62948  0.76114
    324   3.31900  4.73996  4.41900  4.06154  3.19553  4.16288  4.67247  2.40955  3.82788  0.71698  3.17740  4.32306  4.57492  4.16180  3.97968  3.75351  3.60747  2.48370  5.12469  3.88041    341 l - - -
          2.68618  4.42225  2.77519  2.73123  3.46354  2.40513  3.72494  3.29354  2.67741  2.69355  4.24690  2.90347  2.73739  3.18146  2.89801  2.37887  2.77519  2.98518  4.58477  3.61503
          0.02715  4.01576  4.73810  0.61958  0.77255  0.62948  0.76114
    325   2.93552  5.15147  3.04050  2.58397  4.52444  3.53600  3.63676  3.93402  1.51824  3.40702  4.26426  3.05436  3.95988  1.84094  2.32829  2.91758  3.13910  3.59587  5.49598  4.24234    342 k - - -
          2.68618  4.42225  2.77519  2.73123  3.46354  2.40513  3.72494  3.29354  2.67741  2.69355  4.24690  2.90347  2.73739  3.18146  2.89801  2.37887  2.77519  2.98518  4.58477  3.61503
          0.02715  4.01576  4.73810  0.61958  0.77255  0.62948  0.76114
    326   2.49538  4.34000  3.56120  3.32250  4.10119  3.17388  4.32813  3.24602  3.26830  3.10437  4.14740  3.50710  3.88972  3.65641  3.51868  2.69847  0.95027  2.92543  5.52631  4.31849    343 t - - -
          2.68618  4.42225  2.77519  2.73123  3.46354  2.40513  3.72494  3.29354  2.67741  2.69355  4.24690  2.90347  2.73739  3.18146  2.89801  2.37887  2.77519  2.98518  4.58477  3.61503
          0.02715  4.01576  4.73810  0.61958  0.77255  0.62948  0.76114
    327   3.08700  4.61435  4.20572  3.81206  3.27774  3.94223  4.51412  2.46796  3.57165  1.85267  1.12787  4.07123  4.40545  3.94517  3.75973  3.45010  3.39608  2.49025  5.13645  3.90982    344 m - - -
          2.68618  4.42225  2.77519  2.73123  3.46354  2.40513  3.72494  3.29354  2.67741  2.69355  4.24690  2.90347  2.73739  3.18146  2.89801  2.37887  2.77519  2.98518  4.58477  3.61503
          0.02715  4.01576  4.73810  0.61958  0.77255  0.62948  0.76114
    328   2.35450  4.19762  3.32574  3.07764  3.86654  3.03946  4.10340  2.97904  3.01807  2.84656  3.90926  3.30391  3.73520  3.42047  3.27993  2.55490  1.40065  2.68746  5.31576  4.08457    345 t - - -
          2.68618  4.42225  2.77519  2.73123  3.46354  2.40513  3.72494  3.29354  2.67741  2.69355  4.24690  2.90347  2.73739  3.18146  2.89801  2.37887  2.77519  2.98518  4.58477  3.61503
          0.03560  3.74907  4.47142  0.61958  0.77255  0.62948  0.76114
    329   2.62778  4.61250  2.65442  2.52976  3.95713  3.10612  3.83386  3.64517  2.72960  3.30783  4.26747  1.39782  3.75416  3.11035  3.07659  2.70228  3.00799  3.28003  5.27819  3.91735    346 n - - -
          2.68618  4.42225  2.77519  2.73123  3.46354  2.40513  3.72494  3.29354  2.67741  2.69355  4.24690  2.90347  2.73739  3.18146  2.89801  2.37887  2.77519  2.98518  4.58477  3.61503
          0.03560  3.74907  4.47142  0.61958  0.77255  0.62948  0.76114
    330   2.86470  4.81415  3.03219  2.68305  4.17209  3.36260  3.70245  3.59465  1.22230  3.18939  4.16211  3.11134  3.87554  2.90445  2.42549  2.91755  3.12974  3.31098  5.28147  4.07794    347 k - - -
          2.68618  4.42225  2.77519  2.73123  3.46354  2.40513  3.72494  3.29354  2.67741  2.69355  4.24690  2.90347  2.73739  3.18146  2.89801  2.37887  2.77519  2.98518  4.58477  3.61503
          0.03560  3.74907  4.47142  0.61958  0.77255  0.62948  0.76114
    331   2.71123  4.29282  3.94966  3.61377  3.46459  3.59039  4.43820  2.07383  3.47933  2.17705  3.45383  3.82191  4.16117  3.85024  3.70271  3.08996  3.07801  1.19793  5.22634  3.94799    348 v - - -
          2.68618  4.42225  2.77519  2.73123  3.46354  2.40513  3.72494  3.29354  2.67741  2.69355  4.24690  2.90347  2.73739  3.18146  2.89801  2.37887  2.77519  2.98518  4.58477  3.61503
          0.03560  3.74907  4.47142  0.61958  0.77255  0.62948  0.76114
    332   2.71123  4.29282  3.94966  3.61377  3.46459  3.59039  4.43820  2.07383  3.47933  2.17705  3.45383  3.82191  4.16117  3.85024  3.70271  3.08996  3.07801  1.19793  5.22634  3.94799    349 v - - -
          2.68618  4.42225  2.77519  2.73123  3.46354  2.40513  3.72494  3.29354  2.67741  2.69355  4.24690  2.90347  2.73739  3.18146  2.89801  2.37887  2.77519  2.98518  4.58477  3.61503
          0.03560  3.74907  4.47142  0.61958  0.77255  0.62948  0.76114
    333   2.62778  4.61250  2.65442  2.52976  3.95713  3.10612  3.83386  3.64517  2.72960  3.30783  4.26747  1.39782  3.75416  3.11035  3.07659  2.70228  3.00799  3.28003  5.27819  3.91735    350 n - - -
          2.68618  4.42225  2.77519  2.73123  3.46354  2.40513  3.72494  3.29354  2.67741  2.69355  4.24690  2.90347  2.73739  3.18146  2.89801  2.37887  2.77519  2.98518  4.58477  3.61503
          0.03560  3.74907  4.47142  0.61958  0.77255  0.62948  0.76114
    334   2.86470  4.81415  3.03219  2.68305  4.17209  3.36260  3.70245  3.59465  1.22230  3.18939  4.16211  3.11134  3.87554  2.90445  2.42549  2.91755  3.12974  3.31098  5.28147  4.07794    351 k - - -
          2.68618  4.42225  2.77519  2.73123  3.46354  2.40513  3.72494  3.29354  2.67741  2.69355  4.24690  2.90347  2.73739  3.18146  2.89801  2.37887  2.77519  2.98518  4.58477  3.61503
          0.03560  3.74907  4.47142  0.61958  0.77255  0.62948  0.76114
    335   2.71123  4.29282  3.94966  3.61377  3.46459  3.59039  4.43820  2.07383  3.47933  2.17705  3.45383  3.82191  4.16117  3.85024  3.70271  3.08996  3.07801  1.19793  5.22634  3.94799    352 v - - -
          2.68618  4.42225  2.77519  2.73123  3.46354  2.40513  3.72494  3.29354  2.67741  2.69355  4.24690  2.90347  2.73739  3.18146  2.89801  2.37887  2.77519  2.98518  4.58477  3.61503
          0.03560  3.74907  4.47142  0.61958  0.77255  0.62948  0.76114
    336   2.87325  4.71222  3.35202  2.89559  4.03544  3.37895  3.74853  3.57235  2.20842  3.11127  4.11929  3.26255  3.89167  2.97907  1.18620  2.96603  3.15041  3.30280  5.17146  3.99412    353 r - - -
          2.68618  4.42225  2.77519  2.73123  3.46354  2.40513  3.72494  3.29354  2.67741  2.69355  4.24690  2.90347  2.73739  3.18146  2.89801  2.37887  2.77519  2.98518  4.58477  3.61503
          0.03560  3.74907  4.47142  0.61958  0.77255  0.62948  0.76114
    337   2.52453  4.30677  3.17232  3.05880  4.19316  0.94808  4.18238  3.76649  3.22252  3.43555  4.41405  3.33784  3.69394  3.55743  3.46798  2.69376  2.99638  3.31932  5.31677  4.29245    354 g - - -
          2.68618  4.42225  2.77519  2.73123  3.46354  2.40513  3.72494  3.29354  2.67741  2.69355  4.24690  2.90347  2.73739  3.18146  2.89801  2.37887  2.77519  2.98518  4.58477  3.61503
          0.03560  3.74907  4.47142  0.61958  0.77255  0.62948  0.76114
    338   2.86470  4.81415  3.03219  2.68305  4.17209  3.36260  3.70245  3.59465  1.22230  3.18939  4.16211  3.11134  3.87554  2.90445  2.42549  2.91755  3.12974  3.31098  5.28147  4.07794    355 k - - -
          2.68618  4.42225  2.77519  2.73123  3.46354  2.40513  3.72494  3.29354  2.67741  2.69355  4.24690  2.90347  2.73739  3.18146  2.89801  2.37887  2.77519  2.98518  4.58477  3.61503
          0.03560  3.74907  4.47142  0.61958  0.77255  0.62948  0.76114
    339   1.20817  4.13855  3.34280  3.13361  3.93413  2.96521  4.16946  3.04205  3.14667  2.92846  3.97838  3.31272  3.69319  3.50061  3.40292  2.49215  2.76114  2.71847  5.37407  4.16136    356 a - - -
          2.68618  4.42225  2.77519  2.73123  3.46354  2.40513  3.72494  3.29354  2.67741  2.69355  4.24690  2.90347  2.73739  3.18146  2.89801  2.37887  2.77519  2.98518  4.58477  3.61503
          0.03560  3.74907  4.47142  0.61958  0.77255  0.62948  0.76114
    340   2.85392  4.92647  2.45055  1.21602  4.25861  3.19982  3.78234  3.68795  2.64771  3.32747  4.31203  2.87695  3.80004  3.00395  3.03970  2.85234  3.15897  3.38654  5.45417  4.18177    357 e - - -
          2.68618  4.42225  2.77519  2.73123  3.46354  2.40513  3.72494  3.29354  2.67741  2.69355  4.24690  2.90347  2.73739  3.18146  2.89801  2.37887  2.77519  2.98518  4.58477  3.61503
          0.03560  3.74907  4.47142  0.61958  0.77255  0.62948  0.76114
    341   2.35450  4.19762  3.32574  3.07764  3.86654  3.03946  4.10340  2.97904  3.01807  2.84656  3.90926  3.30391  3.73520  3.42047  3.27993  2.55490  1.40065  2.68746  5.31576  4.08457    358 t - - -
          2.68618  4.42225  2.77519  2.73123  3.46354  2.40513  3.72494  3.29354  2.67741  2.69355  4.24690  2.90347  2.73739  3.18146  2.89801  2.37887  2.77519  2.98518  4.58477  3.61503
          0.03560  3.74907  4.47142  0.61958  0.77255  0.62948  0.76114
    342   2.85392  4.92647  2.45055  1.21602  4.25861  3.19982  3.78234  3.68795  2.64771  3.32747  4.31203  2.87695  3.80004  3.00395  3.03970  2.85234  3.15897  3.38654  5.45417  4.18177    359 e - - -
          2.68618  4.42225  2.77519  2.73123  3.46354  2.40513  3.72494  3.29354  2.67741  2.69355  4.24690  2.90347  2.73739  3.18146  2.89801  2.37887  2.77519  2.98518  4.58477  3.61503
          0.03560  3.74907  4.47142  0.61958  0.77255  0.62948  0.76114
    343   2.71123  4.29282  3.94966  3.61377  3.46459  3.59039  4.43820  2.07383  3.47933  2.17705  3.45383  3.82191  4.16117  3.85024  3.70271  3.08996  3.07801  1.19793  5.22634  3.94799    360 v - - -
          2.68618  4.42225  2.77519  2.73123  3.46354  2.40513  3.72494  3.29354  2.67741  2.69355  4.24690  2.90347  2.73739  3.18146  2.89801  2.37887  2.77519  2.98518  4.58477  3.61503
          0.03560  3.74907  4.47142  0.61958  0.77255  0.62948  0.76114
    344   2.85392  4.92647  2.45055  1.21602  4.25861  3.19982  3.78234  3.68795  2.64771  3.32747  4.31203  2.87695  3.80004  3.00395  3.03970  2.85234  3.15897  3.38654  5.45417  4.18177    361 e - - -
          2.68618  4.42225  2.77519  2.73123  3.46354  2.40513  3.72494  3.29354  2.67741  2.69355  4.24690  2.90347  2.73739  3.18146  2.89801  2.37887  2.77519  2.98518  4.58477  3.61503
          0.03560  3.74907  4.47142  0.61958  0.77255  0.62948  0.76114
    345   2.86470  4.81415  3.03219  2.68305  4.17209  3.36260  3.70245  3.59465  1.22230  3.18939  4.16211  3.11134  3.87554  2.90445  2.42549  2.91755  3.12974  3.31098  5.28147  4.07794    362 k - - -
          2.68618  4.42225  2.77519  2.73123  3.46354  2.40513  3.72494  3.29354  2.67741  2.69355  4.24690  2.90347  2.73739  3.18146  2.89801  2.37887  2.77519  2.98518  4.58477  3.61503
          0.03560  3.74907  4.47142  0.61958  0.77255  0.62948  0.76114
    346   2.46006  1.23037  3.94424  3.65922  3.68318  3.10496  4.33403  2.81013  3.48644  2.72935  3.84864  3.67920  3.80216  3.83830  3.63128  2.73070  2.91714  2.56222  5.12108  3.97053    363 c - - -
          2.68618  4.42225  2.77519  2.73123  3.46354  2.40513  3.72494  3.29354  2.67741  2.69355  4.24690  2.90347  2.73739  3.18146  2.89801  2.37887  2.77519  2.98518  4.58477  3.61503
          0.03560  3.74907  4.47142  0.61958  0.77255  0.62948  0.76114
    347   2.86470  4.81415  3.03219  2.68305  4.17209  3.36260  3.70245  3.59465  1.22230  3.18939  4.16211  3.11134  3.87554  2.90445  2.42549  2.91755  3.12974  3.31098  5.28147  4.07794    364 k - - -
          2.68618  4.42225  2.77519  2.73123  3.46354  2.40513  3.72494  3.29354  2.67741  2.69355  4.24690  2.90347  2.73739  3.18146  2.89801  2.37887  2.77519  2.98518  4.58477  3.61503
          0.03560  3.74907  4.47142  0.61958  0.77255  0.62948  0.76114
    348   2.52453  4.30677  3.17232  3.05880  4.19316  0.94808  4.18238  3.76649  3.22252  3.43555  4.41405  3.33784  3.69394  3.55743  3.46798  2.69376  2.99638  3.31932  5.31677  4.29245    365 g - - -
          2.68618  4.42225  2.77519  2.73123  3.46354  2.40513  3.72494  3.29354  2.67741  2.69355  4.24690  2.90347  2.73739  3.18146  2.89801  2.37887  2.77519  2.98518  4.58477  3.61503
          0.03560  3.74907  4.47142  0.61958  0.77255  0.62948  0.76114
    349   2.87325  4.71222  3.35202  2.89559  4.03544  3.37895  3.74853  3.57235  2.20842  3.11127  4.11929  3.26255  3.89167  2.97907  1.18620  2.96603  3.15041  3.30280  5.17146  3.99412    366 r - - -
          2.68618  4.42225  2.77519  2.73123  3.46354  2.40513  3.72494  3.29354  2.67741  2.69355  4.24690  2.90347  2.73739  3.18146  2.89801  2.37887  2.77519  2.98518  4.58477  3.61503
          0.03560  3.74907  4.47142  0.61958  0.77255  0.62948  0.76114
    350   2.87325  4.71222  3.35202  2.89559  4.03544  3.37895  3.74853  3.57235  2.20842  3.11127  4.11929  3.26255  3.89167  2.97907  1.18620  2.96603  3.15041  3.30280  5.17146  3.99412    367 r - - -
          2.68618  4.42225  2.77519  2.73123  3.46354  2.40513  3.72494  3.29354  2.67741  2.69355  4.24690  2.90347  2.73739  3.18146  2.89801  2.37887  2.77519  2.98518  4.58477  3.61503
          0.03560  3.74907  4.47142  0.61958  0.77255  0.62948  0.76114
    351   2.62778  4.61250  2.65442  2.52976  3.95713  3.10612  3.83386  3.64517  2.72960  3.30783  4.26747  1.39782  3.75416  3.11035  3.07659  2.70228  3.00799  3.28003  5.27819  3.91735    368 n - - -
          2.68618  4.42225  2.77519  2.73123  3.46354  2.40513  3.72494  3.29354  2.67741  2.69355  4.24690  2.90347  2.73739  3.18146  2.89801  2.37887  2.77519  2.98518  4.58477  3.61503
          0.03560  3.74907  4.47142  0.61958  0.77255  0.62948  0.76114
    352   2.26225  4.17841  3.10627  2.92088  3.95463  2.91089  4.03193  3.46255  2.98586  3.19428  4.13438  3.16281  3.64044  3.34623  3.27263  1.29421  2.73394  3.02527  5.33826  4.03850    369 s - - -
          2.68618  4.42225  2.77519  2.73123  3.46354  2.40513  3.72494  3.29354  2.67741  2.69355  4.24690  2.90347  2.73739  3.18146  2.89801  2.37887  2.77519  2.98518  4.58477  3.61503
          0.03560  3.74907  4.47142  0.61958  0.77255  0.62948  0.76114
    353   2.62778  4.61250  2.65442  2.52976  3.95713  3.10612  3.83386  3.64517  2.72960  3.30783  4.26747  1.39782  3.75416  3.11035  3.07659  2.70228  3.00799  3.28003  5.27819  3.91735    370 n - - -
          2.68618  4.42225  2.77519  2.73123  3.46354  2.40513  3.72494  3.29354  2.67741  2.69355  4.24690  2.90347  2.73739  3.18146  2.89801  2.37887  2.77519  2.98518  4.58477  3.61503
          0.03560  3.74907  4.47142  0.61958  0.77255  0.62948  0.76114
    354   2.86470  4.81415  3.03219  2.68305  4.17209  3.36260  3.70245  3.59465  1.22230  3.18939  4.16211  3.11134  3.87554  2.90445  2.42549  2.91755  3.12974  3.31098  5.28147  4.07794    371 k - - -
          2.68618  4.42225  2.77519  2.73123  3.46354  2.40513  3.72494  3.29354  2.67741  2.69355  4.24690  2.90347  2.73739  3.18146  2.89801  2.37887  2.77519  2.98518  4.58477  3.61503
          0.03560  3.74907  4.47142  0.61958  0.77255  0.62948  0.76114
    355   2.60253  4.37525  3.19724  3.02231  4.01945  3.06997  4.10647  3.53698  3.06966  3.17591  4.22390  3.33915  1.09313  3.46254  3.32547  2.76728  3.03554  3.19620  5.23615  4.14005    372 p - - -
          2.68618  4.42225  2.77519  2.73123  3.46354  2.40513  3.72494  3.29354  2.67741  2.69355  4.24690  2.90347  2.73739  3.18146  2.89801  2.37887  2.77519  2.98518  4.58477  3.61503
          0.03560  3.74907  4.47142  0.61958  0.77255  0.62948  0.76114
    356   2.52453  4.30677  3.17232  3.05880  4.19316  0.94808  4.18238  3.76649  3.22252  3.43555  4.41405  3.33784  3.69394  3.55743  3.46798  2.69376  2.99638  3.31932  5.31677  4.29245    373 g - - -
          2.68618  4.42225  2.77519  2.73123  3.46354  2.40513  3.72494  3.29354  2.67741  2.69355  4.24690  2.90347  2.73739  3.18146  2.89801  2.37887  2.77519  2.98518  4.58477  3.61503
          0.03560  3.74907  4.47142  0.61958  0.77255  0.62948  0.76114
    357   2.46006  1.23037  3.94424  3.65922  3.68318  3.10496  4.33403  2.81013  3.48644  2.72935  3.84864  3.67920  3.80216  3.83830  3.63128  2.73070  2.91714  2.56222  5.12108  3.97053    374 c - - -
          2.68618  4.42225  2.77519  2.73123  3.46354  2.40513  3.72494  3.29354  2.67741  2.69355  4.24690  2.90347  2.73739  3.18146  2.89801  2.37887  2.77519  2.98518  4.58477  3.61503
          0.03560  3.74907  4.47142  0.61958  0.77255  0.62948  0.76114
    358   2.60253  4.37525  3.19724  3.02231  4.01945  3.06997  4.10647  3.53698  3.06966  3.17591  4.22390  3.33915  1.09313  3.46254  3.32547  2.76728  3.03554  3.19620  5.23615  4.14005    375 p - - -
          2.68618  4.42225  2.77519  2.73123  3.46354  2.40513  3.72494  3.29354  2.67741  2.69355  4.24690  2.90347  2.73739  3.18146  2.89801  2.37887  2.77519  2.98518  4.58477  3.61503
          0.03560  3.74907  4.47142  0.61958  0.77255  0.62948  0.76114
    359   2.26225  4.17841  3.10627  2.92088  3.95463  2.91089  4.03193  3.46255  2.98586  3.19428  4.13438  3.16281  3.64044  3.34623  3.27263  1.29421  2.73394  3.02527  5.33826  4.03850    376 s - - -
          2.68618  4.42225  2.77519  2.73123  3.46354  2.40513  3.72494  3.29354  2.67741  2.69355  4.24690  2.90347  2.73739  3.18146  2.89801  2.37887  2.77519  2.98518  4.58477  3.61503
          0.03560  3.74907  4.47142  0.61958  0.77255  0.62948  0.76114
    360   2.74740  4.67647  3.37166  2.78699  3.82859  3.49090  3.66520  3.20518  2.16241  2.77670  3.35584  3.18179  3.91809  2.86821  1.62742  2.84919  2.98827  2.98686  5.13622  3.86798    377 r - - -
          2.68618  4.42225  2.77519  2.73123  3.46354  2.40513  3.72494  3.29354  2.67741  2.69355  4.24690  2.90347  2.73739  3.18146  2.89801  2.37887  2.77519  2.98518  4.58477  3.61503
          0.03441  3.78243  4.50477  0.61958  0.77255  0.62948  0.76114
    361   2.76631  4.82364  3.21831  2.63184  4.10146  3.49823  3.58707  3.45663  1.53142  3.03094  3.47663  3.07170  3.89100  2.74964  2.21757  2.81468  2.97617  3.17786  5.24926  4.00374    378 k - - -
          2.68618  4.42225  2.77519  2.73123  3.46354  2.40513  3.72494  3.29354  2.67741  2.69355  4.24690  2.90347  2.73739  3.18146  2.89801  2.37887  2.77519  2.98518  4.58477  3.61503
          0.03319  3.81774  4.54009  0.61958  0.77255  0.62948  0.76114
    362   2.66495  4.69150  2.98479  2.57969  3.89317  3.37569  3.68728  3.27068  2.35001  2.69242  3.84493  3.03697  3.85316  1.89494  2.66684  2.74070  2.72971  3.01931  5.23156  3.91838    379 q - - -
          2.68618  4.42225  2.77519  2.73123  3.46354  2.40513  3.72494  3.29354  2.67741  2.69355  4.24690  2.90347  2.73739  3.18146  2.89801  2.37887  2.77519  2.98518  4.58477  3.61503
          0.03319  3.81774  4.54009  0.61958  0.77255  0.62948  0.76114
    363   2.52305  4.54126  2.71229  2.52838  3.86680  3.26485  3.72598  3.22636  2.58468  2.91004  3.42489  2.99291  2.17881  2.93701  2.99139  2.61842  2.82230  2.93183  5.22855  3.91301    380 p - - -
          2.68618  4.42225  2.77519  2.73123  3.46354  2.40513  3.72494  3.29354  2.67741  2.69355  4.24690  2.90347  2.73739  3.18146  2.89801  2.37887  2.77519  2.98518  4.58477  3.61503
          0.03319  3.81774  4.54009  0.61958  0.77255  0.62948  0.76114
    364   1.69098  4.47362  3.02027  2.64658  3.94067  3.22547  3.75940  3.30857  2.50210  2.96763  3.86500  3.05657  3.77778  2.75014  2.64325  2.61668  2.82785  2.98882  5.26087  3.98774    381 a - - -
          2.68618  4.42225  2.77519  2.73123  3.46354  2.40513  3.72494  3.29354  2.67741  2.69355  4.24690  2.90347  2.73739  3.18146  2.89801  2.37887  2.77519  2.98518  4.58477  3.61503
          0.03319  3.81774  4.54009  0.61958  0.77255  0.62948  0.76114
    365   2.46280  4.38500  3.07917  2.75476  3.53243  3.18613  3.80419  3.25582  2.74896  2.93119  3.86522  3.12213  3.78151  3.12720  3.08762  1.57973  2.82607  2.93758  4.99891  3.17667    382 s - - -
          2.68618  4.42225  2.77519  2.73123  3.46354  2.40513  3.72494  3.29354  2.67741  2.69355  4.24690  2.90347  2.73739  3.18146  2.89801  2.37887  2.77519  2.98518  4.58477  3.61503
          0.03319  3.81774  4.54009  0.61958  0.77255  0.62948  0.76114
    366   2.67473  4.70941  3.08605  2.60006  4.01106  3.40619  3.64256  3.05313  1.61806  3.00285  3.89980  3.04674  3.85426  2.82314  2.51279  2.59545  2.92472  3.04472  5.24736  3.96682    383 k - - -
          2.68618  4.42225  2.77519  2.73123  3.46354  2.40513  3.72494  3.29354  2.67741  2.69355  4.24690  2.90347  2.73739  3.18146  2.89801  2.37887  2.77519  2.98518  4.58477  3.61503
          0.03319  3.81774  4.54009  0.61958  0.77255  0.62948  0.76114
    367   2.40704  4.31355  3.17179  2.79024  3.24205  3.17548  3.84094  3.13646  2.79004  2.83299  3.76689  3.14621  2.02697  3.13569  3.14335  2.39959  2.76927  2.83090  5.08049  3.72739    384 p - - -
          2.68618  4.42225  2.77519  2.73123  3.46354  2.40513  3.72494  3.29354  2.67741  2.69355  4.24690  2.90347  2.73739  3.18146  2.89801  2.37887  2.77519  2.98518  4.58477  3.61503
          0.03319  3.81774  4.54009  0.61958  0.77255  0.62948  0.76114
    368   2.46740  4.78150  2.55060  2.35351  4.19852  3.18998  3.70954  3.67857  2.51292  3.28494  4.15494  1.78905  3.76903  2.67561  2.90591  2.65874  2.94616  3.31085  5.46298  4.09946    385 n - - -
          2.68618  4.42225  2.77519  2.73123  3.46354  2.40513  3.72494  3.29354  2.67741  2.69355  4.24690  2.90347  2.73739  3.18146  2.89801  2.37887  2.77519  2.98518  4.58477  3.61503
          0.03319  3.81774  4.54009  0.61958  0.77255  0.62948  0.76114
    369   2.52019  4.37261  3.26827  2.81414  3.71539  3.34497  3.83695  2.64065  2.50739  2.67711  3.64687  3.20029  3.85544  3.09075  2.96957  2.69700  1.88361  2.58184  5.14674  3.88716    386 t - - -
          2.68618  4.42225  2.77519  2.73123  3.46354  2.40513  3.72494  3.29354  2.67741  2.69355  4.24690  2.90347  2.73739  3.18146  2.89801  2.37887  2.77519  2.98518  4.58477  3.61503
          0.03319  3.81774  4.54009  0.61958  0.77255  0.62948  0.76114
    370   2.27568  4.30415  3.23735  2.84766  3.23858  3.20377  3.88930  3.00319  2.83861  2.71226  3.70436  3.19493  2.01440  3.18176  3.18578  2.59457  2.78521  2.73533  5.11276  3.79106    387 p - - -
          2.68618  4.42225  2.77519  2.73123  3.46354  2.40513  3.72494  3.29354  2.67741  2.69355  4.24690  2.90347  2.73739  3.18146  2.89801  2.37887  2.77519  2.98518  4.58477  3.61503
          0.03319  3.81774  4.54009  0.61958  0.77255  0.62948  0.76114
    371   2.29770  3.48931  3.26279  2.87575  3.89853  1.76465  3.92040  3.29388  2.81768  2.99430  3.87017  3.16781  3.69391  2.88861  3.14402  2.46532  2.70277  2.91374  5.26548  4.01581    388 g - - -
          2.68618  4.42225  2.77519  2.73123  3.46354  2.40513  3.72494  3.29354  2.67741  2.69355  4.24690  2.90347  2.73739  3.18146  2.89801  2.37887  2.77519  2.98518  4.58477  3.61503
          0.03319  3.81774  4.54009  0.61958  0.77255  0.62948  0.76114
    372   2.69547  4.65586  3.13418  2.66556  3.68557  3.46554  3.71298  3.08447  2.40691  2.59747  3.04204  3.11726  3.90112  1.93663  2.72291  2.79574  2.94471  2.90093  5.12224  3.81188    389 q - - -
          2.68618  4.42225  2.77519  2.73123  3.46354  2.40513  3.72494  3.29354  2.67741  2.69355  4.24690  2.90347  2.73739  3.18146  2.89801  2.37887  2.77519  2.98518  4.58477  3.61503
          0.03319  3.81774  4.54009  0.61958  0.77255  0.62948  0.76114
    373   2.57365  4.54400  3.00401  2.63015  3.87374  3.29057  3.74559  3.24208  2.34081  2.71200  3.84549  3.06203  2.06540  2.96721  2.81651  2.68121  2.87808  2.95745  5.21806  3.92221    390 p - - -
          2.68618  4.42225  2.77519  2.73123  3.46354  2.40513  3.72494  3.29354  2.67741  2.69355  4.24690  2.90347  2.73739  3.18146  2.89801  2.37887  2.77519  2.98518  4.58477  3.61503
          0.03319  3.81774  4.54009  0.61958  0.77255  0.62948  0.76114
    374   1.52376  4.16322  3.42729  3.04005  3.79231  3.10844  4.03076  2.62970  2.98059  2.79002  3.75445  3.28573  3.75590  3.32900  3.28794  2.36339  2.72235  2.57141  5.25816  4.00817    391 a - - -
          2.68618  4.42225  2.77519  2.73123  3.46354  2.40513  3.72494  3.29354  2.67741  2.69355  4.24690  2.90347  2.73739  3.18146  2.89801  2.37887  2.77519  2.98518  4.58477  3.61503
          0.03319  3.81774  4.54009  0.61958  0.77255  0.62948  0.76114
    375   2.50963  4.49845  2.91429  2.58132  3.85780  3.22060  3.34246  3.34485  2.55253  3.00491  3.87970  2.78368  3.77214  2.97170  2.90478  2.61487  1.84014  3.01595  5.20591  3.87919    392 t - - -
          2.68618  4.42225  2.77519  2.73123  3.46354  2.40513  3.72494  3.29354  2.67741  2.69355  4.24690  2.90347  2.73739  3.18146  2.89801  2.37887  2.77519  2.98518  4.58477  3.61503
          0.03319  3.81774  4.54009  0.61958  0.77255  0.62948  0.76114
    376   2.80721  4.70955  3.41409  2.83811  3.79026  3.52979  3.68798  3.21130  2.17794  2.41112  3.81315  3.22602  3.95571  2.90373  1.59024  2.91137  3.04337  3.00502  5.11435  3.83033    393 r - - -
          2.68618  4.42225  2.77519  2.73123  3.46354  2.40513  3.72494  3.29354  2.67741  2.69355  4.24690  2.90347  2.73739  3.18146  2.89801  2.37887  2.77519  2.98518  4.58477  3.61503
          0.03319  3.81774  4.54009  0.61958  0.77255  0.62948  0.76114
    377   2.56603  4.81789  3.04729  2.44450  4.20139  3.41288  3.61951  3.55332  2.11334  3.13998  4.02053  3.03192  3.86574  2.78475  1.65132  2.78953  2.98601  3.24474  5.32613  4.07920    394 r - - -
          2.68618  4.42225  2.77519  2.73123  3.46354  2.40513  3.72494  3.29354  2.67741  2.69355  4.24690  2.90347  2.73739  3.18146  2.89801  2.37887  2.77519  2.98518  4.58477  3.61503
          0.03319  3.81774  4.54009  0.61958  0.77255  0.62948  0.76114
    378   2.66014  4.76965  2.66548  2.27838  4.15682  3.26256  3.68904  3.55101  2.29220  3.17298  4.04511  2.90166  2.05281  2.87589  2.80076  2.69896  2.94598  3.22102  5.39504  4.08770    395 p - - -
          2.68618  4.42225  2.77519  2.73123  3.46354  2.40513  3.72494  3.29354  2.67741  2.69355  4.24690  2.90347  2.73739  3.18146  2.89801  2.37887  2.77519  2.98518  4.58477  3.61503
          0.03319  3.81774  4.54009  0.61958  0.77255  0.62948  0.76114
    379   2.62200  4.73276  2.82663  2.49821  4.02948  3.38364  3.61266  3.40208  2.26925  3.02227  3.67111  2.97782  3.81263  2.77830  1.90854  2.67300  2.72245  3.09574  5.26203  3.96556    396 r - - -
          2.68618  4.42225  2.77519  2.73123  3.46354  2.40513  3.72494  3.29354  2.67741  2.69355  4.24690  2.90347  2.73739  3.18146  2.89801  2.37887  2.77519  2.98518  4.58477  3.61503
          0.03262  3.83497  4.55732  0.61958  0.77255  0.62948  0.76114
    380   2.50470  4.53364  2.66475  2.50693  3.95292  3.21965  3.74323  3.30004  2.61293  2.90120  3.88200  2.76407  3.76319  2.95320  3.02272  2.59813  1.88646  2.97680  5.29198  3.97825    397 t - - -
          2.68618  4.42225  2.77519  2.73123  3.46354  2.40513  3.72494  3.29354  2.67741  2.69355  4.24690  2.90347  2.73739  3.18146  2.89801  2.37887  2.77519  2.98518  4.58477  3.61503
          0.03262  3.83497  4.55732  0.61958  0.77255  0.62948  0.76114
    381   2.46759  4.41556  3.14936  2.73862  3.87463  3.21477  3.80840  3.24194  2.58148  2.91113  3.83864  3.11942  1.98817  3.04002  2.68233  2.60218  2.81188  2.72206  5.23573  3.95522    398 p - - -
          2.68618  4.42225  2.77519  2.73123  3.46354  2.40513  3.72494  3.29354  2.67741  2.69355  4.24690  2.90347  2.73739  3.18146  2.89801  2.37887  2.77519  2.98518  4.58477  3.61503
          0.03262  3.83497  4.55732  0.61958  0.77255  0.62948  0.76114
    382   2.68967  4.85097  2.82537  2.45165  4.12028  3.40485  3.59069  3.22369  1.67259  3.10035  3.95248  2.94551  3.82777  2.61585  2.54843  2.71380  2.91615  3.19983  5.30740  4.00606    399 k - - -
          2.68618  4.42225  2.77519  2.73123  3.46354  2.40513  3.72494  3.29354  2.67741  2.69355  4.24690  2.90347  2.73739  3.18146  2.89801  2.37887  2.77519  2.98518  4.58477  3.61503
          0.03262  3.83497  4.55732  0.61958  0.77255  0.62948  0.76114
    383   2.58272  4.64235  2.71776  2.46525  3.92401  3.28797  3.69035  3.35124  2.50949  2.78772  3.87163  2.94933  2.20338  2.72408  2.90579  2.65246  2.86501  3.04756  5.25386  3.92624    400 p - - -
          2.68618  4.42225  2.77519  2.73123  3.46354  2.40513  3.72494  3.29354  2.67741  2.69355  4.24690  2.90347  2.73739  3.18146  2.89801  2.37887  2.77519  2.98518  4.58477  3.61503
          0.03262  3.83497  4.55732  0.61958  0.77255  0.62948  0.76114
    384   2.32866  3.79437  3.53847  3.05975  3.68899  1.90475  3.99372  2.61742  2.97457  2.70393  3.65252  3.31215  3.77559  3.30434  3.29095  2.54559  2.71250  2.39631  5.15615  3.91280    401 g - - -
          2.68618  4.42225  2.77519  2.73123  3.46354  2.40513  3.72494  3.29354  2.67741  2.69355  4.24690  2.90347  2.73739  3.18146  2.89801  2.37887  2.77519  2.98518  4.58477  3.61503
          0.03262  3.83497  4.55732  0.61958  0.77255  0.62948  0.76114
    385   2.79776  4.80421  3.31542  2.70780  4.08029  3.52569  3.60457  3.14049  1.95122  3.01872  3.92634  3.12456  3.92028  2.77549  1.60255  2.86038  3.00771  3.15768  5.23147  3.99723    402 r - - -
          2.68618  4.42225  2.77519  2.73123  3.46354  2.40513  3.72494  3.29354  2.67741  2.69355  4.24690  2.90347  2.73739  3.18146  2.89801  2.37887  2.77519  2.98518  4.58477  3.61503
          0.03262  3.83497  4.55732  0.61958  0.77255  0.62948  0.76114
    386   2.50888  4.52221  3.01407  2.63501  4.04734  3.20889  3.75127  3.48176  2.45338  3.10767  3.97847  3.04517  2.02845  2.95521  2.42047  2.51946  2.84371  3.12249  5.31706  4.03471    403 p - - -
          2.68618  4.42225  2.77519  2.73123  3.46354  2.40513  3.72494  3.29354  2.67741  2.69355  4.24690  2.90347  2.73739  3.18146  2.89801  2.37887  2.77519  2.98518  4.58477  3.61503
          0.03262  3.83497  4.55732  0.61958  0.77255  0.62948  0.76114
    387   2.56576  4.57406  2.95317  2.54857  3.90726  3.31021  3.35400  3.31157  2.32188  2.95708  3.82252  3.00536  3.58263  2.89183  2.78996  2.65673  1.94220  3.00573  5.21174  3.92337    404 t - - -
          2.68618  4.42225  2.77519  2.73123  3.46354  2.40513  3.72494  3.29354  2.67741  2.69355  4.24690  2.90347  2.73739  3.18146  2.89801  2.37887  2.77519  2.98518  4.58477  3.61503
          0.03262  3.83497  4.55732  0.61958  0.77255  0.62948  0.76114
    388   2.53826  4.51580  3.05419  2.61693  3.85899  3.30053  3.35742  3.28762  2.44254  2.93588  3.80461  3.04833  3.79853  2.91828  2.61122  2.57015  1.91974  2.97894  5.17628  3.88810    405 t - - -
          2.68618  4.42225  2.77519  2.73123  3.46354  2.40513  3.72494  3.29354  2.67741  2.69355  4.24690  2.90347  2.73739  3.18146  2.89801  2.37887  2.77519  2.98518  4.58477  3.61503
          0.03262  3.83497  4.55732  0.61958  0.77255  0.62948  0.76114
    389   2.39768  4.24736  3.36383  2.95449  3.73206  3.19840  3.95042  2.88510  2.84549  2.46262  3.71337  3.25756  3.79929  3.23803  3.15528  2.43750  1.76229  2.61245  5.19055  3.92249    406 t - - -
          2.68618  4.42225  2.77519  2.73123  3.46354  2.40513  3.72494  3.29354  2.67741  2.69355  4.24690  2.90347  2.73739  3.18146  2.89801  2.37887  2.77519  2.98518  4.58477  3.61503
          0.03262  3.83497  4.55732  0.61958  0.77255  0.62948  0.76114
    390   2.59526  4.25816  3.60243  3.12945  3.05670  3.53929  3.97313  2.40802  3.05492  2.38618  3.43074  3.01933  4.00718  3.37969  3.35797  2.87707  2.88553  1.61201  4.88552  3.54655    407 v - - -
          2.68618  4.42225  2.77519  2.73123  3.46354  2.40513  3.72494  3.29354  2.67741  2.69355  4.24690  2.90347  2.73739  3.18146  2.89801  2.37887  2.77519  2.98518  4.58477  3.61503
          0.03262  3.83497  4.55732  0.61958  0.77255  0.62948  0.76114
    391   2.66318  4.74318  3.03358  2.52441  3.52546  3.42831  3.60464  3.37481  1.71326  2.93718  3.84893  3.00089  3.83988  2.65352  2.58690  2.64680  2.89196  3.08601  5.18455  3.86844    408 k - - -
          2.68618  4.42225  2.77519  2.73123  3.46354  2.40513  3.72494  3.29354  2.67741  2.69355  4.24690  2.90347  2.73739  3.18146  2.89801  2.37887  2.77519  2.98518  4.58477  3.61503
          0.03237  3.84252  4.56487  0.61958  0.77255  0.62948  0.76114
    392   2.57804  4.34333  3.42465  2.87842  3.47227  3.51307  3.83719  2.55556  2.78454  2.32416  2.99431  3.28313  2.40748  3.13444  3.13244  2.71859  2.83403  2.50227  4.96895  3.71844    409 l - - -
          2.68618  4.42225  2.77519  2.73123  3.46354  2.40513  3.72494  3.29354  2.67741  2.69355  4.24690  2.90347  2.73739  3.18146  2.89801  2.37887  2.77519  2.98518  4.58477  3.61503
          0.03034  3.90629  4.62863  0.61958  0.77255  0.62948  0.76114
    393   2.57977  4.52975  3.17816  2.60601  3.44859  3.46182  3.66424  3.02973  2.40552  2.65129  3.35880  3.07507  3.68837  2.88085  2.16338  2.59624  2.80857  2.82670  5.06255  3.78715    410 r - - -
          2.68618  4.42225  2.77519  2.73123  3.46354  2.40513  3.72494  3.29354  2.67741  2.69355  4.24690  2.90347  2.73739  3.18146  2.89801  2.37887  2.77519  2.98518  4.58477  3.61503
          0.02931  3.94038  4.66273  0.61958  0.77255  0.59187  0.80585
    394   2.49959  3.84072  3.45801  2.89407  3.31934  3.51665  3.81335  2.72295  2.79321  2.33939  3.28866  3.28856  2.46763  3.14600  3.18681  2.66643  2.79014  2.40666  4.88388  3.64969    411 l - - -
          2.68618  4.42225  2.77519  2.73123  3.46354  2.40513  3.72494  3.29354  2.67741  2.69355  4.24690  2.90347  2.73739  3.18146  2.89801  2.37887  2.77519  2.98518  4.58477  3.61503
          0.02745  4.00473  4.72708  0.61958  0.77255  0.60885  0.78521
    395   2.40751  4.03079  3.23663  2.75051  3.54914  2.34484  3.76546  2.88267  2.71434  2.51108  3.35806  3.18104  3.86905  3.03603  3.07303  2.62718  2.58079  2.68991  4.99776  3.74393    412 g - - -
          2.68618  4.42225  2.77519  2.73123  3.46354  2.40513  3.72494  3.29354  2.67741  2.69355  4.24690  2.90347  2.73739  3.18146  2.89801  2.37887  2.77519  2.98518  4.58477  3.61503
          0.02666  4.03365  4.75600  0.61958  0.77255  0.60885  0.78521
    396   2.52431  4.77861  3.04889  2.39807  4.03369  3.24801  3.62250  3.43484  2.28625  2.84980  3.70504  2.98666  3.74784  2.77896  2.02697  2.62733  2.72890  3.12168  5.27419  3.96668    413 r - - -
          2.68618  4.42225  2.77519  2.73123  3.46354  2.40513  3.72494  3.29354  2.67741  2.69355  4.24690  2.90347  2.73739  3.18146  2.89801  2.37887  2.77519  2.98518  4.58477  3.61503
          0.02666  4.03365  4.75600  0.61958  0.77255  0.60885  0.78521
    397   2.57368  4.28092  3.48507  2.91812  3.31463  3.37926  3.82420  2.56208  2.86121  2.47169  2.98647  3.25244  3.94056  3.16626  3.05350  2.69001  2.03271  2.48166  4.87520  3.64378    414 t - - -
          2.68618  4.42225  2.77519  2.73123  3.46354  2.40513  3.72494  3.29354  2.67741  2.69355  4.24690  2.90347  2.73739  3.18146  2.89801  2.37887  2.77519  2.98518  4.58477  3.61503
          0.02488  4.10183  4.82418  0.61958  0.77255  0.60885  0.78521
    398   2.58854  4.29145  3.46947  2.92668  3.09167  3.52454  3.57898  2.56904  2.77734  2.42444  2.94090  3.32369  3.95358  3.17524  3.21869  2.04076  2.78824  2.56210  4.87174  3.49780    415 s - - -
          2.68618  4.42225  2.77519  2.73123  3.46354  2.40513  3.72494  3.29354  2.67741  2.69355  4.24690  2.90347  2.73739  3.18146  2.89801  2.37887  2.77519  2.98518  4.58477  3.61503
          0.02365  4.15203  4.87437  0.61958  0.77255  0.60885  0.78521
    399   2.59738  4.28643  3.17080  2.95985  3.01027  3.20650  3.84986  2.72711  2.84897  1.90953  3.16657  3.30091  3.90705  3.20455  3.24819  2.68057  2.72714  2.41634  4.87376  3.64514    416 l - - -
          2.68618  4.42225  2.77519  2.73123  3.46354  2.40513  3.72494  3.29354  2.67741  2.69355  4.24690  2.90347  2.73739  3.18146  2.89801  2.37887  2.77519  2.98518  4.58477  3.61503
          0.02270  4.19275  4.91510  0.61958  0.77255  0.60885  0.78521
    400   2.61842  3.63005  3.03715  2.56047  3.75735  3.31499  3.72099  3.09450  2.45795  2.82527  3.25428  3.09527  2.44883  2.87168  2.96313  2.63590  2.67167  2.92092  5.15738  3.80416    417 p - - -
          2.68618  4.42225  2.77519  2.73123  3.46354  2.40513  3.72494  3.29354  2.67741  2.69355  4.24690  2.90347  2.73739  3.18146  2.89801  2.37887  2.77519  2.98518  4.58477  3.61503
          0.04005  4.24068  3.69440  0.61958  0.77255  0.60885  0.78521
    401   2.47233  4.83205  3.04662  2.35785  3.99599  3.47234  3.57079  3.48390  2.40730  2.86162  3.09751  2.92175  3.82281  2.61348  2.28887  2.49316  2.85930  2.99821  5.33448  3.92072    418 r - - -
          2.68618  4.42225  2.77519  2.73123  3.46354  2.40513  3.72494  3.29354  2.67741  2.69355  4.24690  2.90347  2.73739  3.18146  2.89801  2.37887  2.77519  2.98518  4.58477  3.61503
          0.02051  4.29311  5.01546  0.61958  0.77255  0.59187  0.80585
    402   2.64128  4.71041  3.15582  2.52786  3.68282  3.31820  3.73317  3.30752  2.12996  2.85658  3.19730  2.79967  3.90753  2.85112  2.83215  2.57527  2.88569  2.26444  5.23924  3.93766    419 k - - -
          2.68618  4.42225  2.77519  2.73123  3.46354  2.40513  3.72494  3.29354  2.67741  2.69355  4.24690  2.90347  2.73739  3.18146  2.89801  2.37887  2.77519  2.98518  4.58477  3.61503
          0.01926  4.35520  5.07755  0.61958  0.77255  0.60885  0.78521
    403   2.50678  3.89516  3.90317  3.32566  3.04852  3.74450  4.02839  2.64190  3.06618  2.33701  2.10993  3.62536  2.50416  3.49893  3.40073  2.83907  2.84231  2.50278  4.84614  3.24453    420 m - - -
          2.68618  4.42225  2.77519  2.73123  3.46354  2.40513  3.72494  3.29354  2.67741  2.69355  4.24690  2.90347  2.73739  3.18146  2.89801  2.37887  2.77519  2.98518  4.58477  3.61503
          0.01684  4.48847  5.21082  0.61958  0.77255  0.60885  0.78521
    404   2.61134  4.30901  3.58465  3.21002  2.76952  3.56758  4.00056  2.78287  2.92289  2.21708  2.89949  3.50704  3.89800  3.28963  3.33762  2.77883  1.98370  2.49954  3.96337  3.43188    421 t - - -
          2.68618  4.42225  2.77519  2.73123  3.46354  2.40513  3.72494  3.29354  2.67741  2.69355  4.24690  2.90347  2.73739  3.18146  2.89801  2.37887  2.77519  2.98518  4.58477  3.61503
          0.02318  4.51958  4.42085  0.61958  0.77255  0.60885  0.78521
    405   2.70621  4.31054  3.79783  3.18040  3.30673  3.36806  3.83788  2.83978  3.07858  2.22697  1.80141  2.65670  4.11895  3.27750  3.23244  2.87423  2.97402  2.44684  5.05514  3.83253    422 m - - -
          2.68618  4.42225  2.77519  2.73123  3.46354  2.40513  3.72494  3.29354  2.67741  2.69355  4.24690  2.90347  2.73739  3.18146  2.89801  2.37887  2.77519  2.98518  4.58477  3.61503
          0.01227  4.80249  5.52484  0.61958  0.77255  0.61918  0.77303
    406   2.72187  4.27858  3.56626  3.02101  3.20091  2.77847  3.69597  2.48083  2.50506  2.32842  3.33537  3.28863  4.01724  3.17782  2.72264  2.25380  2.93117  2.83140  4.84331  3.52452    423 s - - -
          2.68618  4.42225  2.77519  2.73123  3.46354  2.40513  3.72494  3.29354  2.67741  2.69355  4.24690  2.90347  2.73739  3.18146  2.89801  2.37887  2.77519  2.98518  4.58477  3.61503
          0.01569  4.80859  4.90497  0.61958  0.77255  0.61918  0.77303
    407   2.62665  3.87817  3.78215  3.17637  3.32695  3.10847  3.33364  2.64184  2.95560  2.44882  3.26357  3.59059  2.62846  3.08677  3.48567  2.41974  2.58168  2.27107  4.72762  3.66412    424 v - - -
          2.68618  4.42225  2.77519  2.73123  3.46354  2.40513  3.72494  3.29354  2.67741  2.69355  4.24690  2.90347  2.73739  3.18146  2.89801  2.37887  2.77519  2.98518  4.58477  3.61503
          0.02254  4.80705  4.26078  0.61958  0.77255  0.62618  0.76493
    408   2.63145  3.44235  4.61562  4.01158  2.91170  3.97407  4.29834  2.07643  3.83315  1.68501  3.03316  2.78060  4.12036  3.99654  3.90220  2.91758  2.73619  2.04500  4.84702  3.58591    425 l - - -
          2.68618  4.42225  2.77519  2.73123  3.46354  2.40513  3.72494  3.29354  2.67741  2.69355  4.24690  2.90347  2.73739  3.18146  2.89801  2.37887  2.77519  2.98518  4.58477  3.61503
          0.01415  4.82588  5.11113  0.61958  0.77255  0.63350  0.75658
    409   2.23246  4.33716  4.15371  3.53750  2.40563  3.90133  4.19429  2.34967  3.18877  1.92039  3.26821  3.82994  4.27275  2.68515  3.69428  2.63286  2.72217  2.46352  4.94418  3.52259    426 l - - -
          2.68618  4.42225  2.77519  2.73123  3.46354  2.40513  3.72494  3.29354  2.67741  2.69355  4.24690  2.90347  2.73739  3.18146  2.89801  2.37887  2.77519  2.98518  4.58477  3.61503
          0.01197  4.82713  5.54948  0.61958  0.77255  0.63574  0.75405
    410   2.87438  4.29588  4.55095  3.95373  2.76649  3.92908  4.33004  2.41780  3.79394  1.23351  3.31994  4.07512  3.83208  3.97752  2.71166  3.31270  3.10611  2.04712  4.91136  3.73174    427 l - - -
          2.68618  4.42225  2.77519  2.73123  3.46354  2.40513  3.72494  3.29354  2.67741  2.69355  4.24690  2.90347  2.73739  3.18146  2.89801  2.37887  2.77519  2.98518  4.58477  3.61503
          0.01190  4.83288  5.55523  0.61958  0.77255  0.63960  0.74972
    411   2.76475  4.15638  4.72653  4.11761  2.67627  3.57502  4.33710  2.08828  3.92104  1.35990  3.19052  4.14163  4.08173  4.06760  3.95842  3.23738  2.88513  1.92145  4.85399  3.63266    428 l - - -
          2.68618  4.42225  2.77519  2.73123  3.46354  2.40513  3.72494  3.29354  2.67741  2.69355  4.24690  2.90347  2.73739  3.18146  2.89801  2.37887  2.77519  2.98518  4.58477  3.61503
          0.01187  4.83567  5.55801  0.61958  0.77255  0.63960  0.74972
    412   2.79133  4.07078  4.68585  4.07817  2.50441  3.93955  4.31844  2.30416  3.88722  1.41835  3.34084  4.11574  4.35487  4.03916  3.89421  2.83110  2.36170  2.07836  4.71747  3.55239    429 l - - -
          2.68618  4.42225  2.77519  2.73123  3.46354  2.40513  3.72494  3.29354  2.67741  2.69355  4.24690  2.90347  2.73739  3.18146  2.89801  2.37887  2.77519  2.98518  4.58477  3.61503
          0.01187  4.83567  5.55801  0.61958  0.77255  0.63960  0.74972
    413   2.31215  3.86052  4.54662  3.94683  2.32744  2.72132  4.28900  2.24264  3.78277  1.89406  3.30535  4.04663  4.00320  3.95937  3.87738  2.85079  2.45566  2.31926  4.86416  3.45293    430 l - - -
          2.68618  4.42225  2.77519  2.73123  3.46354  2.40513  3.72494  3.29354  2.67741  2.69355  4.24690  2.90347  2.73739  3.18146  2.89801  2.37887  2.77519  2.98518  4.58477  3.61503
          0.01623  4.83846  4.80623  0.61958  0.77255  0.63960  0.74972
    414   2.60516  4.16403  4.37486  3.78374  2.49532  3.56685  4.17559  2.32421  3.64983  1.60774  3.36321  3.77424  4.16952  3.77307  2.70871  2.74982  2.92518  2.23004  4.89424  3.51635    431 l - - -
          2.68618  4.42225  2.77519  2.73123  3.46354  2.40513  3.72494  3.29354  2.67741  2.69355  4.24690  2.90347  2.73739  3.18146  2.89801  2.37887  2.77519  2.98518  4.58477  3.61503
          0.01499  4.83412  4.97305  0.61958  0.77255  0.64848  0.73990
    415   2.54733  2.96548  3.99772  3.34139  2.84996  3.41022  4.04279  2.76267  3.20406  2.27668  3.50420  3.46566  2.80288  3.44835  3.61311  2.24629  2.66063  2.31615  4.85838  3.24885    432 s - - -
          2.68618  4.42225  2.77519  2.73123  3.46354  2.40513  3.72494  3.29354  2.67741  2.69355  4.24690  2.90347  2.73739  3.18146  2.89801  2.37887  2.77519  2.98518  4.58477  3.61503
          0.02775  4.83106  3.94294  0.61958  0.77255  0.64286  0.74610
    416   2.61640  3.94678  4.29546  3.65323  2.85760  3.83785  3.95198  2.31842  3.42698  1.80297  3.40665  2.87546  3.89911  3.80333  3.76160  2.87787  2.32177  2.03726  4.90331  3.62355    433 l - - -
          2.68618  4.42225  2.77519  2.73123  3.46354  2.40513  3.72494  3.29354  2.67741  2.69355  4.24690  2.90347  2.73739  3.18146  2.89801  2.37887  2.77519  2.98518  4.58477  3.61503
          0.01207  4.81853  5.54088  0.61958  0.77255  0.66133  0.72601
    417   2.57447  3.19182  4.15664  3.76268  2.71025  3.87772  4.27799  2.14687  3.50735  2.17235  3.36023  3.96852  4.00893  3.78105  3.51371  2.98895  2.16251  2.01669  3.97884  3.20750    434 v - - -
          2.68618  4.42225  2.77519  2.73123  3.46354  2.40513  3.72494  3.29354  2.67741  2.69355  4.24690  2.90347  2.73739  3.18146  2.89801  2.37887  2.77519  2.98518  4.58477  3.61503
          0.01202  4.82329  5.54564  0.61958  0.77255  0.67011  0.71672
    418   2.77321  3.46480  3.99194  2.81345  3.01946  3.54488  3.97066  2.67661  2.52981  2.12300  3.50316  3.73057  4.24203  3.45254  3.60887  2.42455  2.80855  2.33427  3.61549  2.75998    435 l - - -
          2.68618  4.42225  2.77519  2.73123  3.46354  2.40513  3.72494  3.29354  2.67741  2.69355  4.24690  2.90347  2.73739  3.18146  2.89801  2.37887  2.77519  2.98518  4.58477  3.61503
          0.01199  4.82571  5.54806  0.61958  0.77255  0.67011  0.71672
    419   2.54280  3.93256  3.03481  2.13186  4.41610  2.44449  3.45072  3.61528  2.52277  3.42718  4.14667  2.99824  3.16733  2.77262  2.38208  2.37033  2.89506  3.39309  5.67849  4.10874    436 e - - -
          2.68618  4.42225  2.77519  2.73123  3.46354  2.40513  3.72494  3.29354  2.67741  2.69355  4.24690  2.90347  2.73739  3.18146  2.89801  2.37887  2.77519  2.98518  4.58477  3.61503
          0.01199  4.82571  5.54806  0.61958  0.77255  0.63250  0.75771
    420   2.37513  4.42820  3.20770  2.50643  4.01594  3.22062  3.63589  3.42137  2.60272  2.67645  3.80851  3.04247  4.01482  3.04141  2.88857  2.10541  2.31849  2.69930  4.79121  3.64777    437 s - - -
          2.68850  4.42265  2.77691  2.73182  3.46280  2.40745  3.72516  3.29108  2.67559  2.69346  4.24596  2.90384  2.73967  3.18375  2.89710  2.38019  2.76915  2.98388  4.58182  3.61040
          1.36339  0.66881  1.46150  3.45978  0.03194  0.65031  0.73791
    421   2.55243  5.14685  2.66425  2.32410  4.23084  3.38045  3.74651  3.61008  2.20147  2.53155  3.97102  2.73401  3.94584  2.78505  2.78558  2.70118  2.17669  3.47449  5.60936  4.03878    515 t - - -
          2.68618  4.42225  2.77519  2.73123  3.46354  2.40513  3.72494  3.29354  2.67741  2.69355  4.24690  2.90347  2.73739  3.18146  2.89801  2.37887  2.77519  2.98518  4.58477  3.61503
          0.21438  4.69189  1.69395  0.61958  0.77255  1.03063  0.44127
    422   2.59261  1.91210  3.54168  3.12085  3.49369  3.64666  3.94337  2.84676  3.06120  2.27991  3.40465  3.47819  3.95227  3.37533  3.35420  2.86669  2.21737  2.62741  4.95782  3.73803    516 c - - -
          2.68618  4.42225  2.77519  2.73123  3.46354  2.40513  3.72494  3.29354  2.67741  2.69355  4.24690  2.90347  2.73739  3.18146  2.89801  2.37887  2.77519  2.98518  4.58477  3.61503
          0.01664  4.50036  5.22271  0.61958  0.77255  1.03278  0.44008
    423   2.55763  4.11652  4.02265  2.89096  2.79663  3.80140  4.09143  2.30101  2.66246  2.07626  2.52739  3.71439  4.17337  3.59385  3.58204  2.84646  2.65657  2.30694  4.86263  3.61572    517 l - - -
          2.68618  4.42225  2.77519  2.73123  3.46354  2.40513  3.72494  3.29354  2.67741  2.69355  4.24690  2.90347  2.73739  3.18146  2.89801  2.37887  2.77519  2.98518  4.58477  3.61503
          0.01504  4.60032  5.32266  0.61958  0.77255  1.09521  0.40717
    424   2.30697  4.90643  3.12831  2.48028  4.01128  3.57449  3.46788  2.70374  2.22483  2.86919  3.81937  2.93593  3.86760  2.71249  2.55583  2.67144  2.87743  2.83032  5.41505  3.58945    518 k - - -
          2.68651  4.42247  2.77529  2.73141  3.46183  2.40510  3.72522  3.29308  2.67741  2.69332  4.24724  2.90366  2.73769  3.18166  2.89805  2.37919  2.77553  2.98501  4.58226  3.61417
          0.35007  1.37271  3.17155  1.49072  0.25516  0.97512  0.47345
    425   2.07326  3.73712  2.74010  2.24118  4.29376  3.26141  3.75552  3.55918  2.46157  2.98169  4.02070  2.95881  3.41163  2.83352  2.84169  2.62293  2.53745  3.14306  5.08750  3.97720    527 a - - -
          2.68627  4.42240  2.77533  2.73136  3.46309  2.40525  3.72499  3.29342  2.67756  2.69336  4.24678  2.90357  2.73718  3.18161  2.89816  2.37872  2.77530  2.98496  4.58492  3.61483
          1.10911  0.63100  1.97986  0.07678  2.60491  0.89259  0.52695
    426   2.60775  4.66422  3.16017  2.73297  2.55340  3.40115  3.81424  2.83668  2.55637  2.63002  3.75446  3.21288  4.01150  2.95070  2.73043  2.50045  2.26113  2.85677  5.21403  3.93674    529 t - - -
          2.68618  4.42225  2.77519  2.73123  3.46354  2.40513  3.72494  3.29354  2.67741  2.69355  4.24690  2.90347  2.73739  3.18146  2.89801  2.37887  2.77519  2.98518  4.58477  3.61503
          0.01517  4.59207  5.31442  0.61958  0.77255  1.00004  0.45865
    427   2.74603  3.36496  2.82961  2.09609  4.53769  2.96042  3.61054  3.90490  2.27739  3.38731  4.25687  2.62775  3.78023  2.34507  2.83497  2.43679  2.78894  3.14976  5.65524  4.25584    530 e - - -
          2.68618  4.42225  2.77519  2.73123  3.46354  2.40513  3.72494  3.29354  2.67741  2.69355  4.24690  2.90347  2.73739  3.18146  2.89801  2.37887  2.77519  2.98518  4.58477  3.61503
          0.10011  4.65288  2.45661  0.61958  0.77255  1.11408  0.39782
    428   2.39514  4.95402  2.89888  2.51200  3.48748  3.54179  3.74332  3.54270  2.29448  2.61976  4.02169  2.60211  3.78380  2.80052  2.53274  2.64279  2.59576  3.00121  5.44953  3.68735    531 k - - -
          2.68618  4.42225  2.77519  2.73123  3.46354  2.40513  3.72494  3.29354  2.67741  2.69355  4.24690  2.90347  2.73739  3.18146  2.89801  2.37887  2.77519  2.98518  4.58477  3.61503
          0.01553  4.56831  5.29066  0.61958  0.77255  0.61245  0.78093
    429   2.39769  4.56078  3.13512  2.48959  3.51750  2.43413  3.48361  3.17200  2.72764  2.93161  3.94626  2.89691  3.24538  3.03533  3.01715  2.73310  3.03465  2.45246  5.39363  3.00936    532 a - - -
          2.68618  4.42225  2.77519  2.73123  3.46354  2.40513  3.72494  3.29354  2.67741  2.69355  4.24690  2.90347  2.73739  3.18146  2.89801  2.37887  2.77519  2.98518  4.58477  3.61503
          0.01224  4.80472  5.52707  0.61958  0.77255  0.73477  0.65319
    430   2.58361  4.55944  2.92937  2.53259  3.60637  3.44584  2.86774  2.29654  2.71503  2.58646  3.94440  3.27763  3.34675  3.10677  2.63014  2.72811  2.87019  3.04067  5.39439  3.22569    533 i - - -
          2.68618  4.42225  2.77519  2.73123  3.46354  2.40513  3.72494  3.29354  2.67741  2.69355  4.24690  2.90347  2.73739  3.18146  2.89801  2.37887  2.77519  2.98518  4.58477  3.61503
          0.01160  4.85806  5.58040  0.61958  0.77255  0.74040  0.64802
    431   2.51846  3.18357  3.29802  2.57132  4.05466  2.87354  3.91501  2.98259  2.61928  3.08554  3.97681  3.17028  2.19873  3.07428  3.12073  2.46629  2.53235  2.97169  5.42429  3.93427    534 p - - -
          2.68618  4.42225  2.77519  2.73123  3.46354  2.40513  3.72494  3.29354  2.67741  2.69355  4.24690  2.90347  2.73739  3.18146  2.89801  2.37887  2.77519  2.98518  4.58477  3.61503
          0.01131  4.88320  5.60555  0.61958  0.77255  0.72693  0.66047
    432   2.77136  5.34064  2.04782  2.02651  4.43815  3.51080  3.50416  4.04775  2.26203  3.38813  4.38211  2.70988  3.12118  2.81411  2.78364  2.49273  2.91112  3.06058  5.77513  4.36599    535 e - - -
          2.68618  4.42225  2.77519  2.73123  3.46354  2.40513  3.72494  3.29354  2.67741  2.69355  4.24690  2.90347  2.73739  3.18146  2.89801  2.37887  2.77519  2.98518  4.58477  3.61503
          0.07007  4.90450  2.80907  0.61958  0.77255  0.76108  0.62954
    433   2.71868  5.31455  2.74575  2.33195  4.65514  2.89853  3.07345  3.99073  2.15461  3.21912  4.22440  2.49545  3.28536  2.50490  3.00598  2.34145  2.74195  3.47513  5.74993  3.81475    536 k - - -
          2.68618  4.42225  2.77519  2.73123  3.46354  2.40513  3.72494  3.29354  2.67741  2.69355  4.24690  2.90347  2.73739  3.18146  2.89801  2.37887  2.77519  2.98518  4.58477  3.61503
          0.04120  4.84617  3.42633  0.61958  0.77255  0.80257  0.59453
    434   2.71607  5.31191  2.22573  1.94079  4.07114  2.56345  3.45677  4.13462  2.39546  3.38635  4.35397  2.58475  3.94139  2.75548  2.98179  2.65909  2.58477  3.65349  5.74751  4.24985    537 e - - -
          2.68618  4.42225  2.77519  2.73123  3.46354  2.40513  3.72494  3.29354  2.67741  2.69355  4.24690  2.90347  2.73739  3.18146  2.89801  2.37887  2.77519  2.98518  4.58477  3.61503
          0.09091  4.83649  2.53875  0.61958  0.77255  0.67360  0.71309
    435   2.56250  4.54406  3.52770  2.68658  2.89510  3.74443  3.92931  2.05521  2.84326  2.48364  3.42360  3.15936  3.67506  2.95862  3.35290  2.89056  3.00876  2.47617  5.12488  2.74490    538 i - - -
          2.68618  4.42225  2.77519  2.73123  3.46354  2.40513  3.72494  3.29354  2.67741  2.69355  4.24690  2.90347  2.73739  3.18146  2.89801  2.37887  2.77519  2.98518  4.58477  3.61503
          0.01202  4.82311  5.54545  0.61958  0.77255  0.65202  0.73604
    436   2.60919  4.49960  3.09795  3.10768  3.31286  3.73210  3.53024  2.20312  3.22084  2.09379  3.47988  3.64880  3.51223  2.86198  3.23299  2.92899  2.98575  2.04759  3.93431  3.63519    539 v - - -
          2.68618  4.42225  2.77519  2.73123  3.46354  2.40513  3.72494  3.29354  2.67741  2.69355  4.24690  2.90347  2.73739  3.18146  2.89801  2.37887  2.77519  2.98518  4.58477  3.61503
          0.01116  4.89647  5.61882  0.61958  0.77255  0.67624  0.71034
    437   2.85342  5.31808  1.79796  2.40316  4.64349  3.62858  3.82204  3.63291  2.44231  3.27999  4.36448  1.80434  3.68800  2.92555  3.03938  2.71658  2.89709  3.51176  5.76242  4.25482    540 d - - -
          2.68618  4.42225  2.77519  2.73123  3.46354  2.40513  3.72494  3.29354  2.67741  2.69355  4.24690  2.90347  2.73739  3.18146  2.89801  2.37887  2.77519  2.98518  4.58477  3.61503
          0.01087  4.92339  5.64573  0.61958  0.77255  0.73017  0.65744
    438   3.41420  4.74343  5.25263  4.68774  1.00300  4.57298  4.60706  2.37622  4.49356  1.53915  3.46501  4.65689  4.86683  4.53780  4.48698  3.89927  3.63774  2.70098  4.22688  3.23164    541 f - - -
          2.68654  4.42128  2.77522  2.73087  3.46419  2.40535  3.72479  3.29210  2.67789  2.69374  4.24619  2.90297  2.73775  3.18146  2.89830  2.37923  2.77553  2.98395  4.58542  3.61423
          0.09174  2.47549  5.64573  2.72002  0.06814  0.56578  0.83914
    439   2.68644  5.46453  1.48107  1.84680  4.80064  3.65971  3.89282  4.28917  2.42869  3.76615  4.51203  2.42316  4.08455  2.99695  3.15986  2.78104  2.99646  3.72732  5.89863  4.16124    575 d - - -
          2.68618  4.42225  2.77519  2.73123  3.46354  2.40513  3.72494  3.29354  2.67741  2.69355  4.24690  2.90347  2.73739  3.18146  2.89801  2.37887  2.77519  2.98518  4.58477  3.61503
          0.01042  4.96462  5.68696  0.61958  0.77255  0.64015  0.74911
    440   2.60419  5.36459  1.81931  2.03993  4.70628  3.54345  3.82405  3.93770  2.04324  3.47847  4.40619  3.06553  3.87695  2.65844  2.96279  2.54435  2.80565  3.41334  5.79925  4.32712    576 d - - -
          2.68618  4.42225  2.77519  2.73123  3.46354  2.40513  3.72494  3.29354  2.67741  2.69355  4.24690  2.90347  2.73739  3.18146  2.89801  2.37887  2.77519  2.98518  4.58477  3.61503
          0.01042  4.96462  5.68696  0.61958  0.77255  0.62124  0.77063
    441   2.48503  4.32823  4.03965  3.81864  2.54625  3.35718  4.10290  1.85548  3.42466  1.70943  3.35836  3.79973  4.07740  3.95914  3.89432  2.96131  2.83075  2.26335  4.62803  3.64078    577 l - - -
          2.68618  4.42225  2.77519  2.73123  3.46354  2.40513  3.72494  3.29354  2.67741  2.69355  4.24690  2.90347  2.73739  3.18146  2.89801  2.37887  2.77519  2.98518  4.58477  3.61503
          0.01038  4.96892  5.69127  0.61958  0.77255  0.63003  0.76051
    442   1.79824  3.85612  4.89437  4.28619  2.72193  4.14177  4.48163  1.72434  4.08375  1.83544  3.30521  4.29246  4.49968  4.22252  4.10745  3.45475  3.12074  1.93714  4.97918  3.68585    578 i - - -
          2.68618  4.42225  2.77519  2.73123  3.46354  2.40513  3.72494  3.29354  2.67741  2.69355  4.24690  2.90347  2.73739  3.18146  2.89801  2.37887  2.77519  2.98518  4.58477  3.61503
          0.01036  4.97122  5.69357  0.61958  0.77255  0.63003  0.76051
    443   2.75365  5.36910  2.88279  2.04120  4.71196  3.30496  3.64847  3.63990  1.73850  3.11364  4.25505  2.60550  4.03176  2.45998  2.79168  2.54312  2.90235  3.64378  5.80308  4.39352    579 k - - -
          2.68618  4.42225  2.77519  2.73123  3.46354  2.40513  3.72494  3.29354  2.67741  2.69355  4.24690  2.90347  2.73739  3.18146  2.89801  2.37887  2.77519  2.98518  4.58477  3.61503
          0.01036  4.97122  5.69357  0.61958  0.77255  0.63003  0.76051
    444   2.62305  5.35214  2.29031  1.92695  4.32041  3.42532  3.82918  3.98120  2.13010  2.93505  4.12856  2.86640  3.92618  2.77960  2.88703  2.74891  2.42962  3.59883  5.79045  3.70243    580 e - - -
          2.68618  4.42225  2.77519  2.73123  3.46354  2.40513  3.72494  3.29354  2.67741  2.69355  4.24690  2.90347  2.73739  3.18146  2.89801  2.37887  2.77519  2.98518  4.58477  3.61503
          0.01036  4.97122  5.69357  0.61958  0.77255  0.63003  0.76051
    445   2.48851  4.44885  4.12187  3.54593  2.21003  3.71616  4.23001  2.91300  3.24798  2.57453  3.56186  3.83923  3.31378  3.71501  3.71258  2.67609  3.12953  2.70992  4.74509  1.51670    581 y - - -
          2.68618  4.42225  2.77519  2.73123  3.46354  2.40513  3.72494  3.29354  2.67741  2.69355  4.24690  2.90347  2.73739  3.18146  2.89801  2.37887  2.77519  2.98518  4.58477  3.61503
          0.01036  4.97122  5.69357  0.61958  0.77255  0.63003  0.76051
    446   2.17908  4.30593  4.65541  3.98823  3.40320  2.85220  4.36699  2.12195  3.65880  1.94589  2.99220  4.13579  4.40941  4.05197  3.96316  3.34603  2.94811  1.54914  4.92735  3.46830    582 v - - -
          2.68618  4.42225  2.77519  2.73123  3.46354  2.40513  3.72494  3.29354  2.67741  2.69355  4.24690  2.90347  2.73739  3.18146  2.89801  2.37887  2.77519  2.98518  4.58477  3.61503
          0.01036  4.97122  5.69357  0.61958  0.77255  0.63003  0.76051
    447   2.76467  5.37139  2.59162  2.16155  4.71501  2.77978  3.62235  3.60745  1.92942  3.36225  4.30990  2.59130  4.03193  2.68130  2.61043  2.66355  2.59833  3.71466  5.80493  4.01634    583 k - - -
          2.68618  4.42225  2.77519  2.73123  3.46354  2.40513  3.72494  3.29354  2.67741  2.69355  4.24690  2.90347  2.73739  3.18146  2.89801  2.37887  2.77519  2.98518  4.58477  3.61503
          0.01636  4.97257  4.67796  0.61958  0.77255  0.63003  0.76051
    448   2.82373  1.25651  3.43429  2.74134  4.04082  3.80211  4.02169  3.41933  2.39474  3.06620  3.95088  3.31915  4.19163  3.03578  3.22814  3.03855  3.14950  2.82247  5.40113  4.02172    584 c - - -
          2.68618  4.42225  2.77519  2.73123  3.46354  2.40513  3.72494  3.29354  2.67741  2.69355  4.24690  2.90347  2.73739  3.18146  2.89801  2.37887  2.77519  2.98518  4.58477  3.61503
          0.11304  4.96662  2.30337  0.61958  0.77255  0.64403  0.74480
    449   2.74927  4.23501  4.73391  4.12392  2.79473  4.00917  4.33865  1.62772  3.57329  1.99749  2.70451  4.14560  4.37346  3.85930  3.84742  3.00276  3.08036  1.87457  4.85587  3.00447    585 i - - -
          2.68618  4.42225  2.77519  2.73123  3.46354  2.40513  3.72494  3.29354  2.67741  2.69355  4.24690  2.90347  2.73739  3.18146  2.89801  2.37887  2.77519  2.98518  4.58477  3.61503
          0.01374  4.87484  5.11415  0.61958  0.77255  0.84676  0.56002
    450   1.89377  3.19298  3.70495  2.31652  3.40073  3.69521  4.06611  2.61626  2.92843  2.47575  3.55236  2.96564  4.19316  3.39590  3.41421  2.50234  3.06826  2.66225  4.81135  3.46670    586 a - - -
          2.68618  4.42225  2.77519  2.73123  3.46354  2.40513  3.72494  3.29354  2.67741  2.69355  4.24690  2.90347  2.73739  3.18146  2.89801  2.37887  2.77519  2.98518  4.58477  3.61503
          0.01144  4.87254  5.59489  0.61958  0.77255  0.84147  0.56401
    451   2.79738  5.34067  2.46071  2.12573  4.68588  2.60094  3.67357  4.12190  2.04949  3.64590  4.38144  2.68078  3.99550  2.21173  2.70029  2.67277  2.79532  3.73141  5.77305  4.11935    587 k - - -
          2.68618  4.42225  2.77519  2.73123  3.46354  2.40513  3.72494  3.29354  2.67741  2.69355  4.24690  2.90347  2.73739  3.18146  2.89801  2.37887  2.77519  2.98518  4.58477  3.61503
          0.31589  4.87769  1.33467  0.61958  0.77255  0.82064  0.58009
    452   2.57903  5.08214  2.97616  2.21397  3.72197  3.00357  3.43153  3.64402  2.23068  3.22041  4.13860  2.60660  3.82726  2.70189  2.88768  2.67313  2.50606  3.09435  5.55132  3.12535    588 e - - -
          2.68605  4.42266  2.77541  2.73146  3.46341  2.40522  3.72544  3.29253  2.67735  2.69327  4.24623  2.90362  2.73768  3.18168  2.89815  2.37887  2.77533  2.98482  4.58530  3.61462
          0.76644  0.64645  4.47107  1.29161  0.32135  0.31216  1.31627
    453   2.24965  5.27614  3.09743  1.93745  3.50539  3.36295  3.68360  3.53094  2.04304  3.28354  4.22531  2.86059  3.99923  2.76402  3.04894  2.57273  2.99577  3.58071  5.73360  2.88314    596 e - - -
          2.68618  4.42225  2.77519  2.73123  3.46354  2.40513  3.72494  3.29354  2.67741  2.69355  4.24690  2.90347  2.73739  3.18146  2.89801  2.37887  2.77519  2.98518  4.58477  3.61503
          0.05992  4.97572  2.97087  0.61958  0.77255  0.65238  0.73565
    454   2.71811  5.05983  3.12235  2.50540  3.50518  3.33386  3.67699  3.41668  2.06346  2.78551  3.15073  2.96426  3.60000  2.89115  3.14579  2.59735  2.21220  3.31974  5.56070  3.09661    597 k - - -
          2.68618  4.42225  2.77519  2.73123  3.46354  2.40513  3.72494  3.29354  2.67741  2.69355  4.24690  2.90347  2.73739  3.18146  2.89801  2.37887  2.77519  2.98518  4.58477  3.61503
          0.01083  4.92663  5.64898  0.61958  0.77255  0.73174  0.65599
    455   2.84933  5.34821  2.89097  2.32998  4.30451  2.22296  3.29697  4.06819  2.06930  3.53276  4.39018  2.14892  3.81447  2.89302  2.74330  2.58049  2.84864  3.53213  5.78383  4.11414    598 k - - -
          2.68618  4.42225  2.77519  2.73123  3.46354  2.40513  3.72494  3.29354  2.67741  2.69355  4.24690  2.90347  2.73739  3.18146  2.89801  2.37887  2.77519  2.98518  4.58477  3.61503
          0.01074  4.93511  5.65746  0.61958  0.77255  0.74555  0.64335
    456   2.70153  5.21745  2.42595  2.41137  3.92041  3.08813  3.69370  3.69961  2.15415  2.37840  3.97187  3.05682  4.03967  2.85976  2.79559  2.71117  2.44770  3.16603  5.68455  3.67717    599 k - - -
          2.68618  4.42225  2.77519  2.73123  3.46354  2.40513  3.72494  3.29354  2.67741  2.69355  4.24690  2.90347  2.73739  3.18146  2.89801  2.37887  2.77519  2.98518  4.58477  3.61503
          0.01755  4.93255  4.58669  0.61958  0.77255  0.74555  0.64335
    457   2.84572  5.32671  2.61984  2.25045  4.45637  3.28800  3.66854  3.26525  1.92185  3.62672  4.30763  2.84695  3.77840  2.76169  2.97639  2.58028  2.07052  3.51265  5.76682  3.50724    600 k - - -
          2.68618  4.42225  2.77519  2.73123  3.46354  2.40513  3.72494  3.29354  2.67741  2.69355  4.24690  2.90347  2.73739  3.18146  2.89801  2.37887  2.77519  2.98518  4.58477  3.61503
          0.01084  4.92584  5.64818  0.61958  0.77255  0.73081  0.65685
    458   2.30228  3.90084  4.28399  3.95336  2.74366  4.00715  4.32445  2.07455  3.24246  1.94930  3.33460  4.07045  3.20976  3.66169  3.75519  3.11787  2.95764  1.77888  4.91427  3.52535    601 v - - -
          2.68618  4.42225  2.77519  2.73123  3.46354  2.40513  3.72494  3.29354  2.67741  2.69355  4.24690  2.90347  2.73739  3.18146  2.89801  2.37887  2.77519  2.98518  4.58477  3.61503
          0.07833  4.93255  2.68627  0.61958  0.77255  0.73200  0.65575
    459   2.70529  3.66785  2.38510  2.21521  4.65809  3.41284  3.61251  3.95361  1.98247  3.47684  4.36164  2.28773  3.99295  2.74333  3.01628  2.46071  2.60573  3.60574  5.75576  4.29935    602 k - - -
          2.68618  4.42225  2.77519  2.73123  3.46354  2.40513  3.72494  3.29354  2.67741  2.69355  4.24690  2.90347  2.73739  3.18146  2.89801  2.37887  2.77519  2.98518  4.58477  3.61503
          0.01148  4.86913  5.59148  0.61958  0.77255  0.86326  0.54781
    460   2.46209  4.70672  2.84044  2.83167  3.25775  3.75464  3.98760  3.24458  2.76987  2.93039  3.38654  3.29660  4.13830  3.20035  3.32055  2.56182  2.98817  2.91342  1.72474  3.53300    603 w - - -
          2.68618  4.42225  2.77519  2.73123  3.46354  2.40513  3.72494  3.29354  2.67741  2.69355  4.24690  2.90347  2.73739  3.18146  2.89801  2.37887  2.77519  2.98518  4.58477  3.61503
          0.01146  4.87044  5.59279  0.61958  0.77255  0.86326  0.54781
    461   2.49724  4.26224  4.55386  3.73425  2.88788  3.72041  4.11003  2.12950  3.57426  2.38396  3.30065  4.05741  4.34892  3.75218  3.65163  3.24649  2.60851  1.84554  2.22640  3.24840    604 v - - -
          2.68618  4.42225  2.77519  2.73123  3.46354  2.40513  3.72494  3.29354  2.67741  2.69355  4.24690  2.90347  2.73739  3.18146  2.89801  2.37887  2.77519  2.98518  4.58477  3.61503
          0.02035  4.87044  4.38399  0.61958  0.77255  0.86326  0.54781
    462   2.83516  5.34339  1.81710  2.11384  4.67900  3.60422  3.80860  4.16052  2.42696  3.64521  4.32151  2.94073  3.79246  2.91007  3.02301  1.97659  2.40833  3.55564  5.78195  4.37257    605 d - - -
          2.68618  4.42225  2.77519  2.73123  3.46354  2.40513  3.72494  3.29354  2.67741  2.69355  4.24690  2.90347  2.73739  3.18146  2.89801  2.37887  2.77519  2.98518  4.58477  3.61503
          0.01156  4.86165  5.58400  0.61958  0.77255  0.87801  0.53719
    463   2.83838  4.30672  4.84407  4.23405  2.96038  4.10356  4.43521  2.19886  4.03334  1.29445  2.66794  4.24879  4.45772  4.16678  4.05860  3.41491  2.43242  2.07421  4.92837  3.19086    606 l - - -
          2.68618  4.42225  2.77519  2.73123  3.46354  2.40513  3.72494  3.29354  2.67741  2.69355  4.24690  2.90347  2.73739  3.18146  2.89801  2.37887  2.77519  2.98518  4.58477  3.61503
          0.07621  4.89335  2.71992  0.61958  0.77255  0.87801  0.53719
    464   2.50479  5.26217  2.44607  2.17471  4.58115  3.59552  3.78792  3.69033  2.38331  3.55631  4.31011  2.68235  3.99006  2.89360  3.02342  2.28401  2.55807  3.63878  5.71073  2.36982    607 e - - -
          2.68618  4.42225  2.77519  2.73123  3.46354  2.40513  3.72494  3.29354  2.67741  2.69355  4.24690  2.90347  2.73739  3.18146  2.89801  2.37887  2.77519  2.98518  4.58477  3.61503
          0.01189  4.83423  5.55658  0.61958  0.77255  0.88986  0.52884
    465   2.60599  5.15418  3.08598  2.43887  4.43116  1.56210  3.77746  3.57587  2.50799  3.42976  4.21403  3.04436  4.02118  2.75888  2.93326  2.62970  2.85859  3.50780  5.62985  3.18876    608 g - - -
          2.68618  4.42225  2.77519  2.73123  3.46354  2.40513  3.72494  3.29354  2.67741  2.69355  4.24690  2.90347  2.73739  3.18146  2.89801  2.37887  2.77519  2.98518  4.58477  3.61503
          0.10719  4.85803  2.36579  0.61958  0.77255  0.94351  0.49308
    466   2.77177  5.25539  2.82563  2.28347  3.75444  3.52761  3.72501  4.05842  1.86339  3.40400  4.26207  2.28333  3.78740  2.83714  2.90317  2.36715  2.42707  3.63714  5.69803  3.70463    609 k - - -
          2.68618  4.42225  2.77519  2.73123  3.46354  2.40513  3.72494  3.29354  2.67741  2.69355  4.24690  2.90347  2.73739  3.18146  2.89801  2.37887  2.77519  2.98518  4.58477  3.61503
          0.01955  4.76361  4.52546  0.61958  0.77255  1.07408  0.41796
    467   2.78540  5.29303  2.54303  2.34862  4.63743  3.30989  2.51749  4.02139  2.13550  3.45726  4.27293  2.38194  3.95185  2.41876  2.44313  2.65088  2.97885  3.68337  5.72556  4.31588    610 k - - -
          2.68618  4.42225  2.77519  2.73123  3.46354  2.40513  3.72494  3.29354  2.67741  2.69355  4.24690  2.90347  2.73739  3.18146  2.89801  2.37887  2.77519  2.98518  4.58477  3.61503
          0.01285  4.75690  5.47925  0.61958  0.77255  1.08231  0.41372
    468   2.66033  5.28163  2.51093  1.90873  4.62187  3.47986  3.57962  3.83503  2.34639  3.50586  4.32360  3.01000  2.74287  2.36714  2.89223  2.36233  2.81288  3.57285  5.71717  4.02106    611 e - - -
          2.68618  4.42225  2.77519  2.73123  3.46354  2.40513  3.72494  3.29354  2.67741  2.69355  4.24690  2.90347  2.73739  3.18146  2.89801  2.37887  2.77519  2.98518  4.58477  3.61503
          0.01285  4.75690  5.47925  0.61958  0.77255  0.84218  0.56347
    469   2.70769  5.20476  2.83282  1.91849  2.56033  3.54447  3.33224  3.71017  2.30411  3.49056  4.25759  2.82316  3.84172  2.83242  2.92202  2.56631  3.01264  3.21844  5.66546  3.03084    612 e - - -
          2.68635  4.42243  2.77527  2.73125  3.46139  2.40527  3.72512  3.29350  2.67755  2.69351  4.24707  2.90357  2.73745  3.18153  2.89784  2.37901  2.77527  2.98504  4.58494  3.61521
          0.51935  0.91326  5.55205  0.30019  1.34968  0.98584  0.46701
    470   2.70001  4.95185  2.36980  2.40598  4.00488  3.66027  3.86864  3.28166  2.57570  1.85734  3.38658  2.88351  4.04908  3.03364  2.97614  2.73379  2.74292  3.10611  5.46682  3.78224    616 l - - -
          2.68618  4.42225  2.77519  2.73123  3.46354  2.40513  3.72494  3.29354  2.67741  2.69355  4.24690  2.90347  2.73739  3.18146  2.89801  2.37887  2.77519  2.98518  4.58477  3.61503
          0.01188  4.83475  5.55709  0.61958  0.77255  0.98584  0.46701
    471   2.59481  3.80097  3.07890  2.25935  4.52658  3.28511  3.60023  3.93096  2.16869  2.75112  3.43093  2.77864  3.79683  2.18471  2.89133  2.70173  2.49513  3.59035  5.67847  4.29290    617 k - - -
          2.68618  4.42225  2.77520  2.73122  3.46354  2.40513  3.72495  3.29354  2.67741  2.69354  4.24690  2.90345  2.73740  3.18146  2.89801  2.37887  2.77520  2.98518  4.58477  3.61503
          0.02345  4.10507  5.00791  0.54208  0.87117  0.92812  0.50302
    472   2.76691  5.30124  2.71400  2.17337  4.29463  3.19338  3.37519  4.04709  2.33239  3.10645  4.34461  1.90814  3.93133  2.88063  2.59485  2.64564  2.87623  3.58454  5.74009  3.38335    619 n - - -
          2.68618  4.42225  2.77519  2.73123  3.46354  2.40513  3.72494  3.29354  2.67741  2.69355  4.24690  2.90347  2.73739  3.18146  2.89801  2.37887  2.77519  2.98518  4.58477  3.61503
          0.01173  4.84714  5.56949  0.61958  0.77255  0.96760  0.47803
    473   2.41421  5.28485  2.93924  1.98870  3.86906  2.91998  3.75653  3.94471  2.35978  3.51166  4.33001  3.02381  2.49490  2.82034  2.34891  2.61939  3.03276  3.61843  5.72779  3.75345    620 e - - -
          2.68618  4.42225  2.77519  2.73123  3.46354  2.40513  3.72494  3.29354  2.67741  2.69355  4.24690  2.90347  2.73739  3.18146  2.89801  2.37887  2.77519  2.98518  4.58477  3.61503
          0.01173  4.84714  5.56949  0.61958  0.77255  0.96760  0.47803
    474   2.72507  5.29529  3.04096  2.29430  4.62767  2.97618  3.07117  3.55370  1.86170  3.51597  4.33937  2.93567  3.98762  2.67135  2.17512  2.65543  2.85125  3.35378  5.73547  3.63871    621 k - - -
          2.68618  4.42225  2.77519  2.73123  3.46354  2.40513  3.72494  3.29354  2.67741  2.69355  4.24690  2.90347  2.73739  3.18146  2.89801  2.37887  2.77519  2.98518  4.58477  3.61503
          0.02435  4.84714  4.12232  0.61958  0.77255  0.75031  0.63907
    475   2.85528  4.31549  4.38032  3.49358  2.38785  3.69516  3.79909  2.56696  3.66019  2.04030  3.39397  3.74170  4.33606  3.86998  3.81983  3.12641  2.61943  2.49118  4.92517  1.63641    622 y - - -
          2.68618  4.42225  2.77519  2.73123  3.46354  2.40513  3.72494  3.29354  2.67741  2.69355  4.24690  2.90347  2.73739  3.18146  2.89801  2.37887  2.77519  2.98518  4.58477  3.61503
          0.01118  4.89527  5.61761  0.61958  0.77255  0.69908  0.68725
    476   2.79601  5.36054  3.06907  2.25069  4.61566  3.62826  3.37886  4.18881  1.80091  3.53506  4.40166  2.51922  3.66295  2.36179  2.35545  2.42064  2.97900  3.58321  5.79391  3.71463    623 k - - -
          2.68618  4.42225  2.77519  2.73123  3.46354  2.40513  3.72494  3.29354  2.67741  2.69355  4.24690  2.90347  2.73739  3.18146  2.89801  2.37887  2.77519  2.98518  4.58477  3.61503
          0.01063  4.94527  5.66762  0.61958  0.77255  0.76840  0.62316
    477   2.80024  5.34178  2.75368  2.32523  4.18660  2.74120  3.82239  3.93714  1.74505  3.57979  3.23156  3.06715  3.11070  2.91051  2.39116  2.64268  2.78248  3.72674  5.78080  4.37635    624 k - - -
          2.68618  4.42225  2.77519  2.73123  3.46354  2.40513  3.72494  3.29354  2.67741  2.69355  4.24690  2.90347  2.73739  3.18146  2.89801  2.37887  2.77519  2.98518  4.58477  3.61503
          0.01055  4.95269  5.67504  0.61958  0.77255  0.78559  0.60853
    478   2.88152  4.41039  4.17229  3.30370  2.33805  3.95296  3.47363  2.81922  3.49396  2.02868  2.78930  3.55875  4.32487  3.55891  2.95148  3.22810  3.06321  2.66807  5.00995  1.80155    625 y - - -
          2.68618  4.42225  2.77519  2.73123  3.46354  2.40513  3.72494  3.29354  2.67741  2.69355  4.24690  2.90347  2.73739  3.18146  2.89801  2.37887  2.77519  2.98518  4.58477  3.61503
          0.01055  4.95269  5.67504  0.61958  0.77255  0.77468  0.61777
    479   2.75523  5.29466  2.91674  2.50621  3.50511  3.58165  3.17435  3.71708  1.60128  3.52399  4.34330  3.06124  4.03684  2.78988  2.32309  2.74146  2.58365  3.15765  5.74557  4.01685    626 k - - -
          2.68618  4.42225  2.77519  2.73123  3.46354  2.40513  3.72494  3.29354  2.67741  2.69355  4.24690  2.90347  2.73739  3.18146  2.89801  2.37887  2.77519  2.98518  4.58477  3.61503
          0.01052  4.95520  5.67755  0.61958  0.77255  0.47433  0.97366
    480   3.03189  4.45810  3.36903  4.16270  3.59815  4.22761  4.57011  1.54621  4.01680  1.83285  3.58672  4.13655  4.44008  4.20897  4.13510  3.53375  2.73348  1.42006  5.15673  3.96912    627 v - - -
          2.68618  4.42225  2.77519  2.73123  3.46354  2.40513  3.72494  3.29354  2.67741  2.69355  4.24690  2.90347  2.73739  3.18146  2.89801  2.37887  2.77519  2.98518  4.58477  3.61503
          0.00972  5.03379  5.75614  0.61958  0.77255  0.60126  0.79434
    481   2.71663  5.39585  2.57969  2.40698  4.37462  3.46553  2.75694  3.79743  2.06229  3.53821  4.43700  2.58292  3.02090  2.90752  2.69734  2.39717  2.42788  3.78549  5.82964  4.23224    628 k - - -
          2.68618  4.42225  2.77519  2.73123  3.46354  2.40513  3.72494  3.29354  2.67741  2.69355  4.24690  2.90347  2.73739  3.18146  2.89801  2.37887  2.77519  2.98518  4.58477  3.61503
          0.00972  5.03379  5.75614  0.61958  0.77255  0.60126  0.79434
    482   2.25771  4.42890  4.08108  3.68171  3.47214  3.45145  4.29419  2.07999  3.22316  2.32970  3.17191  3.93445  4.26843  3.36422  3.56682  2.96791  2.66796  1.53343  5.03645  3.83895    629 v - - -
          2.68618  4.42225  2.77519  2.73123  3.46354  2.40513  3.72494  3.29354  2.67741  2.69355  4.24690  2.90347  2.73739  3.18146  2.89801  2.37887  2.77519  2.98518  4.58477  3.61503
          0.08011  5.03379  2.65249  0.61958  0.77255  0.60126  0.79434
    483   2.39545  5.32267  3.07000  2.32341  3.88503  3.64298  3.83223  3.95328  2.16715  3.50649  4.36869  2.30936  3.29799  2.85739  2.42630  2.39288  2.45569  3.46187  4.75305  4.15723    630 k - - -
          2.68608  4.42233  2.77527  2.73120  3.46257  2.40515  3.72502  3.29349  2.67735  2.69363  4.24697  2.90354  2.73747  3.18154  2.89808  2.37894  2.77527  2.98512  4.58485  3.61511
          0.31146  1.59323  2.74329  0.13290  2.08384  0.48549  0.95554
    484   2.13124  4.44802  4.09207  3.18583  3.50664  2.95217  4.09342  2.75793  3.19835  2.17205  2.55119  3.55562  4.19489  3.57682  3.65956  2.94201  2.81103  2.06072  4.91503  2.63772    632 v - - -
          2.68618  4.42225  2.77519  2.73123  3.46354  2.40513  3.72494  3.29354  2.67741  2.69355  4.24690  2.90347  2.73739  3.18146  2.89801  2.37887  2.77519  2.98518  4.58477  3.61503
          0.01031  4.97525  5.69759  0.61958  0.77255  0.58817  0.81045
    485   2.86626  4.96144  2.68748  1.91103  4.71788  2.31958  3.64517  4.08891  2.22909  3.48840  4.42024  2.80669  4.04937  2.78116  2.61726  2.78134  2.76518  2.73419  5.81404  4.26052    633 e - - -
          2.68618  4.42225  2.77519  2.73123  3.46354  2.40513  3.72494  3.29354  2.67741  2.69355  4.24690  2.90347  2.73739  3.18146  2.89801  2.37887  2.77519  2.98518  4.58477  3.61503
          0.00995  5.01103  5.73337  0.61958  0.77255  0.65810  0.72947
    486   2.54917  5.38645  2.34431  2.14049  4.72954  3.52712  3.84210  3.89910  2.17609  3.35644  4.42765  2.03927  3.00388  2.93909  2.75106  2.65048  2.96480  3.51477  5.82030  4.41051    634 n - - -
          2.68618  4.42225  2.77519  2.73123  3.46354  2.40513  3.72494  3.29354  2.67741  2.69355  4.24690  2.90347  2.73739  3.18146  2.89801  2.37887  2.77519  2.98518  4.58477  3.61503
          0.00995  5.01103  5.73337  0.61958  0.77255  0.65810  0.72947
    487   2.83644  4.45649  3.56868  3.55121  3.29782  3.96311  4.24752  2.03152  2.96872  2.22392  3.26123  3.84770  4.06639  3.36701  2.75576  3.23356  2.41377  1.78871  5.05928  3.36276    635 v - - -
          2.68618  4.42225  2.77519  2.73123  3.46354  2.40513  3.72494  3.29354  2.67741  2.69355  4.24690  2.90347  2.73739  3.18146  2.89801  2.37887  2.77519  2.98518  4.58477  3.61503
          0.00997  5.00867  5.73102  0.61958  0.77255  0.65810  0.72947
    488   2.87914  5.38639  2.69105  2.11409  4.48917  3.13838  3.27658  3.35753  1.80244  3.69106  4.42743  3.06449  3.67147  2.54765  2.80145  2.45106  2.48847  3.63934  5.81991  4.40983    636 k - - -
          2.68618  4.42225  2.77519  2.73123  3.46354  2.40513  3.72494  3.29354  2.67741  2.69355  4.24690  2.90347  2.73739  3.18146  2.89801  2.37887  2.77519  2.98518  4.58477  3.61503
          0.00997  5.00867  5.73102  0.61958  0.77255  0.65810  0.72947
    489   2.86767  4.08711  3.17600  3.18441  1.83399  3.72477  4.20488  3.01465  3.34561  2.74202  3.64755  3.75002  4.17091  3.62134  3.64800  3.09702  3.03838  2.80302  5.11455  1.52264    637 y - - -
          2.68627  4.42240  2.77534  2.73089  3.46369  2.40522  3.72487  3.29311  2.67747  2.69367  4.24668  2.90353  2.73751  3.18141  2.89815  2.37880  2.77499  2.98531  4.58492  3.61481
          0.20839  1.68811  5.73102  0.68080  0.70564  0.41365  1.08244
    490   2.60486  5.33571  2.59377  2.48148  3.32926  2.18659  3.35124  3.89666  2.43850  3.59535  4.13426  3.08952  4.08455  2.89646  3.09221  1.86374  2.81649  3.47034  5.78812  4.09616    640 s - - -
          2.68618  4.42225  2.77519  2.73123  3.46354  2.40513  3.72494  3.29354  2.67741  2.69355  4.24690  2.90347  2.73739  3.18146  2.89801  2.37887  2.77519  2.98518  4.58477  3.61503
          0.00941  5.06685  5.78919  0.61958  0.77255  0.50332  0.92766
    491   2.84262  5.41563  2.16694  1.88818  4.75957  3.62619  3.68929  4.06299  2.18340  3.72042  4.45673  2.06229  3.26176  2.94303  3.05626  2.66420  2.87723  3.22762  5.84884  4.43812    641 e - - -
          2.68618  4.42225  2.77519  2.73123  3.46354  2.40513  3.72494  3.29354  2.67741  2.69355  4.24690  2.90347  2.73739  3.18146  2.89801  2.37887  2.77519  2.98518  4.58477  3.61503
          0.11934  5.06685  2.24247  0.61958  0.77255  0.50332  0.92766
    492   2.06532  5.01909  3.29385  2.35236  4.24466  3.62516  3.69704  3.22608  2.43599  2.85885  3.83010  3.00263  3.02675  2.73474  2.94423  2.78396  3.02427  2.31316  3.98762  3.97667    642 a - - -
          2.68618  4.42225  2.77519  2.73123  3.46354  2.40513  3.72494  3.29354  2.67741  2.69355  4.24690  2.90347  2.73739  3.18146  2.89801  2.37887  2.77519  2.98518  4.58477  3.61503
          0.01049  4.95800  5.68034  0.61958  0.77255  0.76393  0.62704
    493   2.68409  3.78546  2.64598  2.04368  4.66220  3.57567  3.82766  3.75853  2.31136  3.63125  3.81679  2.84336  2.67619  2.67970  3.05871  2.47569  2.25089  3.48385  5.77459  4.37313    643 e - - -
          2.68618  4.42225  2.77519  2.73123  3.46354  2.40513  3.72494  3.29354  2.67741  2.69355  4.24690  2.90347  2.73739  3.18146  2.89801  2.37887  2.77519  2.98518  4.58477  3.61503
          0.01048  4.95936  5.68171  0.61958  0.77255  0.35809  1.20069
    494   2.86028  5.41202  2.74701  2.03762  4.40519  3.10422  3.86434  3.89894  1.65666  3.71698  4.19123  2.57894  3.72595  2.77675  2.61181  2.56657  2.92541  3.36620  5.84515  4.43466    644 k - - -
          2.68622  4.42239  2.77521  2.73080  3.46368  2.40525  3.72508  3.29348  2.67733  2.69361  4.24704  2.90359  2.73735  3.18155  2.89815  2.37901  2.77496  2.98488  4.58491  3.61517
          0.49688  1.11728  2.74251  0.08144  2.54833  0.49968  0.93324
    495   2.78836  4.58975  3.81774  2.74894  3.31090  3.88661  4.14414  1.98841  2.08120  2.35893  3.22909  3.50636  4.26508  3.18308  3.26725  3.06441  2.70555  2.23863  5.17514  3.71784    646 i - - -
          2.68618  4.42225  2.77519  2.73123  3.46354  2.40513  3.72494  3.29354  2.67741  2.69355  4.24690  2.90347  2.73739  3.18146  2.89801  2.37887  2.77519  2.98518  4.58477  3.61503
          0.01004  5.00230  5.72465  0.61958  0.77255  0.66702  0.71998
    496   2.81406  5.15518  3.17131  2.61692  4.22921  3.69619  3.80788  2.91508  2.18485  2.92413  3.34323  2.67806  2.51896  2.73708  2.77746  2.23385  2.99316  3.04665  5.22945  4.15576    647 k - - -
          2.68618  4.42225  2.77519  2.73123  3.46354  2.40513  3.72494  3.29354  2.67741  2.69355  4.24690  2.90347  2.73739  3.18146  2.89801  2.37887  2.77519  2.98518  4.58477  3.61503
          0.02779  5.00230  3.87814  0.61958  0.77255  0.66702  0.71998
    497   2.61984  5.33623  2.16512  1.91902  4.66280  3.65087  3.79840  4.13597  2.34346  2.52911  3.41567  3.05212  3.24074  2.89272  3.07228  2.47413  2.74115  3.64850  5.78012  4.38052    648 e - - -
          2.68618  4.42225  2.77519  2.73123  3.46354  2.40513  3.72494  3.29354  2.67741  2.69355  4.24690  2.90347  2.73739  3.18146  2.89801  2.37887  2.77519  2.98518  4.58477  3.61503
          0.01022  4.98472  5.70707  0.61958  0.77255  0.70728  0.67921
    498   2.83266  5.38142  2.82924  2.03896  4.72680  3.64443  3.80336  4.09870  1.85963  3.30920  4.33405  2.45633  4.03797  2.23806  2.38290  2.59768  2.93653  3.77226  5.81358  4.40316    649 k - - -
          2.68626  4.42233  2.77528  2.73095  3.46362  2.40521  3.72503  3.29275  2.67732  2.69363  4.24698  2.90347  2.73748  3.18149  2.89791  2.37895  2.77528  2.98527  4.58485  3.61511
          0.31795  1.53878  2.85221  0.12502  2.14114  0.51146  0.91533
    499   2.84168  5.15545  2.53188  2.54974  4.41811  3.68454  3.88386  3.84959  2.52505  3.18306  3.90436  3.19525  2.29678  2.82013  3.13653  2.46628  2.69778  1.94162  5.64113  4.28631    651 v - - -
          2.68610  4.42250  2.77529  2.73148  3.46379  2.40498  3.72520  3.29367  2.67605  2.69363  4.24715  2.90335  2.73764  3.18171  2.89789  2.37910  2.77545  2.98513  4.58502  3.61528
          0.33031  1.37573  3.55281  0.89770  0.52341  0.59780  0.79855
    500   2.84129  4.94959  2.51052  1.68997  4.70606  3.40505  2.69135  3.24743  2.21716  3.62312  4.40839  3.02665  4.03744  2.77636  2.92127  2.52982  2.75760  3.60584  5.80220  4.10081    655 e - - -
          2.68618  4.42225  2.77519  2.73123  3.46354  2.40513  3.72494  3.29354  2.67741  2.69355  4.24690  2.90347  2.73739  3.18146  2.89801  2.37887  2.77519  2.98518  4.58477  3.61503
          0.01024  4.98230  5.70465  0.61958  0.77255  0.71264  0.67402
    501   2.84371  5.15843  3.22389  2.35408  4.42176  3.68571  3.82198  3.22671  2.14188  3.08890  4.22167  2.80657  4.07664  2.37810  3.09652  2.64788  2.32974  2.13439  5.64332  3.92994    656 v - - -
          2.68618  4.42225  2.77519  2.73123  3.46354  2.40513  3.72494  3.29354  2.67741  2.69355  4.24690  2.90347  2.73739  3.18146  2.89801  2.37887  2.77519  2.98518  4.58477  3.61503
          0.01024  4.98230  5.70465  0.61958  0.77255  0.71264  0.67402
    502   2.72109  4.33885  4.52323  3.92878  3.38279  4.02981  4.34405  1.84100  2.55720  1.89164  2.76284  4.07149  4.39692  3.97638  3.77640  2.78527  2.81547  1.87653  4.95691  3.77118    657 i - - -
          2.68633  4.42240  2.77520  2.73111  3.46357  2.40520  3.72479  3.29364  2.67713  2.69350  4.24705  2.90348  2.73749  3.18129  2.89811  2.37899  2.77493  2.98519  4.58492  3.61518
          0.09929  2.39471  5.70639  1.30032  0.31807  0.51171  0.91496
    503   2.81638  4.33044  4.71100  4.10724  2.21088  4.07470  4.04808  2.56639  3.82985  1.73444  3.10153  4.00878  4.44022  4.09438  3.18971  3.37785  2.01076  2.18207  4.94916  2.78382    663 l - - -
          2.68618  4.42225  2.77519  2.73123  3.46354  2.40513  3.72494  3.29354  2.67741  2.69355  4.24690  2.90347  2.73739  3.18146  2.89801  2.37887  2.77519  2.98518  4.58477  3.61503
          0.01381  5.03992  4.92839  0.61958  0.77255  0.56209  0.84401
    504   2.90322  4.96667  3.39889  2.13514  3.96882  3.76817  3.98236  2.64625  2.42516  2.82832  3.76986  3.30792  2.57720  3.16737  2.78327  2.53614  2.63537  2.37610  5.49530  3.91407    664 e - - -
          2.68618  4.42225  2.77519  2.73123  3.46354  2.40513  3.72494  3.29354  2.67741  2.69355  4.24690  2.90347  2.73739  3.18146  2.89801  2.37887  2.77519  2.98518  4.58477  3.61503
          0.00963  5.04329  5.76564  0.61958  0.77255  0.58820  0.81042
    505   2.89607  5.40803  2.39416  1.87203  4.75348  3.66811  3.41840  4.23984  1.81929  3.52112  4.44871  2.59683  3.93036  2.59272  3.03365  2.59522  2.54214  3.79890  5.84033  4.21556    665 k - - -
          2.68618  4.42225  2.77519  2.73123  3.46354  2.40513  3.72494  3.29354  2.67741  2.69355  4.24690  2.90347  2.73739  3.18146  2.89801  2.37887  2.77519  2.98518  4.58477  3.61503
          0.01412  5.04329  4.88333  0.61958  0.77255  0.58820  0.81042
    506   2.85303  4.72980  3.38637  2.72959  3.10872  3.84849  4.08774  3.01079  2.89212  2.47493  3.59645  3.32639  4.23075  2.05756  3.37924  2.97580  2.47351  2.80629  2.62633  2.90030    666 q - - -
          2.68621  4.42228  2.77522  2.73126  3.46356  2.40515  3.72497  3.29357  2.67723  2.69357  4.24692  2.90324  2.73742  3.18149  2.89803  2.37889  2.77522  2.98521  4.58479  3.61506
          0.12412  3.26030  2.54660  0.65474  0.73309  0.47507  0.97245
    507   2.87703  4.55001  3.38943  2.56113  2.97642  3.89792  3.91345  2.15562  3.25016  2.40591  3.46938  3.61380  4.27519  2.92362  3.35679  3.15091  2.29247  1.91000  5.13995  3.58185    669 v - - -
          2.68618  4.42225  2.77519  2.73123  3.46354  2.40513  3.72494  3.29354  2.67741  2.69355  4.24690  2.90347  2.73739  3.18146  2.89801  2.37887  2.77519  2.98518  4.58477  3.61503
          0.01016  4.99040  5.71275  0.61958  0.77255  0.71653  0.67030
    508   2.87251  4.99792  1.97895  2.25650  4.16491  3.65745  2.72200  3.50060  2.56242  3.10580  3.76648  2.14554  3.90738  2.92707  3.01136  2.76501  2.71829  3.68912  5.76353  4.23386    670 d - - -
          2.68618  4.42225  2.77519  2.73123  3.46354  2.40513  3.72494  3.29354  2.67741  2.69355  4.24690  2.90347  2.73739  3.18146  2.89801  2.37887  2.77519  2.98518  4.58477  3.61503
          0.01016  4.99040  5.71275  0.61958  0.77255  0.41028  1.08905
    509   2.73691  5.34942  2.94835  2.10615  4.14105  3.51236  3.88010  3.01230  2.20915  3.64308  4.39738  1.55957  4.08271  2.98593  3.00542  2.81632  2.96010  3.25655  5.79866  4.40463    671 n - - -
          2.68618  4.42225  2.77519  2.73123  3.46354  2.40513  3.72494  3.29354  2.67741  2.69355  4.24690  2.90347  2.73739  3.18146  2.89801  2.37887  2.77519  2.98518  4.58477  3.61503
          0.04356  5.06637  3.31548  0.61958  0.77255  0.52413  0.89666
    510   2.74628  5.31190  3.12547  2.56187  4.47725  3.07124  3.60953  4.08279  2.53775  3.35736  3.42402  1.63546  4.07181  2.93719  2.55893  2.08777  3.06364  3.59263  5.76649  4.01349    672 n - - -
          2.68618  4.42225  2.77519  2.73123  3.46354  2.40513  3.72494  3.29354  2.67741  2.69355  4.24690  2.90347  2.73739  3.18146  2.89801  2.37887  2.77519  2.98518  4.58477  3.61503
          0.00974  5.03255  5.75490  0.61958  0.77255  0.44720  1.02004
    511   2.90552  5.41444  2.20894  2.59910  4.65900  2.98216  3.75005  4.01006  2.22690  3.55064  4.37558  2.31477  2.74082  2.32744  2.70376  2.42651  3.02569  3.80470  5.84753  4.14225    673 d - - -
          2.68618  4.42225  2.77519  2.73123  3.46354  2.40513  3.72494  3.29354  2.67741  2.69355  4.24690  2.90347  2.73739  3.18146  2.89801  2.37887  2.77519  2.98518  4.58477  3.61503
          0.00937  5.07070  5.79305  0.61958  0.77255  0.51148  0.91532
    512   2.73630  5.40061  3.06861  2.30949  4.60249  2.72968  3.86986  4.22028  2.09390  3.44233  4.44306  2.68679  3.41708  2.81395  3.09888  1.69507  2.64242  3.65244  5.83732  4.04518    674 s - - -
          2.68618  4.42225  2.77519  2.73123  3.46354  2.40513  3.72494  3.29354  2.67741  2.69355  4.24690  2.90347  2.73739  3.18146  2.89801  2.37887  2.77519  2.98518  4.58477  3.61503
          0.00937  5.07070  5.79305  0.61958  0.77255  0.51148  0.91532
    513   2.72338  5.41293  2.50025  2.43006  4.75608  3.13895  3.86806  4.24078  2.23310  3.42539  4.45417  2.65545  2.19865  2.56209  3.06264  2.12803  2.98402  3.45156  5.84673  4.43678    675 s - - -
          2.68618  4.42225  2.77519  2.73123  3.46354  2.40513  3.72494  3.29354  2.67741  2.69355  4.24690  2.90347  2.73739  3.18146  2.89801  2.37887  2.77519  2.98518  4.58477  3.61503
          0.12577  5.07070  2.19011  0.61958  0.77255  0.51148  0.91532
    514   2.66638  5.18923  3.12991  1.98154  3.44788  2.79873  3.82073  3.82000  2.52250  3.23819  2.79779  3.01541  4.05633  2.70775  3.07237  2.33921  2.28829  3.43770  5.66490  4.29915    676 e - - -
          2.68618  4.42225  2.77519  2.73123  3.46354  2.40513  3.72494  3.29354  2.67741  2.69355  4.24690  2.90347  2.73739  3.18146  2.89801  2.37887  2.77519  2.98518  4.58477  3.61503
          0.01667  4.95545  4.65734  0.61958  0.77255  0.36108  1.19376
    515   2.45436  5.39987  2.47497  1.98526  4.73895  3.59088  3.86706  4.22074  2.04190  3.70260  3.54799  3.01884  2.51157  2.81094  3.09593  2.58623  2.91145  3.49759  5.83614  3.36299    677 e - - -
          2.68618  4.42225  2.77519  2.73123  3.46354  2.40513  3.72494  3.29354  2.67741  2.69355  4.24690  2.90347  2.73739  3.18146  2.89801  2.37887  2.77519  2.98518  4.58477  3.61503
          0.00942  5.06527  5.78762  0.61958  0.77255  0.52731  0.89207
    516   2.67686  4.49741  3.31374  3.54312  3.46969  3.87393  4.26422  2.03171  3.26044  2.53171  2.83480  3.85220  4.35649  3.48602  3.58249  2.50960  2.02971  1.90109  5.09866  3.89185    678 v - - -
          2.68618  4.42225  2.77519  2.73123  3.46354  2.40513  3.72494  3.29354  2.67741  2.69355  4.24690  2.90347  2.73739  3.18146  2.89801  2.37887  2.77519  2.98518  4.58477  3.61503
          0.00942  5.06527  5.78762  0.61958  0.77255  0.50104  0.93115
    517   2.86339  5.39446  3.12046  2.29151  4.65480  3.63675  3.77083  4.13862  1.73760  3.34153  4.43761  2.92559  3.18584  2.84558  2.93504  2.18472  2.03935  3.45942  5.83263  4.42753    679 k - - -
          2.68618  4.42225  2.77519  2.73123  3.46354  2.40513  3.72494  3.29354  2.67741  2.69355  4.24690  2.90347  2.73739  3.18146  2.89801  2.37887  2.77519  2.98518  4.58477  3.61503
          0.00937  5.07070  5.79305  0.61958  0.77255  0.51148  0.91532
    518   2.36771  4.61394  3.86510  2.48341  3.61023  3.52345  4.18197  2.46472  3.24473  2.49721  2.53287  3.58109  4.30118  3.10642  3.42662  2.19298  2.84255  2.17219  5.20045  3.63255    680 v - - -
          2.68618  4.42225  2.77519  2.73123  3.46354  2.40513  3.72494  3.29354  2.67741  2.69355  4.24690  2.90347  2.73739  3.18146  2.89801  2.37887  2.77519  2.98518  4.58477  3.61503
          0.00937  5.07070  5.79305  0.61958  0.77255  0.51148  0.91532
    519   2.81356  5.40783  2.48354  2.04871  4.74936  3.44546  3.59675  4.11825  2.22758  3.35179  4.44943  3.13159  4.07405  2.40262  2.75079  2.46545  2.22042  2.79474  5.84262  4.43383    681 e - - -
          2.68618  4.42225  2.77519  2.73123  3.46354  2.40513  3.72494  3.29354  2.67741  2.69355  4.24690  2.90347  2.73739  3.18146  2.89801  2.37887  2.77519  2.98518  4.58477  3.61503
          0.00937  5.07070  5.79305  0.61958  0.77255  0.51148  0.91532
    520   2.94131  4.38179  4.95636  4.34526  1.99331  4.11083  4.51445  2.07464  4.13698  2.03863  3.16026  4.34103  4.54247  4.26665  4.15125  3.49855  3.18950  1.97611  4.99898  1.79166    682 y - - -
          2.68618  4.42225  2.77519  2.73123  3.46354  2.40513  3.72494  3.29354  2.67741  2.69355  4.24690  2.90347  2.73739  3.18146  2.89801  2.37887  2.77519  2.98518  4.58477  3.61503
          0.00935  5.07308  5.79543  0.61958  0.77255  0.51148  0.91532
    521   2.74578  5.40790  2.84168  1.93982  4.74894  3.68208  3.76394  3.18654  1.70773  3.64358  3.91830  2.98330  4.07552  2.52172  3.00765  2.14697  2.95216  3.79638  5.84294  4.43453    683 k - - -
          2.68618  4.42225  2.77519  2.73123  3.46354  2.40513  3.72494  3.29354  2.67741  2.69355  4.24690  2.90347  2.73739  3.18146  2.89801  2.37887  2.77519  2.98518  4.58477  3.61503
          0.00935  5.07308  5.79543  0.61958  0.77255  0.51148  0.91532
    522   2.90807  5.41017  2.97091  1.30918  4.75186  3.59407  3.16644  3.91436  2.42813  3.31720  4.45182  2.83034  4.07611  2.49926  2.78987  2.87190  2.71685  3.56295  5.84469  4.43609    684 e - - -
          2.68618  4.42225  2.77519  2.73123  3.46354  2.40513  3.72494  3.29354  2.67741  2.69355  4.24690  2.90347  2.73739  3.18146  2.89801  2.37887  2.77519  2.98518  4.58477  3.61503
          0.11856  5.07308  2.24871  0.61958  0.77255  0.51148  0.91532
    523   2.69279  5.27910  3.11424  1.91558  4.58606  3.65403  3.73648  3.74199  2.16844  3.56796  3.90107  2.73787  4.04653  2.87212  3.02310  2.51448  2.02856  2.67929  5.73527  4.04921    685 e - - -
          2.68618  4.42225  2.77519  2.73123  3.46354  2.40513  3.72494  3.29354  2.67741  2.69355  4.24690  2.90347  2.73739  3.18146  2.89801  2.37887  2.77519  2.98518  4.58477  3.61503
          0.01037  4.96984  5.69218  0.61958  0.77255  0.77617  0.61649
    524   2.81244  4.36233  4.25033  3.06986  2.77929  3.99044  4.29360  2.26476  3.56157  2.38144  3.15481  2.74152  4.35989  3.79658  3.65293  3.20323  2.96723  1.60314  4.97377  2.53714    686 v - - -
          2.68618  4.42225  2.77519  2.73123  3.46354  2.40513  3.72494  3.29354  2.67741  2.69355  4.24690  2.90347  2.73739  3.18146  2.89801  2.37887  2.77519  2.98518  4.58477  3.61503
          0.01040  4.96738  5.68973  0.61958  0.77255  0.36712  1.18001
    525   2.82102  5.38070  2.50039  1.94187  3.63853  3.68678  3.87549  3.35869  2.16683  3.63438  4.42542  3.05912  4.07990  2.74069  2.60878  2.71290  2.12595  3.03757  5.82266  4.42115    687 e - - -
          2.68618  4.42225  2.77519  2.73123  3.46354  2.40513  3.72494  3.29354  2.67741  2.69355  4.24690  2.90347  2.73739  3.18146  2.89801  2.37887  2.77519  2.98518  4.58477  3.61503
          0.00935  5.07324  5.79558  0.61958  0.77255  0.51148  0.91532
    526   2.84455  4.82227  3.56704  2.98531  3.78538  3.83576  2.73296  2.46147  2.15011  2.26400  3.67921  3.47104  4.21993  3.27136  2.51988  2.40486  2.65923  2.92212  5.37820  3.44722    688 k - - -
          2.68618  4.42225  2.77519  2.73123  3.46354  2.40513  3.72494  3.29354  2.67741  2.69355  4.24690  2.90347  2.73739  3.18146  2.89801  2.37887  2.77519  2.98518  4.58477  3.61503
          0.00933  5.07450  5.79684  0.61958  0.77255  0.51148  0.91532
    527   2.90765  5.38603  2.93933  2.01329  4.71774  3.19619  3.63420  2.85899  2.30143  3.59686  4.43022  3.15922  4.01469  2.50350  2.55033  2.32888  2.38519  2.89299  5.82677  4.33153    689 e - - -
          2.68618  4.42225  2.77519  2.73123  3.46354  2.40513  3.72494  3.29354  2.67741  2.69355  4.24690  2.90347  2.73739  3.18146  2.89801  2.37887  2.77519  2.98518  4.58477  3.61503
          0.01198  5.07450  5.17593  0.61958  0.77255  0.51148  0.91532
    528   2.73941  5.37964  2.63625  2.26702  4.71403  3.57481  3.76031  3.68613  2.48947  3.59057  4.27676  2.23672  4.06564  2.90166  2.65524  2.45543  1.85239  3.33616  5.81876  4.17551    690 t - - -
          2.68618  4.42225  2.77519  2.73123  3.46354  2.40513  3.72494  3.29354  2.67741  2.69355  4.24690  2.90347  2.73739  3.18146  2.89801  2.37887  2.77519  2.98518  4.58477  3.61503
          0.00962  5.04461  5.76696  0.61958  0.77255  0.51919  0.90388
    529   2.89553  5.34806  2.86937  2.53801  4.07804  3.67800  3.86778  4.09457  2.29776  3.55607  4.39512  3.08094  4.07110  2.43151  2.97038  1.45851  2.31884  3.36399  5.79500  4.39889    691 s - - -
          2.68618  4.42225  2.77519  2.73123  3.46354  2.40513  3.72494  3.29354  2.67741  2.69355  4.24690  2.90347  2.73739  3.18146  2.89801  2.37887  2.77519  2.98518  4.58477  3.61503
          0.00964  5.04235  5.76469  0.61958  0.77255  0.51919  0.90388
    530   2.48043  5.03545  3.22609  2.11920  3.08956  3.74784  3.95645  3.19541  2.67222  3.20246  3.20484  3.08300  4.13660  2.80578  3.19587  2.07291  2.34118  3.11292  5.55103  3.30021    692 s - - -
          2.68618  4.42225  2.77519  2.73123  3.46354  2.40513  3.72494  3.29354  2.67741  2.69355  4.24690  2.90347  2.73739  3.18146  2.89801  2.37887  2.77519  2.98518  4.58477  3.61503
          0.00964  5.04235  5.76469  0.61958  0.77255  0.51919  0.90388
    531   2.84167  4.95787  3.40597  2.63883  4.15859  3.77061  3.92795  3.26710  2.68242  2.98794  3.33248  2.82609  4.15801  3.11549  3.23106  2.26128  1.42748  2.93598  5.48805  3.96513    693 t - - -
          2.68618  4.42225  2.77519  2.73123  3.46354  2.40513  3.72494  3.29354  2.67741  2.69355  4.24690  2.90347  2.73739  3.18146  2.89801  2.37887  2.77519  2.98518  4.58477  3.61503
          0.00964  5.04235  5.76469  0.61958  0.77255  0.51919  0.90388
    532   2.75451  4.93698  3.42601  2.86589  4.13292  3.77806  3.99471  3.49093  2.70494  3.15675  4.02108  2.39749  4.16511  3.18903  2.84131  2.29695  1.95108  2.78194  2.42875  3.65783    694 t - - -
          2.68618  4.42225  2.77519  2.73123  3.46354  2.40513  3.72494  3.29354  2.67741  2.69355  4.24690  2.90347  2.73739  3.18146  2.89801  2.37887  2.77519  2.98518  4.58477  3.61503
          0.00964  5.04235  5.76469  0.61958  0.77255  0.51919  0.90388
    533   2.79625  5.34568  2.47385  2.23875  4.66659  3.46863  3.86736  3.21910  2.47384  3.64061  4.39277  3.07987  4.07047  2.55262  3.01343  1.97151  2.33092  3.13641  5.79310  3.07837    695 s - - -
          2.68618  4.42225  2.77519  2.73123  3.46354  2.40513  3.72494  3.29354  2.67741  2.69355  4.24690  2.90347  2.73739  3.18146  2.89801  2.37887  2.77519  2.98518  4.58477  3.61503
          0.00964  5.04235  5.76469  0.61958  0.77255  0.51919  0.90388
    534   2.32777  4.68594  3.05513  2.79207  2.62986  3.69283  4.07270  3.07899  2.90020  2.28780  3.22669  3.57097  4.25036  3.16447  3.23539  2.49548  2.46194  2.25857  4.61680  3.79177    696 v - - -
          2.68618  4.42225  2.77519  2.73123  3.46354  2.40513  3.72494  3.29354  2.67741  2.69355  4.24690  2.90347  2.73739  3.18146  2.89801  2.37887  2.77519  2.98518  4.58477  3.61503
          0.01119  5.04235  5.36731  0.61958  0.77255  0.51919  0.90388
    535   2.87929  5.39326  2.68013  1.99031  4.73388  3.59675  3.85595  4.21674  2.38186  3.47351  4.09373  2.43719  4.06176  2.55714  3.00395  2.15559  2.19015  3.04803  5.82858  4.42030    697 e - - -
          2.68618  4.42225  2.77519  2.73123  3.46354  2.40513  3.72494  3.29354  2.67741  2.69355  4.24690  2.90347  2.73739  3.18146  2.89801  2.37887  2.77519  2.98518  4.58477  3.61503
          0.00966  5.04082  5.76316  0.61958  0.77255  0.52353  0.89753
    536   2.86501  5.40075  2.61390  2.39441  4.74471  3.66699  2.83710  4.02297  1.92909  3.70550  4.44172  2.15700  4.06046  2.86673  2.62075  2.29160  2.71442  3.79080  5.39094  3.70454    698 k - - -
          2.68618  4.42225  2.77519  2.73123  3.46354  2.40513  3.72494  3.29354  2.67741  2.69355  4.24690  2.90347  2.73739  3.18146  2.89801  2.37887  2.77519  2.98518  4.58477  3.61503
          0.09479  5.04082  2.47729  0.61958  0.77255  0.52353  0.89753
    537   1.99381  5.24289  3.05225  2.63518  4.59099  1.86188  3.88520  4.04731  2.57559  3.57976  4.34771  2.50678  4.06315  3.00113  3.03057  2.28320  2.59007  3.51847  5.75461  4.37501    699 g - - -
          2.68618  4.42225  2.77519  2.73123  3.46354  2.40513  3.72494  3.29354  2.67741  2.69355  4.24690  2.90347  2.73739  3.18146  2.89801  2.37887  2.77519  2.98518  4.58477  3.61503
          0.01051  4.95653  5.67888  0.61958  0.77255  0.72942  0.65815
    538   2.88570  4.27706  4.74469  4.13640  1.98740  3.61883  3.37886  2.44137  3.94390  1.57735  3.09025  3.72871  4.40800  4.09474  3.98903  3.34996  2.63074  2.16913  3.43621  3.71773    700 l - - -
          2.68618  4.42225  2.77519  2.73123  3.46354  2.40513  3.72494  3.29354  2.67741  2.69355  4.24690  2.90347  2.73739  3.18146  2.89801  2.37887  2.77519  2.98518  4.58477  3.61503
          0.01051  4.95653  5.67888  0.61958  0.77255  0.40307  1.10342
    539   2.83715  5.39494  3.07186  1.86758  4.73580  3.28939  3.78454  4.21876  1.85871  2.89676  4.43686  2.72779  4.06221  2.70784  3.04375  2.21517  2.45464  3.78335  5.82995  4.42158    701 k - - -
          2.68618  4.42225  2.77519  2.73123  3.46354  2.40513  3.72494  3.29354  2.67741  2.69355  4.24690  2.90347  2.73739  3.18146  2.89801  2.37887  2.77519  2.98518  4.58477  3.61503
          0.00968  5.03833  5.76067  0.61958  0.77255  0.52353  0.89753
    540   2.65679  4.31567  4.79474  4.18580  2.50332  3.30363  3.90377  2.09004  3.99130  2.22064  2.87266  4.21541  4.44932  4.14034  4.03301  3.28092  2.09231  2.04583  4.93596  2.41388    702 v - - -
          2.68618  4.42225  2.77519  2.73123  3.46354  2.40513  3.72494  3.29354  2.67741  2.69355  4.24690  2.90347  2.73739  3.18146  2.89801  2.37887  2.77519  2.98518  4.58477  3.61503
          0.00968  5.03833  5.76067  0.61958  0.77255  0.52353  0.89753
    541   2.74876  5.34616  3.10147  2.57272  4.66144  1.85587  3.53706  4.12640  2.36086  3.63858  4.39700  3.07273  4.08449  2.89104  3.08301  1.57428  3.01609  3.72116  5.79748  4.01129    703 s - - -
          2.68618  4.42225  2.77519  2.73123  3.46354  2.40513  3.72494  3.29354  2.67741  2.69355  4.24690  2.90347  2.73739  3.18146  2.89801  2.37887  2.77519  2.98518  4.58477  3.61503
          0.00968  5.03833  5.76067  0.61958  0.77255  0.52353  0.89753
    542   2.22939  5.17676  3.25013  2.47746  3.53952  2.50024  3.41804  3.62843  2.23221  3.26716  3.86404  3.22164  4.10119  2.65137  3.02227  2.44458  2.61732  2.59227  5.66292  4.30884    704 a - - -
          2.68618  4.42225  2.77519  2.73123  3.46354  2.40513  3.72494  3.29354  2.67741  2.69355  4.24690  2.90347  2.73739  3.18146  2.89801  2.37887  2.77519  2.98518  4.58477  3.61503
          0.01080  5.03833  5.45990  0.61958  0.77255  0.52353  0.89753
    543   2.89180  5.38270  3.04553  1.94827  4.71957  3.62591  3.85640  4.05345  2.24617  3.53332  3.84986  2.39095  3.62276  2.82939  2.96452  1.66176  3.03416  3.28025  5.82028  4.41439    705 s - - -
          2.68618  4.42225  2.77519  2.73123  3.46354  2.40513  3.72494  3.29354  2.67741  2.69355  4.24690  2.90347  2.73739  3.18146  2.89801  2.37887  2.77519  2.98518  4.58477  3.61503
          0.03348  5.03722  3.63303  0.61958  0.77255  0.52664  0.89303
    544   2.32418  4.30998  4.78539  4.17710  2.72370  3.84919  4.40894  2.31719  3.98390  1.68790  3.18524  4.20927  2.58264  4.13370  4.02734  3.38718  3.08450  1.69929  4.93234  3.55378    706 l - - -
          2.68618  4.42225  2.77520  2.73123  3.46341  2.40513  3.72495  3.29354  2.67741  2.69355  4.24690  2.90347  2.73740  3.18147  2.89801  2.37887  2.77520  2.98519  4.58477  3.61503
          0.01995  4.10311  5.73601  0.51742  0.90648  0.59001  0.80816
    545   2.89023  5.38803  2.73662  1.77713  4.72682  2.00766  3.85210  4.20905  2.29567  3.69062  4.18320  3.07578  4.05650  2.83637  3.08395  2.43094  2.43973  3.77539  5.82416  4.08049    708 e - - -
          2.68618  4.42225  2.77519  2.73123  3.46354  2.40513  3.72494  3.29354  2.67741  2.69355  4.24690  2.90347  2.73739  3.18146  2.89801  2.37887  2.77519  2.98518  4.58477  3.61503
          0.00992  5.01366  5.73601  0.61958  0.77255  0.59001  0.80816
    546   2.11876  4.37909  3.93113  3.69361  3.35065  2.36453  4.32165  2.36207  3.68825  2.53417  2.94565  4.00889  4.38597  3.83013  3.79760  3.05230  3.01214  1.50948  4.21616  3.80057    709 v - - -
          2.68618  4.42225  2.77519  2.73123  3.46354  2.40513  3.72494  3.29354  2.67741  2.69355  4.24690  2.90347  2.73739  3.18146  2.89801  2.37887  2.77519  2.98518  4.58477  3.61503
          0.00992  5.01366  5.73601  0.61958  0.77255  0.59001  0.80816
    547   2.71784  5.38460  2.43427  2.35252  4.72167  2.08578  3.74558  4.20282  2.49271  3.68657  4.42799  2.68709  4.05742  2.75910  3.08659  1.98621  2.82716  3.00779  5.82193  4.41446    710 s - - -
          2.68618  4.42225  2.77519  2.73123  3.46354  2.40513  3.72494  3.29354  2.67741  2.69355  4.24690  2.90347  2.73739  3.18146  2.89801  2.37887  2.77519  2.98518  4.58477  3.61503
          0.01144  5.01366  5.35473  0.61958  0.77255  0.59001  0.80816
    548   1.81289  4.36350  4.35470  3.57005  2.85219  2.76021  4.33723  2.04315  3.73976  2.50460  3.15923  3.99365  3.32621  3.94447  3.88968  3.31888  3.09904  1.80131  4.97787  3.72818    711 v - - -
          2.68620  4.42227  2.77490  2.73126  3.46356  2.40515  3.72497  3.29356  2.67743  2.69357  4.24692  2.90349  2.73733  3.18149  2.89803  2.37889  2.77522  2.98521  4.58479  3.61505
          0.18971  2.67671  2.26324  0.27842  1.41460  0.59386  0.80339
    549   2.82398  5.35544  2.78754  2.08364  4.69926  3.01194  3.80513  4.18505  2.06455  3.66019  4.39691  2.74355  3.78229  2.41114  3.03591  1.96413  2.48168  3.69669  5.78854  4.37714    713 s - - -
          2.68618  4.42225  2.77519  2.73123  3.46354  2.40513  3.72494  3.29354  2.67741  2.69355  4.24690  2.90347  2.73739  3.18146  2.89801  2.37887  2.77519  2.98518  4.58477  3.61503
          0.01106  4.90593  5.62828  0.61958  0.77255  0.82352  0.57782
    550   2.68299  4.30595  3.25992  3.14191  2.36547  3.99130  4.30448  2.02864  3.73424  1.73033  3.42097  4.02691  4.35846  3.93062  3.86772  3.28546  3.01362  1.90899  4.92349  3.43716    714 l - - -
          2.68618  4.42225  2.77519  2.73123  3.46354  2.40513  3.72494  3.29354  2.67741  2.69355  4.24690  2.90347  2.73739  3.18146  2.89801  2.37887  2.77519  2.98518  4.58477  3.61503
          0.01106  4.90593  5.62828  0.61958  0.77255  0.82352  0.57782
    551   2.83887  5.25711  2.95244  2.38553  4.47004  2.80860  3.81898  3.76494  2.29121  3.36006  4.30768  2.71722  2.13916  2.92863  3.05561  2.34496  2.53301  3.58377  3.68105  4.32484    715 p - - -
          2.68618  4.42225  2.77519  2.73123  3.46354  2.40513  3.72494  3.29354  2.67741  2.69355  4.24690  2.90347  2.73739  3.18146  2.89801  2.37887  2.77519  2.98518  4.58477  3.61503
          0.01106  4.90593  5.62828  0.61958  0.77255  0.60328  0.79189
    552   2.73675  4.59938  3.67158  2.62662  2.33985  2.61364  3.79858  2.50905  2.60066  2.65674  3.18474  3.56970  3.94718  3.39805  3.49269  2.77860  2.91062  2.15931  5.18094  3.94616    716 v - - -
          2.68675  4.42344  2.77542  2.72874  3.46338  2.40545  3.72614  3.29356  2.67477  2.69351  4.24530  2.90418  2.73827  3.18134  2.89769  2.37961  2.77566  2.98634  4.58364  3.61610
          1.01762  0.94902  1.38060  1.99501  0.14620  0.70909  0.67746
    553   2.75502  4.84604  2.99283  2.53671  3.73660  2.57228  3.79480  2.88786  2.12531  3.03951  3.66917  2.32984  3.97946  2.83681  3.06139  2.69961  2.98636  2.74203  5.44651  3.90032    770 k - - -
          2.68618  4.42225  2.77519  2.73123  3.46354  2.40513  3.72494  3.29354  2.67741  2.69355  4.24690  2.90347  2.73739  3.18146  2.89801  2.37887  2.77519  2.98518  4.58477  3.61503
          0.01392  4.67727  5.39961  0.61958  0.77255  0.40446  1.10062
    554   2.64112  4.24478  4.64559  3.93700  2.43640  4.03303  4.35517  1.95977  2.62116  2.25324  3.24750  4.12500  4.39886  4.04093  3.95214  2.80448  2.60908  1.82785  4.41764  3.28388    771 v - - -
          2.68618  4.42225  2.77519  2.73123  3.46354  2.40513  3.72494  3.29354  2.67741  2.69355  4.24690  2.90347  2.73739  3.18146  2.89801  2.37887  2.77519  2.98518  4.58477  3.61503
          0.01044  4.96316  5.68551  0.61958  0.77255  0.59255  0.80500
    555   2.74203  5.34778  2.97810  2.30592  4.67119  1.73506  3.89158  3.85775  2.51624  3.65104  4.41207  3.00146  4.08276  3.00260  3.14278  1.66467  3.11922  3.64185  5.81176  4.41685    772 s - - -
          2.68618  4.42225  2.77519  2.73123  3.46354  2.40513  3.72494  3.29354  2.67741  2.69355  4.24690  2.90347  2.73739  3.18146  2.89801  2.37887  2.77519  2.98518  4.58477  3.61503
          0.01014  4.99174  5.71409  0.61958  0.77255  0.51899  0.90416
    556   2.35443  4.30710  4.78782  4.17879  2.20402  2.47122  4.40512  2.26361  3.91864  1.97171  3.35913  4.20774  4.44115  4.13279  4.02522  3.18734  2.72626  1.89737  4.39228  3.39895    773 v - - -
          2.68618  4.42225  2.77519  2.73123  3.46354  2.40513  3.72494  3.29354  2.67741  2.69355  4.24690  2.90347  2.73739  3.18146  2.89801  2.37887  2.77519  2.98518  4.58477  3.61503
          0.00984  5.02164  5.74399  0.61958  0.77255  0.57334  0.82928
    557   2.88618  5.40586  2.48775  2.49679  4.74487  3.23616  3.86500  4.22780  2.06679  3.47550  4.44960  2.95011  4.06792  2.70859  3.09976  1.42038  2.78988  3.79354  5.84166  4.43206    774 s - - -
          2.68625  4.42232  2.77526  2.73122  3.46310  2.40496  3.72501  3.29346  2.67747  2.69354  4.24696  2.90341  2.73746  3.18153  2.89807  2.37884  2.77526  2.98525  4.58483  3.61510
          0.12941  3.61874  2.35839  1.38680  0.28751  0.52190  0.89991
    558   1.76996  4.41136  3.82948  3.55506  3.09558  2.65487  4.22672  2.70750  3.46499  2.43508  3.37068  3.83844  4.31093  3.59589  3.70944  2.96769  2.70222  1.69769  5.01686  3.81463    786 v - - -
          2.68618  4.42225  2.77519  2.73123  3.46354  2.40513  3.72494  3.29354  2.67741  2.69355  4.24690  2.90347  2.73739  3.18146  2.89801  2.37887  2.77519  2.98518  4.58477  3.61503
          0.01935  4.93815  4.42335  0.61958  0.77255  0.76516  0.62597
    559   2.79441  5.30444  3.11849  1.96903  4.25858  2.48730  3.82234  3.44355  1.96621  3.60006  4.35182  3.04243  4.02560  2.82567  3.03670  1.90569  2.88158  3.68305  5.75122  4.35486    787 s - - -
          2.68609  4.42230  2.77525  2.73128  3.46344  2.40518  3.72500  3.29359  2.67746  2.69353  4.24695  2.90352  2.73730  3.18151  2.89797  2.37876  2.77525  2.98514  4.58482  3.61508
          0.02335  3.93363  5.65195  1.38635  0.28766  0.42074  1.06875
    560   2.37197  4.32444  4.70065  4.09714  2.95263  3.00672  4.39119  1.91982  3.92063  2.37397  2.96461  4.09033  4.11165  4.08578  3.72698  3.17524  2.42020  1.60272  4.94332  3.52672    799 v - - -
          2.68618  4.42225  2.77519  2.73123  3.46354  2.40513  3.72494  3.29354  2.67741  2.69355  4.24690  2.90347  2.73739  3.18146  2.89801  2.37887  2.77519  2.98518  4.58477  3.61503
          0.00979  5.02663  5.74898  0.61958  0.77255  0.56005  0.84672
    561   2.93732  5.47354  2.90317  1.93950  4.81352  2.56108  3.92690  4.29848  2.65313  3.78224  4.53119  2.39894  4.11529  3.03271  3.19454  1.61098  2.39863  3.86474  5.91978  4.50333    800 s - - -
          2.68618  4.42225  2.77519  2.73123  3.46354  2.40513  3.72494  3.29354  2.67741  2.69355  4.24690  2.90347  2.73739  3.18146  2.89801  2.37887  2.77519  2.98518  4.58477  3.61503
          0.00979  5.02663  5.74898  0.61958  0.77255  0.56005  0.84672
    562   1.99421  4.45957  4.15364  3.57525  2.87013  3.90908  4.26080  2.59574  2.27240  2.42426  2.95477  3.86623  4.21412  3.55845  3.20400  3.01338  2.81930  2.14102  5.06302  2.78053    801 a - - -
          2.68618  4.42225  2.77519  2.73123  3.46354  2.40513  3.72494  3.29354  2.67741  2.69355  4.24690  2.90347  2.73739  3.18146  2.89801  2.37887  2.77519  2.98518  4.58477  3.61503
          0.05220  5.02663  3.11685  0.61958  0.77255  0.56005  0.84672
    563   2.79342  5.32755  2.37878  1.98899  3.51670  2.93224  3.84067  3.65894  2.06704  3.40943  4.37388  3.02043  4.04421  2.81921  2.97382  2.45488  2.89697  3.04032  5.77324  3.41300    802 e - - -
          2.68618  4.42225  2.77519  2.73123  3.46354  2.40513  3.72494  3.29354  2.67741  2.69355  4.24690  2.90347  2.73739  3.18146  2.89801  2.37887  2.77519  2.98518  4.58477  3.61503
          0.01023  4.98303  5.70537  0.61958  0.77255  0.66489  0.72223
    564   2.58642  4.74431  3.56687  2.93127  2.88152  2.81315  3.48289  2.55453  2.60588  2.79345  3.79411  3.23079  4.19057  2.83045  3.23496  2.89945  2.19668  2.77417  5.30598  2.72155    803 t - - -
          2.68619  4.42226  2.77513  2.73124  3.46355  2.40513  3.72495  3.29355  2.67741  2.69356  4.24690  2.90347  2.73740  3.18147  2.89801  2.37883  2.77520  2.98519  4.58478  3.61504
          0.03147  3.58796  5.70537  0.44198  1.02935  0.44195  1.02940
    565   2.81015  5.40981  2.70616  1.74400  4.75136  2.78144  3.86492  4.23574  2.35289  3.71383  4.37729  3.01993  4.06874  2.96330  2.99120  1.81728  2.42750  3.79881  5.84469  4.43414    805 e - - -
          2.68618  4.42225  2.77519  2.73123  3.46354  2.40513  3.72494  3.29354  2.67741  2.69355  4.24690  2.90347  2.73739  3.18146  2.89801  2.37887  2.77519  2.98518  4.58477  3.61503
          0.00969  5.03697  5.75931  0.61958  0.77255  0.52741  0.89192
    566   2.68359  5.34390  2.36015  2.47281  3.68138  2.66747  3.32162  3.70645  2.11408  3.02118  4.39079  2.94940  4.06677  2.73622  2.95451  2.36031  2.95036  3.06057  5.79089  3.57746    806 k - - -
          2.68618  4.42225  2.77519  2.73123  3.46354  2.40513  3.72494  3.29354  2.67741  2.69355  4.24690  2.90347  2.73739  3.18146  2.89801  2.37887  2.77519  2.98518  4.58477  3.61503
          0.00972  5.03471  5.75706  0.61958  0.77255  0.52741  0.89192
    567   2.79368  5.38459  2.97008  1.94968  4.72272  3.53844  3.85463  4.07605  2.05636  3.13722  4.42711  3.10430  4.06019  2.38080  3.00311  2.09605  2.22465  3.66055  5.82140  4.05803    807 e - - -
          2.68618  4.42225  2.77519  2.73123  3.46354  2.40513  3.72494  3.29354  2.67741  2.69355  4.24690  2.90347  2.73739  3.18146  2.89801  2.37887  2.77519  2.98518  4.58477  3.61503
          0.00972  5.03471  5.75706  0.61958  0.77255  0.52741  0.89192
    568   2.53616  5.36936  2.03359  2.32865  4.33753  3.41702  3.78100  4.07513  2.15761  2.69043  4.41350  2.81850  4.06238  2.77415  3.02940  2.31422  2.66199  3.69842  4.60989  4.15871    808 d - - -
          2.68618  4.42225  2.77519  2.73123  3.46354  2.40513  3.72494  3.29354  2.67741  2.69355  4.24690  2.90347  2.73739  3.18146  2.89801  2.37887  2.77519  2.98518  4.58477  3.61503
          0.00972  5.03471  5.75706  0.61958  0.77255  0.52741  0.89192
    569   2.71419  5.36411  3.11506  2.41969  4.69408  2.68158  3.85835  3.90222  2.43446  3.21214  4.40897  1.89296  3.96555  2.48295  3.08934  2.29942  2.33218  3.66898  5.80606  4.40444    809 n - - -
          2.68618  4.42225  2.77519  2.73123  3.46354  2.40513  3.72494  3.29354  2.67741  2.69355  4.24690  2.90347  2.73739  3.18146  2.89801  2.37887  2.77519  2.98518  4.58477  3.61503
          0.00975  5.03161  5.75396  0.61958  0.77255  0.52741  0.89192
    570   2.85624  5.38364  2.64072  2.26992  4.19794  3.57630  3.70921  3.62966  1.62216  3.68606  4.12866  2.66474  4.05852  2.85152  3.01294  2.30297  2.38802  3.50749  5.82034  4.41346    810 k - - -
          2.68618  4.42225  2.77519  2.73123  3.46354  2.40513  3.72494  3.29354  2.67741  2.69355  4.24690  2.90347  2.73739  3.18146  2.89801  2.37887  2.77519  2.98518  4.58477  3.61503
          0.01134  5.03161  5.35035  0.61958  0.77255  0.52741  0.89192
    571   2.74287  5.36586  2.65388  1.97570  4.69682  3.46180  3.57816  3.63930  2.41852  3.61991  2.96930  3.00635  4.06145  2.73159  3.08767  1.88198  2.44214  3.57131  5.80707  4.40476    811 s - - -
          2.68618  4.42225  2.77519  2.73123  3.46354  2.40513  3.72494  3.29354  2.67741  2.69355  4.24690  2.90347  2.73739  3.18146  2.89801  2.37887  2.77519  2.98518  4.58477  3.61503
          0.00975  5.03132  5.75367  0.61958  0.77255  0.53180  0.88564
    572   2.85171  5.37500  3.09507  2.37012  4.70966  3.66787  3.67637  3.94814  2.17315  3.50431  4.34655  2.74749  3.95953  1.94226  2.82879  2.74593  1.81897  3.33124  5.81371  4.40971    812 t - - -
          2.68618  4.42225  2.77519  2.73123  3.46354  2.40513  3.72494  3.29354  2.67741  2.69355  4.24690  2.90347  2.73739  3.18146  2.89801  2.37887  2.77519  2.98518  4.58477  3.61503
          0.00975  5.03132  5.75367  0.61958  0.77255  0.53180  0.88564
    573   2.39854  5.33844  2.96645  1.86909  4.65847  3.57411  3.86318  3.25094  2.59022  3.63309  4.38603  2.42485  4.06597  2.93667  2.92641  2.36104  2.04715  3.31585  5.78665  4.39131    813 e - - -
          2.68618  4.42225  2.77519  2.73123  3.46354  2.40513  3.72494  3.29354  2.67741  2.69355  4.24690  2.90347  2.73739  3.18146  2.89801  2.37887  2.77519  2.98518  4.58477  3.61503
          0.00977  5.02932  5.75167  0.61958  0.77255  0.53180  0.88564
    574   2.45130  5.39050  2.74611  2.28483  4.73284  3.43687  3.79439  4.09580  2.01097  3.62487  4.43189  2.71868  4.05449  2.74014  2.86349  1.97413  2.35586  3.40978  5.82481  4.12585    814 s - - -
          2.68618  4.42225  2.77519  2.73123  3.46354  2.40513  3.72494  3.29354  2.67741  2.69355  4.24690  2.90347  2.73739  3.18146  2.89801  2.37887  2.77519  2.98518  4.58477  3.61503
          0.00980  5.02566  5.74801  0.61958  0.77255  0.53180  0.88564
    575   2.86041  5.34311  3.11913  2.11904  4.66598  3.35497  3.85892  3.85330  2.40864  3.42475  4.38977  2.92826  4.06238  2.60432  2.97233  1.91767  1.89236  3.14238  5.78930  4.39229    815 t - - -
          2.68622  4.42229  2.77524  2.73104  3.46358  2.40517  3.72499  3.29358  2.67745  2.69359  4.24694  2.90345  2.73744  3.18151  2.89805  2.37868  2.77524  2.98512  4.58481  3.61507
          0.06543  2.81099  5.74657  0.66389  0.72328  0.53180  0.88564
    576   2.52455  5.04320  2.70995  2.51505  4.71728  3.59621  3.71160  4.19820  1.85055  3.60864  4.27209  2.16310  4.05562  2.70282  2.99838  2.40975  2.39314  3.08447  5.81636  4.34706    818 k - - -
          2.68618  4.42225  2.77519  2.73123  3.46354  2.40513  3.72494  3.29354  2.67741  2.69355  4.24690  2.90347  2.73739  3.18146  2.89801  2.37887  2.77519  2.98518  4.58477  3.61503
          0.00982  5.02423  5.74657  0.61958  0.77255  0.53180  0.88564
    577   2.55002  5.16916  3.24553  2.49342  4.43042  3.27213  3.90393  3.58379  2.31818  3.32643  4.16771  3.09196  4.09592  2.95264  3.11517  2.18444  1.60776  2.87171  5.65581  4.17181    819 t - - -
          2.68618  4.42225  2.77519  2.73123  3.46354  2.40513  3.72494  3.29354  2.67741  2.69355  4.24690  2.90347  2.73739  3.18146  2.89801  2.37887  2.77519  2.98518  4.58477  3.61503
          0.00982  5.02423  5.74657  0.61958  0.77255  0.53180  0.88564
    578   2.82402  5.34460  2.91221  2.26695  4.42094  3.62481  3.62125  3.78241  1.62583  3.64063  4.33254  2.96551  4.06175  2.96186  2.88110  2.48485  2.29866  2.55282  5.79032  4.39281    820 k - - -
          2.68618  4.42225  2.77519  2.73123  3.46354  2.40513  3.72494  3.29354  2.67741  2.69355  4.24690  2.90347  2.73739  3.18146  2.89801  2.37887  2.77519  2.98518  4.58477  3.61503
          0.00982  5.02423  5.74657  0.61958  0.77255  0.53180  0.88564
    579   2.82660  4.78283  3.10112  2.22465  4.35577  3.71903  3.83955  3.33418  2.49566  3.22772  3.19680  3.14756  4.03991  2.67863  3.18303  2.62561  1.70900  2.52134  5.61097  4.27122    821 t - - -
          2.68618  4.42225  2.77519  2.73123  3.46354  2.40513  3.72494  3.29354  2.67741  2.69355  4.24690  2.90347  2.73739  3.18146  2.89801  2.37887  2.77519  2.98518  4.58477  3.61503
          0.00980  5.02607  5.74842  0.61958  0.77255  0.53180  0.88564
    580   2.86159  4.46791  4.12956  3.55205  2.57948  3.96996  4.25365  2.93069  3.46766  1.94000  3.40086  2.94107  4.34320  2.38616  3.72555  2.60487  2.74406  2.07363  5.07014  2.74921    822 l - - -
          2.68618  4.42225  2.77520  2.73124  3.46354  2.40513  3.72495  3.29354  2.67741  2.69355  4.24690  2.90343  2.73740  3.18147  2.89801  2.37887  2.77520  2.98511  4.58477  3.61503
          0.02445  3.86475  5.74842  0.47991  0.96454  0.53180  0.88564
    581   2.77208  5.12835  3.25347  2.71669  3.87661  3.60313  3.91966  2.69089  2.29815  3.23421  3.78395  3.00057  3.98823  2.43034  2.52613  2.20690  2.13369  3.06896  5.62419  4.28116    824 t - - -
          2.68618  4.42225  2.77519  2.73123  3.46354  2.40513  3.72494  3.29354  2.67741  2.69355  4.24690  2.90347  2.73739  3.18146  2.89801  2.37887  2.77519  2.98518  4.58477  3.61503
          0.00975  5.03136  5.75371  0.61958  0.77255  0.53180  0.88564
    582   2.89974  4.43939  4.09582  3.56635  2.90141  3.75257  4.28286  2.32210  1.92601  2.17795  3.55222  3.91099  4.36354  3.79149  3.77685  2.41719  3.05501  2.25474  2.66567  3.84603    825 k - - -
          2.68618  4.42225  2.77519  2.73123  3.46354  2.40513  3.72494  3.29354  2.67741  2.69355  4.24690  2.90347  2.73739  3.18146  2.89801  2.37887  2.77519  2.98518  4.58477  3.61503
          0.00975  5.03136  5.75371  0.61958  0.77255  0.53180  0.88564
    583   2.77778  5.38361  2.59541  1.92721  4.72200  3.66510  3.85288  3.82785  2.00045  2.93851  3.91579  2.77749  4.05844  2.79898  3.04255  2.03509  2.69291  3.74148  5.82030  4.24389    826 e - - -
          2.68618  4.42225  2.77519  2.73123  3.46354  2.40513  3.72494  3.29354  2.67741  2.69355  4.24690  2.90347  2.73739  3.18146  2.89801  2.37887  2.77519  2.98518  4.58477  3.61503
          0.00975  5.03136  5.75371  0.61958  0.77255  0.53180  0.88564
    584   2.54680  5.31984  2.12387  2.60142  4.63236  3.63913  3.64977  3.75376  2.43186  3.61104  4.36927  3.03965  4.07022  2.96099  1.82094  2.41921  3.07130  2.69817  5.77242  3.66174    827 r - - -
          2.68618  4.42225  2.77519  2.73123  3.46354  2.40513  3.72494  3.29354  2.67741  2.69355  4.24690  2.90347  2.73739  3.18146  2.89801  2.37887  2.77519  2.98518  4.58477  3.61503
          0.00975  5.03136  5.75371  0.61958  0.77255  0.53180  0.88564
    585   2.76004  5.29832  3.06188  2.46520  4.37655  3.68115  3.87302  3.05121  2.17056  3.55949  4.34992  2.93670  3.71551  2.44926  3.06984  2.55115  1.62889  3.25770  5.75610  4.37112    828 t - - -
          2.68618  4.42225  2.77519  2.73123  3.46354  2.40513  3.72494  3.29354  2.67741  2.69355  4.24690  2.90347  2.73739  3.18146  2.89801  2.37887  2.77519  2.98518  4.58477  3.61503
          0.00975  5.03136  5.75371  0.61958  0.77255  0.53180  0.88564
    586   2.89247  4.04547  4.79485  4.05738  2.27753  4.08180  3.99854  1.89127  3.99041  2.23394  3.43024  3.82630  4.44639  3.58753  4.03090  3.19862  3.13338  1.68895  4.93173  2.30633    829 v - - -
          2.68618  4.42225  2.77520  2.73123  3.46354  2.40513  3.72495  3.29354  2.67741  2.69355  4.24690  2.90347  2.73740  3.18146  2.89801  2.37885  2.77520  2.98518  4.58477  3.61503
          0.01414  4.52155  5.75371  0.56915  0.83473  0.50568  0.92407
    587   2.80437  5.31782  3.11236  2.05258  4.62859  3.64485  3.87239  3.48334  1.95668  3.60844  4.36803  2.61161  3.75429  2.98119  3.10824  2.62458  1.99545  2.56556  5.77190  4.38280    831 k - - -
          2.68618  4.42225  2.77519  2.73123  3.46354  2.40513  3.72494  3.29354  2.67741  2.69355  4.24690  2.90347  2.73739  3.18146  2.89801  2.37887  2.77519  2.98518  4.58477  3.61503
          0.00969  5.03694  5.75929  0.61958  0.77255  0.51613  0.90839
    588   3.67151  4.90372  5.73145  5.22186  4.01806  5.17458  5.75311  1.58987  5.12101  1.96281  3.99088  5.32881  5.42886  5.32316  5.22951  4.26751  3.74423  0.70057  6.13062  4.93448    832 v - - -
          2.68618  4.42225  2.77519  2.73123  3.46354  2.40513  3.72494  3.29354  2.67741  2.69355  4.24690  2.90347  2.73739  3.18146  2.89801  2.37887  2.77519  2.98518  4.58477  3.61503
          0.00969  5.03694  5.75929  0.61958  0.77255  0.50330  0.92768
    589   2.42955  5.37285  3.02125  2.51072  4.69414  3.65535  3.89454  4.16319  2.54587  3.49310  4.42618  2.35197  1.58695  2.97004  3.08399  2.24444  3.11261  3.75198  5.82463  4.42741    833 p - - -
          2.68618  4.42225  2.77519  2.73123  3.46354  2.40513  3.72494  3.29354  2.67741  2.69355  4.24690  2.90347  2.73739  3.18146  2.89801  2.37887  2.77519  2.98518  4.58477  3.61503
          0.00967  5.03965  5.76200  0.61958  0.77255  0.50839  0.91995
    590   1.92131  4.83921  4.31646  3.98150  5.07065  2.89970  4.99489  4.24255  3.99229  4.17336  4.97872  4.06705  0.65778  4.26948  4.06682  2.90376  3.16306  3.91072  6.40563  5.21705    834 P - - -
          2.68618  4.42225  2.77519  2.73123  3.46354  2.40513  3.72494  3.29354  2.67741  2.69355  4.24690  2.90347  2.73739  3.18146  2.89801  2.37887  2.77519  2.98518  4.58477  3.61503
          0.00967  5.03965  5.76200  0.61958  0.77255  0.50839  0.91995
    591   2.89303  5.33515  3.16963  2.57913  3.55021  3.47219  2.65941  4.11986  1.91786  3.47586  4.30192  2.03414  4.07003  2.61485  2.87833  2.70940  3.01182  3.71120  5.78396  2.74997    835 k - - -
          2.68618  4.42225  2.77519  2.73123  3.46354  2.40513  3.72494  3.29354  2.67741  2.69355  4.24690  2.90347  2.73739  3.18146  2.89801  2.37887  2.77519  2.98518  4.58477  3.61503
          0.00972  5.03409  5.75644  0.61958  0.77255  0.50839  0.91995
    592   2.92169  5.24017  3.25403  2.61765  4.52280  3.72152  3.85070  3.95934  2.27650  3.51522  2.85288  3.11749  4.11267  3.03491  2.66404  1.39795  2.35626  3.59772  5.71114  4.35377    836 s - - -
          2.68618  4.42225  2.77519  2.73123  3.46354  2.40513  3.72494  3.29354  2.67741  2.69355  4.24690  2.90347  2.73739  3.18146  2.89801  2.37887  2.77519  2.98518  4.58477  3.61503
          0.00972  5.03409  5.75644  0.61958  0.77255  0.50839  0.91995
    593   2.67472  5.12913  3.16213  2.19610  4.17180  3.67360  3.86293  3.89823  1.62849  3.55905  4.39337  2.95509  4.06650  2.85238  2.82899  1.95332  2.64741  3.25885  5.79292  4.39607    837 k - - -
          2.68618  4.42225  2.77519  2.73123  3.46354  2.40513  3.72494  3.29354  2.67741  2.69355  4.24690  2.90347  2.73739  3.18146  2.89801  2.37887  2.77519  2.98518  4.58477  3.61503
          0.00972  5.03409  5.75644  0.61958  0.77255  0.50839  0.91995
    594   2.22647  4.55515  3.93078  3.10633  3.68021  2.82919  4.19345  2.59335  3.19197  2.66985  2.66497  3.72399  4.30374  3.24924  3.09795  2.84042  3.10027  1.54864  5.14721  3.92721    838 v - - -
          2.68618  4.42225  2.77519  2.73123  3.46354  2.40513  3.72494  3.29354  2.67741  2.69355  4.24690  2.90347  2.73739  3.18146  2.89801  2.37887  2.77519  2.98518  4.58477  3.61503
          0.00972  5.03409  5.75644  0.61958  0.77255  0.50839  0.91995
    595   2.89260  5.28277  3.19239  2.56332  4.19877  3.68621  3.76612  3.29381  2.01488  3.42982  3.87945  2.61931  4.07836  2.68859  2.23015  2.69148  1.90485  3.44855  5.74438  4.03156    839 t - - -
          2.68618  4.42225  2.77519  2.73123  3.46354  2.40513  3.72494  3.29354  2.67741  2.69355  4.24690  2.90347  2.73739  3.18146  2.89801  2.37887  2.77519  2.98518  4.58477  3.61503
          0.00972  5.03409  5.75644  0.61958  0.77255  0.50839  0.91995
    596   1.97221  2.71043  4.60310  4.00526  3.26858  4.05715  4.37462  2.22972  3.51402  2.25982  3.10555  3.69060  4.42388  3.89020  3.23044  3.09743  2.76373  1.73338  4.96355  3.77992    840 v - - -
          2.68618  4.42225  2.77519  2.73123  3.46354  2.40513  3.72494  3.29354  2.67741  2.69355  4.24690  2.90347  2.73739  3.18146  2.89801  2.37887  2.77519  2.98518  4.58477  3.61503
          0.00972  5.03409  5.75644  0.61958  0.77255  0.50839  0.91995
    597   2.42871  5.16583  3.02507  2.41976  4.42455  3.71062  3.90994  3.05637  2.26618  3.09355  3.81997  3.12507  4.10137  2.88416  2.66996  2.40022  2.60656  2.06392  5.65395  4.30212    841 v - - -
          2.68618  4.42225  2.77519  2.73123  3.46354  2.40513  3.72494  3.29354  2.67741  2.69355  4.24690  2.90347  2.73739  3.18146  2.89801  2.37887  2.77519  2.98518  4.58477  3.61503
          0.01247  5.03409  5.13552  0.61958  0.77255  0.50839  0.91995
    598   2.92598  3.25356  4.84345  4.23140  2.34134  4.09047  4.42128  2.42858  4.02649  2.22314  2.70697  4.23761  4.45428  4.09794  4.05094  3.11223  2.39259  2.51613  1.71963  3.75063    842 w - - -
          2.68618  4.42225  2.77519  2.73123  3.46354  2.40513  3.72494  3.29354  2.67741  2.69355  4.24690  2.90347  2.73739  3.18146  2.89801  2.37887  2.77519  2.98518  4.58477  3.61503
          0.00975  5.03136  5.75371  0.61958  0.77255  0.51613  0.90839
    599   2.82083  5.34308  2.86302  2.07877  4.43536  3.67077  3.78017  3.52981  2.32472  2.57784  4.10270  2.41369  4.06368  2.60606  2.97794  2.32133  2.44258  3.30623  5.78960  4.04079    843 e - - -
          2.68618  4.42225  2.77519  2.73123  3.46354  2.40513  3.72494  3.29354  2.67741  2.69355  4.24690  2.90347  2.73739  3.18146  2.89801  2.37887  2.77519  2.98518  4.58477  3.61503
          0.00978  5.02822  5.75056  0.61958  0.77255  0.51613  0.90839
    600   2.86563  4.44034  4.21813  3.12339  3.45371  3.98954  4.28006  1.85918  2.67358  1.89173  3.06986  3.90611  4.36135  3.67859  3.31239  3.26527  2.13212  2.25042  5.04641  3.75592    844 i - - -
          2.68618  4.42225  2.77519  2.73123  3.46354  2.40513  3.72494  3.29354  2.67741  2.69355  4.24690  2.90347  2.73739  3.18146  2.89801  2.37887  2.77519  2.98518  4.58477  3.61503
          0.00978  5.02822  5.75056  0.61958  0.77255  0.51613  0.90839
    601   2.76268  3.41863  4.41161  3.73031  3.16758  4.02449  4.32951  1.86172  3.02103  2.45323  3.36693  3.52798  4.39358  3.10990  3.86819  2.84773  2.27887  1.98485  4.99739  2.83999    845 i - - -
          2.68618  4.42225  2.77519  2.73123  3.46354  2.40513  3.72494  3.29354  2.67741  2.69355  4.24690  2.90347  2.73739  3.18146  2.89801  2.37887  2.77519  2.98518  4.58477  3.61503
          0.01148  5.02822  5.32564  0.61958  0.77255  0.51613  0.90839
    602   2.79451  5.39918  2.80397  1.44897  4.74394  3.66163  3.84946  4.22952  1.96567  3.70409  4.31561  2.80425  4.05585  2.68911  2.70016  2.55441  2.87084  3.56446  5.83171  4.42114    846 e - - -
          2.68618  4.42225  2.77519  2.73123  3.46354  2.40513  3.72494  3.29354  2.67741  2.69355  4.24690  2.90347  2.73739  3.18146  2.89801  2.37887  2.77519  2.98518  4.58477  3.61503
          0.00981  5.02521  5.74756  0.61958  0.77255  0.51392  0.91167
    603   2.75595  5.37854  3.19184  2.57101  4.71309  3.69549  3.87108  3.92163  1.37369  3.67295  3.76779  3.08282  4.08628  2.31347  2.17196  2.69479  2.93481  3.61373  5.81175  4.42237    847 k - - -
          2.68618  4.42225  2.77519  2.73123  3.46354  2.40513  3.72494  3.29354  2.67741  2.69355  4.24690  2.90347  2.73739  3.18146  2.89801  2.37887  2.77519  2.98518  4.58477  3.61503
          0.00979  5.02669  5.74904  0.61958  0.77255  0.51671  0.90753
    604   2.88483  5.07683  2.47844  1.85947  4.67996  3.66539  3.85434  4.04243  1.91667  3.13701  3.89552  2.80446  3.98188  2.84378  3.03352  2.77717  2.59048  3.51046  3.05319  4.27019    848 e - - -
          2.68618  4.42225  2.77519  2.73123  3.46354  2.40513  3.72494  3.29354  2.67741  2.69355  4.24690  2.90347  2.73739  3.18146  2.89801  2.37887  2.77519  2.98518  4.58477  3.61503
          0.01327  5.02083  5.02375  0.61958  0.77255  0.51671  0.90753
    605   2.75922  4.34328  4.59878  2.62996  2.95989  3.79711  4.37105  1.93135  3.84395  2.13986  2.57523  4.11746  4.42029  3.64064  3.95138  3.07010  2.91452  1.67934  4.96025  3.62997    849 v - - -
          2.68618  4.42225  2.77519  2.73123  3.46354  2.40513  3.72494  3.29354  2.67741  2.69355  4.24690  2.90347  2.73739  3.18146  2.89801  2.37887  2.77519  2.98518  4.58477  3.61503
          0.00980  5.02614  5.74849  0.61958  0.77255  0.52609  0.89383
    606   2.72412  5.39190  2.34648  1.65474  4.73528  3.56428  3.32551  3.88045  2.19084  3.53878  4.36984  3.07896  4.05316  2.84478  2.40982  2.81140  2.50804  3.67090  5.82553  4.23549    850 e - - -
          2.68618  4.42225  2.77519  2.73123  3.46354  2.40513  3.72494  3.29354  2.67741  2.69355  4.24690  2.90347  2.73739  3.18146  2.89801  2.37887  2.77519  2.98518  4.58477  3.61503
          0.00983  5.02283  5.74518  0.61958  0.77255  0.52609  0.89383
    607   2.89392  4.40194  4.33439  3.43211  3.13823  4.00883  4.30850  1.89360  2.59361  2.08332  2.49887  3.97322  4.37895  3.39860  3.70633  2.40488  2.95975  2.21768  5.01193  3.40967    851 i - - -
          2.68618  4.42225  2.77519  2.73123  3.46354  2.40513  3.72494  3.29354  2.67741  2.69355  4.24690  2.90347  2.73739  3.18146  2.89801  2.37887  2.77519  2.98518  4.58477  3.61503
          0.00983  5.02283  5.74518  0.61958  0.77255  0.52609  0.89383
    608   2.84554  5.37566  2.31510  2.42555  4.58814  3.54386  3.81398  4.19214  2.36803  3.60825  3.86986  3.04851  1.88250  2.80571  2.62055  2.34261  2.89825  3.56030  5.81346  4.09042    852 p - - -
          2.68618  4.42225  2.77519  2.73123  3.46354  2.40513  3.72494  3.29354  2.67741  2.69355  4.24690  2.90347  2.73739  3.18146  2.89801  2.37887  2.77519  2.98518  4.58477  3.61503
          0.00983  5.02283  5.74518  0.61958  0.77255  0.52609  0.89383
    609   2.55924  4.36774  4.26443  3.70510  3.31807  3.81399  4.34185  2.26258  3.43966  2.56156  3.21565  4.05022  4.40079  3.95001  3.89456  3.16306  3.01405  2.38525  1.34435  3.40895    853 w - - -
          2.68618  4.42225  2.77519  2.73123  3.46354  2.40513  3.72494  3.29354  2.67741  2.69355  4.24690  2.90347  2.73739  3.18146  2.89801  2.37887  2.77519  2.98518  4.58477  3.61503
          0.00983  5.02283  5.74518  0.61958  0.77255  0.52609  0.89383
    610   2.79685  5.30552  3.08757  1.72423  4.61401  3.56327  3.78854  3.94226  2.44590  3.52729  4.35605  3.10735  4.06803  2.81699  3.01567  2.51770  1.76833  2.88759  5.76069  3.90173    854 e - - -
          2.68618  4.42225  2.77519  2.73123  3.46354  2.40513  3.72494  3.29354  2.67741  2.69355  4.24690  2.90347  2.73739  3.18146  2.89801  2.37887  2.77519  2.98518  4.58477  3.61503
          0.00984  5.02186  5.74420  0.61958  0.77255  0.52609  0.89383
    611   1.59535  4.61498  3.79827  3.23034  3.75011  3.72908  2.99119  2.47228  2.72892  2.77192  3.17846  3.58278  4.26703  3.24127  3.48981  2.86180  2.77685  2.22682  5.19817  3.52557    855 a - - -
          2.68618  4.42225  2.77519  2.73123  3.46354  2.40513  3.72494  3.29354  2.67741  2.69355  4.24690  2.90347  2.73739  3.18146  2.89801  2.37887  2.77519  2.98518  4.58477  3.61503
          0.00984  5.02186  5.74420  0.61958  0.77255  0.51042  0.91691
    612   2.82165  5.38356  1.83184  1.95661  4.57823  3.59393  3.67750  3.72496  2.40779  3.53899  4.08204  2.80913  3.01761  2.47504  3.07797  2.77192  3.07965  3.53205  5.81951  3.46622    856 d - - -
          2.68618  4.42225  2.77519  2.73123  3.46354  2.40513  3.72494  3.29354  2.67741  2.69355  4.24690  2.90347  2.73739  3.18146  2.89801  2.37887  2.77519  2.98518  4.58477  3.61503
          0.00982  5.02428  5.74663  0.61958  0.77255  0.51671  0.90753
    613   2.93268  4.31529  4.83899  4.22774  2.67243  4.09691  4.42725  1.42958  4.02534  1.91006  2.93807  4.24027  4.45942  3.45920  3.28019  3.40605  3.06488  1.93675  4.37626  3.75946    857 i - - -
          2.68618  4.42225  2.77519  2.73123  3.46354  2.40513  3.72494  3.29354  2.67741  2.69355  4.24690  2.90347  2.73739  3.18146  2.89801  2.37887  2.77519  2.98518  4.58477  3.61503
          0.00982  5.02428  5.74663  0.61958  0.77255  0.51671  0.90753
    614   2.80462  4.95697  3.35897  2.00010  3.73192  3.76004  3.26912  2.59589  2.49293  2.99856  3.90524  3.30310  4.14755  2.98582  2.95144  2.94637  2.15993  2.55549  5.48583  3.10476    858 e - - -
          2.68618  4.42225  2.77519  2.73123  3.46354  2.40513  3.72494  3.29354  2.67741  2.69355  4.24690  2.90347  2.73739  3.18146  2.89801  2.37887  2.77519  2.98518  4.58477  3.61503
          0.00982  5.02428  5.74663  0.61958  0.77255  0.51671  0.90753
    615   2.74735  4.68376  5.36263  4.78046  3.08805  4.65740  5.04478  1.19161  4.60491  1.71242  2.89717  4.81599  4.96109  4.72609  4.63232  3.99399  3.60736  1.58103  5.46170  4.30861    859 i - - -
          2.68618  4.42225  2.77519  2.73123  3.46354  2.40513  3.72494  3.29354  2.67741  2.69355  4.24690  2.90347  2.73739  3.18146  2.89801  2.37887  2.77519  2.98518  4.58477  3.61503
          0.00975  5.03140  5.75374  0.61958  0.77255  0.50389  0.92679
    616   2.89040  5.39680  2.89728  2.01864  4.30864  2.64998  3.85190  4.22476  2.02178  3.70128  4.43797  2.87150  4.05806  2.82574  2.60852  2.10143  2.42810  3.78647  5.83051  3.90702    860 e - - -
          2.68618  4.42225  2.77519  2.73123  3.46354  2.40513  3.72494  3.29354  2.67741  2.69355  4.24690  2.90347  2.73739  3.18146  2.89801  2.37887  2.77519  2.98518  4.58477  3.61503
          0.00972  5.03412  5.75647  0.61958  0.77255  0.50898  0.91906
    617   3.59622  5.43656  4.71232  4.75121  5.86873  0.16402  5.83810  5.63588  5.08789  5.24234  6.13223  4.76856  4.94397  5.28753  5.22014  3.64899  4.16385  4.84404  6.95301  6.01159    861 G - - -
          2.68618  4.42225  2.77519  2.73123  3.46354  2.40513  3.72494  3.29354  2.67741  2.69355  4.24690  2.90347  2.73739  3.18146  2.89801  2.37887  2.77519  2.98518  4.58477  3.61503
          0.00972  5.03412  5.75647  0.61958  0.77255  0.50898  0.91906
    618   2.48511  3.51724  2.98804  3.30998  2.91387  3.91397  4.00564  3.06590  3.05456  2.75758  3.60912  2.87002  4.29158  3.54591  3.58497  2.94296  2.92144  2.75260  2.57934  1.89531    862 y - - -
          2.68618  4.42225  2.77519  2.73123  3.46354  2.40513  3.72494  3.29354  2.67741  2.69355  4.24690  2.90347  2.73739  3.18146  2.89801  2.37887  2.77519  2.98518  4.58477  3.61503
          0.00972  5.03412  5.75647  0.61958  0.77255  0.50898  0.91906
    619   3.47810  4.94153  5.67593  5.10134  3.04201  5.01096  5.39729  1.18918  4.94322  1.23570  2.98242  5.17554  5.23601  4.99258  4.94861  4.36637  3.89848  1.77637  5.68044  4.59035    863 i - - -
          2.68618  4.42225  2.77519  2.73123  3.46354  2.40513  3.72494  3.29354  2.67741  2.69355  4.24690  2.90347  2.73739  3.18146  2.89801  2.37887  2.77519  2.98518  4.58477  3.61503
          0.00972  5.03412  5.75647  0.61958  0.77255  0.50898  0.91906
    620   1.47480  5.02821  3.34412  2.69579  3.87351  2.85163  3.95445  3.58393  2.63039  3.07655  4.10481  3.29583  2.60621  2.82546  3.19987  2.86833  2.62416  3.25620  4.78338  4.22565    864 a - - -
          2.68618  4.42225  2.77519  2.73123  3.46354  2.40513  3.72494  3.29354  2.67741  2.69355  4.24690  2.90347  2.73739  3.18146  2.89801  2.37887  2.77519  2.98518  4.58477  3.61503
          0.00972  5.03412  5.75647  0.61958  0.77255  0.50898  0.91906
    621   2.89785  4.59667  5.25847  4.48305  2.99843  4.55292  4.94751  1.36633  4.50108  2.04581  3.32487  4.70718  4.87989  4.65064  4.54115  3.88568  3.41175  1.17106  5.41053  4.23312    865 v - - -
          2.68618  4.42225  2.77519  2.73123  3.46354  2.40513  3.72494  3.29354  2.67741  2.69355  4.24690  2.90347  2.73739  3.18146  2.89801  2.37887  2.77519  2.98518  4.58477  3.61503
          0.00970  5.03583  5.75818  0.61958  0.77255  0.50898  0.91906
    622   2.32835  5.33433  3.04027  2.59416  4.44239  3.61028  3.72191  4.11964  1.50660  3.48375  3.85134  2.81078  4.06795  2.56863  2.77648  2.72272  2.61990  3.71037  3.69398  3.99993    866 k - - -
          2.68618  4.42225  2.77520  2.73124  3.46354  2.40512  3.72495  3.29354  2.67741  2.69355  4.24690  2.90347  2.73740  3.18147  2.89801  2.37884  2.77518  2.98519  4.58477  3.61503
          0.01914  4.14796  5.75546  0.57105  0.83226  0.50107  0.93110
    623   2.48446  3.04370  4.86456  4.13908  1.94712  4.09138  4.27980  2.08998  4.04098  2.10489  3.05811  4.18361  4.36060  3.88948  4.05756  3.30723  2.99424  2.09058  4.92448  2.54297    869 f - - -
          2.68618  4.42225  2.77519  2.73123  3.46354  2.40513  3.72494  3.29354  2.67741  2.69355  4.24690  2.90347  2.73739  3.18146  2.89801  2.37887  2.77519  2.98518  4.58477  3.61503
          0.00971  5.03479  5.75713  0.61958  0.77255  0.50420  0.92632
    624   2.89057  5.40175  2.27576  1.90348  4.61379  3.60510  3.63857  4.17543  2.13149  3.70710  4.44240  2.37302  3.71179  2.82763  2.82350  2.22969  2.76604  3.44470  5.83429  4.34665    870 e - - -
          2.68618  4.42225  2.77519  2.73123  3.46354  2.40513  3.72494  3.29354  2.67741  2.69355  4.24690  2.90347  2.73739  3.18146  2.89801  2.37887  2.77519  2.98518  4.58477  3.61503
          0.00971  5.03479  5.75713  0.61958  0.77255  0.50420  0.92632
    625   2.79286  5.38302  2.28055  2.37612  4.15741  3.25203  3.81055  3.20482  2.01996  3.68512  4.37465  2.24071  3.72870  2.86750  2.66422  2.66491  2.69755  3.44208  5.53843  3.82491    871 k - - -
          2.68618  4.42225  2.77519  2.73123  3.46354  2.40513  3.72494  3.29354  2.67741  2.69355  4.24690  2.90347  2.73739  3.18146  2.89801  2.37887  2.77519  2.98518  4.58477  3.61503
          0.02898  5.03479  3.81426  0.61958  0.77255  0.50420  0.92632
    626   2.50932  5.33125  2.75994  2.54145  3.86401  3.03611  3.73228  3.99590  1.88102  3.56416  4.37864  2.93994  2.43687  2.83031  2.91548  2.69850  3.02401  3.01157  5.77939  3.09078    872 k - - -
          2.68618  4.42225  2.77519  2.73123  3.46354  2.40513  3.72494  3.29354  2.67741  2.69355  4.24690  2.90347  2.73739  3.18146  2.89801  2.37887  2.77519  2.98518  4.58477  3.61503
          0.01886  5.01571  4.41886  0.61958  0.77255  0.55694  0.85088
    627   2.85758  3.12674  3.50646  3.29131  2.53737  2.53420  4.12208  2.39605  2.56319  2.54448  3.62077  3.37567  4.01382  3.61851  3.47498  2.90998  2.75719  2.26240  4.76178  3.14982    873 v - - -
          2.68618  4.42225  2.77519  2.73123  3.46354  2.40513  3.72494  3.29354  2.67741  2.69355  4.24690  2.90347  2.73739  3.18146  2.89801  2.37887  2.77519  2.98518  4.58477  3.61503
          0.04336  5.00685  3.33148  0.61958  0.77255  0.58021  0.82048
    628   2.61097  5.37036  2.66433  2.28376  4.51303  2.90003  3.82657  4.11589  2.26066  3.55365  4.41159  2.18554  3.51113  2.87300  2.38509  2.35854  2.88971  3.70684  5.80432  3.42317    874 n - - -
          2.68618  4.42225  2.77519  2.73123  3.46354  2.40513  3.72494  3.29354  2.67741  2.69355  4.24690  2.90347  2.73739  3.18146  2.89801  2.37887  2.77519  2.98518  4.58477  3.61503
          0.11093  4.97382  2.32191  0.61958  0.77255  0.66081  0.72657
    629   2.82582  5.30968  2.49047  2.46285  4.31632  2.89681  3.75962  3.83095  2.11347  3.32867  4.35331  2.87343  2.23564  2.72960  2.98017  2.35472  2.69904  3.65574  5.74909  4.26838    875 k - - -
          2.68618  4.42226  2.77520  2.73124  3.46354  2.40511  3.72495  3.29352  2.67741  2.69355  4.24682  2.90347  2.73740  3.18147  2.89801  2.37886  2.77518  2.98519  4.58477  3.61504
          0.09583  4.04311  2.60589  0.61071  0.78300  0.79668  0.59934
    630   2.78304  5.25521  2.95827  2.45170  4.21409  2.91011  3.06606  3.22716  1.82353  3.02190  4.30238  2.94281  2.96348  2.78493  2.54070  2.60435  2.97415  3.54415  5.70273  4.30714    878 k - - -
          2.68670  4.42310  2.77521  2.73073  3.46424  2.40543  3.72570  3.29158  2.67692  2.69433  4.24775  2.90236  2.73759  3.18186  2.89820  2.37897  2.77519  2.98536  4.58464  3.61360
          0.79253  0.85630  2.09904  1.71238  0.19898  0.47213  0.97730
    631   2.17991  5.22819  2.85256  1.95242  3.45810  3.61060  3.62727  3.53702  2.35820  3.38678  4.27971  2.46980  3.78535  2.91362  2.85980  2.55514  2.75154  3.52613  3.93402  4.12686    893 e - - -
          2.68618  4.42225  2.77519  2.73123  3.46354  2.40513  3.72494  3.29354  2.67741  2.69355  4.24690  2.90347  2.73739  3.18146  2.89801  2.37887  2.77519  2.98518  4.58477  3.61503
          0.10896  4.85814  2.34892  0.61958  0.77255  0.86839  0.54408
    632   2.79461  4.34499  3.47273  3.37686  3.45748  3.85495  4.13976  1.96325  3.18737  1.63895  3.15673  2.75600  4.22794  3.61658  3.43195  3.12586  2.87151  2.30837  4.61186  3.63182    894 l - - -
          2.68618  4.42225  2.77519  2.73123  3.46354  2.40513  3.72494  3.29354  2.67741  2.69355  4.24690  2.90347  2.73739  3.18146  2.89801  2.37887  2.77519  2.98518  4.58477  3.61503
          0.01496  4.76514  5.06257  0.61958  0.77255  0.95961  0.48295
    633   3.57088  4.99135  4.70487  4.23280  2.64154  4.47982  3.89922  3.49538  4.00153  2.86880  4.10690  4.26898  3.92685  4.21620  4.14950  3.80363  3.80144  3.19508  0.73517  2.43532    895 w - - -
          2.68828  4.40983  2.77661  2.73168  3.46477  2.40437  3.72573  3.29304  2.67308  2.69463  4.24631  2.90226  2.73737  3.18355  2.89825  2.38043  2.77764  2.98356  4.58549  3.61120
          0.63129  0.76799  5.48464  3.22683  0.04049  0.59173  0.80602
    634   3.03587  4.44846  4.83465  4.25749  0.98625  4.19920  4.11537  2.56543  4.07209  2.16476  3.45004  4.26997  4.55066  4.19978  3.98538  3.50957  3.29852  2.51419  4.59515  2.85756    947 f - - -
          2.68618  4.42225  2.77519  2.73123  3.46354  2.40513  3.72494  3.29354  2.67741  2.69355  4.24690  2.90347  2.73739  3.18146  2.89801  2.37887  2.77519  2.98518  4.58477  3.61503
          0.01404  4.89286  5.04479  0.61958  0.77255  0.72051  0.66652
    635   2.65941  4.25225  4.75595  4.14580  2.56521  4.02781  3.47737  2.12609  3.94696  1.78268  3.12401  4.16553  4.39182  4.09181  3.98126  3.33598  2.70149  2.03348  4.87219  2.20304    948 l - - -
          2.68618  4.42225  2.77519  2.73123  3.46354  2.40513  3.72494  3.29354  2.67741  2.69355  4.24690  2.90347  2.73739  3.18146  2.89801  2.37887  2.77519  2.98518  4.58477  3.61503
          0.02515  4.90865  4.04794  0.61958  0.77255  0.76470  0.62637
    636   2.87658  5.36993  2.71247  2.53118  4.70390  3.63753  3.51166  4.17912  2.29592  3.54891  4.41719  2.59795  1.45943  2.86806  2.73593  2.81456  3.12281  3.75538  5.80370  4.40294    949 p - - -
          2.68618  4.42225  2.77519  2.73123  3.46354  2.40513  3.72494  3.29354  2.67741  2.69355  4.24690  2.90347  2.73739  3.18146  2.89801  2.37887  2.77519  2.98518  4.58477  3.61503
          0.06486  4.89359  2.89489  0.61958  0.77255  0.79136  0.60372
    637   2.76888  3.99845  3.76535  3.83956  2.69637  4.02854  4.35903  1.58255  3.89730  2.24412  3.22541  4.13727  4.38962  4.05974  3.96350  3.33629  2.92172  1.51860  4.89778  3.72142    950 v - - -
          2.68618  4.42225  2.77519  2.73123  3.46354  2.40513  3.72494  3.29354  2.67741  2.69355  4.24690  2.90347  2.73739  3.18146  2.89801  2.37887  2.77519  2.98518  4.58477  3.61503
          0.02310  4.83640  4.20643  0.61958  0.77255  0.69046  0.69584
    638   2.58265  5.19294  2.97665  2.35562  4.35968  2.50736  3.76092  3.70628  2.36617  3.42704  4.24875  3.04059  3.53690  2.91335  2.99574  2.16701  2.20259  2.78275  4.97636  4.17570    951 s - - -
          2.68615  4.42247  2.77507  2.73122  3.46376  2.40518  3.72517  3.29353  2.67692  2.69342  4.24712  2.90340  2.73762  3.18163  2.89816  2.37893  2.77521  2.98532  4.58306  3.61525
          0.10555  2.56098  3.77467  1.81504  0.17773  0.53315  0.88372
    639   2.73451  5.34654  2.61961  2.25074  4.40971  3.59818  3.57309  3.94749  2.12574  3.56400  4.14730  2.11936  4.01826  2.66755  2.73467  2.17849  3.00813  3.24232  5.31044  3.78379    963 n - - -
          2.68618  4.42225  2.77519  2.73123  3.46354  2.40513  3.72494  3.29354  2.67741  2.69355  4.24690  2.90347  2.73739  3.18146  2.89801  2.37887  2.77519  2.98518  4.58477  3.61503
          0.02201  4.93496  4.22807  0.61958  0.77255  0.69691  0.68940
    640   2.29530  4.30167  4.52160  3.92536  3.39973  4.00165  4.31724  2.38876  3.42731  1.57295  2.17712  4.05468  4.36869  3.96189  3.59352  2.72492  2.87315  2.24485  4.91798  3.40435    964 l - - -
          2.68618  4.42225  2.77519  2.73123  3.46354  2.40513  3.72494  3.29354  2.67741  2.69355  4.24690  2.90347  2.73739  3.18146  2.89801  2.37887  2.77519  2.98518  4.58477  3.61503
          0.05542  4.92770  3.06461  0.61958  0.77255  0.72035  0.66666
    641   1.49056  4.87320  3.02260  2.75443  4.07641  3.41208  3.93007  2.60060  2.76517  3.11931  3.96324  3.29133  3.68873  3.01640  3.22405  2.36411  2.79227  2.85188  5.41294  4.11474    965 a - - -
          2.68646  4.42256  2.77354  2.73154  3.46385  2.40519  3.72513  3.29310  2.67767  2.69343  4.24721  2.90374  2.73770  3.18175  2.89815  2.37910  2.77537  2.98462  4.58226  3.61534
          0.33074  1.46267  2.99584  1.24359  0.34017  0.78508  0.60896
    642   2.79700  5.00049  3.10257  2.54943  4.14031  3.46811  3.68532  3.61643  2.09993  2.73525  4.10074  2.94638  3.70299  2.21721  2.25659  2.49999  2.99663  3.40480  5.64315  3.06502    970 k - - -
          2.68618  4.42225  2.77519  2.73123  3.46354  2.40513  3.72494  3.29354  2.67741  2.69355  4.24690  2.90347  2.73739  3.18146  2.89801  2.37887  2.77519  2.98518  4.58477  3.61503
          0.02997  4.84160  3.83364  0.61958  0.77255  0.58054  0.82006
    643   2.61430  4.56449  2.41092  3.17851  2.63738  3.83682  4.09166  2.41213  2.94688  2.54849  3.42833  3.57999  3.34118  3.39385  2.74169  3.01948  3.03990  2.46063  5.14762  2.61425    971 d - - -
          2.68618  4.42225  2.77519  2.73123  3.46354  2.40513  3.72494  3.29354  2.67741  2.69355  4.24690  2.90347  2.73739  3.18146  2.89801  2.37887  2.77519  2.98518  4.58477  3.61503
          0.01101  4.91008  5.63243  0.61958  0.77255  0.75594  0.63406
    644   2.84585  4.82212  2.78147  2.85373  2.20996  3.60783  3.95689  2.90331  2.17867  2.59440  3.90982  2.25813  4.12090  3.16968  3.26336  2.91981  3.04741  2.95937  5.36498  3.30836    972 k - - -
          2.68623  4.42230  2.77525  2.73128  3.46359  2.40518  3.72500  3.29359  2.67732  2.69355  4.24669  2.90345  2.73733  3.18140  2.89806  2.37892  2.77493  2.98523  4.58482  3.61508
          0.26989  1.91773  2.41245  0.17910  1.80804  0.52596  0.89401
    645   2.72201  5.29523  2.49511  2.44703  4.15376  3.17686  3.71611  4.09585  2.24092  2.84711  4.34065  2.71874  2.48265  2.88368  2.77101  2.43500  2.71774  3.67619  5.73880  3.37418    974 k - - -
          2.68618  4.42225  2.77519  2.73123  3.46354  2.40513  3.72494  3.29354  2.67741  2.69355  4.24690  2.90347  2.73739  3.18146  2.89801  2.37887  2.77519  2.98518  4.58477  3.61503
          0.02678  4.88075  3.97196  0.61958  0.77255  0.80176  0.59518
    646   2.75422  5.32864  2.45460  1.72884  4.66933  3.35069  3.78858  4.15269  2.25120  3.14005  4.37070  2.35418  2.89548  2.81817  3.01898  2.79049  2.94247  3.63929  5.76369  3.82716    975 e - - -
          2.68618  4.42225  2.77519  2.73123  3.46354  2.40513  3.72494  3.29354  2.67741  2.69355  4.24690  2.90347  2.73739  3.18146  2.89801  2.37887  2.77519  2.98518  4.58477  3.61503
          0.01152  4.86548  5.58783  0.61958  0.77255  0.82903  0.57354
    647   2.76177  4.63396  3.43064  2.27659  1.96863  3.78022  4.02182  2.99430  2.90006  2.50052  3.73266  3.41386  3.98506  3.16616  3.12180  3.01530  3.03606  2.84436  5.20410  2.28096    976 f - - -
          2.68618  4.42225  2.77519  2.73123  3.46354  2.40513  3.72494  3.29354  2.67741  2.69355  4.24690  2.90347  2.73739  3.18146  2.89801  2.37887  2.77519  2.98518  4.58477  3.61503
          0.01152  4.86548  5.58783  0.61958  0.77255  0.82903  0.57354
    648   2.55066  5.28684  2.46209  2.18121  2.94797  3.44740  3.68690  3.90008  1.94028  3.30759  3.85065  2.94311  3.99636  2.58922  2.85952  2.55458  2.91498  3.32772  5.73101  4.33176    977 k - - -
          2.68613  4.42237  2.77526  2.73135  3.46362  2.40520  3.72506  3.29313  2.67742  2.69338  4.24689  2.90358  2.73749  3.18154  2.89803  2.37890  2.77522  2.98494  4.58489  3.61475
          0.43911  1.09450  3.87840  0.09508  2.40025  0.47888  0.96621
    649   2.76048  5.03247  2.67973  2.51392  3.09447  3.51940  3.65090  2.88954  2.44338  3.03319  4.10369  3.10212  4.06094  2.85708  2.67626  2.61712  2.28965  2.42496  5.53647  4.04676    979 t - - -
          2.68618  4.42225  2.77519  2.73123  3.46354  2.40513  3.72494  3.29354  2.67741  2.69355  4.24690  2.90347  2.73739  3.18146  2.89801  2.37887  2.77519  2.98518  4.58477  3.61503
          0.03434  4.89735  3.63842  0.61958  0.77255  0.50544  0.92442
    650   2.74302  5.27242  2.95321  2.47183  4.30296  3.53469  3.74680  4.04896  2.00181  3.52929  4.32172  2.72315  3.96931  2.78982  2.17982  2.65996  2.41682  2.60014  5.26763  3.35686    980 k - - -
          2.68618  4.42225  2.77519  2.73123  3.46354  2.40513  3.72494  3.29354  2.67741  2.69355  4.24690  2.90347  2.73739  3.18146  2.89801  2.37887  2.77519  2.98518  4.58477  3.61503
          0.01095  4.91564  5.63798  0.61958  0.77255  0.59548  0.80140
    651   2.78008  5.32512  2.62536  2.06918  4.51282  3.05328  3.56264  2.76420  1.95784  3.03355  4.36907  2.59363  4.01599  2.89164  2.94248  2.54440  2.78838  3.65188  5.76530  4.36196    981 k - - -
          2.68618  4.42225  2.77519  2.73123  3.46354  2.40513  3.72494  3.29354  2.67741  2.69355  4.24690  2.90347  2.73739  3.18146  2.89801  2.37887  2.77519  2.98518  4.58477  3.61503
          0.01088  4.92209  5.64443  0.61958  0.77255  0.60764  0.78666
    652   2.84445  5.33573  1.87138  2.26942  3.91090  2.75334  3.67645  4.15294  2.32106  3.63753  4.16199  2.47528  3.81421  2.90810  2.96030  2.46619  2.84661  3.54846  5.77330  3.59360    982 d - - -
          2.68618  4.42225  2.77519  2.73123  3.46354  2.40513  3.72494  3.29354  2.67741  2.69355  4.24690  2.90347  2.73739  3.18146  2.89801  2.37887  2.77519  2.98518  4.58477  3.61503
          0.01088  4.92209  5.64443  0.61958  0.77255  0.60764  0.78666
    653   2.53711  3.75556  2.58503  2.49272  4.57810  2.96600  3.72558  3.68029  2.31330  3.49359  4.31799  2.99293  2.86369  2.88619  2.90432  2.25168  2.34852  3.42045  5.72218  3.46696    983 s - - -
          2.68618  4.42225  2.77519  2.73123  3.46354  2.40513  3.72494  3.29354  2.67741  2.69355  4.24690  2.90347  2.73739  3.18146  2.89801  2.37887  2.77519  2.98518  4.58477  3.61503
          0.23657  4.92209  1.59264  0.61958  0.77255  0.60764  0.78666
    654   2.76170  4.54226  2.53959  2.02765  4.46210  3.18664  3.54795  4.06342  2.24846  3.55008  3.31641  2.31082  3.08839  2.68395  2.95692  2.59450  2.88683  3.63435  5.68753  3.86406    984 e - - -
          2.68618  4.42225  2.77519  2.73123  3.46354  2.40513  3.72494  3.29354  2.67741  2.69355  4.24690  2.90347  2.73739  3.18146  2.89801  2.37887  2.77519  2.98518  4.58477  3.61503
          0.01362  4.69913  5.42148  0.61958  0.77255  0.95389  0.48652
    655   2.58640  5.00993  3.14052  2.58283  3.99520  3.09372  3.78831  3.24934  2.11207  2.97370  4.07703  3.03211  3.97791  2.79417  2.54268  2.22213  2.27204  3.05661  5.50367  4.15847    985 k - - -
          2.68618  4.42225  2.77519  2.73123  3.46354  2.40513  3.72494  3.29354  2.67741  2.69355  4.24690  2.90347  2.73739  3.18146  2.89801  2.37887  2.77519  2.98518  4.58477  3.61503
          0.01352  4.70603  5.42838  0.61958  0.77255  0.37913  1.15345
    656   2.57682  4.35110  4.32005  4.18296  3.40352  4.13013  4.45937  2.16905  4.00242  1.10379  2.63307  4.24353  4.48318  4.09512  4.06139  3.43836  3.19490  2.12744  4.97984  3.61310    986 l - - -
          2.68618  4.42225  2.77519  2.73123  3.46354  2.40513  3.72494  3.29354  2.67741  2.69355  4.24690  2.90347  2.73739  3.18146  2.89801  2.37887  2.77519  2.98518  4.58477  3.61503
          0.01097  4.91427  5.63661  0.61958  0.77255  0.60021  0.79561
    657   2.80065  5.08336  3.04606  2.57049  3.37084  3.12782  3.79025  3.26560  2.28128  3.20903  3.84647  2.91024  4.05885  2.68263  2.43379  2.44741  3.05374  2.15597  5.57846  3.68660    987 v - - -
          2.68618  4.42225  2.77519  2.73123  3.46354  2.40513  3.72494  3.29354  2.67741  2.69355  4.24690  2.90347  2.73739  3.18146  2.89801  2.37887  2.77519  2.98518  4.58477  3.61503
          0.01095  4.91604  5.63838  0.61958  0.77255  0.60357  0.79155
    658   2.66908  4.32020  4.17954  3.80394  1.62911  3.36601  3.62715  2.54633  3.51175  2.24994  3.21116  3.91993  3.61720  3.88128  3.79278  3.26496  2.77678  2.32480  4.93335  2.61256    988 f - - -
          2.68618  4.42225  2.77519  2.73123  3.46354  2.40513  3.72494  3.29354  2.67741  2.69355  4.24690  2.90347  2.73739  3.18146  2.89801  2.37887  2.77519  2.98518  4.58477  3.61503
          0.01099  4.91228  5.63463  0.61958  0.77255  0.60357  0.79155
    659   2.84122  5.24811  2.92027  2.39035  3.70734  3.63204  3.02129  3.59671  1.89114  3.34041  3.73860  2.99235  3.61239  2.75286  2.70477  2.72787  2.26200  3.08028  5.70612  3.61026    989 k - - -
          2.68618  4.42225  2.77519  2.73123  3.46354  2.40513  3.72494  3.29354  2.67741  2.69355  4.24690  2.90347  2.73739  3.18146  2.89801  2.37887  2.77519  2.98518  4.58477  3.61503
          0.01099  4.91228  5.63463  0.61958  0.77255  0.60357  0.79155
    660   1.72285  4.58429  3.71405  3.06957  3.72294  2.55764  4.03474  2.52291  2.82267  2.50434  3.50961  3.55743  4.20777  3.22310  3.46096  2.77846  2.65043  2.33302  5.16501  3.92873    990 a - - -
          2.68618  4.42225  2.77519  2.73123  3.46354  2.40513  3.72494  3.29354  2.67741  2.69355  4.24690  2.90347  2.73739  3.18146  2.89801  2.37887  2.77519  2.98518  4.58477  3.61503
          0.05885  4.90995  3.00017  0.61958  0.77255  0.60357  0.79155
    661   2.74577  5.32287  2.92361  2.33945  4.57985  3.51446  3.28532  4.10001  2.03315  3.62626  4.36469  2.64192  3.99013  2.85051  2.29351  1.87961  2.62146  3.62477  5.75750  4.34940    991 s - - -
          2.68618  4.42225  2.77519  2.73123  3.46354  2.40513  3.72494  3.29354  2.67741  2.69355  4.24690  2.90347  2.73739  3.18146  2.89801  2.37887  2.77519  2.98518  4.58477  3.61503
          0.01158  4.86028  5.58262  0.61958  0.77255  0.69469  0.69161
    662   2.87253  4.89500  3.34857  2.59738  4.12734  1.18696  3.96644  3.31459  2.74336  2.92849  4.01472  3.31879  4.12335  3.08385  3.21827  2.94413  2.83044  3.11769  5.45095  4.16458    992 g - - -
          2.68618  4.42225  2.77519  2.73123  3.46354  2.40513  3.72494  3.29354  2.67741  2.69355  4.24690  2.90347  2.73739  3.18146  2.89801  2.37887  2.77519  2.98518  4.58477  3.61503
          0.02853  4.85859  3.89373  0.61958  0.77255  0.68430  0.70208
    663   2.82320  4.65557  3.41535  2.87788  3.55255  3.75945  3.99726  2.65341  2.16973  2.52657  3.50375  3.22857  4.14198  3.17731  2.87710  2.81473  2.31446  2.09413  5.22175  3.31900    993 v - - -
          2.68618  4.42225  2.77519  2.73123  3.46354  2.40513  3.72494  3.29354  2.67741  2.69355  4.24690  2.90347  2.73739  3.18146  2.89801  2.37887  2.77519  2.98518  4.58477  3.61503
          0.01175  4.84574  5.56809  0.61958  0.77255  0.63474  0.75517
    664   2.84017  4.36440  4.14566  3.33446  2.37147  3.91487  3.14000  2.65396  3.08304  1.77206  3.20509  3.83260  4.22794  3.44308  3.34368  3.13321  2.64528  2.48778  4.97033  2.45353    994 l - - -
          2.68618  4.42225  2.77519  2.73123  3.46354  2.40513  3.72494  3.29354  2.67741  2.69355  4.24690  2.90347  2.73739  3.18146  2.89801  2.37887  2.77519  2.98518  4.58477  3.61503
          0.01147  4.86933  5.59168  0.61958  0.77255  0.63134  0.75903
    665   2.80355  4.71813  2.62626  2.37239  4.22910  3.59824  3.78721  3.99851  1.69772  3.43125  4.32819  3.01995  3.99125  2.66471  2.42111  2.54094  2.55761  2.95421  5.72650  4.14101    995 k - - -
          2.68310  4.42621  2.77240  2.72322  3.46868  2.40669  3.73019  3.28927  2.67757  2.69313  4.24820  2.90471  2.73891  3.18348  2.90305  2.38093  2.77394  2.98379  4.58438  3.61592
          0.30746  1.40156  3.99122  4.02914  0.01795  0.42901  1.05312
    666   2.72035  4.67169  3.15293  2.62995  4.04088  1.77442  3.76209  2.81543  2.78840  3.08714  3.06695  3.10143  4.10905  3.14362  3.24114  2.29034  2.73976  3.11183  4.17497  4.09696   1136 g - - -
          2.68618  4.42225  2.77519  2.73123  3.46354  2.40513  3.72494  3.29354  2.67741  2.69355  4.24690  2.90347  2.73739  3.18146  2.89801  2.37887  2.77519  2.98518  4.58477  3.61503
          0.01113  4.89974  5.62209  0.61958  0.77255  0.49086  0.94701
    667   2.77251  5.18809  3.12980  2.34337  4.47058  3.64458  3.65272  3.50856  2.34356  2.94437  3.89252  2.85513  2.53317  2.69689  3.05637  2.29596  2.35513  2.72448  5.66017  4.29052   1137 s - - -
          2.68618  4.42225  2.77519  2.73123  3.46354  2.40513  3.72494  3.29354  2.67741  2.69355  4.24690  2.90347  2.73739  3.18146  2.89801  2.37887  2.77519  2.98518  4.58477  3.61503
          0.01097  4.91365  5.63599  0.61958  0.77255  0.51312  0.91286
    668   2.69932  5.34497  2.64927  2.14206  4.68719  3.45865  3.70635  4.09209  1.96561  3.62247  4.38642  2.87501  4.00923  2.34113  2.66504  2.47159  2.74163  2.60859  5.77930  4.37013   1138 k - - -
          2.68618  4.42225  2.77519  2.73123  3.46354  2.40513  3.72494  3.29354  2.67741  2.69355  4.24690  2.90347  2.73739  3.18146  2.89801  2.37887  2.77519  2.98518  4.58477  3.61503
          0.01097  4.91365  5.63599  0.61958  0.77255  0.51312  0.91286
    669   2.30941  5.34618  2.92108  2.03483  4.68941  2.88628  3.05510  4.02377  2.21855  3.39676  4.38733  2.52947  3.82030  2.72532  2.76760  2.38678  2.83256  3.69911  5.77996  4.01224   1139 e - - -
          2.68618  4.42225  2.77519  2.73123  3.46354  2.40513  3.72494  3.29354  2.67741  2.69355  4.24690  2.90347  2.73739  3.18146  2.89801  2.37887  2.77519  2.98518  4.58477  3.61503
          0.01099  4.91187  5.63422  0.61958  0.77255  0.51312  0.91286
    670   2.91765  4.29127  4.85360  4.24257  2.57133  4.09189  4.42460  2.20921  4.03654  1.59389  3.14484  4.24423  4.44965  4.16988  4.05524  3.24495  3.04305  1.54467  4.91692  2.73138   1140 v - - -
          2.68618  4.42225  2.77519  2.73123  3.46354  2.40513  3.72494  3.29354  2.67741  2.69355  4.24690  2.90347  2.73739  3.18146  2.89801  2.37887  2.77519  2.98518  4.58477  3.61503
          0.01099  4.91187  5.63422  0.61958  0.77255  0.51312  0.91286
    671   2.81194  4.52485  2.52357  2.04744  4.25150  3.16226  3.35094  3.42194  2.48779  2.64927  4.29080  2.81349  4.02042  2.82835  2.72638  2.44143  2.89242  2.74190  5.69778  4.18069   1141 e - - -
          2.68618  4.42225  2.77519  2.73123  3.46354  2.40513  3.72494  3.29354  2.67741  2.69355  4.24690  2.90347  2.73739  3.18146  2.89801  2.37887  2.77519  2.98518  4.58477  3.61503
          0.01112  4.90010  5.62245  0.61958  0.77255  0.50514  0.92488
    672   2.46956  5.22007  2.99572  2.51129  3.78157  3.33930  3.82395  3.96862  2.58147  3.16898  4.02457  2.63583  3.51574  2.58592  2.95213  1.93082  2.11710  3.58399  5.68341  3.97813   1142 s - - -
          2.68618  4.42225  2.77519  2.73123  3.46354  2.40513  3.72494  3.29354  2.67741  2.69355  4.24690  2.90347  2.73739  3.18146  2.89801  2.37887  2.77519  2.98518  4.58477  3.61503
          0.01114  4.89835  5.62070  0.61958  0.77255  0.50831  0.92007
    673   2.73661  5.32759  2.58559  2.22746  4.23127  3.56391  3.60076  4.09076  2.09465  3.38459  4.37021  2.93794  4.00459  2.36346  2.52851  2.73954  2.18641  3.19576  5.76473  3.70550   1143 k - - -
          2.68618  4.42225  2.77519  2.73123  3.46354  2.40513  3.72494  3.29354  2.67741  2.69355  4.24690  2.90347  2.73739  3.18146  2.89801  2.37887  2.77519  2.98518  4.58477  3.61503
          0.01114  4.89835  5.62070  0.61958  0.77255  0.50831  0.92007
    674   2.32512  4.31093  4.45857  3.86707  2.97834  3.99543  4.31071  2.03781  3.68347  2.04930  3.42866  2.41026  4.36245  3.92829  3.86827  3.26519  2.62424  1.75786  4.93728  3.74986   1144 v - - -
          2.68618  4.42225  2.77519  2.73123  3.46354  2.40513  3.72494  3.29354  2.67741  2.69355  4.24690  2.90347  2.73739  3.18146  2.89801  2.37887  2.77519  2.98518  4.58477  3.61503
          0.01129  4.88509  5.60744  0.61958  0.77255  0.49685  0.93763
    675   2.74156  5.26686  2.59389  2.54060  3.94301  3.61722  3.65721  3.53115  2.14936  3.00555  4.31559  2.11475  4.00993  2.71385  2.34702  2.65272  2.86550  3.11143  5.71805  3.90701   1145 n - - -
          2.68618  4.42225  2.77519  2.73123  3.46354  2.40513  3.72494  3.29354  2.67741  2.69355  4.24690  2.90347  2.73739  3.18146  2.89801  2.37887  2.77519  2.98518  4.58477  3.61503
          0.01126  4.88791  5.61026  0.61958  0.77255  0.50135  0.93067
    676   2.56332  2.81395  2.62050  2.58136  4.10249  2.92693  3.91475  2.74284  2.63384  2.65985  3.98111  3.16883  3.62453  2.91979  3.20280  2.75971  2.43471  2.74997  5.42822  4.06681   1146 t - - -
          2.68618  4.42225  2.77519  2.73123  3.46354  2.40513  3.72494  3.29354  2.67741  2.69355  4.24690  2.90347  2.73739  3.18146  2.89801  2.37887  2.77519  2.98518  4.58477  3.61503
          0.01128  4.88599  5.60834  0.61958  0.77255  0.50135  0.93067
    677   2.71076  5.26059  2.51470  2.38112  3.29052  3.46487  3.55565  3.61582  1.76918  3.55199  3.97525  2.94748  4.01006  2.84071  2.91174  2.31853  2.61693  3.63374  4.55664  3.84556   1147 k - - -
          2.68618  4.42225  2.77519  2.73123  3.46354  2.40513  3.72494  3.29354  2.67741  2.69355  4.24690  2.90347  2.73739  3.18146  2.89801  2.37887  2.77519  2.98518  4.58477  3.61503
          0.01128  4.88599  5.60834  0.61958  0.77255  0.50135  0.93067
    678   2.45640  5.31904  2.89512  1.47722  4.65460  3.60761  3.72300  3.62148  2.48288  3.62024  4.36228  2.72911  3.60396  2.60444  2.81914  2.53389  2.92990  3.21035  5.75740  4.35216   1148 e - - -
          2.68618  4.42225  2.77519  2.73123  3.46354  2.40513  3.72494  3.29354  2.67741  2.69355  4.24690  2.90347  2.73739  3.18146  2.89801  2.37887  2.77519  2.98518  4.58477  3.61503
          0.01665  4.88599  4.71507  0.61958  0.77255  0.50135  0.93067
    679   2.83429  4.76261  3.13659  2.88744  2.40606  3.53752  3.90879  2.97521  1.99094  2.84662  3.08881  3.21383  4.12311  3.06455  2.85173  2.70261  3.06581  2.86587  5.31402  2.70741   1149 k - - -
          2.68618  4.42225  2.77519  2.73123  3.46354  2.40513  3.72494  3.29354  2.67741  2.69355  4.24690  2.90347  2.73739  3.18146  2.89801  2.37887  2.77519  2.98518  4.58477  3.61503
          0.01139  4.87646  5.59881  0.61958  0.77255  0.51437  0.91099
    680   2.82635  5.32555  2.48084  2.19597  4.66578  3.20749  3.78929  3.84800  1.97717  3.59427  4.28443  2.76474  2.49250  2.88724  3.00474  2.37306  2.52530  3.63177  5.54377  4.35306   1150 k - - -
          2.68618  4.42225  2.77519  2.73123  3.46354  2.40513  3.72494  3.29354  2.67741  2.69355  4.24690  2.90347  2.73739  3.18146  2.89801  2.37887  2.77519  2.98518  4.58477  3.61503
          0.01141  4.87503  5.59737  0.61958  0.77255  0.51437  0.91099
    681   2.76560  5.03339  2.71571  2.38818  4.27249  3.31800  3.71781  3.28605  2.36732  1.76958  3.69424  3.03727  3.90267  2.81341  3.06288  2.83556  2.92704  2.75061  5.53527  4.08958   1151 l - - -
          2.68618  4.42225  2.77519  2.73123  3.46354  2.40513  3.72494  3.29354  2.67741  2.69355  4.24690  2.90347  2.73739  3.18146  2.89801  2.37887  2.77519  2.98518  4.58477  3.61503
          0.01142  4.87356  5.59591  0.61958  0.77255  0.51437  0.91099
    682   2.71102  5.29843  2.58759  2.26500  4.63306  3.09684  3.68045  3.40909  2.29908  3.37607  4.16657  2.73376  3.79235  2.55345  2.78396  2.28331  2.34400  3.10340  5.73740  4.33282   1152 e - - -
          2.68618  4.42225  2.77519  2.73123  3.46354  2.40513  3.72494  3.29354  2.67741  2.69355  4.24690  2.90347  2.73739  3.18146  2.89801  2.37887  2.77519  2.98518  4.58477  3.61503
          0.05845  4.84122  3.01843  0.61958  0.77255  0.51437  0.91099
    683   2.75753  5.26809  2.33999  2.03627  3.99545  2.82665  3.73901  4.08679  2.09605  3.30256  4.31067  2.92488  3.64945  2.63423  2.70541  2.63721  2.76078  3.28644  5.70513  3.94209   1153 e - - -
          2.68618  4.42225  2.77519  2.73123  3.46354  2.40513  3.72494  3.29354  2.67741  2.69355  4.24690  2.90347  2.73739  3.18146  2.89801  2.37887  2.77519  2.98518  4.58477  3.61503
          0.11647  4.73680  2.29093  0.61958  0.77255  0.46945  0.98176
    684   2.74254  5.23266  2.31937  2.25131  4.56386  3.41690  3.72304  3.65988  1.90059  3.50515  4.09764  2.85527  3.81068  2.70079  2.84334  2.44486  2.55192  3.05745  5.67369  4.06165   1154 k - - -
          2.68618  4.42225  2.77519  2.73123  3.46354  2.40513  3.72494  3.29354  2.67741  2.69355  4.24690  2.90347  2.73739  3.18146  2.89801  2.37887  2.77519  2.98518  4.58477  3.61503
          0.03591  4.68085  3.64955  0.61958  0.77255  0.71002  0.67655
    685   2.65251  3.30806  2.55480  2.49608  4.14031  3.33842  3.74204  3.12546  2.16315  3.15070  4.14023  2.88551  3.16014  2.58031  2.79561  2.63609  2.56603  3.30413  5.55549  4.13931   1155 k - - -
          2.68618  4.42225  2.77519  2.73123  3.46354  2.40513  3.72494  3.29354  2.67741  2.69355  4.24690  2.90347  2.73739  3.18146  2.89801  2.37887  2.77519  2.98518  4.58477  3.61503
          0.01438  4.64482  5.36717  0.61958  0.77255  0.74462  0.64419
    686   2.19626  5.10168  2.67513  2.22301  4.55887  3.45374  3.64094  3.72269  2.10303  3.52580  4.26932  2.81486  3.58436  2.56282  2.67264  2.45718  2.74449  3.12313  5.66531  4.11982   1156 k - - -
          2.68618  4.42225  2.77519  2.73123  3.46354  2.40513  3.72494  3.29354  2.67741  2.69355  4.24690  2.90347  2.73739  3.18146  2.89801  2.37887  2.77519  2.98518  4.58477  3.61503
          0.01438  4.64482  5.36717  0.61958  0.77255  0.65050  0.73770
    687   2.69596  3.39793  2.63846  2.27205  3.41023  3.31802  3.44989  3.87241  2.40074  3.34556  4.01708  2.92340  3.25653  2.66327  2.81627  2.28287  2.67625  3.30044  5.59424  3.66606   1157 e - - -
          2.68618  4.42225  2.77519  2.73123  3.46354  2.40513  3.72494  3.29354  2.67741  2.69355  4.24690  2.90347  2.73739  3.18146  2.89801  2.37887  2.77519  2.98518  4.58477  3.61503
          0.01395  4.67508  5.39742  0.61958  0.77255  0.69662  0.68969
    688   2.52082  5.18457  2.60151  2.22893  4.21730  3.18641  3.53183  3.32415  2.27528  3.32771  4.07304  2.86259  2.98507  2.73768  2.84936  2.44012  2.50111  3.35728  5.34534  4.12184   1158 e - - -
          2.68618  4.42225  2.77519  2.73123  3.46354  2.40513  3.72494  3.29354  2.67741  2.69355  4.24690  2.90347  2.73739  3.18146  2.89801  2.37887  2.77519  2.98518  4.58477  3.61503
          0.01431  4.64944  5.37178  0.61958  0.77255  0.65896  0.72854
    689   2.42129  5.23263  2.37702  2.25958  4.57052  3.07818  3.70330  3.76056  2.14835  3.38227  4.21557  2.75894  3.49404  2.67023  2.51018  2.49236  2.84777  3.31123  5.66960  4.26303   1159 k - - -
          2.68618  4.42225  2.77519  2.73123  3.46354  2.40513  3.72494  3.29354  2.67741  2.69355  4.24690  2.90347  2.73739  3.18146  2.89801  2.37887  2.77519  2.98518  4.58477  3.61503
          0.02366  4.63215  4.29440  0.61958  0.77255  0.67731  0.70924
    690   2.41967  4.61563  2.60737  2.55179  3.88793  3.41120  3.75747  3.20325  2.14682  2.64754  3.74115  2.60302  3.21949  2.88329  2.88849  2.63240  2.89946  3.10661  5.47160  3.96004   1160 k - - -
          2.68618  4.42225  2.77519  2.73123  3.46354  2.40513  3.72494  3.29354  2.67741  2.69355  4.24690  2.90347  2.73739  3.18146  2.89801  2.37887  2.77519  2.98518  4.58477  3.61503
          0.02751  4.61725  4.05949  0.61958  0.77255  0.66368  0.72351
    691   2.67488  2.51495  2.96555  2.31840  4.02517  2.90402  3.75932  3.49678  2.30746  2.83157  4.02101  2.78983  3.86448  2.90478  2.97923  2.37398  2.92495  3.16632  5.45049  4.11040   1161 k - - -
          2.68618  4.42225  2.77519  2.73123  3.46354  2.40513  3.72494  3.29354  2.67741  2.69355  4.24690  2.90347  2.73739  3.18146  2.89801  2.37887  2.77519  2.98518  4.58477  3.61503
          0.01499  4.60385  5.32619  0.61958  0.77255  0.69690  0.68941
    692   2.66479  4.87278  2.73678  2.30637  4.51051  3.17020  3.63763  3.91486  2.19643  3.36104  3.90241  2.55147  2.78836  2.65331  2.42229  2.48179  2.84228  3.41421  5.62182  4.13751   1162 k - - -
          2.68618  4.42225  2.77519  2.73123  3.46354  2.40513  3.72494  3.29354  2.67741  2.69355  4.24690  2.90347  2.73739  3.18146  2.89801  2.37887  2.77519  2.98518  4.58477  3.61503
          0.05404  4.52671  3.17501  0.61958  0.77255  0.67549  0.71112
    693   2.44252  4.87951  2.52465  2.16476  4.43532  3.31627  3.52703  3.99083  2.18235  3.40416  4.14326  2.64250  3.12136  2.70105  2.62148  2.52835  2.71884  3.48803  5.61600  4.03735   1163 e - - -
          2.68618  4.42225  2.77519  2.73123  3.46354  2.40513  3.72494  3.29354  2.67741  2.69355  4.24690  2.90347  2.73739  3.18146  2.89801  2.37887  2.77519  2.98518  4.58477  3.61503
          0.02100  4.47882  4.66299  0.61958  0.77255  0.73044  0.65719
    694   2.64641  4.95045  2.58261  2.37595  3.32352  2.88877  3.70123  3.49169  2.17673  2.76425  3.87063  2.97023  3.43789  2.80811  2.79597  2.68965  2.79448  3.07805  5.43968  3.68171   1164 k - - -
          2.68618  4.42225  2.77519  2.73123  3.46354  2.40513  3.72494  3.29354  2.67741  2.69355  4.24690  2.90347  2.73739  3.18146  2.89801  2.37887  2.77519  2.98518  4.58477  3.61503
          0.01732  4.46019  5.18254  0.61958  0.77255  0.70640  0.68007
    695   2.57794  4.79686  2.82764  2.37655  4.14662  3.01809  3.63333  3.76988  2.12127  3.11855  3.66472  2.47891  3.20616  2.69916  2.61250  2.41314  2.89364  3.47998  5.56335  4.17513   1165 k - - -
          2.68618  4.42225  2.77519  2.73123  3.46354  2.40513  3.72494  3.29354  2.67741  2.69355  4.24690  2.90347  2.73739  3.18146  2.89801  2.37887  2.77519  2.98518  4.58477  3.61503
          0.04882  4.46938  3.31883  0.61958  0.77255  0.72310  0.66406
    696   2.55872  4.87653  3.07465  2.28699  3.71228  3.50583  3.65967  3.25177  1.98387  3.03692  3.94714  2.83316  3.66225  2.77781  2.97192  2.47790  2.59520  3.15638  3.61447  4.04353   1166 k - - -
          2.68618  4.42225  2.77519  2.73123  3.46354  2.40513  3.72494  3.29354  2.67741  2.69355  4.24690  2.90347  2.73739  3.18146  2.89801  2.37887  2.77519  2.98518  4.58477  3.61503
          0.02643  4.42852  4.25759  0.61958  0.77255  0.76239  0.62839
    697   2.64462  3.68423  2.76900  2.28400  4.00311  3.47639  3.47548  3.51934  2.14457  3.18105  4.06794  2.64573  3.08434  2.79507  2.70585  2.56201  2.86860  2.90584  5.48340  4.11596   1167 k - - -
          2.68618  4.42225  2.77519  2.73123  3.46354  2.40513  3.72494  3.29354  2.67741  2.69355  4.24690  2.90347  2.73739  3.18146  2.89801  2.37887  2.77519  2.98518  4.58477  3.61503
          0.01804  4.42012  5.14247  0.61958  0.77255  0.56566  0.83930
    698   2.49192  4.88911  2.96794  2.40224  3.66408  2.99927  3.68529  3.17790  1.97246  3.14717  3.95993  2.79192  3.91178  2.85516  2.79257  2.70486  2.88010  2.86249  4.04992  3.62109   1168 k - - -
          2.68618  4.42225  2.77519  2.73123  3.46354  2.40513  3.72494  3.29354  2.67741  2.69355  4.24690  2.90347  2.73739  3.18146  2.89801  2.37887  2.77519  2.98518  4.58477  3.61503
          0.01696  4.48106  5.20341  0.61958  0.77255  0.64044  0.74879
    699   2.57831  3.36987  2.64435  2.24083  3.66517  3.48625  3.68095  3.69048  2.27770  3.25989  4.09762  2.85474  3.07980  2.68466  2.82248  2.40965  2.63822  3.32915  5.51080  4.13891   1169 e - - -
          2.68618  4.42225  2.77519  2.73123  3.46354  2.40513  3.72494  3.29354  2.67741  2.69355  4.24690  2.90347  2.73739  3.18146  2.89801  2.37887  2.77519  2.98518  4.58477  3.61503
          0.02707  4.46489  4.18624  0.61958  0.77255  0.64987  0.73838
    700   2.56962  4.27487  3.24311  2.68195  3.47753  3.34287  3.58399  3.04605  2.17492  2.61144  3.52548  3.16237  2.86302  2.95078  3.01802  2.56806  2.61786  2.88648  5.16505  3.43301   1170 k - - -
          2.68618  4.42225  2.77519  2.73123  3.46354  2.40513  3.72494  3.29354  2.67741  2.69355  4.24690  2.90347  2.73739  3.18146  2.89801  2.37887  2.77519  2.98518  4.58477  3.61503
          0.01867  4.38609  5.10844  0.61958  0.77255  0.63777  0.75177
    701   2.63922  5.04076  2.64229  2.32473  4.23690  3.25823  3.65356  3.22978  2.24520  2.97186  4.09553  2.48013  3.42427  2.68897  2.89488  2.28162  2.87156  3.21363  5.50579  3.99502   1171 k - - -
          2.68618  4.42225  2.77519  2.73123  3.46354  2.40513  3.72494  3.29354  2.67741  2.69355  4.24690  2.90347  2.73739  3.18146  2.89801  2.37887  2.77519  2.98518  4.58477  3.61503
          0.06878  4.38663  2.91834  0.61958  0.77255  0.64987  0.73838
    702   2.53788  3.57688  2.84210  2.52049  3.36099  3.26890  3.65677  3.09229  2.26887  3.00958  3.85864  2.89084  3.52077  2.83913  2.48865  2.51480  2.84666  3.10603  5.29718  3.85496   1172 k - - -
          2.68618  4.42225  2.77519  2.73123  3.46354  2.40513  3.72494  3.29354  2.67741  2.69355  4.24690  2.90347  2.73739  3.18146  2.89801  2.37887  2.77519  2.98518  4.58477  3.61503
          0.02007  4.31417  5.03652  0.61958  0.77255  0.71019  0.67639
    703   2.64748  5.10234  2.55987  2.23248  4.42663  3.36014  3.61440  3.89624  1.86904  3.24163  3.98939  2.79471  3.75691  2.71879  2.50713  2.48053  2.78138  3.48194  5.54620  3.89000   1173 k - - -
          2.68618  4.42225  2.77519  2.73123  3.46354  2.40513  3.72494  3.29354  2.67741  2.69355  4.24690  2.90347  2.73739  3.18146  2.89801  2.37887  2.77519  2.98518  4.58477  3.61503
          0.02045  4.29578  5.01812  0.61958  0.77255  0.71019  0.67639
    704   2.63621  5.03800  2.59418  2.28986  4.16229  3.42654  3.53522  3.52467  2.11307  3.07403  4.09030  2.89138  3.19351  2.30962  2.85564  2.53120  2.80235  3.18579  5.49678  4.11345   1174 k - - -
          2.68618  4.42225  2.77519  2.73123  3.46354  2.40513  3.72494  3.29354  2.67741  2.69355  4.24690  2.90347  2.73739  3.18146  2.89801  2.37887  2.77519  2.98518  4.58477  3.61503
          0.02082  4.27800  5.00035  0.61958  0.77255  0.71019  0.67639
    705   2.30465  4.76591  2.92181  2.49732  3.79350  3.31445  3.67152  3.23669  2.38785  2.89257  3.84137  2.87304  2.85027  2.83443  2.62101  2.52245  2.85134  3.03650  4.40385  3.95691   1175 a - - -
          2.68618  4.42225  2.77519  2.73123  3.46354  2.40513  3.72494  3.29354  2.67741  2.69355  4.24690  2.90347  2.73739  3.18146  2.89801  2.37887  2.77519  2.98518  4.58477  3.61503
          0.02173  4.23568  4.95803  0.61958  0.77255  0.59768  0.79870
    706   2.37144  5.01046  2.93812  2.09366  4.23014  3.26387  3.57553  3.75516  2.23231  3.17675  4.06659  2.92167  2.95234  2.70250  2.53956  2.59690  2.65763  3.32238  5.47420  4.09951   1176 e - - -
          2.68618  4.42225  2.77519  2.73123  3.46354  2.40513  3.72494  3.29354  2.67741  2.69355  4.24690  2.90347  2.73739  3.18146  2.89801  2.37887  2.77519  2.98518  4.58477  3.61503
          0.13720  4.26058  2.17077  0.61958  0.77255  0.64987  0.73838
    707   2.57846  4.59554  3.10426  2.51370  3.25863  3.41912  3.58673  3.04373  2.48638  2.60640  3.68166  2.56491  3.71784  2.89767  2.77588  2.67509  2.56151  2.69676  5.13454  3.84410   1177 k - - -
          2.68618  4.42225  2.77519  2.73123  3.46354  2.40513  3.72494  3.29354  2.67741  2.69355  4.24690  2.90347  2.73739  3.18146  2.89801  2.37887  2.77519  2.98518  4.58477  3.61503
          0.02390  4.14166  4.86401  0.61958  0.77255  0.70375  0.68266
    708   2.51568  4.98851  2.82805  2.26893  4.28363  3.11897  3.56078  3.73437  2.18451  3.27157  4.04408  2.89296  3.18746  2.69013  2.49998  2.34570  2.75264  3.30593  5.45207  3.71393   1178 k - - -
          2.68618  4.42225  2.77519  2.73123  3.46354  2.40513  3.72494  3.29354  2.67741  2.69355  4.24690  2.90347  2.73739  3.18146  2.89801  2.37887  2.77519  2.98518  4.58477  3.61503
          0.02348  4.15935  4.88170  0.61958  0.77255  0.71088  0.67572
    709   2.55645  4.96070  2.84894  2.24774  4.24693  3.10737  3.39728  3.69172  2.14442  3.07923  4.01944  2.48140  3.79691  2.72082  2.78686  2.58973  2.55416  3.09174  5.42999  4.05991   1179 k - - -
          2.68618  4.42225  2.77519  2.73123  3.46354  2.40513  3.72494  3.29354  2.67741  2.69355  4.24690  2.90347  2.73739  3.18146  2.89801  2.37887  2.77519  2.98518  4.58477  3.61503
          0.02398  4.13821  4.86056  0.61958  0.77255  0.72343  0.66376
    710   2.58019  4.97531  2.64583  2.32059  4.17051  3.39766  3.59079  3.65189  2.19431  3.04497  4.03059  2.59775  3.34231  2.68841  2.47987  2.59356  2.69206  3.24996  5.44007  3.82535   1180 k - - -
          2.68618  4.42225  2.77519  2.73123  3.46354  2.40513  3.72494  3.29354  2.67741  2.69355  4.24690  2.90347  2.73739  3.18146  2.89801  2.37887  2.77519  2.98518  4.58477  3.61503
          0.02398  4.13821  4.86056  0.61958  0.77255  0.72343  0.66376
    711   2.60456  4.99851  2.64798  2.30851  4.30301  3.02223  3.57855  3.75685  2.00017  3.12992  3.97757  2.87293  3.45477  2.65247  2.55760  2.51879  2.72572  3.36786  5.45517  4.07652   1181 k - - -
          2.68618  4.42225  2.77519  2.73123  3.46354  2.40513  3.72494  3.29354  2.67741  2.69355  4.24690  2.90347  2.73739  3.18146  2.89801  2.37887  2.77519  2.98518  4.58477  3.61503
          0.02526  4.08715  4.80950  0.61958  0.77255  0.70202  0.68436
    712   2.47689  4.80384  2.65742  2.42013  3.96686  3.41290  3.56139  3.38324  2.38719  2.83830  3.82347  2.74695  3.16618  2.76646  2.82962  2.59494  2.40014  3.10502  5.30565  3.96703   1182 k - - -
          2.68618  4.42225  2.77519  2.73123  3.46354  2.40513  3.72494  3.29354  2.67741  2.69355  4.24690  2.90347  2.73739  3.18146  2.89801  2.37887  2.77519  2.98518  4.58477  3.61503
          0.02505  4.09502  4.81737  0.61958  0.77255  0.71287  0.67380
    713   2.59044  4.88260  2.76235  2.32018  4.04409  3.06881  3.49581  3.40921  2.21332  3.04186  3.94553  2.77232  3.66694  2.71168  2.51386  2.60010  2.80310  2.82937  5.36486  4.00904   1183 k - - -
          2.68618  4.42225  2.77519  2.73123  3.46354  2.40513  3.72494  3.29354  2.67741  2.69355  4.24690  2.90347  2.73739  3.18146  2.89801  2.37887  2.77519  2.98518  4.58477  3.61503
          0.02524  4.08770  4.81005  0.61958  0.77255  0.71287  0.67380
    714   2.59102  4.90516  2.80601  2.17730  4.18457  3.25374  3.58933  3.51275  2.20249  2.99204  3.74750  2.89569  3.45936  2.51917  2.83137  2.55783  2.47839  3.26402  5.37700  4.02298   1184 e - - -
          2.68618  4.42225  2.77519  2.73123  3.46354  2.40513  3.72494  3.29354  2.67741  2.69355  4.24690  2.90347  2.73739  3.18146  2.89801  2.37887  2.77519  2.98518  4.58477  3.61503
          0.04235  4.08770  3.70129  0.61958  0.77255  0.71287  0.67380
    715   2.42203  4.78605  2.81696  2.38090  3.96456  3.41470  3.61557  3.44209  2.13151  2.89050  3.71163  2.94518  3.63262  2.76524  2.49877  2.58149  2.81585  2.93523  4.68509  3.95277   1185 k - - -
          2.68618  4.42225  2.77519  2.73123  3.46354  2.40513  3.72494  3.29354  2.67741  2.69355  4.24690  2.90347  2.73739  3.18146  2.89801  2.37887  2.77519  2.98518  4.58477  3.61503
          0.02567  4.07102  4.79337  0.61958  0.77255  0.72769  0.65976
    716   2.42417  4.85497  2.93646  2.25687  3.96817  3.39930  3.59946  3.23095  2.18142  3.08843  3.92172  2.49878  3.33328  2.67005  2.81010  2.60522  2.77805  3.17174  5.34233  3.99363   1186 k - - -
          2.68618  4.42225  2.77519  2.73123  3.46354  2.40513  3.72494  3.29354  2.67741  2.69355  4.24690  2.90347  2.73739  3.18146  2.89801  2.37887  2.77519  2.98518  4.58477  3.61503
          0.02595  4.06021  4.78256  0.61958  0.77255  0.72769  0.65976
    717   2.59503  4.81388  2.96889  2.35802  4.06804  2.96255  3.60414  3.48585  2.13358  2.82790  3.88699  2.91271  3.59864  2.74934  2.59755  2.35595  2.82501  3.09419  5.30588  3.81309   1187 k - - -
          2.68618  4.42225  2.77519  2.73123  3.46354  2.40513  3.72494  3.29354  2.67741  2.69355  4.24690  2.90347  2.73739  3.18146  2.89801  2.37887  2.77519  2.98518  4.58477  3.61503
          0.02679  4.02907  4.75142  0.61958  0.77255  0.72769  0.65976
    718   2.57112  4.97457  2.68902  2.21850  4.27003  2.77326  3.59188  3.71623  2.06374  3.14901  4.04662  2.80486  3.05671  2.71815  2.79791  2.58324  2.85506  3.34183  5.44785  4.07436   1188 k - - -
          2.68618  4.42225  2.77519  2.73123  3.46354  2.40513  3.72494  3.29354  2.67741  2.69355  4.24690  2.90347  2.73739  3.18146  2.89801  2.37887  2.77519  2.98518  4.58477  3.61503
          0.02733  4.00914  4.73149  0.61958  0.77255  0.72769  0.65976
    719   2.59869  4.87084  2.84601  2.36389  4.14233  2.87730  3.58341  3.51064  2.08007  2.93645  3.93845  2.82561  3.78847  2.71807  2.44515  2.53686  2.82757  3.22287  5.34605  3.86069   1189 k - - -
          2.68618  4.42225  2.77519  2.73123  3.46354  2.40513  3.72494  3.29354  2.67741  2.69355  4.24690  2.90347  2.73739  3.18146  2.89801  2.37887  2.77519  2.98518  4.58477  3.61503
          0.02786  3.99030  4.71264  0.61958  0.77255  0.57690  0.82471
    720   2.23395  4.72160  2.86002  2.34623  4.11835  3.27222  3.03181  3.27577  2.15694  3.12502  3.92398  2.91712  3.68675  2.68083  2.75226  2.60701  2.77421  3.20258  5.34430  3.99577   1190 k - - -
          2.68618  4.42225  2.77519  2.73123  3.46354  2.40513  3.72494  3.29354  2.67741  2.69355  4.24690  2.90347  2.73739  3.18146  2.89801  2.37887  2.77519  2.98518  4.58477  3.61503
          0.02566  4.07142  4.79377  0.61958  0.77255  0.64581  0.74283
    721   2.58724  3.99306  2.87786  2.26588  4.07056  2.85951  3.62547  3.40595  2.36848  3.08766  3.89709  2.71815  2.70396  2.77305  2.88668  2.61632  2.77460  3.15766  5.32377  3.98389   1191 e - - -
          2.68618  4.42225  2.77519  2.73123  3.46354  2.40513  3.72494  3.29354  2.67741  2.69355  4.24690  2.90347  2.73739  3.18146  2.89801  2.37887  2.77519  2.98518  4.58477  3.61503
          0.02566  4.07142  4.79377  0.61958  0.77255  0.64581  0.74283
    722   2.60985  4.84516  2.88921  2.37314  3.92432  3.42010  3.60552  3.24494  1.82485  3.10622  3.91374  2.94012  3.80992  2.68682  2.57760  2.59453  2.83791  3.00385  5.32721  3.99271   1192 k - - -
          2.68618  4.42225  2.77519  2.73123  3.46354  2.40513  3.72494  3.29354  2.67741  2.69355  4.24690  2.90347  2.73739  3.18146  2.89801  2.37887  2.77519  2.98518  4.58477  3.61503
          0.02596  4.05980  4.78214  0.61958  0.77255  0.63202  0.75825
    723   2.57174  3.64740  3.05553  2.60100  3.50431  3.46686  3.55725  2.97607  2.42026  2.75616  3.61470  3.07931  2.86339  2.91091  2.66374  2.68795  2.80322  2.67711  5.07163  3.67923   1193 k - - -
          2.68618  4.42225  2.77519  2.73123  3.46354  2.40513  3.72494  3.29354  2.67741  2.69355  4.24690  2.90347  2.73739  3.18146  2.89801  2.37887  2.77519  2.98518  4.58477  3.61503
          0.02610  4.05482  4.77716  0.61958  0.77255  0.63851  0.75095
    724   2.35200  5.00638  2.76234  2.25943  4.31796  2.92347  3.59875  3.75938  1.90015  3.29179  4.07833  2.88821  3.80618  2.72237  2.48329  2.63861  2.88389  3.38316  5.46388  4.10304   1194 k - - -
          2.68618  4.42225  2.77519  2.73123  3.46354  2.40513  3.72494  3.29354  2.67741  2.69355  4.24690  2.90347  2.73739  3.18146  2.89801  2.37887  2.77519  2.98518  4.58477  3.61503
          0.02610  4.05482  4.77716  0.61958  0.77255  0.63851  0.75095
    725   2.59348  4.91664  2.52040  2.34943  4.24453  2.41031  3.64259  3.68389  2.32692  3.17114  4.04938  2.81472  2.76666  2.78151  2.92395  2.62438  2.82751  3.25544  5.45791  4.09173   1195 k - - -
          2.68618  4.42225  2.77519  2.73123  3.46354  2.40513  3.72494  3.29354  2.67741  2.69355  4.24690  2.90347  2.73739  3.18146  2.89801  2.37887  2.77519  2.98518  4.58477  3.61503
          0.02610  4.05482  4.77716  0.61958  0.77255  0.63851  0.75095
    726   2.64913  5.02649  2.50886  2.30919  4.33651  2.84908  3.45169  3.79098  2.00483  3.27255  4.11091  2.79901  3.79486  2.74203  2.86822  2.16989  2.89026  3.40619  5.50518  4.12202   1196 k - - -
          2.68618  4.42225  2.77519  2.73123  3.46354  2.40513  3.72494  3.29354  2.67741  2.69355  4.24690  2.90347  2.73739  3.18146  2.89801  2.37887  2.77519  2.98518  4.58477  3.61503
          0.02610  4.05482  4.77716  0.61958  0.77255  0.63851  0.75095
    727   2.58078  4.76388  2.83845  2.43443  4.06717  3.18329  3.64965  3.48408  2.29244  3.08810  3.90427  2.94539  3.45187  2.74527  2.90722  1.95565  2.76964  2.86340  5.32930  3.99741   1197 s - - -
          2.68618  4.42225  2.77519  2.73123  3.46354  2.40513  3.72494  3.29354  2.67741  2.69355  4.24690  2.90347  2.73739  3.18146  2.89801  2.37887  2.77519  2.98518  4.58477  3.61503
          0.02634  4.04547  4.76782  0.61958  0.77255  0.63851  0.75095
    728   2.55385  4.22044  3.04471  2.49784  3.92752  3.38990  3.65392  3.32721  2.29682  2.89421  3.78974  2.54438  2.83714  2.82728  2.90653  2.50189  2.68938  2.84943  5.22701  3.91747   1198 k - - -
          2.68618  4.42225  2.77519  2.73123  3.46354  2.40513  3.72494  3.29354  2.67741  2.69355  4.24690  2.90347  2.73739  3.18146  2.89801  2.37887  2.77519  2.98518  4.58477  3.61503
          0.02707  4.01878  4.74113  0.61958  0.77255  0.63851  0.75095
    729   2.57949  4.28029  2.96152  2.36362  4.06332  3.39098  3.61089  3.48154  2.11300  3.07594  3.73593  2.69298  2.94822  2.75769  2.83307  2.34223  2.81631  3.14834  5.30789  3.97364   1199 k - - -
          2.68618  4.42225  2.77519  2.73123  3.46354  2.40513  3.72494  3.29354  2.67741  2.69355  4.24690  2.90347  2.73739  3.18146  2.89801  2.37887  2.77519  2.98518  4.58477  3.61503
          0.02707  4.01878  4.74113  0.61958  0.77255  0.63851  0.75095
    730   2.31835  4.86897  2.63694  2.34773  4.19775  3.04442  3.61483  3.63481  2.22539  3.20349  4.00055  2.87510  2.92222  2.75255  2.81213  2.39514  2.83597  3.26858  5.41162  4.05187   1200 k - - -
          2.68618  4.42225  2.77519  2.73123  3.46354  2.40513  3.72494  3.29354  2.67741  2.69355  4.24690  2.90347  2.73739  3.18146  2.89801  2.37887  2.77519  2.98518  4.58477  3.61503
          0.12325  3.98225  2.32983  0.61958  0.77255  0.61329  0.77994
    731   2.57317  3.59523  3.04567  2.49214  3.95393  3.39211  3.61743  3.35299  2.16312  2.96968  3.80247  2.69652  3.59094  2.78611  2.40609  2.48980  2.81288  3.04346  5.21910  3.92081   1201 k - - -
          2.68618  4.42225  2.77519  2.73123  3.46354  2.40513  3.72494  3.29354  2.67741  2.69355  4.24690  2.90347  2.73739  3.18146  2.89801  2.37887  2.77519  2.98518  4.58477  3.61503
          0.03033  3.90662  4.62896  0.61958  0.77255  0.70028  0.68607
    732   2.70299  4.97015  2.93568  2.37543  4.30671  3.41965  3.57229  3.71778  1.73897  3.24542  4.05794  2.73803  3.53185  2.70499  2.28913  2.61278  2.84281  3.36563  5.40100  4.09552   1202 k - - -
          2.68618  4.42225  2.77519  2.73123  3.46354  2.40513  3.72494  3.29354  2.67741  2.69355  4.24690  2.90347  2.73739  3.18146  2.89801  2.37887  2.77519  2.98518  4.58477  3.61503
          0.03033  3.90662  4.62896  0.61958  0.77255  0.56383  0.84171
    733   2.60668  4.92173  2.75356  2.36331  4.21100  3.38737  3.57810  3.64533  2.04309  2.98205  3.98835  2.89073  3.08596  2.65424  2.48275  2.49167  2.78007  3.28419  5.38837  4.03557   1203 k - - -
          2.68618  4.42225  2.77519  2.73123  3.46354  2.40513  3.72494  3.29354  2.67741  2.69355  4.24690  2.90347  2.73739  3.18146  2.89801  2.37887  2.77519  2.98518  4.58477  3.61503
          0.02766  3.99755  4.71990  0.61958  0.77255  0.62493  0.76636
    734   2.57163  4.62147  3.09121  2.56965  3.91823  2.45660  3.68804  3.34263  2.46499  2.97187  3.81584  3.03978  2.53999  2.87690  2.55877  2.65397  2.83374  3.03235  4.61345  3.92037   1204 g - - -
          2.68618  4.42225  2.77519  2.73123  3.46354  2.40513  3.72494  3.29354  2.67741  2.69355  4.24690  2.90347  2.73739  3.18146  2.89801  2.37887  2.77519  2.98518  4.58477  3.61503
          0.04294  3.99755  3.74369  0.61958  0.77255  0.62493  0.76636
    735   2.63600  4.91835  2.92304  2.39682  4.22782  3.07283  3.58355  3.65228  1.94278  3.20187  4.00265  2.84284  3.40108  2.57367  2.49397  2.63975  2.54268  3.29686  5.38589  4.05267   1205 k - - -
          2.68618  4.42225  2.77519  2.73123  3.46354  2.40513  3.72494  3.29354  2.67741  2.69355  4.24690  2.90347  2.73739  3.18146  2.89801  2.37887  2.77519  2.98518  4.58477  3.61503
          0.02849  3.96811  4.69046  0.61958  0.77255  0.61362  0.77955
    736   2.52439  4.70139  3.06576  2.49708  3.92993  3.43650  3.62133  3.32852  2.27706  2.88080  3.78335  2.99374  3.09126  2.67998  2.31498  2.58764  2.74959  3.03019  4.16285  3.90552   1206 k - - -
          2.68618  4.42225  2.77519  2.73123  3.46354  2.40513  3.72494  3.29354  2.67741  2.69355  4.24690  2.90347  2.73739  3.18146  2.89801  2.37887  2.77519  2.98518  4.58477  3.61503
          0.02806  3.98319  4.70554  0.61958  0.77255  0.62493  0.76636
    737   2.46785  4.86397  3.16219  2.57070  4.17700  3.49296  3.61211  3.54692  1.72526  2.86824  3.96451  3.04258  3.88103  2.76133  2.14272  2.75963  2.82408  3.23420  5.32055  4.05200   1207 k - - -
          2.68618  4.42225  2.77519  2.73123  3.46354  2.40513  3.72494  3.29354  2.67741  2.69355  4.24690  2.90347  2.73739  3.18146  2.89801  2.37887  2.77519  2.98518  4.58477  3.61503
          0.02806  3.98319  4.70554  0.61958  0.77255  0.62493  0.76636
    738   2.34623  4.29452  3.25724  2.91200  4.08928  2.39494  4.02193  3.45283  2.93897  3.16305  4.03166  3.21043  1.72071  3.27163  3.28877  2.50497  2.76817  2.67501  5.44546  4.19295   1208 p - - -
          2.68618  4.42225  2.77519  2.73123  3.46354  2.40513  3.72494  3.29354  2.67741  2.69355  4.24690  2.90347  2.73739  3.18146  2.89801  2.37887  2.77519  2.98518  4.58477  3.61503
          0.02806  3.98319  4.70554  0.61958  0.77255  0.62493  0.76636
    739   2.65239  4.85590  3.03216  2.46488  4.13293  2.85338  3.45722  3.21978  2.07623  3.11323  3.93104  2.96687  3.82934  2.59337  2.18814  2.67575  2.78645  3.21319  5.31694  4.00935   1209 k - - -
          2.68618  4.42225  2.77519  2.73123  3.46354  2.40513  3.72494  3.29354  2.67741  2.69355  4.24690  2.90347  2.73739  3.18146  2.89801  2.37887  2.77519  2.98518  4.58477  3.61503
          0.02806  3.98319  4.70554  0.61958  0.77255  0.62493  0.76636
    740   2.25020  4.47260  3.02742  2.63235  4.13864  2.51280  3.83063  3.55385  2.57185  3.18537  4.00881  3.04791  2.26208  3.02291  3.10337  2.28825  2.66325  3.14529  5.43173  4.14128   1210 a - - -
          2.68618  4.42225  2.77519  2.73123  3.46354  2.40513  3.72494  3.29354  2.67741  2.69355  4.24690  2.90347  2.73739  3.18146  2.89801  2.37887  2.77519  2.98518  4.58477  3.61503
          0.07974  3.98319  2.84703  0.61958  0.77255  0.62493  0.76636
    741   2.61680  4.85799  2.71560  2.37851  4.19342  2.71401  3.61658  3.61505  1.95686  3.18857  4.00060  2.89477  3.78869  2.76197  2.68594  2.63132  2.48973  3.26160  5.39387  4.05684   1211 k - - -
          2.68618  4.42225  2.77519  2.73123  3.46354  2.40513  3.72494  3.29354  2.67741  2.69355  4.24690  2.90347  2.73739  3.18146  2.89801  2.37887  2.77519  2.98518  4.58477  3.61503
          0.02953  3.93298  4.65532  0.61958  0.77255  0.66748  0.71949
    742   2.60502  4.81901  2.95158  2.43317  4.16091  2.81925  3.60394  3.57659  2.07407  3.14808  3.95992  2.93507  3.31465  2.74740  2.33447  2.55619  2.66276  3.22830  5.35017  4.03149   1212 k - - -
          2.68618  4.42225  2.77519  2.73123  3.46354  2.40513  3.72494  3.29354  2.67741  2.69355  4.24690  2.90347  2.73739  3.18146  2.89801  2.37887  2.77519  2.98518  4.58477  3.61503
          0.04635  3.93298  3.66111  0.61958  0.77255  0.66748  0.71949
    743   2.63177  4.73813  3.05773  2.52029  4.03799  3.04720  3.62112  3.42105  1.86279  2.80073  3.87071  3.00044  3.82939  2.78550  2.53616  2.68495  2.50860  3.11100  5.26224  3.97613   1213 k - - -
          2.68618  4.42225  2.77519  2.73123  3.46354  2.40513  3.72494  3.29354  2.67741  2.69355  4.24690  2.90347  2.73739  3.18146  2.89801  2.37887  2.77519  2.98518  4.58477  3.61503
          0.03002  3.91665  4.63900  0.61958  0.77255  0.68049  0.70597
    744   2.63649  4.81847  2.99312  2.45544  4.10435  3.41372  3.59179  3.50982  2.06747  3.09034  3.91386  2.85442  2.74659  2.65238  2.40558  2.66549  2.86368  2.93598  5.30027  3.99528   1214 k - - -
          2.68618  4.42225  2.77519  2.73123  3.46354  2.40513  3.72494  3.29354  2.67741  2.69355  4.24690  2.90347  2.73739  3.18146  2.89801  2.37887  2.77519  2.98518  4.58477  3.61503
          0.03002  3.91665  4.63900  0.61958  0.77255  0.68049  0.70597
    745   2.61421  4.75768  3.00317  2.34007  4.00865  3.41660  3.60083  3.40278  2.02444  2.72010  3.84215  2.96205  3.01406  2.76021  2.62455  2.65713  2.84117  2.96350  5.25013  3.94534   1215 k - - -
          2.68618  4.42225  2.77519  2.73123  3.46354  2.40513  3.72494  3.29354  2.67741  2.69355  4.24690  2.90347  2.73739  3.18146  2.89801  2.37887  2.77519  2.98518  4.58477  3.61503
          0.03002  3.91665  4.63900  0.61958  0.77255  0.68049  0.70597
    746   2.50417  4.07127  3.16912  2.62665  3.68009  2.95681  3.70173  3.06390  2.59890  2.73856  3.59964  3.07944  3.25196  2.83324  3.00655  2.46987  2.44933  2.78956  5.05520  3.21497   1216 t - - -
          2.68618  4.42225  2.77519  2.73123  3.46354  2.40513  3.72494  3.29354  2.67741  2.69355  4.24690  2.90347  2.73739  3.18146  2.89801  2.37887  2.77519  2.98518  4.58477  3.61503
          0.03002  3.91665  4.63900  0.61958  0.77255  0.60242  0.79293
    747   2.66832  4.79278  3.10333  2.53230  3.53069  3.46037  3.61262  3.46035  2.01138  3.05162  3.88924  3.01513  3.59986  2.77246  1.93658  2.63187  2.89095  3.15228  5.26287  3.97157   1217 r - - -
          2.68618  4.42225  2.77519  2.73123  3.46354  2.40513  3.72494  3.29354  2.67741  2.69355  4.24690  2.90347  2.73739  3.18146  2.89801  2.37887  2.77519  2.98518  4.58477  3.61503
          0.02851  3.96767  4.69002  0.61958  0.77255  0.63851  0.75095
    748   2.42516  4.62738  3.05695  2.51260  3.90101  3.23843  3.65051  3.29429  2.30410  2.93081  3.76761  2.99992  3.05449  2.82993  2.63555  2.62789  2.48794  2.71505  5.20243  3.90267   1218 k - - -
          2.68618  4.42225  2.77519  2.73123  3.46354  2.40513  3.72494  3.29354  2.67741  2.69355  4.24690  2.90347  2.73739  3.18146  2.89801  2.37887  2.77519  2.98518  4.58477  3.61503
          0.02851  3.96767  4.69002  0.61958  0.77255  0.63851  0.75095
    749   2.33973  4.39289  3.17041  2.75469  4.05897  2.28961  3.87035  3.43851  2.69723  3.10611  3.95193  3.12462  3.75939  3.08589  2.74397  2.53942  1.84278  3.05344  5.37356  4.11246   1219 t - - -
          2.68618  4.42225  2.77519  2.73123  3.46354  2.40513  3.72494  3.29354  2.67741  2.69355  4.24690  2.90347  2.73739  3.18146  2.89801  2.37887  2.77519  2.98518  4.58477  3.61503
          0.02851  3.96767  4.69002  0.61958  0.77255  0.61329  0.77994
    750   2.36144  4.93327  2.89269  2.26480  4.22709  3.39172  3.40496  3.65827  2.13166  3.20724  4.00206  2.81066  3.12168  2.70848  2.39903  2.57251  2.85330  3.29912  5.39368  4.04736   1220 k - - -
          2.68618  4.42225  2.77519  2.73123  3.46354  2.40513  3.72494  3.29354  2.67741  2.69355  4.24690  2.90347  2.73739  3.18146  2.89801  2.37887  2.77519  2.98518  4.58477  3.61503
          0.02806  3.98319  4.70554  0.61958  0.77255  0.62493  0.76636
    751   2.60286  4.76158  3.02601  2.46873  4.03264  3.27514  3.61380  3.16882  2.17454  3.03808  3.86126  2.96962  3.06498  2.76925  2.27920  2.57217  2.67085  3.11789  5.27275  3.96230   1221 k - - -
          2.68618  4.42225  2.77519  2.73123  3.46354  2.40513  3.72494  3.29354  2.67741  2.69355  4.24690  2.90347  2.73739  3.18146  2.89801  2.37887  2.77519  2.98518  4.58477  3.61503
          0.12313  3.98319  2.33077  0.61958  0.77255  0.62493  0.76636
    752   2.51931  4.76886  2.90215  2.40109  4.07232  3.09312  3.59933  3.48891  2.19479  3.07983  3.89510  2.91086  3.22329  2.58793  2.69840  2.29840  2.81496  3.06246  5.30613  3.97904   1222 k - - -
          2.68618  4.42225  2.77519  2.73123  3.46354  2.40513  3.72494  3.29354  2.67741  2.69355  4.24690  2.90347  2.73739  3.18146  2.89801  2.37887  2.77519  2.98518  4.58477  3.61503
          0.03082  3.89088  4.61323  0.61958  0.77255  0.70028  0.68607
    753   2.54376  4.28841  2.61833  2.37755  4.08014  3.32478  3.59655  3.49807  2.01982  3.09205  3.90118  2.89134  3.53876  2.74372  2.82859  2.43796  2.63844  3.15201  5.31877  3.98022   1223 k - - -
          2.68618  4.42225  2.77519  2.73123  3.46354  2.40513  3.72494  3.29354  2.67741  2.69355  4.24690  2.90347  2.73739  3.18146  2.89801  2.37887  2.77519  2.98518  4.58477  3.61503
          0.03134  3.87433  4.59668  0.61958  0.77255  0.70028  0.68607
    754   2.33173  4.57725  2.97620  2.49893  3.55068  3.34923  3.64829  3.22687  2.39389  2.87285  3.73114  2.98086  2.75311  2.60600  2.87156  2.62684  2.79694  2.93546  5.16009  3.86076   1224 a - - -
          2.68618  4.42225  2.77519  2.73123  3.46354  2.40513  3.72494  3.29354  2.67741  2.69355  4.24690  2.90347  2.73739  3.18146  2.89801  2.37887  2.77519  2.98518  4.58477  3.61503
          0.03264  3.83445  4.55680  0.61958  0.77255  0.70028  0.68607
    755   2.49562  4.73294  2.80167  2.24985  4.10284  2.67412  3.62467  3.52047  2.39933  3.11525  3.93698  2.89006  3.27014  2.78446  2.53036  2.44063  2.82337  3.17135  5.34187  4.01578   1225 e - - -
          2.68618  4.42225  2.77519  2.73123  3.46354  2.40513  3.72494  3.29354  2.67741  2.69355  4.24690  2.90347  2.73739  3.18146  2.89801  2.37887  2.77519  2.98518  4.58477  3.61503
          0.03264  3.83445  4.55680  0.61958  0.77255  0.70028  0.68607
    756   2.72146  4.94521  2.68754  2.40849  4.25207  3.38020  3.57388  3.68662  2.16144  3.22225  4.06071  2.90826  3.81919  2.25671  1.97258  2.72070  2.94861  3.34842  5.37348  4.06653   1226 r - - -
          2.68618  4.42225  2.77519  2.73123  3.46354  2.40513  3.72494  3.29354  2.67741  2.69355  4.24690  2.90347  2.73739  3.18146  2.89801  2.37887  2.77519  2.98518  4.58477  3.61503
          0.03348  3.80920  4.53155  0.61958  0.77255  0.70028  0.68607
    757   2.59532  4.55000  3.16029  2.60602  3.71245  3.43312  3.62913  3.15522  2.28416  2.79594  3.66784  3.06017  2.64852  2.84698  2.47855  2.70056  2.82750  2.88721  3.95041  3.75405   1227 k - - -
          2.68618  4.42225  2.77519  2.73123  3.46354  2.40513  3.72494  3.29354  2.67741  2.69355  4.24690  2.90347  2.73739  3.18146  2.89801  2.37887  2.77519  2.98518  4.58477  3.61503
          0.03348  3.80920  4.53155  0.61958  0.77255  0.70028  0.68607
    758   2.59106  4.69424  2.95998  2.49420  4.08222  2.65050  3.62282  3.47333  2.07366  3.07418  3.91410  2.96451  3.78888  2.79024  2.39055  2.64651  2.52658  3.14184  5.29217  4.00884   1228 k - - -
          2.68618  4.42225  2.77519  2.73123  3.46354  2.40513  3.72494  3.29354  2.67741  2.69355  4.24690  2.90347  2.73739  3.18146  2.89801  2.37887  2.77519  2.98518  4.58477  3.61503
          0.03348  3.80920  4.53155  0.61958  0.77255  0.70028  0.68607
    759   1.97884  4.44812  3.12202  2.67628  4.01398  3.19854  3.74456  3.38145  2.43957  3.04136  3.90396  3.06602  3.75250  2.94656  2.14566  2.37239  2.79051  3.02781  5.28839  4.02689   1229 a - - -
          2.68618  4.42225  2.77519  2.73123  3.46354  2.40513  3.72494  3.29354  2.67741  2.69355  4.24690  2.90347  2.73739  3.18146  2.89801  2.37887  2.77519  2.98518  4.58477  3.61503
          0.03348  3.80920  4.53155  0.61958  0.77255  0.70028  0.68607
    760   2.29777  4.47339  3.08045  2.56879  3.31347  3.34186  3.66679  3.12792  2.51335  2.79403  3.65612  2.89075  2.96300  2.88492  2.65552  2.61456  2.76472  2.84336  5.08483  3.79527   1230 a - - -
          2.68618  4.42225  2.77519  2.73123  3.46354  2.40513  3.72494  3.29354  2.67741  2.69355  4.24690  2.90347  2.73739  3.18146  2.89801  2.37887  2.77519  2.98518  4.58477  3.61503
          0.03348  3.80920  4.53155  0.61958  0.77255  0.56383  0.84171
    761   2.25882  4.25366  3.03899  2.75865  4.19590  2.42325  3.95604  3.63394  2.87681  3.28465  4.11166  3.07625  2.20748  3.18565  3.24823  1.92889  2.69758  3.13986  5.50682  4.24508   1231 s - - -
          2.68618  4.42225  2.77519  2.73123  3.46354  2.40513  3.72494  3.29354  2.67741  2.69355  4.24690  2.90347  2.73739  3.18146  2.89801  2.37887  2.77519  2.98518  4.58477  3.61503
          0.03213  3.84968  4.57202  0.61958  0.77255  0.62493  0.76636
    762   2.76360  4.97251  2.67881  2.39318  4.32873  3.32404  3.64147  3.78851  1.79222  3.34134  4.19711  2.01265  3.83229  2.80474  2.59378  2.75960  3.02273  3.43437  5.46280  4.13841   1232 k - - -
          2.68618  4.42225  2.77519  2.73123  3.46354  2.40513  3.72494  3.29354  2.67741  2.69355  4.24690  2.90347  2.73739  3.18146  2.89801  2.37887  2.77519  2.98518  4.58477  3.61503
          0.03213  3.84968  4.57202  0.61958  0.77255  0.62493  0.76636
    763   2.34196  4.70651  2.53553  2.35275  4.19885  3.18734  3.68792  3.63375  2.55238  3.23099  4.04968  2.39902  2.79522  2.85507  3.02020  2.29259  2.83139  3.24456  5.45459  4.10618   1233 s - - -
          2.68618  4.42225  2.77519  2.73123  3.46354  2.40513  3.72494  3.29354  2.67741  2.69355  4.24690  2.90347  2.73739  3.18146  2.89801  2.37887  2.77519  2.98518  4.58477  3.61503
          0.03213  3.84968  4.57202  0.61958  0.77255  0.62493  0.76636
    764   2.49022  4.40418  3.12757  2.66221  3.36742  2.32013  3.73809  2.78678  2.65520  2.76176  3.64960  2.71211  3.80424  2.99582  3.04454  2.63085  2.77859  2.76873  5.04336  3.72899   1234 g - - -
          2.68618  4.42225  2.77519  2.73123  3.46354  2.40513  3.72494  3.29354  2.67741  2.69355  4.24690  2.90347  2.73739  3.18146  2.89801  2.37887  2.77519  2.98518  4.58477  3.61503
          0.03213  3.84968  4.57202  0.61958  0.77255  0.62493  0.76636
    765   2.63138  4.60697  3.15404  2.58543  3.83172  3.44773  3.61010  3.20869  1.76757  2.84860  3.14335  3.04546  3.83340  2.80725  2.60938  2.71524  2.85496  2.94326  5.07811  3.84423   1235 k - - -
          2.68618  4.42225  2.77519  2.73123  3.46354  2.40513  3.72494  3.29354  2.67741  2.69355  4.24690  2.90347  2.73739  3.18146  2.89801  2.37887  2.77519  2.98518  4.58477  3.61503
          0.03213  3.84968  4.57202  0.61958  0.77255  0.62493  0.76636
    766   2.47134  4.47725  3.08496  2.62573  3.96574  3.23393  3.72410  3.33709  2.46554  2.98834  3.85117  3.04394  2.77537  2.92337  2.46335  2.57952  2.17783  3.00139  5.25842  3.98827   1236 t - - -
          2.68618  4.42225  2.77519  2.73123  3.46354  2.40513  3.72494  3.29354  2.67741  2.69355  4.24690  2.90347  2.73739  3.18146  2.89801  2.37887  2.77519  2.98518  4.58477  3.61503
          0.03306  3.82175  4.54410  0.61958  0.77255  0.62493  0.76636
    767   2.62246  4.68915  3.04890  2.55768  4.00689  3.36518  3.63140  3.41520  2.25544  3.03786  3.90226  2.46243  3.81921  2.80968  2.02648  2.68733  2.88052  2.80838  5.24293  3.94869   1237 r - - -
          2.68618  4.42225  2.77519  2.73123  3.46354  2.40513  3.72494  3.29354  2.67741  2.69355  4.24690  2.90347  2.73739  3.18146  2.89801  2.37887  2.77519  2.98518  4.58477  3.61503
          0.03306  3.82175  4.54410  0.61958  0.77255  0.62493  0.76636
    768   2.47094  4.80106  3.01653  2.49715  4.15617  3.39326  3.58589  3.54471  1.93365  3.11650  3.95324  2.97201  3.13584  2.73855  2.14897  2.69143  2.89175  3.21669  5.30761  4.03033   1238 k - - -
          2.68618  4.42225  2.77519  2.73123  3.46354  2.40513  3.72494  3.29354  2.67741  2.69355  4.24690  2.90347  2.73739  3.18146  2.89801  2.37887  2.77519  2.98518  4.58477  3.61503
          0.03306  3.82175  4.54410  0.61958  0.77255  0.62493  0.76636
    769   2.64704  4.74157  2.88847  2.48229  4.07875  3.34795  3.63504  3.45501  2.14590  3.06635  3.93041  2.96058  3.81466  2.33456  2.62401  2.69692  2.19659  3.14351  5.30227  4.01441   1239 k - - -
          2.68618  4.42225  2.77519  2.73123  3.46354  2.40513  3.72494  3.29354  2.67741  2.69355  4.24690  2.90347  2.73739  3.18146  2.89801  2.37887  2.77519  2.98518  4.58477  3.61503
          0.03306  3.82175  4.54410  0.61958  0.77255  0.62493  0.76636
    770   2.53587  4.57511  3.04220  2.54038  3.90472  3.32932  3.65038  3.29315  2.39316  2.93657  3.78884  2.76040  2.90979  2.83911  2.38886  2.62121  2.80297  2.64650  5.19610  3.90714   1240 r - - -
          2.68618  4.42225  2.77519  2.73123  3.46354  2.40513  3.72494  3.29354  2.67741  2.69355  4.24690  2.90347  2.73739  3.18146  2.89801  2.37887  2.77519  2.98518  4.58477  3.61503
          0.03306  3.82175  4.54410  0.61958  0.77255  0.62493  0.76636
    771   2.61942  4.67310  3.09216  2.54365  3.94724  3.41416  3.60658  3.01337  2.02089  2.94897  3.80249  3.01142  3.82266  2.78310  2.35410  2.31576  2.85226  3.03009  5.19185  3.91675   1241 k - - -
          2.68618  4.42225  2.77519  2.73123  3.46354  2.40513  3.72494  3.29354  2.67741  2.69355  4.24690  2.90347  2.73739  3.18146  2.89801  2.37887  2.77519  2.98518  4.58477  3.61503
          0.03306  3.82175  4.54410  0.61958  0.77255  0.62493  0.76636
    772   2.57323  4.56774  3.03565  2.56103  3.27739  3.37127  3.66403  3.18093  2.13626  2.82907  3.72386  3.02694  2.62601  2.88054  2.83410  2.66868  2.83035  2.90828  5.10143  3.78060   1242 k - - -
          2.68636  4.42243  2.77538  2.73132  3.46372  2.40531  3.72513  3.29347  2.67719  2.69373  4.24708  2.90365  2.73735  3.18094  2.89802  2.37898  2.77425  2.98518  4.58495  3.61521
          0.31645  1.34463  4.54410  1.52569  0.24522  0.62493  0.76636
    773   2.64382  4.73645  2.89051  2.52908  4.20353  3.28822  3.67044  3.61396  1.65583  3.21450  4.07912  2.98115  3.80903  2.84561  2.57252  2.18864  2.93500  3.26230  5.37959  4.09227   1249 k - - -
          2.68618  4.42225  2.77519  2.73123  3.46354  2.40513  3.72494  3.29354  2.67741  2.69355  4.24690  2.90347  2.73739  3.18146  2.89801  2.37887  2.77519  2.98518  4.58477  3.61503
          0.03306  3.82175  4.54410  0.61958  0.77255  0.62493  0.76636
    774   2.59662  4.66381  3.04879  2.51453  3.88572  3.39617  2.86858  3.32573  2.30494  2.93972  3.79089  2.99113  3.19094  2.78715  2.33974  2.66272  2.83344  2.79623  5.16333  3.85842   1250 k - - -
          2.68618  4.42225  2.77519  2.73123  3.46354  2.40513  3.72494  3.29354  2.67741  2.69355  4.24690  2.90347  2.73739  3.18146  2.89801  2.37887  2.77519  2.98518  4.58477  3.61503
          0.03306  3.82175  4.54410  0.61958  0.77255  0.62493  0.76636
    775   2.54151  4.29837  3.47949  2.99298  3.29225  3.39076  3.82943  2.85003  2.81781  2.52315  3.52499  3.32063  3.89123  3.21636  3.11027  2.75012  1.76838  2.63228  3.60714  3.43963   1251 t - - -
          2.68618  4.42225  2.77519  2.73123  3.46354  2.40513  3.72494  3.29354  2.67741  2.69355  4.24690  2.90347  2.73739  3.18146  2.89801  2.37887  2.77519  2.98518  4.58477  3.61503
          0.03306  3.82175  4.54410  0.61958  0.77255  0.62493  0.76636
    776   2.74748  4.81173  3.18405  2.63049  4.19618  3.45425  3.59675  3.54710  1.93014  3.12081  3.98866  3.06278  3.87610  2.75651  1.74898  2.79582  2.57322  3.23929  5.29680  4.06575   1252 r - - -
          2.68618  4.42225  2.77519  2.73123  3.46354  2.40513  3.72494  3.29354  2.67741  2.69355  4.24690  2.90347  2.73739  3.18146  2.89801  2.37887  2.77519  2.98518  4.58477  3.61503
          0.03306  3.82175  4.54410  0.61958  0.77255  0.62493  0.76636
    777   2.56502  4.54399  3.07499  2.61585  3.89779  2.97134  3.70106  3.17936  1.92564  2.90622  3.79383  3.05619  3.81640  2.90475  2.74878  2.67165  2.84368  2.38453  5.20726  3.93478   1253 k - - -
          2.68618  4.42225  2.77519  2.73123  3.46354  2.40513  3.72494  3.29354  2.67741  2.69355  4.24690  2.90347  2.73739  3.18146  2.89801  2.37887  2.77519  2.98518  4.58477  3.61503
          0.03306  3.82175  4.54410  0.61958  0.77255  0.62493  0.76636
    778   2.61326  4.65454  3.04827  2.55033  3.93257  3.38908  3.64263  2.94694  1.87806  2.92280  3.80855  3.01701  2.96167  2.82552  2.66049  2.68919  2.86186  2.98138  5.21277  3.92785   1254 k - - -
          2.68618  4.42225  2.77519  2.73123  3.46354  2.40513  3.72494  3.29354  2.67741  2.69355  4.24690  2.90347  2.73739  3.18146  2.89801  2.37887  2.77519  2.98518  4.58477  3.61503
          0.03306  3.82175  4.54410  0.61958  0.77255  0.62493  0.76636
    779   2.92828  5.01049  3.30477  2.70125  4.41600  3.55323  3.56249  3.78203  1.52433  3.26843  4.14797  3.11209  3.94398  2.70844  1.64338  2.94056  3.11345  3.47377  5.34676  4.15838   1255 k - - -
          2.68618  4.42225  2.77519  2.73123  3.46354  2.40513  3.72494  3.29354  2.67741  2.69355  4.24690  2.90347  2.73739  3.18146  2.89801  2.37887  2.77519  2.98518  4.58477  3.61503
          0.03306  3.82175  4.54410  0.61958  0.77255  0.62493  0.76636
    780   2.47925  4.49172  2.97850  2.58490  3.98702  3.21694  3.73769  3.33699  2.32268  3.01025  3.87543  3.01618  2.75656  2.93984  2.87587  2.58324  2.09914  3.00167  5.28863  4.01087   1256 t - - -
          2.68618  4.42225  2.77519  2.73123  3.46354  2.40513  3.72494  3.29354  2.67741  2.69355  4.24690  2.90347  2.73739  3.18146  2.89801  2.37887  2.77519  2.98518  4.58477  3.61503
          0.03306  3.82175  4.54410  0.61958  0.77255  0.62493  0.76636
    781   2.61917  4.74777  2.98832  2.48593  4.09642  3.36790  3.60044  3.48607  1.96788  3.07674  3.91434  2.96401  2.96396  2.75970  2.40670  2.66357  2.55157  3.16060  5.28916  4.00353   1257 k - - -
          2.68618  4.42225  2.77519  2.73123  3.46354  2.40513  3.72494  3.29354  2.67741  2.69355  4.24690  2.90347  2.73739  3.18146  2.89801  2.37887  2.77519  2.98518  4.58477  3.61503
          0.03306  3.82175  4.54410  0.61958  0.77255  0.62493  0.76636
    782   2.65381  4.26678  3.71540  3.19006  2.89165  3.65483  3.99610  1.90727  3.10792  2.11785  3.24430  3.52762  2.93045  3.40532  3.40331  2.96058  2.91349  2.24034  4.84707  3.56426   1258 i - - -
          2.68618  4.42225  2.77519  2.73123  3.46354  2.40513  3.72494  3.29354  2.67741  2.69355  4.24690  2.90347  2.73739  3.18146  2.89801  2.37887  2.77519  2.98518  4.58477  3.61503
          0.11258  3.82175  2.47005  0.61958  0.77255  0.62493  0.76636
    783   2.41244  4.48345  2.70507  2.46054  4.12652  3.05898  3.75672  3.58921  2.61856  3.21846  4.06110  2.26152  2.66650  2.96018  3.01945  2.26966  2.78211  3.17175  5.41770  4.09255   1259 n - - -
          2.68618  4.42225  2.77519  2.73123  3.46354  2.40513  3.72494  3.29354  2.67741  2.69355  4.24690  2.90347  2.73739  3.18146  2.89801  2.37887  2.77519  2.98518  4.58477  3.61503
          0.03575  3.74492  4.46727  0.61958  0.77255  0.67928  0.70721
    784   2.86581  4.93437  3.20252  2.64944  4.31361  3.49181  3.55063  3.69146  1.52941  3.20336  4.08911  3.06847  3.90055  2.70428  1.82264  2.88713  3.06459  3.38751  5.30341  4.09930   1260 k - - -
          2.68618  4.42225  2.77519  2.73123  3.46354  2.40513  3.72494  3.29354  2.67741  2.69355  4.24690  2.90347  2.73739  3.18146  2.89801  2.37887  2.77519  2.98518  4.58477  3.61503
          0.03575  3.74492  4.46727  0.61958  0.77255  0.58004  0.82070
    785   2.61510  4.79883  2.50272  2.36726  3.44193  3.34245  3.60238  3.43628  1.89812  3.05224  3.90220  2.88549  3.78384  2.77301  2.81976  2.64057  2.85720  3.12443  5.25925  3.89536   1261 k - - -
          2.68618  4.42225  2.77519  2.73123  3.46354  2.40513  3.72494  3.29354  2.67741  2.69355  4.24690  2.90347  2.73739  3.18146  2.89801  2.37887  2.77519  2.98518  4.58477  3.61503
          0.03306  3.82175  4.54410  0.61958  0.77255  0.62493  0.76636
    786   2.57441  4.52595  3.06568  2.72620  4.03351  3.21361  3.82458  3.49989  2.54259  3.11352  4.03382  3.12304  1.68169  3.05450  2.45447  2.68549  2.92107  3.15849  5.29508  4.05042   1262 p - - -
          2.68618  4.42225  2.77519  2.73123  3.46354  2.40513  3.72494  3.29354  2.67741  2.69355  4.24690  2.90347  2.73739  3.18146  2.89801  2.37887  2.77519  2.98518  4.58477  3.61503
          0.03306  3.82175  4.54410  0.61958  0.77255  0.62493  0.76636
    787   2.61207  4.63579  3.01161  2.60426  4.07999  3.31087  3.70163  3.36866  1.83671  3.05506  3.95090  3.03983  3.82069  2.88814  2.62667  2.69581  2.11079  3.06001  5.31889  4.05292   1263 k - - -
          2.68618  4.42225  2.77519  2.73123  3.46354  2.40513  3.72494  3.29354  2.67741  2.69355  4.24690  2.90347  2.73739  3.18146  2.89801  2.37887  2.77519  2.98518  4.58477  3.61503
          0.03306  3.82175  4.54410  0.61958  0.77255  0.62493  0.76636
    788   2.47981  4.41903  3.10009  2.64051  3.77845  2.95854  3.73613  3.09458  2.57897  2.80917  3.69221  3.06951  3.78568  2.49582  2.95049  2.61232  2.47271  2.35714  5.14324  3.87382   1264 v - - -
          2.68618  4.42225  2.77519  2.73123  3.46354  2.40513  3.72494  3.29354  2.67741  2.69355  4.24690  2.90347  2.73739  3.18146  2.89801  2.37887  2.77519  2.98518  4.58477  3.61503
          0.03306  3.82175  4.54410  0.61958  0.77255  0.62493  0.76636
    789   2.72686  4.99152  2.59704  2.39272  4.32590  3.38541  3.56538  3.74235  1.74147  3.26778  4.09328  2.89784  3.81763  2.70405  2.15744  2.71562  2.94979  3.39229  5.41050  4.10412   1265 k - - -
          2.68618  4.42225  2.77519  2.73123  3.46354  2.40513  3.72494  3.29354  2.67741  2.69355  4.24690  2.90347  2.73739  3.18146  2.89801  2.37887  2.77519  2.98518  4.58477  3.61503
          0.03306  3.82175  4.54410  0.61958  0.77255  0.62493  0.76636
    790   2.60781  4.87184  2.37932  2.26922  4.24306  2.58907  3.63188  3.68222  2.22638  3.25752  4.07620  2.80106  2.88720  2.78803  2.93261  2.60955  2.88122  3.31126  5.46586  4.10030   1266 k - - -
          2.68618  4.42225  2.77519  2.73123  3.46354  2.40513  3.72494  3.29354  2.67741  2.69355  4.24690  2.90347  2.73739  3.18146  2.89801  2.37887  2.77519  2.98518  4.58477  3.61503
          0.03306  3.82175  4.54410  0.61958  0.77255  0.62493  0.76636
    791   2.91820  4.94828  3.30942  2.73726  4.33437  3.53325  3.59206  3.72001  1.78920  3.23044  4.12934  3.13731  3.94625  2.75059  1.41112  2.94854  3.11898  3.42160  5.32026  4.12835   1267 r - - -
          2.68618  4.42225  2.77519  2.73123  3.46354  2.40513  3.72494  3.29354  2.67741  2.69355  4.24690  2.90347  2.73739  3.18146  2.89801  2.37887  2.77519  2.98518  4.58477  3.61503
          0.03306  3.82175  4.54410  0.61958  0.77255  0.62493  0.76636
    792   2.59173  4.82831  2.50699  2.31925  4.16530  3.28283  3.60913  3.58187  2.09556  3.17151  3.99118  2.84199  2.95532  2.76193  2.83849  2.60532  2.54755  3.23004  5.38980  4.04231   1268 k - - -
          2.68618  4.42225  2.77519  2.73123  3.46354  2.40513  3.72494  3.29354  2.67741  2.69355  4.24690  2.90347  2.73739  3.18146  2.89801  2.37887  2.77519  2.98518  4.58477  3.61503
          0.03306  3.82175  4.54410  0.61958  0.77255  0.62493  0.76636
    793   2.53494  4.59698  2.90964  2.50931  4.04533  3.25165  3.66921  3.40582  2.05521  3.04887  3.90886  2.96527  2.76926  2.85232  2.72862  2.61078  2.47319  3.07294  5.29935  4.01452   1269 k - - -
          2.68618  4.42225  2.77519  2.73123  3.46354  2.40513  3.72494  3.29354  2.67741  2.69355  4.24690  2.90347  2.73739  3.18146  2.89801  2.37887  2.77519  2.98518  4.58477  3.61503
          0.03481  3.77114  4.49349  0.61958  0.77255  0.62493  0.76636
    794   2.49708  4.57247  2.83151  2.48205  4.08097  3.18970  3.69037  3.49150  2.17814  3.11464  3.96055  2.93753  2.79212  2.87701  2.81550  2.13672  2.81412  3.12793  5.33951  4.04074   1270 s - - -
          2.68618  4.42225  2.77519  2.73123  3.46354  2.40513  3.72494  3.29354  2.67741  2.69355  4.24690  2.90347  2.73739  3.18146  2.89801  2.37887  2.77519  2.98518  4.58477  3.61503
          0.03481  3.77114  4.49349  0.61958  0.77255  0.62493  0.76636
    795   2.10395  4.52324  3.17427  2.71998  4.01196  3.26526  3.72361  3.34167  2.31227  3.00180  3.92074  3.10335  3.79992  2.92488  1.85515  2.66535  2.87157  3.02867  5.26577  4.01736   1271 r - - -
          2.68618  4.42225  2.77519  2.73123  3.46354  2.40513  3.72494  3.29354  2.67741  2.69355  4.24690  2.90347  2.73739  3.18146  2.89801  2.37887  2.77519  2.98518  4.58477  3.61503
          0.03481  3.77114  4.49349  0.61958  0.77255  0.62493  0.76636
    796   2.55686  4.61580  2.96903  2.53458  4.03990  3.27945  3.64974  3.43357  2.31005  3.05850  3.91343  2.58131  3.77531  2.83145  2.23819  2.63073  2.32924  3.09996  5.27535  3.99213   1272 r - - -
          2.68618  4.42225  2.77519  2.73123  3.46354  2.40513  3.72494  3.29354  2.67741  2.69355  4.24690  2.90347  2.73739  3.18146  2.89801  2.37887  2.77519  2.98518  4.58477  3.61503
          0.03481  3.77114  4.49349  0.61958  0.77255  0.62493  0.76636
    797   2.53456  4.53612  2.88171  2.55666  3.93288  3.21608  3.71576  3.28728  2.44181  2.93760  3.87772  2.99208  3.76596  2.29217  2.76712  2.63100  2.20175  2.98966  5.26087  3.96474   1273 t - - -
          2.68618  4.42225  2.77519  2.73123  3.46354  2.40513  3.72494  3.29354  2.67741  2.69355  4.24690  2.90347  2.73739  3.18146  2.89801  2.37887  2.77519  2.98518  4.58477  3.61503
          0.03672  3.71844  4.44079  0.61958  0.77255  0.62493  0.76636
    798   2.34824  4.36673  2.80770  2.55197  4.06855  3.02052  3.79580  3.47327  2.65782  3.15484  4.00923  2.26267  3.65871  3.01510  3.03094  2.20756  2.32362  3.06319  5.38298  4.08177   1274 s - - -
          2.68618  4.42225  2.77519  2.73123  3.46354  2.40513  3.72494  3.29354  2.67741  2.69355  4.24690  2.90347  2.73739  3.18146  2.89801  2.37887  2.77519  2.98518  4.58477  3.61503
          0.03672  3.71844  4.44079  0.61958  0.77255  0.62493  0.76636
    799   2.17441  4.10675  3.15578  2.89242  4.01498  2.88605  3.99069  3.33124  2.90986  3.10534  3.99806  3.12463  3.60270  3.26373  3.21533  1.66738  2.18750  2.89935  5.39363  4.13736   1275 s - - -
          2.68618  4.42225  2.77519  2.73123  3.46354  2.40513  3.72494  3.29354  2.67741  2.69355  4.24690  2.90347  2.73739  3.18146  2.89801  2.37887  2.77519  2.98518  4.58477  3.61503
          0.03672  3.71844  4.44079  0.61958  0.77255  0.62493  0.76636
    800   2.70462  4.80186  3.03526  2.53380  4.16583  3.39503  3.56236  3.55277  1.87484  3.11155  3.97058  2.98682  3.19096  2.72171  1.98505  2.74148  2.93356  3.23623  5.27735  4.02804   1276 k - - -
          2.68618  4.42225  2.77519  2.73123  3.46354  2.40513  3.72494  3.29354  2.67741  2.69355  4.24690  2.90347  2.73739  3.18146  2.89801  2.37887  2.77519  2.98518  4.58477  3.61503
          0.03672  3.71844  4.44079  0.61958  0.77255  0.62493  0.76636
    801   2.83642  4.89347  3.12635  2.62293  4.25786  3.45175  3.55900  3.64676  1.49180  3.17625  4.07093  3.04772  3.88023  2.71986  1.98491  2.86363  3.04795  3.34538  5.28817  4.07217   1277 k - - -
          2.68618  4.42225  2.77519  2.73123  3.46354  2.40513  3.72494  3.29354  2.67741  2.69355  4.24690  2.90347  2.73739  3.18146  2.89801  2.37887  2.77519  2.98518  4.58477  3.61503
          0.03672  3.71844  4.44079  0.61958  0.77255  0.62493  0.76636
    802   2.72295  4.88174  2.82907  2.43414  4.22215  3.35552  3.56305  3.64273  1.90945  3.19162  4.04386  2.34793  3.81163  2.72146  2.20630  2.73528  2.95607  3.31245  5.33478  4.05159   1278 k - - -
          2.68618  4.42225  2.77519  2.73123  3.46354  2.40513  3.72494  3.29354  2.67741  2.69355  4.24690  2.90347  2.73739  3.18146  2.89801  2.37887  2.77519  2.98518  4.58477  3.61503
          0.03672  3.71844  4.44079  0.61958  0.77255  0.62493  0.76636
    803   2.52022  4.47093  3.16172  2.70984  3.92967  3.24717  3.71487  3.24703  2.33460  2.92423  3.85020  3.09182  3.78076  2.92517  2.10014  2.64111  2.17993  2.94604  5.21644  3.96422   1279 r - - -
          2.68618  4.42225  2.77519  2.73123  3.46354  2.40513  3.72494  3.29354  2.67741  2.69355  4.24690  2.90347  2.73739  3.18146  2.89801  2.37887  2.77519  2.98518  4.58477  3.61503
          0.03672  3.71844  4.44079  0.61958  0.77255  0.62493  0.76636
    804   2.56623  4.56084  2.96564  2.59164  4.00901  3.25639  3.69422  3.27535  1.93779  2.98871  3.90307  3.01818  3.78517  2.89231  2.63230  2.66228  2.21301  2.97503  5.27631  4.01070   1280 k - - -
          2.68618  4.42225  2.77519  2.73123  3.46354  2.40513  3.72494  3.29354  2.67741  2.69355  4.24690  2.90347  2.73739  3.18146  2.89801  2.37887  2.77519  2.98518  4.58477  3.61503
          0.03672  3.71844  4.44079  0.61958  0.77255  0.62493  0.76636
    805   2.57933  4.58160  2.96300  2.58513  4.02550  3.26523  3.68500  3.29534  1.88624  3.00118  3.91426  3.01437  3.78902  2.87956  2.60608  2.67049  2.27003  2.99461  5.28143  4.01624   1281 k - - -
          2.68618  4.42225  2.77519  2.73123  3.46354  2.40513  3.72494  3.29354  2.67741  2.69355  4.24690  2.90347  2.73739  3.18146  2.89801  2.37887  2.77519  2.98518  4.58477  3.61503
          0.03672  3.71844  4.44079  0.61958  0.77255  0.62493  0.76636
    806   2.73515  4.85839  2.74971  2.44102  4.21284  3.30375  3.60436  3.66115  1.62758  3.23756  4.11631  2.55385  3.81007  2.77915  2.45065  2.75368  2.99555  3.32776  5.35179  4.05503   1282 k - - -
          2.68618  4.42225  2.77519  2.73123  3.46354  2.40513  3.72494  3.29354  2.67741  2.69355  4.24690  2.90347  2.73739  3.18146  2.89801  2.37887  2.77519  2.98518  4.58477  3.61503
          0.03672  3.71844  4.44079  0.61958  0.77255  0.62493  0.76636
    807   2.56809  4.59913  2.73648  2.16446  3.91240  2.50195  3.68126  3.26551  2.50335  2.62659  3.85252  2.92090  3.76523  2.89100  2.88856  2.64434  2.85609  2.97075  5.24062  3.92872   1283 e - - -
          2.68618  4.42225  2.77519  2.73123  3.46354  2.40513  3.72494  3.29354  2.67741  2.69355  4.24690  2.90347  2.73739  3.18146  2.89801  2.37887  2.77519  2.98518  4.58477  3.61503
          0.03672  3.71844  4.44079  0.61958  0.77255  0.62493  0.76636
    808   2.75068  4.97646  2.43657  1.67852  4.10134  3.24393  2.98877  3.70313  2.39681  3.26308  4.14506  2.77920  3.77761  2.80499  2.78994  2.72886  3.01046  3.37361  5.35992  3.96322   1284 e - - -
          2.68618  4.42225  2.77519  2.73123  3.46354  2.40513  3.72494  3.29354  2.67741  2.69355  4.24690  2.90347  2.73739  3.18146  2.89801  2.37887  2.77519  2.98518  4.58477  3.61503
          0.03672  3.71844  4.44079  0.61958  0.77255  0.62493  0.76636
    809   2.61292  4.51281  1.70507  2.30601  3.85758  2.94150  3.70836  3.37500  2.74137  3.08445  4.11455  2.80483  3.58018  3.00291  3.13838  2.67122  2.96945  3.07679  5.10000  3.86340   1285 d - - -
          2.68619  4.42226  2.77520  2.73124  3.46355  2.40514  3.72495  3.29355  2.67742  2.69356  4.24690  2.90347  2.73740  3.18147  2.89801  2.37888  2.77520  2.98519  4.58386  3.61504
          0.14264  2.01789        *  0.42820  1.05463  0.00000        *
//

CentiPAD_all

HMMER3/f [3.2.1 | June 2018]
NAME  CentiPAD.linsi
LENG  368
ALPH  amino
RF    no
MM    no
CONS  yes
CS    no
MAP   yes
DATE  Tue Jun 18 16:58:12 2019
NSEQ  13
EFFN  0.796631
CKSUM 4289448561
STATS LOCAL MSV      -11.3136  0.69980
STATS LOCAL VITERBI  -12.2779  0.69980
STATS LOCAL FORWARD   -5.9024  0.69980
HMM          A        C        D        E        F        G        H        I        K        L        M        N        P        Q        R        S        T        V        W        Y   
            m->m     m->i     m->d     i->m     i->i     d->m     d->d
  COMPO   2.55473  4.37620  2.77092  2.65294  3.34410  2.74228  3.73533  2.74485  2.68097  2.54353  3.69421  3.00821  3.48299  3.13310  2.99777  2.75041  2.91488  2.51522  4.46827  3.41510
          2.68615  4.42173  2.77535  2.73139  3.46369  2.40528  3.72459  3.29369  2.67756  2.69352  4.24563  2.90362  2.73742  3.18162  2.89749  2.37902  2.77502  2.98509  4.58492  3.61473
          0.44027  1.82908  1.63180  1.63444  0.21699  0.00000        *
      1   2.86578  4.91852  3.22580  2.66534  4.29481  3.49365  3.55228  3.67353  1.66416  3.18929  4.07882  3.07863  3.90264  2.70831  1.66138  2.89200  3.06526  3.37302  5.29149  4.09031     11 r - - -
          2.68618  4.42225  2.77519  2.73123  3.46354  2.40513  3.72494  3.29354  2.67741  2.69355  4.24690  2.90347  2.73739  3.18146  2.89801  2.37887  2.77519  2.98518  4.58477  3.61503
          0.03590  3.74064  4.46299  0.61958  0.77255  0.60333  0.79184
      2   2.59845  4.29526  3.66250  3.17742  3.43398  3.51210  4.06230  2.48404  3.02683  2.20349  2.21961  3.49242  4.00559  3.39557  3.31245  2.86887  2.16411  2.34018  5.06131  3.83870     12 t - - -
          2.68618  4.42225  2.77519  2.73123  3.46354  2.40513  3.72494  3.29354  2.67741  2.69355  4.24690  2.90347  2.73739  3.18146  2.89801  2.37887  2.77519  2.98518  4.58477  3.61503
          0.03205  3.85217  4.57451  0.61958  0.77255  0.62656  0.76448
      3   2.71735  4.54398  3.29357  2.81413  2.33520  3.53276  3.71364  2.97466  1.91636  2.59044  3.61380  3.22793  3.95584  3.05864  2.89367  2.86135  2.96323  2.78019  4.77911  3.34341     13 k - - -
          2.68618  4.42225  2.77519  2.73123  3.46354  2.40513  3.72494  3.29354  2.67741  2.69355  4.24690  2.90347  2.73739  3.18146  2.89801  2.37887  2.77519  2.98518  4.58477  3.61503
          0.03205  3.85217  4.57451  0.61958  0.77255  0.62656  0.76448
      4   2.95728  4.35385  4.46927  3.98084  3.45585  4.17314  4.74260  1.57091  3.85156  2.00059  3.29890  4.23007  4.54455  4.15070  4.08002  3.55627  3.23735  1.19760  5.36913  4.14335     14 v - - -
          2.68618  4.42225  2.77519  2.73123  3.46354  2.40513  3.72494  3.29354  2.67741  2.69355  4.24690  2.90347  2.73739  3.18146  2.89801  2.37887  2.77519  2.98518  4.58477  3.61503
          0.03205  3.85217  4.57451  0.61958  0.77255  0.54134  0.87220
      5   2.37313  4.25837  4.07995  3.52949  2.83992  3.87197  4.23772  2.13620  3.43691  1.78631  3.19006  3.81421  4.23906  3.69205  3.68424  3.18134  3.01525  1.68338  4.95658  3.73479     15 v - - -
          2.68618  4.42225  2.77519  2.73123  3.46354  2.40513  3.72494  3.29354  2.67741  2.69355  4.24690  2.90347  2.73739  3.18146  2.89801  2.37887  2.77519  2.98518  4.58477  3.61503
          0.03018  3.91153  4.63388  0.61958  0.77255  0.57785  0.82349
      6   1.89875  4.22474  3.83002  3.31798  2.70211  3.58124  4.10563  2.35754  3.24532  2.24861  3.34549  3.59525  4.05558  3.52495  3.52653  2.91955  2.90110  1.91522  4.95586  3.68946     16 a - - -
          2.68618  4.42225  2.77519  2.73123  3.46354  2.40513  3.72494  3.29354  2.67741  2.69355  4.24690  2.90347  2.73739  3.18146  2.89801  2.37887  2.77519  2.98518  4.58477  3.61503
          0.03018  3.91153  4.63388  0.61958  0.77255  0.57785  0.82349
      7   2.01975  4.24203  3.66112  3.14557  3.55328  3.47714  4.05305  2.44227  3.06110  2.10138  3.46866  3.46205  3.97608  3.38419  3.37693  2.81252  2.42242  2.06893  5.10058  3.87808     17 a - - -
          2.68618  4.42225  2.77519  2.73123  3.46354  2.40513  3.72494  3.29354  2.67741  2.69355  4.24690  2.90347  2.73739  3.18146  2.89801  2.37887  2.77519  2.98518  4.58477  3.61503
          0.03018  3.91153  4.63388  0.61958  0.77255  0.57785  0.82349
      8   2.15338  4.28755  4.05086  3.50704  3.41064  3.88387  4.30967  1.90007  3.41226  1.86103  3.28768  3.81707  4.26664  3.70153  3.68762  3.19982  3.03698  1.71446  5.12188  3.91914     18 v - - -
          2.68618  4.42225  2.77519  2.73123  3.46354  2.40513  3.72494  3.29354  2.67741  2.69355  4.24690  2.90347  2.73739  3.18146  2.89801  2.37887  2.77519  2.98518  4.58477  3.61503
          0.03018  3.91153  4.63388  0.61958  0.77255  0.57785  0.82349
      9   1.82709  4.14675  3.27010  2.99141  4.26397  2.21148  4.11666  3.67887  3.08943  3.36060  4.18120  3.19675  3.63810  3.37272  3.42600  1.55680  2.66408  3.13381  5.59519  4.36959     19 s - - -
          2.68618  4.42225  2.77519  2.73123  3.46354  2.40513  3.72494  3.29354  2.67741  2.69355  4.24690  2.90347  2.73739  3.18146  2.89801  2.37887  2.77519  2.98518  4.58477  3.61503
          0.03018  3.91153  4.63388  0.61958  0.77255  0.57785  0.82349
     10   3.22569  4.60770  4.47064  4.01720  1.47189  4.23495  4.04861  2.43059  3.86960  1.49440  3.12884  4.13891  4.53968  4.01564  4.00941  3.60865  3.46823  2.48203  4.31262  2.74252     20 f - - -
          2.68618  4.42225  2.77519  2.73123  3.46354  2.40513  3.72494  3.29354  2.67741  2.69355  4.24690  2.90347  2.73739  3.18146  2.89801  2.37887  2.77519  2.98518  4.58477  3.61503
          0.03018  3.91153  4.63388  0.61958  0.77255  0.57785  0.82349
     11   1.77261  4.17248  3.24441  3.04920  4.28931  1.41124  4.19364  3.64667  3.18630  3.39101  4.25586  3.24342  3.67080  3.47620  3.49169  2.41058  2.72775  3.12993  5.62314  4.41622     21 g - - -
          2.68618  4.42225  2.77519  2.73123  3.46354  2.40513  3.72494  3.29354  2.67741  2.69355  4.24690  2.90347  2.73739  3.18146  2.89801  2.37887  2.77519  2.98518  4.58477  3.61503
          0.03018  3.91153  4.63388  0.61958  0.77255  0.57785  0.82349
     12   3.18869  4.59813  4.51745  3.97910  3.04461  4.32941  4.62063  2.17598  3.77481  1.00898  2.30700  4.27985  4.57913  4.01637  3.95547  3.68339  3.42303  2.27383  5.07332  3.92967     22 l - - -
          2.68618  4.42225  2.77519  2.73123  3.46354  2.40513  3.72494  3.29354  2.67741  2.69355  4.24690  2.90347  2.73739  3.18146  2.89801  2.37887  2.77519  2.98518  4.58477  3.61503
          0.03018  3.91153  4.63388  0.61958  0.77255  0.57785  0.82349
     13   3.18869  4.59813  4.51745  3.97910  3.04461  4.32941  4.62063  2.17598  3.77481  1.00898  2.30700  4.27985  4.57913  4.01637  3.95547  3.68339  3.42303  2.27383  5.07332  3.92967     23 l - - -
          2.68618  4.42225  2.77519  2.73123  3.46354  2.40513  3.72494  3.29354  2.67741  2.69355  4.24690  2.90347  2.73739  3.18146  2.89801  2.37887  2.77519  2.98518  4.58477  3.61503
          0.03018  3.91153  4.63388  0.61958  0.77255  0.57785  0.82349
     14   2.33274  4.33135  4.02693  3.49890  2.55284  3.85268  4.16627  2.31036  3.39653  1.47404  3.12727  3.78486  4.22787  3.65239  3.64055  3.17194  3.05965  2.24298  4.82777  3.53418     24 l - - -
          2.68618  4.42225  2.77519  2.73123  3.46354  2.40513  3.72494  3.29354  2.67741  2.69355  4.24690  2.90347  2.73739  3.18146  2.89801  2.37887  2.77519  2.98518  4.58477  3.61503
          0.03018  3.91153  4.63388  0.61958  0.77255  0.57785  0.82349
     15   1.82392  4.54720  2.77443  2.25716  4.16813  2.23657  3.82034  3.54705  2.70947  3.21132  4.05934  2.96900  3.75191  3.02239  3.12955  2.57478  2.84373  3.16062  5.46783  4.16304     25 a - - -
          2.68618  4.42225  2.77519  2.73123  3.46354  2.40513  3.72494  3.29354  2.67741  2.69355  4.24690  2.90347  2.73739  3.18146  2.89801  2.37887  2.77519  2.98518  4.58477  3.61503
          0.03018  3.91153  4.63388  0.61958  0.77255  0.57785  0.82349
     16   2.31067  3.21559  3.68196  3.18498  3.65119  3.16927  4.04220  2.85060  3.10755  2.70110  3.60844  3.38270  3.78478  3.39745  3.40036  1.96131  2.26942  2.13709  5.10893  3.89980     26 s - - -
          2.68618  4.42225  2.77519  2.73123  3.46354  2.40513  3.72494  3.29354  2.67741  2.69355  4.24690  2.90347  2.73739  3.18146  2.89801  2.37887  2.77519  2.98518  4.58477  3.61503
          0.12557  3.91153  2.32279  0.61958  0.77255  0.57785  0.82349
     17   2.63119  4.42891  3.29642  2.87799  3.56360  3.45741  3.88032  2.69524  2.70796  2.47095  3.54989  3.27325  3.94238  2.50254  3.01279  2.82530  2.92078  1.80297  5.08512  3.79884     27 v - - -
          2.68618  4.42225  2.77519  2.73123  3.46354  2.40513  3.72494  3.29354  2.67741  2.69355  4.24690  2.90347  2.73739  3.18146  2.89801  2.37887  2.77519  2.98518  4.58477  3.61503
          0.03315  3.81911  4.54146  0.61958  0.77255  0.52379  0.89716
     18   1.77363  4.36090  3.17336  2.75595  4.04319  3.13134  3.85785  3.42841  2.67191  3.09684  3.94493  3.11438  3.73584  3.07523  2.62597  1.93812  2.75505  3.03791  5.35711  4.09528     28 a - - -
          2.68618  4.42225  2.77519  2.73123  3.46354  2.40513  3.72494  3.29354  2.67741  2.69355  4.24690  2.90347  2.73739  3.18146  2.89801  2.37887  2.77519  2.98518  4.58477  3.61503
          0.03018  3.91153  4.63388  0.61958  0.77255  0.57785  0.82349
     19   2.00346  4.58190  2.85189  2.14814  4.07899  3.22023  3.74272  3.45435  2.59510  3.11110  3.94982  2.96281  3.75980  2.92937  3.02363  2.24186  2.53060  3.09744  5.37463  4.06532     29 a - - -
          2.68584  4.42234  2.77481  2.73132  3.46362  2.40521  3.72503  3.29363  2.67749  2.69320  4.24698  2.90355  2.73748  3.18155  2.89809  2.37895  2.77528  2.98527  4.58486  3.61512
          0.27554  1.46480  4.63388  0.95745  0.48430  0.57785  0.82349
     20   2.41396  4.26910  3.29562  2.90445  2.66212  1.93108  3.88925  3.11060  2.92741  2.81717  3.72594  3.22791  3.79915  3.23357  3.27162  2.37941  2.77679  2.80426  5.00655  3.64911     33 g - - -
          2.68618  4.42225  2.77519  2.73123  3.46354  2.40513  3.72494  3.29354  2.67741  2.69355  4.24690  2.90347  2.73739  3.18146  2.89801  2.37887  2.77519  2.98518  4.58477  3.61503
          0.03018  3.91153  4.63388  0.61958  0.77255  0.57785  0.82349
     21   2.59892  4.56343  3.28497  2.73522  3.94096  3.39084  3.73011  3.21280  2.36120  2.90800  3.81879  3.14450  3.86169  2.92721  1.84618  2.71409  2.40343  2.68014  5.23528  3.98193     34 r - - -
          2.68618  4.42225  2.77519  2.73123  3.46354  2.40513  3.72494  3.29354  2.67741  2.69355  4.24690  2.90347  2.73739  3.18146  2.89801  2.37887  2.77519  2.98518  4.58477  3.61503
          0.03018  3.91153  4.63388  0.61958  0.77255  0.57785  0.82349
     22   3.40405  4.74176  4.33781  3.94955  1.95422  4.17067  3.42234  3.27938  3.73288  2.67577  3.86197  3.87307  4.50537  3.87075  3.84915  3.53421  3.62832  3.15549  1.88574  1.34538     35 y - - -
          2.68618  4.42225  2.77519  2.73123  3.46354  2.40513  3.72494  3.29354  2.67741  2.69355  4.24690  2.90347  2.73739  3.18146  2.89801  2.37887  2.77519  2.98518  4.58477  3.61503
          0.03018  3.91153  4.63388  0.61958  0.77255  0.57785  0.82349
     23   2.70310  4.41744  3.53208  2.96549  3.17617  3.62573  3.74984  2.82084  2.67689  1.85933  3.43422  3.34222  4.00129  3.13716  2.48861  2.90789  2.93052  2.64746  4.70554  2.74910     36 l - - -
          2.68618  4.42225  2.77519  2.73123  3.46354  2.40513  3.72494  3.29354  2.67741  2.69355  4.24690  2.90347  2.73739  3.18146  2.89801  2.37887  2.77519  2.98518  4.58477  3.61503
          0.03018  3.91153  4.63388  0.61958  0.77255  0.57785  0.82349
     24   3.06394  4.48746  4.40152  3.87766  1.96477  4.15117  4.26787  2.32076  3.74347  1.60682  1.95377  4.09849  4.44784  3.91995  3.91284  3.48887  3.30121  2.38079  4.66445  3.28055     37 l - - -
          2.68618  4.42225  2.77519  2.73123  3.46354  2.40513  3.72494  3.29354  2.67741  2.69355  4.24690  2.90347  2.73739  3.18146  2.89801  2.37887  2.77519  2.98518  4.58477  3.61503
          0.03018  3.91153  4.63388  0.61958  0.77255  0.57785  0.82349
     25   2.80308  4.55415  3.41443  3.25894  4.25112  3.23944  4.33335  3.80636  3.31954  3.42905  4.48044  3.56181  0.75811  3.70713  3.56082  2.97174  3.24767  3.44731  5.42717  4.37225     38 p - - -
          2.68618  4.42225  2.77519  2.73123  3.46354  2.40513  3.72494  3.29354  2.67741  2.69355  4.24690  2.90347  2.73739  3.18146  2.89801  2.37887  2.77519  2.98518  4.58477  3.61503
          0.03018  3.91153  4.63388  0.61958  0.77255  0.57785  0.82349
     26   2.90724  5.44547  1.51743  1.54010  4.73127  3.18928  3.73225  4.23893  2.74410  3.75636  4.61522  2.65931  3.80906  2.90110  3.33009  2.79630  3.19592  3.82344  5.91174  4.42056     39 d - - -
          2.68618  4.42225  2.77519  2.73123  3.46354  2.40513  3.72494  3.29354  2.67741  2.69355  4.24690  2.90347  2.73739  3.18146  2.89801  2.37887  2.77519  2.98518  4.58477  3.61503
          0.03018  3.91153  4.63388  0.61958  0.77255  0.57785  0.82349
     27   2.98561  5.10507  2.50372  0.97112  4.45614  3.29905  3.88899  3.91778  2.77441  3.52854  4.50066  2.95472  3.90542  3.10371  3.18744  2.96393  3.29008  3.59752  5.62035  4.34239     40 e - - -
          2.68618  4.42225  2.77519  2.73123  3.46354  2.40513  3.72494  3.29354  2.67741  2.69355  4.24690  2.90347  2.73739  3.18146  2.89801  2.37887  2.77519  2.98518  4.58477  3.61503
          0.03018  3.91153  4.63388  0.61958  0.77255  0.57785  0.82349
     28   2.23571  4.20352  3.13904  2.93428  4.30465  1.71945  4.12127  3.77300  3.09374  3.44301  4.27388  3.17396  3.65759  3.38269  3.42758  1.59857  2.71836  3.21405  5.62425  4.38060     41 s - - -
          2.68618  4.42225  2.77519  2.73123  3.46354  2.40513  3.72494  3.29354  2.67741  2.69355  4.24690  2.90347  2.73739  3.18146  2.89801  2.37887  2.77519  2.98518  4.58477  3.61503
          0.03018  3.91153  4.63388  0.61958  0.77255  0.57785  0.82349
     29   2.70993  5.03901  2.15544  1.73509  4.28309  3.29221  3.64899  3.69604  2.50794  2.71610  4.13583  2.78953  3.79407  2.80402  3.00031  2.68364  2.96316  3.35351  5.52171  4.12568     42 e - - -
          2.68618  4.42225  2.77519  2.73123  3.46354  2.40513  3.72494  3.29354  2.67741  2.69355  4.24690  2.90347  2.73739  3.18146  2.89801  2.37887  2.77519  2.98518  4.58477  3.61503
          0.03018  3.91153  4.63388  0.61958  0.77255  0.57785  0.82349
     30   2.80308  4.55415  3.41443  3.25894  4.25112  3.23944  4.33335  3.80636  3.31954  3.42905  4.48044  3.56181  0.75811  3.70713  3.56082  2.97174  3.24767  3.44731  5.42717  4.37225     43 p - - -
          2.68618  4.42225  2.77519  2.73123  3.46354  2.40513  3.72494  3.29354  2.67741  2.69355  4.24690  2.90347  2.73739  3.18146  2.89801  2.37887  2.77519  2.98518  4.58477  3.61503
          0.03018  3.91153  4.63388  0.61958  0.77255  0.57785  0.82349
     31   2.80824  4.96961  2.84686  2.48407  3.92328  3.42819  2.31960  3.70436  2.26700  3.22475  4.10623  2.97486  3.88770  1.96656  2.58743  2.81213  3.04225  3.38763  5.20681  3.79270     44 q - - -
          2.68618  4.42225  2.77519  2.73123  3.46354  2.40513  3.72494  3.29354  2.67741  2.69355  4.24690  2.90347  2.73739  3.18146  2.89801  2.37887  2.77519  2.98518  4.58477  3.61503
          0.03018  3.91153  4.63388  0.61958  0.77255  0.57785  0.82349
     32   2.82053  5.15885  2.48168  1.72688  4.44835  3.31268  3.66114  3.90967  2.39451  3.43302  4.28890  2.81394  3.83572  1.94038  2.79425  2.77446  3.07220  3.55095  5.59393  4.22276     45 e - - -
          2.68618  4.42225  2.77519  2.73123  3.46354  2.40513  3.72494  3.29354  2.67741  2.69355  4.24690  2.90347  2.73739  3.18146  2.89801  2.37887  2.77519  2.98518  4.58477  3.61503
          0.03018  3.91153  4.63388  0.61958  0.77255  0.57785  0.82349
     33   2.65040  4.66634  3.12251  2.71271  4.23482  2.00991  3.78350  3.68455  2.38822  3.26976  4.13604  3.12442  3.84419  2.97419  1.72540  2.73337  2.96921  3.31276  5.39377  4.16195     46 r - - -
          2.68618  4.42225  2.77519  2.73123  3.46354  2.40513  3.72494  3.29354  2.67741  2.69355  4.24690  2.90347  2.73739  3.18146  2.89801  2.37887  2.77519  2.98518  4.58477  3.61503
          0.03018  3.91153  4.63388  0.61958  0.77255  0.57785  0.82349
     34   1.52017  4.13562  3.48313  3.15577  4.05730  2.99716  4.16936  3.16476  3.13337  3.05681  3.98458  3.32076  3.71443  3.45880  3.42697  2.44363  1.79017  2.78927  5.47932  4.26626     47 a - - -
          2.68618  4.42225  2.77519  2.73123  3.46354  2.40513  3.72494  3.29354  2.67741  2.69355  4.24690  2.90347  2.73739  3.18146  2.89801  2.37887  2.77519  2.98518  4.58477  3.61503
          0.03018  3.91153  4.63388  0.61958  0.77255  0.57785  0.82349
     35   3.41516  4.74737  4.34854  3.96310  1.94564  4.17917  3.41764  3.28797  3.74809  2.68158  3.86962  3.87813  4.51224  3.87886  3.86119  3.54234  3.63888  3.16437  1.97746  1.28719     48 y - - -
          2.68618  4.42225  2.77519  2.73123  3.46354  2.40513  3.72494  3.29354  2.67741  2.69355  4.24690  2.90347  2.73739  3.18146  2.89801  2.37887  2.77519  2.98518  4.58477  3.61503
          0.03018  3.91153  4.63388  0.61958  0.77255  0.48137  0.96217
     36   3.19742  4.52833  4.77509  4.21429  3.15099  4.47404  4.80535  1.51815  4.07726  1.23852  2.53586  4.47420  4.68407  4.23185  4.22453  3.81671  3.42483  2.03241  5.18713  4.09354     49 l - - -
          2.68618  4.42225  2.77519  2.73123  3.46354  2.40513  3.72494  3.29354  2.67741  2.69355  4.24690  2.90347  2.73739  3.18146  2.89801  2.37887  2.77519  2.98518  4.58477  3.61503
          0.02829  3.97510  4.69745  0.61958  0.77255  0.51934  0.90366
     37   1.85238  4.65706  2.93030  2.59309  4.12709  3.28017  3.79358  3.50480  2.54141  3.13927  4.03597  3.04288  3.83145  1.90085  2.89856  2.67783  2.91988  3.16930  5.41670  4.11237     50 a - - -
          2.68618  4.42225  2.77519  2.73123  3.46354  2.40513  3.72494  3.29354  2.67741  2.69355  4.24690  2.90347  2.73739  3.18146  2.89801  2.37887  2.77519  2.98518  4.58477  3.61503
          0.02829  3.97510  4.69745  0.61958  0.77255  0.51934  0.90366
     38   3.45381  4.73840  4.57334  4.20392  1.37413  4.26994  3.53539  3.12116  4.02117  2.45331  3.71055  4.03769  4.59235  4.05340  4.07524  3.64783  3.68175  3.06266  1.77527  1.99425     51 f - - -
          2.68618  4.42225  2.77519  2.73123  3.46354  2.40513  3.72494  3.29354  2.67741  2.69355  4.24690  2.90347  2.73739  3.18146  2.89801  2.37887  2.77519  2.98518  4.58477  3.61503
          0.02829  3.97510  4.69745  0.61958  0.77255  0.51934  0.90366
     39   2.44061  4.39004  3.15046  2.93760  4.36630  1.67381  4.14409  3.84274  3.09226  3.48920  4.34797  3.24773  1.64951  3.40379  3.43427  2.58568  2.89390  3.34029  5.61145  4.42307     52 p - - -
          2.68618  4.42225  2.77519  2.73123  3.46354  2.40513  3.72494  3.29354  2.67741  2.69355  4.24690  2.90347  2.73739  3.18146  2.89801  2.37887  2.77519  2.98518  4.58477  3.61503
          0.02829  3.97510  4.69745  0.61958  0.77255  0.51934  0.90366
     40   1.83943  4.57749  3.02667  2.67416  3.80910  3.30190  2.09424  3.41339  2.62496  3.05811  3.95412  3.10113  3.84867  3.04713  2.97601  2.69393  2.91264  3.09173  5.19158  3.81804     53 a - - -
          2.68618  4.42225  2.77519  2.73123  3.46354  2.40513  3.72494  3.29354  2.67741  2.69355  4.24690  2.90347  2.73739  3.18146  2.89801  2.37887  2.77519  2.98518  4.58477  3.61503
          0.02829  3.97510  4.69745  0.61958  0.77255  0.51934  0.90366
     41   2.16136  4.90766  2.85852  2.28663  4.21734  3.39511  3.62444  3.62814  2.30453  3.19669  4.02103  2.93019  3.83016  2.10067  2.51929  2.69434  2.91884  3.28962  5.39684  4.07617     54 q - - -
          2.68618  4.42225  2.77519  2.73123  3.46354  2.40513  3.72494  3.29354  2.67741  2.69355  4.24690  2.90347  2.73739  3.18146  2.89801  2.37887  2.77519  2.98518  4.58477  3.61503
          0.02829  3.97510  4.69745  0.61958  0.77255  0.51934  0.90366
     42   2.66631  4.63064  2.35101  2.59269  3.41486  3.45868  3.68771  3.15678  2.67123  2.82843  3.74530  3.07088  3.89627  2.98700  3.09302  2.75941  2.91475  2.63273  4.89195  2.23148     55 y - - -
          2.68618  4.42225  2.77519  2.73123  3.46354  2.40513  3.72494  3.29354  2.67741  2.69355  4.24690  2.90347  2.73739  3.18146  2.89801  2.37887  2.77519  2.98518  4.58477  3.61503
          0.02829  3.97510  4.69745  0.61958  0.77255  0.51934  0.90366
     43   2.19332  5.02276  2.68605  1.92550  4.32569  3.35788  3.62250  3.75574  2.19226  3.30354  4.11485  2.85873  3.81436  2.42190  2.77848  2.68492  2.94101  3.39517  5.48879  4.13199     56 e - - -
          2.68618  4.42225  2.77519  2.73123  3.46354  2.40513  3.72494  3.29354  2.67741  2.69355  4.24690  2.90347  2.73739  3.18146  2.89801  2.37887  2.77519  2.98518  4.58477  3.61503
          0.02829  3.97510  4.69745  0.61958  0.77255  0.51934  0.90366
     44   2.75060  4.34976  3.71284  3.18365  2.77279  3.71416  2.93185  2.02888  3.04553  2.44478  3.43515  3.48576  4.08675  3.35864  3.31802  2.99819  2.98188  2.59888  4.35749  2.18031     57 i - - -
          2.68618  4.42225  2.77519  2.73123  3.46354  2.40513  3.72494  3.29354  2.67741  2.69355  4.24690  2.90347  2.73739  3.18146  2.89801  2.37887  2.77519  2.98518  4.58477  3.61503
          0.02829  3.97510  4.69745  0.61958  0.77255  0.51934  0.90366
     45   2.68371  4.72248  2.86705  2.60181  3.95581  1.82115  2.07298  3.69479  2.65980  3.28517  4.16231  3.06126  3.86201  3.06224  3.02723  2.75101  3.00973  3.33197  5.28831  3.90448     58 g - - -
          2.68618  4.42225  2.77519  2.73123  3.46354  2.40513  3.72494  3.29354  2.67741  2.69355  4.24690  2.90347  2.73739  3.18146  2.89801  2.37887  2.77519  2.98518  4.58477  3.61503
          0.02829  3.97510  4.69745  0.61958  0.77255  0.51934  0.90366
     46   2.70183  4.98951  2.74995  1.84524  4.32025  3.36559  3.63147  3.75131  2.33264  3.29798  4.11464  2.89075  2.63012  2.77307  2.38805  2.69364  2.94456  3.39062  5.47489  4.13279     59 e - - -
          2.68618  4.42225  2.77519  2.73123  3.46354  2.40513  3.72494  3.29354  2.67741  2.69355  4.24690  2.90347  2.73739  3.18146  2.89801  2.37887  2.77519  2.98518  4.58477  3.61503
          0.02829  3.97510  4.69745  0.61958  0.77255  0.51934  0.90366
     47   2.87598  5.43177  1.63940  1.58370  4.71889  3.23707  3.71092  4.22111  2.43143  3.71608  4.54291  2.69383  3.82104  2.86408  3.21191  2.77427  3.14829  3.79887  5.87425  4.39325     60 e - - -
[truncated: 2,220,426 more chars]
