# Supplementary material for: Phylogenetic analyses suggest centipede venom arsenals were repeatedly stocked by horizontal gene transfer
Source: Nat Commun. 2021 Feb 5;12:818. doi: 10.1038/s41467-021-21093-8 (PMC7864903; doi:10.1038/s41467-021-21093-8)
Supplement: Supplementary file 11 — Supplementary Data 7 [file 41467_2021_21093_MOESM11_ESM.zip]

Archive with 15 entries (14 files):
- centipad_index.html
- __MACOSX/
- __MACOSX/._centipad_index.html
- DUF3472_index.html
- __MACOSX/._DUF3472_index.html
- geotx02_index.html
- __MACOSX/._geotx02_index.html
- unchar16_index.html
- __MACOSX/._unchar16_index.html
- slptx02_index.html
- __MACOSX/._slptx02_index.html
- BPFTx_index.html
- __MACOSX/._BPFTx_index.html
- unchar05_index.html
- __MACOSX/._unchar05_index.html
