# Supplementary material for: Phylogenetic analyses suggest centipede venom arsenals were repeatedly stocked by horizontal gene transfer
Source: Nat Commun. 2021 Feb 5;12:818. doi: 10.1038/s41467-021-21093-8 (PMC7864903; doi:10.1038/s41467-021-21093-8)
Supplement: Supplementary file 12 — Supplementary Data 8 [file 41467_2021_21093_MOESM12_ESM.zip]

Archive with 31 entries (28 files):
- Supplementary Data 8/
- Supplementary Data 8/PCPDP.pdf
- __MACOSX/
- __MACOSX/Supplementary Data 8/
- __MACOSX/Supplementary Data 8/._PCPDP.pdf
- Supplementary Data 8/PCPDP.geneious
- __MACOSX/Supplementary Data 8/._PCPDP.geneious
- Supplementary Data 8/DUF3472.geneious
- __MACOSX/Supplementary Data 8/._DUF3472.geneious
- Supplementary Data 8/centiPAD extraction.geneious
- __MACOSX/Supplementary Data 8/._centiPAD extraction.geneious
- Supplementary Data 8/.DS_Store
- __MACOSX/Supplementary Data 8/._.DS_Store
- Supplementary Data 8/unchar05.geneious
- Supplementary Data 8/BPFTx.geneious
- __MACOSX/Supplementary Data 8/._BPFTx.geneious
- Supplementary Data 8/unchar16.pdf
- Supplementary Data 8/DUF3472.pdf
- Supplementary Data 8/GEOTX02.pdf
- __MACOSX/Supplementary Data 8/._GEOTX02.pdf
- Supplementary Data 8/unchar05.pdf
- __MACOSX/Supplementary Data 8/._unchar05.pdf
- Supplementary Data 8/BPftx.pdf
- Supplementary Data 8/README.txt
- __MACOSX/Supplementary Data 8/._README.txt
- Supplementary Data 8/GEOTX02.geneious
- __MACOSX/Supplementary Data 8/._GEOTX02.geneious
- Supplementary Data 8/Unchar16.geneious
- __MACOSX/Supplementary Data 8/._Unchar16.geneious
- Supplementary Data 8/centiPAD extraction.pdf
- __MACOSX/Supplementary Data 8/._centiPAD extraction.pdf
