# Supplementary material for: Phylogenetic analyses suggest centipede venom arsenals were repeatedly stocked by horizontal gene transfer
Source: Nat Commun. 2021 Feb 5;12:818. doi: 10.1038/s41467-021-21093-8 (PMC7864903; doi:10.1038/s41467-021-21093-8)
Supplement: Supplementary file 12 — Supplementary Data 8 [file 41467_2021_21093_MOESM12_ESM.zip › Supplementary Data 8/README.txt]

README 
The files in Supplementary Data 8 are protein domain annotations for the alignments
used in the phylogenetic analyses of the HGT candidates, generated in Geneious 11.1.5. For
each gene family there are two files. The .geneious files can be read by Geneious 6 and
up, and represent the full alignments with associated annotations. The .pdf files are
graphics of the annotations that can be visualised in any pdf reader. For centiPAD only
the centipede sequences and their nearest bacterial relatives are included to achieve
manageable file sizes (the full alignment includes 2,976 sequences and is included in
Supplementary Data 4).
